# Supplementary material for: Complementary PTM Profiling of Drug Response in Human Gastric Carcinoma by Immunoaffinity and IMAC Methods with Total Proteome Analysis
Source: Proteomes. 2015 Aug 7;3(3):160–83. doi: 10.3390/proteomes3030160 (PMC5217380; doi:10.3390/proteomes3030160)
Supplement: Supplementary file 1 [file proteomes-03-00160-s001.zip]

Archive with 10 entries (9 files):
- proteomes-03-00159-supplementary/
- proteomes-03-00159-supplementary/proteomes-03-00159-supplementary.pdf
- proteomes-03-00159-supplementary/Stokes_etal_Supplemental_Table_S1.xlsx
- proteomes-03-00159-supplementary/Stokes_etal_Supplemental_Table_S2_Phosphotyrosine_FINAL.xlsx
- proteomes-03-00159-supplementary/Stokes_etal_Supplemental_Table_S3_SerThrMix_FINAL.xlsx
- proteomes-03-00159-supplementary/Stokes_etal_Supplemental_Table_S4_Basophilic_FINAL.xlsx
- proteomes-03-00159-supplementary/Stokes_etal_Supplemental_Table_S5_Proline_Directed_FINAL.xlsx
- proteomes-03-00159-supplementary/Stokes_etal_Supplemental_Table_S6_IMAC_Trypsin_FINAL.xlsx
- proteomes-03-00159-supplementary/Stokes_etal_Supplemental_Table_S7_Total_Proteome_FINAL.xlsx
- proteomes-03-00159-supplementary/Supplemental_IPA_Data.zip
