# Supplementary material for: Complementary PTM Profiling of Drug Response in Human Gastric Carcinoma by Immunoaffinity and IMAC Methods with Total Proteome Analysis
Source: Proteomes. 2015 Aug 7;3(3):160–83. doi: 10.3390/proteomes3030160 (PMC5217380; doi:10.3390/proteomes3030160)
Supplement: Supplementary file 1 [file proteomes-03-00160-s001.zip › proteomes-03-00159-supplementary/Stokes_etal_Supplemental_Table_S1.xlsx]

## Sheet: Sheet1
						Motif Peptides				All Peptides
LCMS Run	Cell Type	Antibody	Protease	Instrument	Treatment	Redundant	Unique	Motif FDR	FDR	Redundant	Unique	Reverse	Redundant-forward only	Specificity (%)	CHORUS ID # for RAW LCMS file	RAW file name
20697	MKN-45	pY-1000	Trypsin	ELITE	DMSO	6355	4349	0.26	1	14215	9982	71	14144	44.7063	71206	100213_20697_CF_e
20698	MKN-45	pY-1000	Trypsin	ELITE	DMSO	6527	4363	0.37	1	14221	9641	71	14150	45.8969	71207	100213_20698_CF_e
20699	MKN-45	pY-1000	Trypsin	ELITE	SU11274	2943	2084	0.14	1	13854	10022	69	13785	21.243	71212	100213_20699_CF_e
20700	MKN-45	pY-1000	Trypsin	ELITE	SU11274	2901	2051	0.42	1	13655	9731	68	13587	21.245	71213	100213_20700_CF_e
20701	MKN-45	pY-1000	Trypsin	ELITE	Staurosporine	5919	4092	0.38	1	14634	10312	73	14561	40.4469	71216	100213_20701_CF_e
20702	MKN-45	pY-1000	Trypsin	ELITE	Staurosporine	5976	4157	0.17	1	14646	10332	73	14573	40.8029	71217	100213_20702_CF_e
20743	MKN-45	Basophilic	LysC/Trypsin	ELITE	DMSO	2696	1710	0.9	1	11629	7989	58	11571	23.1834	73774	100413_20743_CF_e
20744	MKN-45	Basophilic	LysC/Trypsin	ELITE	DMSO	2806	1780	0.43	1	11664	8054	58	11606	24.0569	73775	100413_20744_CF_e
20745	MKN-45	Basophilic	LysC/Trypsin	ELITE	SU11274	2286	1458	0.7	0.99	10943	7676	54	10889	20.8901	73776	100413_20745_CF_e
20746	MKN-45	Basophilic	LysC/Trypsin	ELITE	SU11274	2329	1446	0.43	0.99	10964	7719	54	10910	21.2422	73777	100413_20746_CF_e
20747	MKN-45	Basophilic	LysC/Trypsin	ELITE	Staurosporine	2497	1543	0.97	1	11047	7688	55	10992	22.6034	73778	100413_20747_CF_e
20748	MKN-45	Basophilic	LysC/Trypsin	ELITE	Staurosporine	2355	1467	0.94	0.99	10721	7503	53	10668	21.9662	73779	100413_20748_CF_e
20755	MKN-45	IMAC	Trypsin	ELITE	DMSO	10275	6770	0.73	1	10693	7077	53	10640	96.0909	73792	100713_20755_CF_e
20756	MKN-45	IMAC	Trypsin	ELITE	DMSO	11428	7525	0.57	1	11908	7863	59	11849	95.9691	73793	100713_20756_CF_e
20757	MKN-45	IMAC	Trypsin	ELITE	SU11274	10669	6934	0.57	0.99	11132	7269	55	11077	95.8408	73794	100713_20757_CF_e
20758	MKN-45	IMAC	Trypsin	ELITE	SU11274	10585	6876	0.67	1	11069	7219	55	11014	95.6274	79795	100713_20758_CF_e
20759	MKN-45	IMAC	Trypsin	ELITE	Staurosporine	10290	6694	0.69	0.99	10769	7062	53	10716	95.552	73796	100713_20759_CF_e
20760	MKN-45	IMAC	Trypsin	ELITE	Staurosporine	10641	6820	0.59	0.99	11130	7199	55	11075	95.6065	73797	100713_20760_CF_e
20826	MKN-45	Ser/Thr Mix	LysC/Trypsin	ELITE	DMSO	3639	2421	0.99	0.99	11533	8106	57	11476	31.5529	73786	100813_20826_CF_e
20827	MKN-45	Ser/Thr Mix	LysC/Trypsin	ELITE	DMSO	3718	2450	0.76	0.99	11522	8070	57	11465	32.2687	73787	100813_20827_CF_e
20828	MKN-45	Ser/Thr Mix	LysC/Trypsin	ELITE	SU11274	3354	2193	0.84	1	12028	8414	60	11968	27.8849	73788	100813_20828_CF_e
20829	MKN-45	Ser/Thr Mix	LysC/Trypsin	ELITE	SU11274	3281	2195	0.92	1	11622	8146	58	11564	28.2309	73789	100813_20829_CF_e
20830	MKN-45	Ser/Thr Mix	LysC/Trypsin	ELITE	Staurosporine	3805	2403	1.11	1	12031	8285	60	11971	31.6266	73790	100813_20830_CF_e
20831	MKN-45	Ser/Thr Mix	LysC/Trypsin	ELITE	Staurosporine	3875	2422	0.73	1	12298	8314	61	12237	31.5092	73791	100813_20831_CF_e
22075	MKN-45	Proline-Directed	Trypsin	ELITE	DMSO	3095	1839	0.52	0.99	10160	6991	50	10110	30.4626	73780	041614_22075_CF_e
22076	MKN-45	Proline-Directed	Trypsin	ELITE	DMSO	3174	1892	0.51	1	10245	7068	51	10194	30.981	73781	041614_22076_CF_e
22077	MKN-45	Proline-Directed	Trypsin	ELITE	SU11274	2146	1318	0.38	0.98	7195	4872	35	7160	29.8263	73782	041614_22077_CF_e
22078	MKN-45	Proline-Directed	Trypsin	ELITE	SU11274	2129	1274	0.57	0.99	7281	4813	36	7245	29.2405	73783	041614_22078_CF_e
22079	MKN-45	Proline-Directed	Trypsin	ELITE	Staurosporine	2238	1349	0.36	0.99	12375	9289	61	12314	18.0848	73784	041614_22079_CF_e
22080	MKN-45	Proline-Directed	Trypsin	ELITE	Staurosporine	2203	1338	0.55	1	12274	9240	61	12213	17.9485	73785	041614_22080_CF_e
LCMS Run	Cell Type	Antibody	Protease	Instrument	Treatment			Protein FDR	Peptide FDR	Redundant	Unique	Reverse	Redundant-forward only		CHORUS ID # for RAW LCMS file	RAW file name
22196	MKN-45	total proteome	Trypsin	ELITE	DMSO			3.1	0.52	25093	18124	65	25028		73804	061214_22196_MS_H116_DM_t_LFQ_e
22197	MKN-45	total proteome	Trypsin	ELITE	DMSO			3.33	0.6	23707	17032	71	23636		73805	061214_22197_MS_H116_DM_t_LFQ_e
22198	MKN-45	total proteome	Trypsin	ELITE	SU11274			3.03	0.51	26100	18431	67	26033		73810	061214_22198_MS_H116_Su_t_LFQ_e
22199	MKN-45	total proteome	Trypsin	ELITE	SU11274			2.86	0.5	25436	17897	64	25372		73811	061214_22199_MS_H116_Su_t_LFQ_e
22200	MKN-45	total proteome	Trypsin	ELITE	Staurosporine			2.95	0.5	26592	18567	66	26526		73813	061214_22200_MS_H116_st_t_LFQ_e
22201	MKN-45	total proteome	Trypsin	ELITE	Staurosporine			3.25	0.52	26819	18848	70	26749		73814	061214_22201_MS_H116_st_t_LFQ_e
