# Supplementary material for: Complementary PTM Profiling of Drug Response in Human Gastric Carcinoma by Immunoaffinity and IMAC Methods with Total Proteome Analysis
Source: Proteomes. 2015 Aug 7;3(3):160–83. doi: 10.3390/proteomes3030160 (PMC5217380; doi:10.3390/proteomes3030160)
Supplement: Supplementary file 1 [file proteomes-03-00160-s001.zip › proteomes-03-00159-supplementary/Stokes_etal_Supplemental_Table_S2_Phosphotyrosine_FINAL.xlsx]

## Sheet: Column Definitions
Column Name	Definition	In Details	In Summary
Accession	is the UniProt accession number for the assigned protein	Y	Y
Calculated m/z	is the calculated, accurate mass-to-charge ratio of the identified peptide from the primary amino acid sequence and associated modifications	Y	Y
Charge	is the observed charge state for the identified peptide	Y	Y
Count in Details	is the number of times the designated modification site is represented from all peptide assignments in the Details tab. These redundant assignments can be as a result of multiple MS/MS spectra for the same peptide ion or from distinct peptide ions due to multiple charge states, presence of oxidized methionine and overlapping sequence		Y
Delta Cn	is the delta Xcorr value. In general, a Delta Cn of 0.1 or greater is good	Y
Description	is the FASTA database description of the protein entry	Y	Y
Fold Change	is the relative fold-change between the integrated peak area of the experimental (numerator) and control (denominator) conditions. A negative value indicates the peptide is more abundant in the control condition		Y
Gene Name	is the gene name for the assigned protein. In some cases, the Gene Name is hyperlinked (when in blue text) when there are siRNA products available at CST	Y	Y
Intensity	is the parent ion intensity observed during the MS at its chromatographic apex. A blank intensity value indicates that a chromatographic peak corresponding to that peptide was not found.		Y
kD	is the translated molecular weight of the assigned protein	Y
Mass Accuracy (ppm)	is the mass measurement error obtained between the observed and theoretical mass of the assigned peptide	Y
MS2 Spectrum Number	is the spectrum number of the MS2 channel of the raw LC-MS/MS data file	Y
Peak Apex MS Spectrum Number	is the spectrum number that is referenced for the corresponding apex peak intensity measurement of the parent ion from the MS channel of the raw LC-MS/MS data file	Y
Peptide	is the amino acid sequence for the peptide assignment	Y	Y
Retention Time	is the corresponding apex retention time of the parent ion from the MS channel of the raw LC-MS/MS data file		Y
Site	is the site of modification for the peptide assignment. In some cases, the site is hyperlinked (when in blue text) when there are site-specific antibodies available at CST	Y	Y
Species	indicates the origin(s) of the identified peptide	Y	Y
URL	is the URL address for the PhosphoSitePlus web site for the protein assignment	Y	Y
Xcorr	is the primary SEQUEST score for the identified peptide, which is based on the correlation of the experimental MS/MS spectrum and a theoretical MS/MS spectrum derived from the assigned sequence	Y
Discriminant	is the linear discriminant analysis score. The higher the score, the higher confidence in the assignment of the peptide sequence to the MS/MS spectrum	Y

## Sheet: Details
CELL SIGNALING TECHNOLOGY PTMSCAN® RESULTS
Table #1: MKN45 Cells; Trypsin Digest; Phosphotyrosine pY-1000 Enrichment
Samples: DMSO = CS 20697, 20698; SU11274 = CS 20699, 20700; Staurosporine = CS 20701, 20702
Legend: * - phosphorylation, # - oxidized methionine, § - published site, Blue Text - CST antibody/siRNA available, – - no Fold Change determined, Bold Intensity = manually reviewed values. Red intensity = multiple identifications for one m/z.
																MS2 Spectrum Number						Peak Apex MS Spectrum Number						Retention Time						Xcorr						Mass Accuracy (ppm)						DeltaCN
Index	Index in Detail	Protein Type	Gene Name	Protein Name	Site	Description	Accession	URL	kD	-7/+7 peptide	Upstream Kinase	Downstream Target	Peptide	Charge	Calc. m/z	DMSO (CS20697)	DMSO (CS20698)	SU11274 (CS20699)	SU11274 (CS20700)	Staurosporine (CS20701)	Staurosporine (CS20702)	DMSO (CS20697)	DMSO (CS20698)	SU11274 (CS20699)	SU11274 (CS20700)	Staurosporine (CS20701)	Staurosporine (CS20702)	DMSO (CS20697)	DMSO (CS20698)	SU11274 (CS20699)	SU11274 (CS20700)	Staurosporine (CS20701)	Staurosporine (CS20702)	DMSO (CS20697)	DMSO (CS20698)	SU11274 (CS20699)	SU11274 (CS20700)	Staurosporine (CS20701)	Staurosporine (CS20702)	DMSO (CS20697)	DMSO (CS20698)	SU11274 (CS20699)	SU11274 (CS20700)	Staurosporine (CS20701)	Staurosporine (CS20702)	DMSO (CS20697)	DMSO (CS20698)	SU11274 (CS20699)	SU11274 (CS20700)
1	Absent in database
2	1	Absent in database											Y*ICDNQDTISSK	2	762.308			6787		7103																3.784		3.808				0.0528		0.4593				0.3536
3	Activator protein
4	2	Activator protein	BORA	BORA	§31	protein aurora borealis	Q6PGQ7	http://www.phosphosite.org/proteinAction.do?id=19309&showAllSites=true	61	PFESPSDY*SNLHEQT			IPVLNPFESPSDY*SNLHEQTLASPSVFK	3	1066.18	28272						28272	28084			28410	28261	81.6718	81.5097			81.7398	81.3585	3.217						0.362						0.0224
5	3	Activator protein	TRAPPC9	NIBP	§573	trafficking protein particle complex subunit 9 isoform b	Q96Q05	http://www.phosphosite.org/proteinAction.do?id=9806&showAllSites=true	129	STKSPFIY*SPIIAHN			FIY*SPIIAHNR	3	470.902	15037	14927				15036	15075	15024	14682	14535	15143	15036	49.7203	49.7162	49.4757	49.4518	49.6998	49.5458	3.519	3.084				3.187	0.0649	0.239				0.2172	0.0749	0.0511
6	4	Activator protein	TRAPPC9	NIBP	§574	trafficking protein particle complex subunit 9 isoform b	Q96Q05	http://www.phosphosite.org/proteinAction.do?id=9806&showAllSites=true	129	TKSPFIYS*PIIAHNR			FIYS*PIIAHNR	3	470.902					15085																		3.128						0.0204
7	Adaptor/scaffold
8	5	Adaptor/scaffold	ABI1; ABI1; ABI1	Abi-1; Abi-1 iso2; Abi-1 iso3	143; 143; 143	abl interactor 1 isoform b	Q8IZP0; Q8IZP0-2; Q8IZP0-3	http://www.phosphosite.org/proteinAction.do?id=3268&showAllSites=true	55; 49; 49	YIRKPIDY*TVLDDVG; YIRKPIDY*TVLDDVG; YIRKPIDY*TVLDDVG			KPIDY*TVLDDVGHGVK	3	612.636					17774		18099	17670	17328	17156	17774	17845	57.176	56.2288	56.2302	56.1112	56.1662	56.2677					2.955						-2.3745
9	6	Adaptor/scaffold	ABI1; ABI1; ABI1	Abi-1; Abi-1 iso2; Abi-1 iso3	196; 191; 196	abl interactor 1 isoform b	Q8IZP0; Q8IZP0-2; Q8IZP0-3	http://www.phosphosite.org/proteinAction.do?id=3268&showAllSites=true	55; 49; 49	RGTLGRNT*PYKTLEP; RGTLGRNT*PYKTLEP; RGTLGRNT*PYKTLEP			NT*PYKTLEPVKPPTVPNDYM#TSPAR	3	971.468	14452	14197																	3.872	3.619					0.5284	0.5993					0.0077	0.0243
10	7	Adaptor/scaffold	ABI1; ABI1; ABI1	Abi-1; Abi-1 iso2; Abi-1 iso3	196, §198; 191, §193; 196, §198	abl interactor 1 isoform b	Q8IZP0; Q8IZP0-2; Q8IZP0-3	http://www.phosphosite.org/proteinAction.do?id=3268&showAllSites=true	55; 49; 49	RGTLGRNT*PYKTLEP, TLGRNTPY*KTLEPVK; RGTLGRNT*PYKTLEP, TLGRNTPY*KTLEPVK; RGTLGRNT*PYKTLEP, TLGRNTPY*KTLEPVK			GTLGRNT*PY*KTLEPVKPPTVPNDYMTSPAR	4	865.915	17799	17644					17931	17644			17768	17887	56.754	56.2288			56.0632	56.3722	3.326	3.791					0.0981	0.7573					0.0388	0.0358
11	8	Adaptor/scaffold	ABI1; ABI1; ABI1	Abi-1; Abi-1 iso2; Abi-1 iso3	196, §215; 191, §210; 196, §215	abl interactor 1 isoform b	Q8IZP0; Q8IZP0-2; Q8IZP0-3	http://www.phosphosite.org/proteinAction.do?id=3268&showAllSites=true	55; 49; 49	RGTLGRNT*PYKTLEP, TVPNDYMT*SPARLGS; RGTLGRNT*PYKTLEP, TVPNDYMT*SPARLGS; RGTLGRNT*PYKTLEP, TVPNDYMT*SPARLGS			NT*PYKTLEPVKPPTVPNDYM#T*SPAR	3	998.124		14428																		3.232						-1.558						0.0131
12	9	Adaptor/scaffold	ABI1; ABI1; ABI1	Abi-1; Abi-1 iso2; Abi-1 iso3	§198; §193; §198	abl interactor 1 isoform b	Q8IZP0; Q8IZP0-2; Q8IZP0-3	http://www.phosphosite.org/proteinAction.do?id=3268&showAllSites=true	55; 49; 49	TLGRNTPY*KTLEPVK; TLGRNTPY*KTLEPVK; TLGRNTPY*KTLEPVK			NTPY*KTLEPVKPPTVPNDYMTSPAR	3	966.136	16945	16810	16398	16262	16867	17090	16945	16788	16488	16358	16928	17047	54.3918	54.0695	54.0762	54.0888	54.035	54.3313	4.559	3.572	3.579	3.959	4.401	4.508	0.2927	0.3078	0.727	0.4392	0.4204	0.3685	0.0591	0.0074	0.0396	0.0618
13	10	Adaptor/scaffold	ABI1; ABI1; ABI1	Abi-1; Abi-1 iso2; Abi-1 iso3	§198; §193; §198	abl interactor 1 isoform b	Q8IZP0; Q8IZP0-2; Q8IZP0-3	http://www.phosphosite.org/proteinAction.do?id=3268&showAllSites=true	55; 49; 49	TLGRNTPY*KTLEPVK; TLGRNTPY*KTLEPVK; TLGRNTPY*KTLEPVK			NTPY*KTLEPVKPPTVPNDYMTSPAR	3	966.136	16735	16600	16337	16230	16642	16882	16945	16788	16488	16358	16928	17047	54.3918	54.0695	54.0762	54.0888	54.035	54.3313	3.841	3.778	3.755	3.55	4.244	3.327	0.3191	0.2871	1.0325	0.6157	0.445	0.4401	0.0495	0.0814	0.0514	0.0218
14	11	Adaptor/scaffold	ABI1; ABI1; ABI1	Abi-1; Abi-1 iso2; Abi-1 iso3	§198; §193; §198	abl interactor 1 isoform b	Q8IZP0; Q8IZP0-2; Q8IZP0-3	http://www.phosphosite.org/proteinAction.do?id=3268&showAllSites=true	55; 49; 49	TLGRNTPY*KTLEPVK; TLGRNTPY*KTLEPVK; TLGRNTPY*KTLEPVK			NTPY*KTLEPVKPPTVPNDYMTSPAR	3	966.136	16527	16392			17079	16674	16945	16788	16488	16358	16928	17047	54.3918	54.0695	54.0762	54.0888	54.035	54.3313	3.635	3.456			3.879	4.137	-0.0106	0.0865			0.3071	0.8062	0.0421	0.0448
15	12	Adaptor/scaffold	ABI1; ABI1; ABI1	Abi-1; Abi-1 iso2; Abi-1 iso3	§198; §193; §198	abl interactor 1 isoform b	Q8IZP0; Q8IZP0-2; Q8IZP0-3	http://www.phosphosite.org/proteinAction.do?id=3268&showAllSites=true	55; 49; 49	TLGRNTPY*KTLEPVK; TLGRNTPY*KTLEPVK; TLGRNTPY*KTLEPVK			NTPY*KTLEPVKPPTVPNDYMTSPAR	3	966.136	16327	16188			16440		16945	16788	16488	16358	16928	17047	54.3918	54.0695	54.0762	54.0888	54.035	54.3313	4.209	3.656			3.548		0.1177	-0.1327			0.2422		0.0068	0.0785
16	13	Adaptor/scaffold	ABI1; ABI1; ABI1	Abi-1; Abi-1 iso2; Abi-1 iso3	§198; §193; §198	abl interactor 1 isoform b	Q8IZP0; Q8IZP0-2; Q8IZP0-3	http://www.phosphosite.org/proteinAction.do?id=3268&showAllSites=true	55; 49; 49	TLGRNTPY*KTLEPVK; TLGRNTPY*KTLEPVK; TLGRNTPY*KTLEPVK			NTPY*KTLEPVKPPTVPNDYMTSPAR	3	966.136		16136					16945	16788	16488	16358	16928	17047	54.3918	54.0695	54.0762	54.0888	54.035	54.3313		3.251						0.0354						0.0469
17	14	Adaptor/scaffold	ABI1; ABI1; ABI1	Abi-1; Abi-1 iso2; Abi-1 iso3	§198; §193; §198	abl interactor 1 isoform b	Q8IZP0; Q8IZP0-2; Q8IZP0-3	http://www.phosphosite.org/proteinAction.do?id=3268&showAllSites=true	55; 49; 49	TLGRNTPY*KTLEPVK; TLGRNTPY*KTLEPVK; TLGRNTPY*KTLEPVK			NTPY*KTLEPVKPPTVPNDYMTSPAR	4	724.854					17055	16839	16944	16788	16467	16316	16845	17026	54.3408	54.0695	54.0233	53.9835	54.035	54.2778					3.271	3.021					0.4825	0.3586
18	15	Adaptor/scaffold	ABI1; ABI1; ABI1	Abi-1; Abi-1 iso2; Abi-1 iso3	§198; §193; §198	abl interactor 1 isoform b	Q8IZP0; Q8IZP0-2; Q8IZP0-3	http://www.phosphosite.org/proteinAction.do?id=3268&showAllSites=true	55; 49; 49	TLGRNTPY*KTLEPVK; TLGRNTPY*KTLEPVK; TLGRNTPY*KTLEPVK			NTPY*KTLEPVKPPTVPNDYMTSPAR	4	724.854					16845	17048	16944	16788	16467	16316	16845	17026	54.3408	54.0695	54.0233	53.9835	54.035	54.2778					2.707	3.146					0.6018	0.4329
19	16	Adaptor/scaffold	ABI1; ABI1; ABI1	Abi-1; Abi-1 iso2; Abi-1 iso3	§198; §193; §198	abl interactor 1 isoform b	Q8IZP0; Q8IZP0-2; Q8IZP0-3	http://www.phosphosite.org/proteinAction.do?id=3268&showAllSites=true	55; 49; 49	TLGRNTPY*KTLEPVK; TLGRNTPY*KTLEPVK; TLGRNTPY*KTLEPVK			NTPY*KTLEPVKPPTVPNDYMTSPAR	4	724.854					16617		16944	16788	16467	16316	16845	17026	54.3408	54.0695	54.0233	53.9835	54.035	54.2778					3.239						1.5356
20	17	Adaptor/scaffold	ABI1; ABI1; ABI1	Abi-1; Abi-1 iso2; Abi-1 iso3	§198; §193; §198	abl interactor 1 isoform b	Q8IZP0; Q8IZP0-2; Q8IZP0-3	http://www.phosphosite.org/proteinAction.do?id=3268&showAllSites=true	55; 49; 49	TLGRNTPY*KTLEPVK; TLGRNTPY*KTLEPVK; TLGRNTPY*KTLEPVK			NTPY*KTLEPVKPPTVPNDYM#TSPAR	3	971.468	14660	14585	14209	14083	14682	14634	14637	14647	14283	14115	14765	14426	48.6627	48.7885	48.4817	48.3933	48.7868	48.5333	4.554	4.251	3.507	4.161	3.968	3.862	0.1776	0.1664	0.226	0.235	0.1803	0.0018	0.0522	0.096	0.0451	0.0199
21	18	Adaptor/scaffold	ABI1; ABI1; ABI1	Abi-1; Abi-1 iso2; Abi-1 iso3	§198; §193; §198	abl interactor 1 isoform b	Q8IZP0; Q8IZP0-2; Q8IZP0-3	http://www.phosphosite.org/proteinAction.do?id=3268&showAllSites=true	55; 49; 49	TLGRNTPY*KTLEPVK; TLGRNTPY*KTLEPVK; TLGRNTPY*KTLEPVK			NTPY*KTLEPVKPPTVPNDYM#TSPAR	3	971.468	16283	14818	14338	14071	14473	14426	14637	14647	14283	14115	14765	14426	48.6627	48.7885	48.4817	48.3933	48.7868	48.5333	3.796	3.853	3.657	3.622	4.013	3.953	0.9417	0.0381	0.3587	-0.9802	0.3323	0.6439	0.03	0.0861	0.0689	0.087
22	19	Adaptor/scaffold	ABI1; ABI1; ABI1	Abi-1; Abi-1 iso2; Abi-1 iso3	§198; §193; §198	abl interactor 1 isoform b	Q8IZP0; Q8IZP0-2; Q8IZP0-3	http://www.phosphosite.org/proteinAction.do?id=3268&showAllSites=true	55; 49; 49	TLGRNTPY*KTLEPVK; TLGRNTPY*KTLEPVK; TLGRNTPY*KTLEPVK			NTPY*KTLEPVKPPTVPNDYM#TSPAR	3	971.468	15716	15242			15159	15087	14637	14647	14283	14115	14765	14426	48.6627	48.7885	48.4817	48.3933	48.7868	48.5333	3.316	3.941			4.196	4.025	0.9798	0.3713			0.4754	0.4795	0.0754	0.0916
23	20	Adaptor/scaffold	ABI1; ABI1; ABI1	Abi-1; Abi-1 iso2; Abi-1 iso3	§198; §193; §198	abl interactor 1 isoform b	Q8IZP0; Q8IZP0-2; Q8IZP0-3	http://www.phosphosite.org/proteinAction.do?id=3268&showAllSites=true	55; 49; 49	TLGRNTPY*KTLEPVK; TLGRNTPY*KTLEPVK; TLGRNTPY*KTLEPVK			NTPY*KTLEPVKPPTVPNDYM#TSPAR	3	971.468	16537	15839			15364	14274	14637	14647	14283	14115	14765	14426	48.6627	48.7885	48.4817	48.3933	48.7868	48.5333	3.791	3.418			3.855	4.245	2.3809	0.2191			-0.5455	0.2407	0.0727	0.0319
24	21	Adaptor/scaffold	ABI1; ABI1; ABI1	Abi-1; Abi-1 iso2; Abi-1 iso3	§198; §193; §198	abl interactor 1 isoform b	Q8IZP0; Q8IZP0-2; Q8IZP0-3	http://www.phosphosite.org/proteinAction.do?id=3268&showAllSites=true	55; 49; 49	TLGRNTPY*KTLEPVK; TLGRNTPY*KTLEPVK; TLGRNTPY*KTLEPVK			NTPY*KTLEPVKPPTVPNDYM#TSPAR	3	971.468	15274	15031			15092	15026	14637	14647	14283	14115	14765	14426	48.6627	48.7885	48.4817	48.3933	48.7868	48.5333	4.296	3.684			3.243	4.063	0.1781	0.9849			0.6327	0.9969	0.0808	0.0536
25	22	Adaptor/scaffold	ABI1; ABI1; ABI1	Abi-1; Abi-1 iso2; Abi-1 iso3	§198; §193; §198	abl interactor 1 isoform b	Q8IZP0; Q8IZP0-2; Q8IZP0-3	http://www.phosphosite.org/proteinAction.do?id=3268&showAllSites=true	55; 49; 49	TLGRNTPY*KTLEPVK; TLGRNTPY*KTLEPVK; TLGRNTPY*KTLEPVK			NTPY*KTLEPVKPPTVPNDYM#TSPAR	3	971.468	16661	16745			14174	14229	14637	14647	14283	14115	14765	14426	48.6627	48.7885	48.4817	48.3933	48.7868	48.5333	4.177	3.706			3.434	3.915	0.5704	-0.676			1.0211	-0.1994	0.0568	0.0202
26	23	Adaptor/scaffold	ABI1; ABI1; ABI1	Abi-1; Abi-1 iso2; Abi-1 iso3	§198; §193; §198	abl interactor 1 isoform b	Q8IZP0; Q8IZP0-2; Q8IZP0-3	http://www.phosphosite.org/proteinAction.do?id=3268&showAllSites=true	55; 49; 49	TLGRNTPY*KTLEPVK; TLGRNTPY*KTLEPVK; TLGRNTPY*KTLEPVK			NTPY*KTLEPVKPPTVPNDYM#TSPAR	3	971.468	15121	14379			14920	14873	14637	14647	14283	14115	14765	14426	48.6627	48.7885	48.4817	48.3933	48.7868	48.5333	3.828	3.932			3.086	3.818	0.7472	0.3936			0.2448	0.1476	0.0193	0.0215
27	24	Adaptor/scaffold	ABI1; ABI1; ABI1	Abi-1; Abi-1 iso2; Abi-1 iso3	§198; §193; §198	abl interactor 1 isoform b	Q8IZP0; Q8IZP0-2; Q8IZP0-3	http://www.phosphosite.org/proteinAction.do?id=3268&showAllSites=true	55; 49; 49	TLGRNTPY*KTLEPVK; TLGRNTPY*KTLEPVK; TLGRNTPY*KTLEPVK			NTPY*KTLEPVKPPTVPNDYM#TSPAR	3	971.468	15699	16066			16169	15169	14637	14647	14283	14115	14765	14426	48.6627	48.7885	48.4817	48.3933	48.7868	48.5333	3.218	3.405			3.852	4.091	-0.1763	0.7998			0.9627	0.1448	0.0905	0.0757
28	25	Adaptor/scaffold	ABI1; ABI1; ABI1	Abi-1; Abi-1 iso2; Abi-1 iso3	§198; §193; §198	abl interactor 1 isoform b	Q8IZP0; Q8IZP0-2; Q8IZP0-3	http://www.phosphosite.org/proteinAction.do?id=3268&showAllSites=true	55; 49; 49	TLGRNTPY*KTLEPVK; TLGRNTPY*KTLEPVK; TLGRNTPY*KTLEPVK			NTPY*KTLEPVKPPTVPNDYM#TSPAR	3	971.468	16111	15765			15448	15423	14637	14647	14283	14115	14765	14426	48.6627	48.7885	48.4817	48.3933	48.7868	48.5333	3.421	3.661			3.415	3.636	-0.1181	0.024			0.7558	-0.0266	0.0096	0.0891
29	26	Adaptor/scaffold	ABI1; ABI1; ABI1	Abi-1; Abi-1 iso2; Abi-1 iso3	§198; §193; §198	abl interactor 1 isoform b	Q8IZP0; Q8IZP0-2; Q8IZP0-3	http://www.phosphosite.org/proteinAction.do?id=3268&showAllSites=true	55; 49; 49	TLGRNTPY*KTLEPVK; TLGRNTPY*KTLEPVK; TLGRNTPY*KTLEPVK			NTPY*KTLEPVKPPTVPNDYM#TSPAR	3	971.468	16011	14183				15365	14637	14647	14283	14115	14765	14426	48.6627	48.7885	48.4817	48.3933	48.7868	48.5333	3.438	3.63				3.444	0.1862	0.0171				0.923	0.058	0.0685
30	27	Adaptor/scaffold	ABI1; ABI1; ABI1	Abi-1; Abi-1 iso2; Abi-1 iso3	§198; §193; §198	abl interactor 1 isoform b	Q8IZP0; Q8IZP0-2; Q8IZP0-3	http://www.phosphosite.org/proteinAction.do?id=3268&showAllSites=true	55; 49; 49	TLGRNTPY*KTLEPVK; TLGRNTPY*KTLEPVK; TLGRNTPY*KTLEPVK			NTPY*KTLEPVKPPTVPNDYM#TSPAR	3	971.468						16557	14637	14647	14283	14115	14765	14426	48.6627	48.7885	48.4817	48.3933	48.7868	48.5333						3.805						4.7637
31	28	Adaptor/scaffold	ABI1; ABI1; ABI1	Abi-1; Abi-1 iso2; Abi-1 iso3	§198; §193; §198	abl interactor 1 isoform b	Q8IZP0; Q8IZP0-2; Q8IZP0-3	http://www.phosphosite.org/proteinAction.do?id=3268&showAllSites=true	55; 49; 49	TLGRNTPY*KTLEPVK; TLGRNTPY*KTLEPVK; TLGRNTPY*KTLEPVK			NTPY*KTLEPVKPPTVPNDYM#TSPAR	3	971.468						15762	14637	14647	14283	14115	14765	14426	48.6627	48.7885	48.4817	48.3933	48.7868	48.5333						3.587						0.3483
32	29	Adaptor/scaffold	ABI1; ABI1; ABI1	Abi-1; Abi-1 iso2; Abi-1 iso3	§198; §193; §198	abl interactor 1 isoform b	Q8IZP0; Q8IZP0-2; Q8IZP0-3	http://www.phosphosite.org/proteinAction.do?id=3268&showAllSites=true	55; 49; 49	TLGRNTPY*KTLEPVK; TLGRNTPY*KTLEPVK; TLGRNTPY*KTLEPVK			NTPY*KTLEPVKPPTVPNDYM#TSPAR	4	728.853						15803	14616	14626	14262	14136	14703	14674	48.6117	48.7383	48.432	48.4457	48.7383	48.5333						3.288						1.0681
33	30	Adaptor/scaffold	ABI1; ABI1; ABI1	Abi-1; Abi-1 iso2; Abi-1 iso3	§198, §200; §193, §195; §198, §200	abl interactor 1 isoform b	Q8IZP0; Q8IZP0-2; Q8IZP0-3	http://www.phosphosite.org/proteinAction.do?id=3268&showAllSites=true	55; 49; 49	TLGRNTPY*KTLEPVK, GRNTPYKT*LEPVKPP; TLGRNTPY*KTLEPVK, GRNTPYKT*LEPVKPP; TLGRNTPY*KTLEPVK, GRNTPYKT*LEPVKPP			NTPY*KT*LEPVKPPTVPNDYMTSPAR	3	992.792	18323																		4.097						0.8129						0.129
34	31	Adaptor/scaffold	ABI1; ABI1; ABI1	Abi-1; Abi-1 iso2; Abi-1 iso3	§198, §208; §193, §203; §198, §208	abl interactor 1 isoform b	Q8IZP0; Q8IZP0-2; Q8IZP0-3	http://www.phosphosite.org/proteinAction.do?id=3268&showAllSites=true	55; 49; 49	TLGRNTPY*KTLEPVK, LEPVKPPT*VPNDYMT; TLGRNTPY*KTLEPVK, LEPVKPPT*VPNDYMT; TLGRNTPY*KTLEPVK, LEPVKPPT*VPNDYMT			NTPY*KTLEPVKPPT*VPNDYMTSPAR	3	992.792	16953	16756				16843													3.22	3.893				3.563	0.9207	0.6559				0.6635	0.0264	0.0042
35	32	Adaptor/scaffold	ABI1; ABI1; ABI1	Abi-1; Abi-1 iso2; Abi-1 iso3	§198, §213; §193, §208; §198, §213	abl interactor 1 isoform b	Q8IZP0; Q8IZP0-2; Q8IZP0-3	http://www.phosphosite.org/proteinAction.do?id=3268&showAllSites=true	55; 49; 49	TLGRNTPY*KTLEPVK, PPTVPNDY*MTSPARL; TLGRNTPY*KTLEPVK, PPTVPNDY*MTSPARL; TLGRNTPY*KTLEPVK, PPTVPNDY*MTSPARL	Abl; Abl; Abl	Abl, PIK3R1; Abl, PIK3R1; Abl, PIK3R1	NTPY*KTLEPVKPPTVPNDY*MTSPAR	3	992.792	16654	16540			16815	16636	16654	16536	16236		16676	16816	53.932	53.46	53.4367		53.429	53.7668	3.883	4.03			3.656	3.779	0.1497	0.3785			-0.0629	0.1581	0.0138	0.088
36	33	Adaptor/scaffold	ABI1; ABI1; ABI1	Abi-1; Abi-1 iso2; Abi-1 iso3	§198, §213; §193, §208; §198, §213	abl interactor 1 isoform b	Q8IZP0; Q8IZP0-2; Q8IZP0-3	http://www.phosphosite.org/proteinAction.do?id=3268&showAllSites=true	55; 49; 49	TLGRNTPY*KTLEPVK, PPTVPNDY*MTSPARL; TLGRNTPY*KTLEPVK, PPTVPNDY*MTSPARL; TLGRNTPY*KTLEPVK, PPTVPNDY*MTSPARL	Abl; Abl; Abl	Abl, PIK3R1; Abl, PIK3R1; Abl, PIK3R1	NTPY*KTLEPVKPPTVPNDY*MTSPAR	3	992.792	16460	16345				17037	16654	16536	16236		16676	16816	53.932	53.46	53.4367		53.429	53.7668	3.983	4.283				3.762	0.0906	0.2029				-0.0506	0.0753	0.028
37	34	Adaptor/scaffold	ABI1; ABI1; ABI1	Abi-1; Abi-1 iso2; Abi-1 iso3	§198, §213; §193, §208; §198, §213	abl interactor 1 isoform b	Q8IZP0; Q8IZP0-2; Q8IZP0-3	http://www.phosphosite.org/proteinAction.do?id=3268&showAllSites=true	55; 49; 49	TLGRNTPY*KTLEPVK, PPTVPNDY*MTSPARL; TLGRNTPY*KTLEPVK, PPTVPNDY*MTSPARL; TLGRNTPY*KTLEPVK, PPTVPNDY*MTSPARL	Abl; Abl; Abl	Abl, PIK3R1; Abl, PIK3R1; Abl, PIK3R1	NTPY*KTLEPVKPPTVPNDY*MTSPAR	3	992.792		16322					16654	16536	16236		16676	16816	53.932	53.46	53.4367		53.429	53.7668		3.742						0.8271						0.0336
38	35	Adaptor/scaffold	ABI1; ABI1; ABI1	Abi-1; Abi-1 iso2; Abi-1 iso3	§198, §213; §193, §208; §198, §213	abl interactor 1 isoform b	Q8IZP0; Q8IZP0-2; Q8IZP0-3	http://www.phosphosite.org/proteinAction.do?id=3268&showAllSites=true	55; 49; 49	TLGRNTPY*KTLEPVK, PPTVPNDY*MTSPARL; TLGRNTPY*KTLEPVK, PPTVPNDY*MTSPARL; TLGRNTPY*KTLEPVK, PPTVPNDY*MTSPARL	Abl; Abl; Abl	Abl, PIK3R1; Abl, PIK3R1; Abl, PIK3R1	NTPY*KTLEPVKPPTVPNDY*MTSPAR	3	992.792		16870					16654	16536	16236		16676	16816	53.932	53.46	53.4367		53.429	53.7668		3.267						0.718						0.0306
39	36	Adaptor/scaffold	ABI1; ABI1; ABI1	Abi-1; Abi-1 iso2; Abi-1 iso3	§198, §213; §193, §208; §198, §213	abl interactor 1 isoform b	Q8IZP0; Q8IZP0-2; Q8IZP0-3	http://www.phosphosite.org/proteinAction.do?id=3268&showAllSites=true	55; 49; 49	TLGRNTPY*KTLEPVK, PPTVPNDY*MTSPARL; TLGRNTPY*KTLEPVK, PPTVPNDY*MTSPARL; TLGRNTPY*KTLEPVK, PPTVPNDY*MTSPARL	Abl; Abl; Abl	Abl, PIK3R1; Abl, PIK3R1; Abl, PIK3R1	NTPY*KTLEPVKPPTVPNDY*M#TSPAR	3	998.124		14198			14295	15587	14322	14311		13863	14429	14526	47.9003	47.9762		47.7583	47.9743	47.7208		3.244			3.744	2.95		0.0248			0.2134	1.2754		0.0046
40	37	Adaptor/scaffold	ABI1; ABI1; ABI1	Abi-1; Abi-1 iso2; Abi-1 iso3	§198, §213; §193, §208; §198, §213	abl interactor 1 isoform b	Q8IZP0; Q8IZP0-2; Q8IZP0-3	http://www.phosphosite.org/proteinAction.do?id=3268&showAllSites=true	55; 49; 49	TLGRNTPY*KTLEPVK, PPTVPNDY*MTSPARL; TLGRNTPY*KTLEPVK, PPTVPNDY*MTSPARL; TLGRNTPY*KTLEPVK, PPTVPNDY*MTSPARL	Abl; Abl; Abl	Abl, PIK3R1; Abl, PIK3R1; Abl, PIK3R1	NTPY*KTLEPVKPPTVPNDY*M#TSPAR	3	998.124		14179				14526	14322	14311		13863	14429	14526	47.9003	47.9762		47.7583	47.9743	47.7208		3.556				3.409		-0.0506				-0.8056		0.0429
41	38	Adaptor/scaffold	ABI1; ABI1; ABI1	Abi-1; Abi-1 iso2; Abi-1 iso3	§198, §213; §193, §208; §198, §213	abl interactor 1 isoform b	Q8IZP0; Q8IZP0-2; Q8IZP0-3	http://www.phosphosite.org/proteinAction.do?id=3268&showAllSites=true	55; 49; 49	TLGRNTPY*KTLEPVK, PPTVPNDY*MTSPARL; TLGRNTPY*KTLEPVK, PPTVPNDY*MTSPARL; TLGRNTPY*KTLEPVK, PPTVPNDY*MTSPARL	Abl; Abl; Abl	Abl, PIK3R1; Abl, PIK3R1; Abl, PIK3R1	NTPY*KTLEPVKPPTVPNDY*M#TSPAR	4	748.845					14336	14323	15558	15591			15626	15609	50.9308	51.1278			50.8787	50.9433					3.168	2.852					0.3446	0.7183
42	39	Adaptor/scaffold	ABI1; ABI1; ABI1	Abi-1; Abi-1 iso2; Abi-1 iso3	§198, §215; §193, §210; §198, §215	abl interactor 1 isoform b	Q8IZP0; Q8IZP0-2; Q8IZP0-3	http://www.phosphosite.org/proteinAction.do?id=3268&showAllSites=true	55; 49; 49	TLGRNTPY*KTLEPVK, TVPNDYMT*SPARLGS; TLGRNTPY*KTLEPVK, TVPNDYMT*SPARLGS; TLGRNTPY*KTLEPVK, TVPNDYMT*SPARLGS			NTPY*KTLEPVKPPTVPNDYMT*SPAR	3	992.792	17000																		3.617						0.0844						0.0203
43	40	Adaptor/scaffold	ABI1; ABI1; ABI1	Abi-1; Abi-1 iso2; Abi-1 iso3	§198, §215; §193, §210; §198, §215	abl interactor 1 isoform b	Q8IZP0; Q8IZP0-2; Q8IZP0-3	http://www.phosphosite.org/proteinAction.do?id=3268&showAllSites=true	55; 49; 49	TLGRNTPY*KTLEPVK, TVPNDYMT*SPARLGS; TLGRNTPY*KTLEPVK, TVPNDYMT*SPARLGS; TLGRNTPY*KTLEPVK, TVPNDYMT*SPARLGS			NTPY*KTLEPVKPPTVPNDYM#T*SPAR	3	998.124					14272																		3.345						0.0517
44	41	Adaptor/scaffold	ABI1; ABI1; ABI1	Abi-1; Abi-1 iso2; Abi-1 iso3	§198, §216; §193, §211; §198, §216	abl interactor 1 isoform b	Q8IZP0; Q8IZP0-2; Q8IZP0-3	http://www.phosphosite.org/proteinAction.do?id=3268&showAllSites=true	55; 49; 49	TLGRNTPY*KTLEPVK, VPNDYMTS*PARLGSQ; TLGRNTPY*KTLEPVK, VPNDYMTS*PARLGSQ; TLGRNTPY*KTLEPVK, VPNDYMTS*PARLGSQ	ERK1, ERK2; ERK1, ERK2; ERK1, ERK2		NTPY*KTLEPVKPPTVPNDYMTS*PAR	3	992.792	17601	17446			17608	17710													4.463	3.734			4.676	3.621	0.6336	0.9324			0.5895	1.4561	0.0207	0.0216
45	42	Adaptor/scaffold	ABI1; ABI1; ABI1	Abi-1; Abi-1 iso2; Abi-1 iso3	§198, §216; §193, §211; §198, §216	abl interactor 1 isoform b	Q8IZP0; Q8IZP0-2; Q8IZP0-3	http://www.phosphosite.org/proteinAction.do?id=3268&showAllSites=true	55; 49; 49	TLGRNTPY*KTLEPVK, VPNDYMTS*PARLGSQ; TLGRNTPY*KTLEPVK, VPNDYMTS*PARLGSQ; TLGRNTPY*KTLEPVK, VPNDYMTS*PARLGSQ	ERK1, ERK2; ERK1, ERK2; ERK1, ERK2		NTPY*KTLEPVKPPTVPNDYMTS*PAR	3	992.792	17593	17506			17592	17746													3.696	3.988			3.957	3.879	1.0375	0.7282			1.2586	1.4065	0	0.0505
46	43	Adaptor/scaffold	ABI1; ABI1; ABI1	Abi-1; Abi-1 iso2; Abi-1 iso3	§198, §216; §193, §211; §198, §216	abl interactor 1 isoform b	Q8IZP0; Q8IZP0-2; Q8IZP0-3	http://www.phosphosite.org/proteinAction.do?id=3268&showAllSites=true	55; 49; 49	TLGRNTPY*KTLEPVK, VPNDYMTS*PARLGSQ; TLGRNTPY*KTLEPVK, VPNDYMTS*PARLGSQ; TLGRNTPY*KTLEPVK, VPNDYMTS*PARLGSQ	ERK1, ERK2; ERK1, ERK2; ERK1, ERK2		NTPY*KTLEPVKPPTVPNDYMTS*PAR	3	992.792	17823																		3.947						0.8236						0.0293
47	44	Adaptor/scaffold	ABI1; ABI1; ABI1	Abi-1; Abi-1 iso2; Abi-1 iso3	§198, §216; §193, §211; §198, §216	abl interactor 1 isoform b	Q8IZP0; Q8IZP0-2; Q8IZP0-3	http://www.phosphosite.org/proteinAction.do?id=3268&showAllSites=true	55; 49; 49	TLGRNTPY*KTLEPVK, VPNDYMTS*PARLGSQ; TLGRNTPY*KTLEPVK, VPNDYMTS*PARLGSQ; TLGRNTPY*KTLEPVK, VPNDYMTS*PARLGSQ	ERK1, ERK2; ERK1, ERK2; ERK1, ERK2		NTPY*KTLEPVKPPTVPNDYM#TS*PAR	3	998.124					15594																		3.562						-0.0251
48	45	Adaptor/scaffold	ABI1; ABI1; ABI1	Abi-1; Abi-1 iso2; Abi-1 iso3	§200; §195; §200	abl interactor 1 isoform b	Q8IZP0; Q8IZP0-2; Q8IZP0-3	http://www.phosphosite.org/proteinAction.do?id=3268&showAllSites=true	55; 49; 49	GRNTPYKT*LEPVKPP; GRNTPYKT*LEPVKPP; GRNTPYKT*LEPVKPP			NTPYKT*LEPVKPPTVPNDYM#TSPAR	4	728.853		14755																		2.913						0.2069						0.0306
49	46	Adaptor/scaffold	ABI1; ABI1; ABI1	Abi-1; Abi-1 iso2; Abi-1 iso3	§200, §213; §195, §208; §200, §213	abl interactor 1 isoform b	Q8IZP0; Q8IZP0-2; Q8IZP0-3	http://www.phosphosite.org/proteinAction.do?id=3268&showAllSites=true	55; 49; 49	GRNTPYKT*LEPVKPP, PPTVPNDY*MTSPARL; GRNTPYKT*LEPVKPP, PPTVPNDY*MTSPARL; GRNTPYKT*LEPVKPP, PPTVPNDY*MTSPARL	Abl; Abl; Abl	Abl, PIK3R1; Abl, PIK3R1; Abl, PIK3R1	NTPYKT*LEPVKPPTVPNDY*MTSPAR	3	992.792					16584																		2.851						0.295
50	47	Adaptor/scaffold	ABI1; ABI1; ABI1	Abi-1; Abi-1 iso2; Abi-1 iso3	§213; §208; §213	abl interactor 1 isoform b	Q8IZP0; Q8IZP0-2; Q8IZP0-3	http://www.phosphosite.org/proteinAction.do?id=3268&showAllSites=true	55; 49; 49	PPTVPNDY*MTSPARL; PPTVPNDY*MTSPARL; PPTVPNDY*MTSPARL	Abl; Abl; Abl	Abl, PIK3R1; Abl, PIK3R1; Abl, PIK3R1	TLEPVKPPTVPNDY*MTSPAR	2	1147.05	16290	16177			16359	16371	16335	16200	17160		16319	16433	52.8442	52.64	55.8037		52.5507	52.7418	3.748	3.618			4.144	4.038	0.4842	0.7652			1.1768	1.4763	0.0637	0.0379
51	48	Adaptor/scaffold	ABI1; ABI1; ABI1	Abi-1; Abi-1 iso2; Abi-1 iso3	§213; §208; §213	abl interactor 1 isoform b	Q8IZP0; Q8IZP0-2; Q8IZP0-3	http://www.phosphosite.org/proteinAction.do?id=3268&showAllSites=true	55; 49; 49	PPTVPNDY*MTSPARL; PPTVPNDY*MTSPARL; PPTVPNDY*MTSPARL	Abl; Abl; Abl	Abl, PIK3R1; Abl, PIK3R1; Abl, PIK3R1	TLEPVKPPTVPNDY*MTSPAR	2	1147.05					16420	16433	16335	16200	17160		16319	16433	52.8442	52.64	55.8037		52.5507	52.7418					4.436	4.212					1.0148	0.5785
52	49	Adaptor/scaffold	ABI1; ABI1; ABI1	Abi-1; Abi-1 iso2; Abi-1 iso3	§213; §208; §213	abl interactor 1 isoform b	Q8IZP0; Q8IZP0-2; Q8IZP0-3	http://www.phosphosite.org/proteinAction.do?id=3268&showAllSites=true	55; 49; 49	PPTVPNDY*MTSPARL; PPTVPNDY*MTSPARL; PPTVPNDY*MTSPARL	Abl; Abl; Abl	Abl, PIK3R1; Abl, PIK3R1; Abl, PIK3R1	TLEPVKPPTVPNDY*MTSPAR	2	1147.05						16456	16335	16200	17160		16319	16433	52.8442	52.64	55.8037		52.5507	52.7418						3.861						0.9601
53	50	Adaptor/scaffold	ABI1; ABI1; ABI1	Abi-1; Abi-1 iso2; Abi-1 iso3	§213; §208; §213	abl interactor 1 isoform b	Q8IZP0; Q8IZP0-2; Q8IZP0-3	http://www.phosphosite.org/proteinAction.do?id=3268&showAllSites=true	55; 49; 49	PPTVPNDY*MTSPARL; PPTVPNDY*MTSPARL; PPTVPNDY*MTSPARL	Abl; Abl; Abl	Abl, PIK3R1; Abl, PIK3R1; Abl, PIK3R1	TLEPVKPPTVPNDY*MTSPAR	3	765.036	16441	16223			16299	16313	16356	16284	15837	15749	16299	16333	52.8957	52.8472	52.4048	52.5475	52.7087	52.5823	3.353	2.598			3.374	2.846	0.2625	0.2801			0.3464	0.4791	0.0803	0.0064
54	51	Adaptor/scaffold	ABI1; ABI1; ABI1	Abi-1; Abi-1 iso2; Abi-1 iso3	§213; §208; §213	abl interactor 1 isoform b	Q8IZP0; Q8IZP0-2; Q8IZP0-3	http://www.phosphosite.org/proteinAction.do?id=3268&showAllSites=true	55; 49; 49	PPTVPNDY*MTSPARL; PPTVPNDY*MTSPARL; PPTVPNDY*MTSPARL	Abl; Abl; Abl	Abl, PIK3R1; Abl, PIK3R1; Abl, PIK3R1	TLEPVKPPTVPNDY*MTSPAR	3	765.036	16231	16016				16523	16356	16284	15837	15749	16299	16333	52.8957	52.8472	52.4048	52.5475	52.7087	52.5823	2.811	2.493				2.952	0.3051	0.259				0.4925	0.0853	0.0533
55	52	Adaptor/scaffold	ABI1; ABI1; ABI1	Abi-1; Abi-1 iso2; Abi-1 iso3	§213; §208; §213	abl interactor 1 isoform b	Q8IZP0; Q8IZP0-2; Q8IZP0-3	http://www.phosphosite.org/proteinAction.do?id=3268&showAllSites=true	55; 49; 49	PPTVPNDY*MTSPARL; PPTVPNDY*MTSPARL; PPTVPNDY*MTSPARL	Abl; Abl; Abl	Abl, PIK3R1; Abl, PIK3R1; Abl, PIK3R1	TLEPVKPPTVPNDY*M#TSPAR	3	770.368	13714																		2.438						0.666						0.0554
56	53	Adaptor/scaffold	ABI1; ABI1; ABI1	Abi-1; Abi-1 iso2; Abi-1 iso3	§215; §210; §215	abl interactor 1 isoform b	Q8IZP0; Q8IZP0-2; Q8IZP0-3	http://www.phosphosite.org/proteinAction.do?id=3268&showAllSites=true	55; 49; 49	TVPNDYMT*SPARLGS; TVPNDYMT*SPARLGS; TVPNDYMT*SPARLGS			TLEPVKPPTVPNDYM#T*SPAR	3	770.368						13396																		2.178						0.6518
57	54	Adaptor/scaffold	ABI1; ABI1; ABI1	Abi-1; Abi-1 iso2; Abi-1 iso3	§23; §23; §23	abl interactor 1 isoform b	Q8IZP0; Q8IZP0-2; Q8IZP0-3	http://www.phosphosite.org/proteinAction.do?id=3268&showAllSites=true	55; 49; 49	KRALIESY*QNLTRVA; KRALIESY*QNLTRVA; KRALIESY*QNLTRVA			ALIESY*QNLTR	2	694.335	13804	13643	13429	13258	13742	13757	13804	13702	13485	13317	13799	13813	46.7873	46.4982	46.4968	46.3765	46.4275	46.4603	3.43	2.911	3.018	2.75	2.736	2.613	0.4633	0.5261	0.464	0.55	0.7563	0.6686	0.1323	0.1278	0.1133	0.1042
58	55	Adaptor/scaffold	ABI1	Abi-1 iso3	282	abl interactor 1 isoform b	Q8IZP0-3	http://www.phosphosite.org/proteinAction.do?id=5019097&showAllSites=true	49	APGSAPGS*QYGTMTR			ENSGSSSIGIPIAVPTPSPPTIGPAAPGSAPGS*QYGTM#TR	4	976.717		25980			26369			25980			26310	26182		76.4055			76.6943	76.3725		3.862			3.709			1.6308			0.9666			0.0097
59	56	Adaptor/scaffold	ABI1	Abi-1 iso3	286	abl interactor 1 isoform b	Q8IZP0-3	http://www.phosphosite.org/proteinAction.do?id=5019097&showAllSites=true	49	APGSQYGT*MTRQISR			ENSGSSSIGIPIAVPTPSPPTIGPAAPGSAPGSQYGT*MTR	4	972.718		26716																		3.509						0.0395						0.0869
60	57	Adaptor/scaffold	ABI1	Abi-1 iso3	286	abl interactor 1 isoform b	Q8IZP0-3	http://www.phosphosite.org/proteinAction.do?id=5019097&showAllSites=true	49	APGSQYGT*MTRQISR			ENSGSSSIGIPIAVPTPSPPTIGPAAPGSAPGSQYGT*M#TR	4	976.717						26236																		3.78						1.9137
61	58	Adaptor/scaffold	ABI1; ABI1; ABI1	Abi-1; Abi-1 iso2; Abi-1 iso3	§323, §333; §290, §300; §296, §306	abl interactor 1 isoform b	Q8IZP0; Q8IZP0-2; Q8IZP0-3	http://www.phosphosite.org/proteinAction.do?id=3268&showAllSites=true	55; 49; 49	RQISRHNS*TTSSTSS, SSTSSGGY*RRTPSVT; RQISRHNS*TTSSTSS, SSTSSGGY*RRTPSVT; RQISRHNS*TTSSTSS, SSTSSGGY*RRTPSVT			HNS*TTSSTSSGGY*RR	3	586.559		2985					2879	2985			2894	2791	19.6262	19.8827			19.6368	19.519		2.091						0.329						0.0743
62	59	Adaptor/scaffold	ABI1; ABI1; ABI1	Abi-1; Abi-1 iso2; Abi-1 iso3	325, §333; 292, §300; 298, §306	abl interactor 1 isoform b	Q8IZP0; Q8IZP0-2; Q8IZP0-3	http://www.phosphosite.org/proteinAction.do?id=3268&showAllSites=true	55; 49; 49	ISRHNSTT*SSTSSGG, SSTSSGGY*RRTPSVT; ISRHNSTT*SSTSSGG, SSTSSGGY*RRTPSVT; ISRHNSTT*SSTSSGG, SSTSSGGY*RRTPSVT			HNSTT*SSTSSGGY*RR	3	586.559		3132																		2.211						0.7469						0.0499
63	60	Adaptor/scaffold	ABI1; ABI1; ABI1	Abi-1; Abi-1 iso2; Abi-1 iso3	§333; §300; §306	abl interactor 1 isoform b	Q8IZP0; Q8IZP0-2; Q8IZP0-3	http://www.phosphosite.org/proteinAction.do?id=3268&showAllSites=true	55; 49; 49	SSTSSGGY*RRTPSVT; SSTSSGGY*RRTPSVT; SSTSSGGY*RRTPSVT			HNSTTSSTSSGGY*R	2	761.302	2984	3135			2705	2511	2542	2589			2705	2520	18.1245	18.4533			18.6657	18.3993	2.687	3.249			3.865	3.827	0.5991	1.3191			0.3808	0.4847	0.104	0.1831
64	61	Adaptor/scaffold	ABI1; ABI1; ABI1	Abi-1; Abi-1 iso2; Abi-1 iso3	§333; §300; §306	abl interactor 1 isoform b	Q8IZP0; Q8IZP0-2; Q8IZP0-3	http://www.phosphosite.org/proteinAction.do?id=3268&showAllSites=true	55; 49; 49	SSTSSGGY*RRTPSVT; SSTSSGGY*RRTPSVT; SSTSSGGY*RRTPSVT			HNSTTSSTSSGGY*R	2	761.302	2831	3127			3077	2626	2542	2589			2705	2520	18.1245	18.4533			18.6657	18.3993	2.708	3.17			3.152	3.871	0.6171	0.6925			0.2224	0.3339	0.214	0.2118
65	62	Adaptor/scaffold	ABI1; ABI1; ABI1	Abi-1; Abi-1 iso2; Abi-1 iso3	§333; §300; §306	abl interactor 1 isoform b	Q8IZP0; Q8IZP0-2; Q8IZP0-3	http://www.phosphosite.org/proteinAction.do?id=3268&showAllSites=true	55; 49; 49	SSTSSGGY*RRTPSVT; SSTSSGGY*RRTPSVT; SSTSSGGY*RRTPSVT			HNSTTSSTSSGGY*R	2	761.302	2791	2965			2929	2925	2542	2589			2705	2520	18.1245	18.4533			18.6657	18.3993	3.104	2.506			3.875	3.28	1.0443	0.3086			0.1433	0.3281	0.2112	0.0279
66	63	Adaptor/scaffold	ABI1; ABI1; ABI1	Abi-1; Abi-1 iso2; Abi-1 iso3	§333; §300; §306	abl interactor 1 isoform b	Q8IZP0; Q8IZP0-2; Q8IZP0-3	http://www.phosphosite.org/proteinAction.do?id=3268&showAllSites=true	55; 49; 49	SSTSSGGY*RRTPSVT; SSTSSGGY*RRTPSVT; SSTSSGGY*RRTPSVT			HNSTTSSTSSGGY*R	2	761.302	2693	2811			2572	3080	2542	2589			2705	2520	18.1245	18.4533			18.6657	18.3993	3.664	2.622			3.211	3.266	0.5507	0.4561			0.6484	-0.2653	0.2288	0.2095
67	64	Adaptor/scaffold	ABI1; ABI1; ABI1	Abi-1; Abi-1 iso2; Abi-1 iso3	§333; §300; §306	abl interactor 1 isoform b	Q8IZP0; Q8IZP0-2; Q8IZP0-3	http://www.phosphosite.org/proteinAction.do?id=3268&showAllSites=true	55; 49; 49	SSTSSGGY*RRTPSVT; SSTSSGGY*RRTPSVT; SSTSSGGY*RRTPSVT			HNSTTSSTSSGGY*R	2	761.302	2975	2976			3248	2769	2542	2589			2705	2520	18.1245	18.4533			18.6657	18.3993	2.793	2.757			3.519	3.234	0.654	0.4547			0.2687	0.2409	0.007	0.075
68	65	Adaptor/scaffold	ABI1; ABI1; ABI1	Abi-1; Abi-1 iso2; Abi-1 iso3	§333; §300; §306	abl interactor 1 isoform b	Q8IZP0; Q8IZP0-2; Q8IZP0-3	http://www.phosphosite.org/proteinAction.do?id=3268&showAllSites=true	55; 49; 49	SSTSSGGY*RRTPSVT; SSTSSGGY*RRTPSVT; SSTSSGGY*RRTPSVT			HNSTTSSTSSGGY*R	2	761.302	2558	2550			2462	2389	2542	2589			2705	2520	18.1245	18.4533			18.6657	18.3993	3.172	2.044			2.486	2.544	1.9105	2.1436			1.1509	0.6742	0.1343	0.1144
69	66	Adaptor/scaffold	ABI1; ABI1; ABI1	Abi-1; Abi-1 iso2; Abi-1 iso3	§333; §300; §306	abl interactor 1 isoform b	Q8IZP0; Q8IZP0-2; Q8IZP0-3	http://www.phosphosite.org/proteinAction.do?id=3268&showAllSites=true	55; 49; 49	SSTSSGGY*RRTPSVT; SSTSSGGY*RRTPSVT; SSTSSGGY*RRTPSVT			HNSTTSSTSSGGY*R	2	761.302	3150	2686					2542	2589			2705	2520	18.1245	18.4533			18.6657	18.3993	3.516	3.038					0.1403	-0.1925					0.1303	0.0659
70	67	Adaptor/scaffold	ABI1; ABI1; ABI1	Abi-1; Abi-1 iso2; Abi-1 iso3	§333; §300; §306	abl interactor 1 isoform b	Q8IZP0; Q8IZP0-2; Q8IZP0-3	http://www.phosphosite.org/proteinAction.do?id=3268&showAllSites=true	55; 49; 49	SSTSSGGY*RRTPSVT; SSTSSGGY*RRTPSVT; SSTSSGGY*RRTPSVT			HNSTTSSTSSGGY*R	2	761.302	3136						2542	2589			2705	2520	18.1245	18.4533			18.6657	18.3993	2.834						0.2757						0.265
71	68	Adaptor/scaffold	ABI1; ABI1; ABI1	Abi-1; Abi-1 iso2; Abi-1 iso3	§333; §300; §306	abl interactor 1 isoform b	Q8IZP0; Q8IZP0-2; Q8IZP0-3	http://www.phosphosite.org/proteinAction.do?id=3268&showAllSites=true	55; 49; 49	SSTSSGGY*RRTPSVT; SSTSSGGY*RRTPSVT; SSTSSGGY*RRTPSVT			HNSTTSSTSSGGY*RR	3	559.904	2709	2723	2707		2744	2864	2740	2728	2739	2611	2744	2634	19.0572	19.0948	19.1845	18.994	19.231	18.8955	3.67	3.255	2.7		3.049	1.867	0.3809	0.6385	0.2805		0.324	0.0406	0.1787	0.229	0.1463
72	69	Adaptor/scaffold	ABI1; ABI1; ABI1	Abi-1; Abi-1 iso2; Abi-1 iso3	§333; §300; §306	abl interactor 1 isoform b	Q8IZP0; Q8IZP0-2; Q8IZP0-3	http://www.phosphosite.org/proteinAction.do?id=3268&showAllSites=true	55; 49; 49	SSTSSGGY*RRTPSVT; SSTSSGGY*RRTPSVT; SSTSSGGY*RRTPSVT			HNSTTSSTSSGGY*RR	3	559.904	2823	2843			2879	2722	2740	2728	2739	2611	2744	2634	19.0572	19.0948	19.1845	18.994	19.231	18.8955	3.087	2.4			2.79	3.748	0.406	0.5007			0.3891	0.1986	0.2053	0.1206
73	70	Adaptor/scaffold	ABI1; ABI1; ABI1	Abi-1; Abi-1 iso2; Abi-1 iso3	§333; §300; §306	abl interactor 1 isoform b	Q8IZP0; Q8IZP0-2; Q8IZP0-3	http://www.phosphosite.org/proteinAction.do?id=3268&showAllSites=true	55; 49; 49	SSTSSGGY*RRTPSVT; SSTSSGGY*RRTPSVT; SSTSSGGY*RRTPSVT			HNSTTSSTSSGGY*RR	3	559.904		2994			3025	2597	2740	2728	2739	2611	2744	2634	19.0572	19.0948	19.1845	18.994	19.231	18.8955		2.289			2.576	2.51		0.3131			0.0324	0.3765		0.2027
74	71	Adaptor/scaffold	ABI1; ABI1; ABI1	Abi-1; Abi-1 iso2; Abi-1 iso3	§333; §300; §306	abl interactor 1 isoform b	Q8IZP0; Q8IZP0-2; Q8IZP0-3	http://www.phosphosite.org/proteinAction.do?id=3268&showAllSites=true	55; 49; 49	SSTSSGGY*RRTPSVT; SSTSSGGY*RRTPSVT; SSTSSGGY*RRTPSVT			HNSTTSSTSSGGY*RR	3	559.904						2546	2740	2728	2739	2611	2744	2634	19.0572	19.0948	19.1845	18.994	19.231	18.8955						2.544						0.0178
75	72	Adaptor/scaffold	ABI1; ABI1; ABI1	Abi-1; Abi-1 iso2; Abi-1 iso3	484; 422; 428	abl interactor 1 isoform b	Q8IZP0; Q8IZP0-2; Q8IZP0-3	http://www.phosphosite.org/proteinAction.do?id=3268&showAllSites=true	55; 49; 49	KKNDDGWY*EGVCNRV; KKNDDGWY*EGVCNRV; KKNDDGWY*EGVCNRV			NDDGWY*EGVCNR	2	782.78	12215	11908			12181	12124	12243	11908	11872		12182	12133	42.8425	42.077	42.429		42.4978	42.3548	4.069	3.885			3.581	3.55	-0.802	0.5002			-1.0937	1.2541	0.4253	0.4932
76	73	Adaptor/scaffold	ABI1; ABI1; ABI1	Abi-1; Abi-1 iso2; Abi-1 iso3	§507; §445; §451	abl interactor 1 isoform b	Q8IZP0; Q8IZP0-2; Q8IZP0-3	http://www.phosphosite.org/proteinAction.do?id=3268&showAllSites=true	55; 49; 49	VESIMHYT*D------; VESIMHYT*D------; VESIMHYT*D------			VTGLFPGNYVESIMHYT*D	2	1061.96	33867						33776	33649			33996	33868	95.2735	95.421			95.5047	95.2282	3.439						1.8644						0.0053
77	74	Adaptor/scaffold	ABI1; ABI1; ABI1	Abi-1; Abi-1 iso2; Abi-1 iso3	§507; §445; §451	abl interactor 1 isoform b	Q8IZP0; Q8IZP0-2; Q8IZP0-3	http://www.phosphosite.org/proteinAction.do?id=3268&showAllSites=true	55; 49; 49	VESIMHYT*D------; VESIMHYT*D------; VESIMHYT*D------			VTGLFPGNYVESIMHYT*D	2	1061.96	33776						33776	33649			33996	33868	95.2735	95.421			95.5047	95.2282	3.209						1.5473						0.0024
78	75	Adaptor/scaffold	ABI2; ABI2	Abi-2; Abi-2 iso2	§213; §207	abl interactor 2	Q9NYB9; Q9NYB9-2	http://www.phosphosite.org/proteinAction.do?id=6879&showAllSites=true	56; 52	PPVVPNDY*VPSPTRN; PPVVPNDY*VPSPTRN			TLEPVRPPVVPNDY*VPSPTR	3	771.726	17917				17926		18099	17880	17517	17345	18020	17978	57.176	56.7485	56.713	56.5905	56.6788	56.9925	2.985				3.255		0.1744				0.5397		0.0092
79	76	Adaptor/scaffold	ABI2; ABI2	Abi-2; Abi-2 iso2	§213; §207	abl interactor 2	Q9NYB9; Q9NYB9-2	http://www.phosphosite.org/proteinAction.do?id=6879&showAllSites=true	56; 52	PPVVPNDY*VPSPTRN; PPVVPNDY*VPSPTRN			TLEPVRPPVVPNDY*VPSPTR	3	771.726					17896		18099	17880	17517	17345	18020	17978	57.176	56.7485	56.713	56.5905	56.6788	56.9925					2.47						0.5481
80	77	Adaptor/scaffold	AHNAK	AHNAK	§121	neuroblast differentiation-associated protein AHNAK isoform 1	Q09666	http://www.phosphosite.org/proteinAction.do?id=6031&showAllSites=true	629	LSGDDEEY*QRIYTTK			EVFSSCSSEVVLSGDDEEY*QR	3	834.672	18214	17456			17572	17623	17640	17544			17621	17908	55.9248	55.9147			55.7073	56.4225	4.299	4.915			4.747	4.721	-2.5273	0.501			0.354	0.3398	0.2221	0.3225
81	78	Adaptor/scaffold	AHNAK	AHNAK	§121	neuroblast differentiation-associated protein AHNAK isoform 1	Q09666	http://www.phosphosite.org/proteinAction.do?id=6031&showAllSites=true	629	LSGDDEEY*QRIYTTK			EVFSSCSSEVVLSGDDEEY*QR	3	834.672	17640	17654			18137	17873	17640	17544			17621	17908	55.9248	55.9147			55.7073	56.4225	4.729	4.32			3.955	4.531	0.4558	0.1912			-0.8162	-0.1972	0.2806	0.1437
82	79	Adaptor/scaffold	AHNAK	AHNAK	§121	neuroblast differentiation-associated protein AHNAK isoform 1	Q09666	http://www.phosphosite.org/proteinAction.do?id=6031&showAllSites=true	629	LSGDDEEY*QRIYTTK			EVFSSCSSEVVLSGDDEEY*QR	3	834.672	17436	18438			17794	18638	17640	17544			17621	17908	55.9248	55.9147			55.7073	56.4225	4.924	3.961			4.194	3.562	0.8546	0.1131			0.0628	-1.2187	0.2057	0.1618
83	80	Adaptor/scaffold	AHNAK	AHNAK	§121	neuroblast differentiation-associated protein AHNAK isoform 1	Q09666	http://www.phosphosite.org/proteinAction.do?id=6031&showAllSites=true	629	LSGDDEEY*QRIYTTK			EVFSSCSSEVVLSGDDEEY*QR	3	834.672	17853	40465				20216	17640	17544			17621	17908	55.9248	55.9147			55.7073	56.4225	4.567	2.529				3.102	0.113	0.9602				-0.9441	0.1781	0.1502
84	81	Adaptor/scaffold	AHNAK	AHNAK	§121	neuroblast differentiation-associated protein AHNAK isoform 1	Q09666	http://www.phosphosite.org/proteinAction.do?id=6031&showAllSites=true	629	LSGDDEEY*QRIYTTK			EVFSSCSSEVVLSGDDEEY*QR	3	834.672	18598	40563				20569	17640	17544			17621	17908	55.9248	55.9147			55.7073	56.4225	3.727	2.355				3.07	-0.8854	0.1289				0.3002	0.0269	0.2228
85	82	Adaptor/scaffold	AHNAK	AHNAK	§121	neuroblast differentiation-associated protein AHNAK isoform 1	Q09666	http://www.phosphosite.org/proteinAction.do?id=6031&showAllSites=true	629	LSGDDEEY*QRIYTTK			EVFSSCSSEVVLSGDDEEY*QR	3	834.672	40128					40320	17640	17544			17621	17908	55.9248	55.9147			55.7073	56.4225	3.55					4.126	2.1296					3.081	0.0163
86	83	Adaptor/scaffold	AHNAK	AHNAK	§121	neuroblast differentiation-associated protein AHNAK isoform 1	Q09666	http://www.phosphosite.org/proteinAction.do?id=6031&showAllSites=true	629	LSGDDEEY*QRIYTTK			EVFSSCSSEVVLSGDDEEY*QR	3	834.672						40328	17640	17544			17621	17908	55.9248	55.9147			55.7073	56.4225						3.77						0.5344
87	84	Adaptor/scaffold	AHNAK	AHNAK	§121	neuroblast differentiation-associated protein AHNAK isoform 1	Q09666	http://www.phosphosite.org/proteinAction.do?id=6031&showAllSites=true	629	LSGDDEEY*QRIYTTK			EVFSSCSSEVVLSGDDEEY*QR	3	834.672						40549	17640	17544			17621	17908	55.9248	55.9147			55.7073	56.4225						3.157						-0.3818
88	85	Adaptor/scaffold	AHNAK	AHNAK	§121	neuroblast differentiation-associated protein AHNAK isoform 1	Q09666	http://www.phosphosite.org/proteinAction.do?id=6031&showAllSites=true	629	LSGDDEEY*QRIYTTK			EVFSSCSSEVVLSGDDEEY*QR	3	834.672						40536	17640	17544			17621	17908	55.9248	55.9147			55.7073	56.4225						2.801						-0.5411
89	86	Adaptor/scaffold	AHNAK	AHNAK	§121	neuroblast differentiation-associated protein AHNAK isoform 1	Q09666	http://www.phosphosite.org/proteinAction.do?id=6031&showAllSites=true	629	LSGDDEEY*QRIYTTK			EVFSSCSSEVVLSGDDEEY*QR	3	834.672						40687	17640	17544			17621	17908	55.9248	55.9147			55.7073	56.4225						2.541						0.9358
90	87	Adaptor/scaffold	AHNAK	AHNAK	§121	neuroblast differentiation-associated protein AHNAK isoform 1	Q09666	http://www.phosphosite.org/proteinAction.do?id=6031&showAllSites=true	629	LSGDDEEY*QRIYTTK			SSEVVLSGDDEEY*QR	2	896.867						9989	10112		9843		10025	9989	37.6072		37.307		37.1557	37.0565						2.899						-0.065
91	88	Adaptor/scaffold	AHNAK	AHNAK	§1469	neuroblast differentiation-associated protein AHNAK isoform 1	Q09666	http://www.phosphosite.org/proteinAction.do?id=6031&showAllSites=true	629	GPKMKGDY*DVTVPKV			MKGDY*DVTVPK	2	666.799	8414	8165	8154	8032	8435	8278	8414	8122	8197	8082	8371	8235	33.369	32.6688	33.1578	33.1282	33.1485	32.8288	3.565	3.142	2.745	2.928	3.595	3.385	0.1737	0.1869	0.1261	0.6434	0.3348	0.1074	0.3299	0.248	0.212	0.1731
92	89	Adaptor/scaffold	AHNAK	AHNAK	§1469	neuroblast differentiation-associated protein AHNAK isoform 1	Q09666	http://www.phosphosite.org/proteinAction.do?id=6031&showAllSites=true	629	GPKMKGDY*DVTVPKV			MKGDY*DVTVPK	2	666.799	8207	7957			8222	8059	8414	8122	8197	8082	8371	8235	33.369	32.6688	33.1578	33.1282	33.1485	32.8288	3.123	3.634			3.515	2.841	0.2204	0.1407			0.2996	0.1724	0.2459	0.2664
93	90	Adaptor/scaffold	AHNAK	AHNAK	§1469	neuroblast differentiation-associated protein AHNAK isoform 1	Q09666	http://www.phosphosite.org/proteinAction.do?id=6031&showAllSites=true	629	GPKMKGDY*DVTVPKV			MKGDY*DVTVPK	2	666.799		8390					8414	8122	8197	8082	8371	8235	33.369	32.6688	33.1578	33.1282	33.1485	32.8288		2.305						0.3224						0.138
94	91	Adaptor/scaffold	AHNAK	AHNAK	§1469	neuroblast differentiation-associated protein AHNAK isoform 1	Q09666	http://www.phosphosite.org/proteinAction.do?id=6031&showAllSites=true	629	GPKMKGDY*DVTVPKV			MKGDY*DVTVPK	3	444.868	8354	8103			8372	8236	8392	8103	8197	8082	8371	8235	33.369	32.7198	33.1578	33.1282	33.1485	32.8288	3.63	2.764			3.703	3.532	0.1164	0.2167			0.1801	0.1285	0.2035	0.1245
95	92	Adaptor/scaffold	AHNAK	AHNAK	§1469	neuroblast differentiation-associated protein AHNAK isoform 1	Q09666	http://www.phosphosite.org/proteinAction.do?id=6031&showAllSites=true	629	GPKMKGDY*DVTVPKV			M#KGDY*DVTVPK	2	674.796	7388	7114	7079	7035	7186	7212	7388	7022	7006	6966	7302	7124	30.7377	29.972	30.1307	30.3032	30.6048	30.18	3.546	3.494	2.727	2.281	3.601	3.396	-0.0592	0.1291	0.5691	-0.1196	0.0857	0.1768	0.305	0.3046	0.1235	0.1561
96	93	Adaptor/scaffold	AHNAK	AHNAK	§1469	neuroblast differentiation-associated protein AHNAK isoform 1	Q09666	http://www.phosphosite.org/proteinAction.do?id=6031&showAllSites=true	629	GPKMKGDY*DVTVPKV			M#KGDY*DVTVPK	2	674.796	7624	6902			7691	6993	7388	7022	7006	6966	7302	7124	30.7377	29.972	30.1307	30.3032	30.6048	30.18	3.416	3.571			2.82	3.293	0.5733	0.129			-0.4585	-0.0134	0.2128	0.2591
97	94	Adaptor/scaffold	AHNAK	AHNAK	§1469	neuroblast differentiation-associated protein AHNAK isoform 1	Q09666	http://www.phosphosite.org/proteinAction.do?id=6031&showAllSites=true	629	GPKMKGDY*DVTVPKV			M#KGDY*DVTVPK	2	674.796	7165	7390				7458	7388	7022	7006	6966	7302	7124	30.7377	29.972	30.1307	30.3032	30.6048	30.18	3.296	3.762				2.164	0.05	0.2131				0.0741	0.1421	0.2445
98	95	Adaptor/scaffold	AHNAK	AHNAK	§1469	neuroblast differentiation-associated protein AHNAK isoform 1	Q09666	http://www.phosphosite.org/proteinAction.do?id=6031&showAllSites=true	629	GPKMKGDY*DVTVPKV			M#KGDY*DVTVPK	2	674.796	7875	8042				7731	7388	7022	7006	6966	7302	7124	30.7377	29.972	30.1307	30.3032	30.6048	30.18	3.231	2.971				2.687	-0.3122	-3.214				0.1533	0.2789	0.2805
99	96	Adaptor/scaffold	AHNAK	AHNAK	§1469	neuroblast differentiation-associated protein AHNAK isoform 1	Q09666	http://www.phosphosite.org/proteinAction.do?id=6031&showAllSites=true	629	GPKMKGDY*DVTVPKV			M#KGDY*DVTVPK	2	674.796		7618					7388	7022	7006	6966	7302	7124	30.7377	29.972	30.1307	30.3032	30.6048	30.18		3.394						0.1252						0.2546
100	97	Adaptor/scaffold	AHNAK	AHNAK	§1469	neuroblast differentiation-associated protein AHNAK isoform 1	Q09666	http://www.phosphosite.org/proteinAction.do?id=6031&showAllSites=true	629	GPKMKGDY*DVTVPKV			MKGDY*DVTVPKVEGEIK	2	994.476	14144	13859					13938	13954			14093	14086	47.2988	47.1087			47.1502	47.119	3.663	3.397					0.1697	1.2325					0.0845	0.2098
101	98	Adaptor/scaffold	AHNAK	AHNAK	§1469	neuroblast differentiation-associated protein AHNAK isoform 1	Q09666	http://www.phosphosite.org/proteinAction.do?id=6031&showAllSites=true	629	GPKMKGDY*DVTVPKV			MKGDY*DVTVPKVEGEIK	2	994.476	13938						13938	13954			14093	14086	47.2988	47.1087			47.1502	47.119	3.769						-0.1247						0.1964
102	99	Adaptor/scaffold	AHNAK	AHNAK	§1469	neuroblast differentiation-associated protein AHNAK isoform 1	Q09666	http://www.phosphosite.org/proteinAction.do?id=6031&showAllSites=true	629	GPKMKGDY*DVTVPKV			MKGDY*DVTVPKVEGEIK	3	663.32	13945	13687			13833	14087	14156	13933	13758	13569	14093	14107	47.2988	47.0592	47.1863	47.0118	47.1502	47.1687	2.866	2.513			2.434	2.939	0.6712	0.5219			0.3691	0.2769	0.1236	0.1441
103	100	Adaptor/scaffold	AHNAK	AHNAK	§1469	neuroblast differentiation-associated protein AHNAK isoform 1	Q09666	http://www.phosphosite.org/proteinAction.do?id=6031&showAllSites=true	629	GPKMKGDY*DVTVPKV			M#KGDY*DVTVPKVEGEIK	3	668.651	13378	13199			13171		13169	13177	13023	12813	13253	13267	45.518	45.2097	45.3343	45.1012	45.0918	45.1287	3.143	3.082			2.613		0.4661	0.6413			0.9716		0.073	0.1724
104	101	Adaptor/scaffold	AHNAK	AHNAK	§160	neuroblast differentiation-associated protein AHNAK isoform 1	Q09666	http://www.phosphosite.org/proteinAction.do?id=6031&showAllSites=true	629	VTRRVTAY*TVDVTGR			RVTAY*TVDVTGR	2	709.345	8525				8510	8380													3.405				3.208	2.926	0.3571				0.1047	-0.0919	0.067
105	102	Adaptor/scaffold	AHNAK	AHNAK	§161	neuroblast differentiation-associated protein AHNAK isoform 1	Q09666	http://www.phosphosite.org/proteinAction.do?id=6031&showAllSites=true	629	TRRVTAYT*VDVTGRE			RVTAYT*VDVTGR	2	709.345		8297					8560	8297	8428	8292	8560	8424	33.7638	33.1778	33.741	33.6598	33.6008	33.2853		3.266						0.2855						0.0204
106	103	Adaptor/scaffold	AHNAK	AHNAK	§5836	neuroblast differentiation-associated protein AHNAK isoform 1	Q09666	http://www.phosphosite.org/proteinAction.do?id=6031&showAllSites=true	629	GSKSKGHY*EVTGSDD			GHY*EVTGSDDETGKLQGSGVSLASK	3	868.061						11418	11571				11510	11418	41.1798				40.846	40.5325						4.619						1.179
107	104	Adaptor/scaffold	AHNAK	AHNAK	§5836	neuroblast differentiation-associated protein AHNAK isoform 1	Q09666	http://www.phosphosite.org/proteinAction.do?id=6031&showAllSites=true	629	GSKSKGHY*EVTGSDD			SKGHY*EVTGSDDETGK	3	597.247	4071	3960			4054	3936	4067	3956	3940		4054	3953	23.028	22.6898	22.7988		22.977	22.7217	4.066	3.687			3.3	3.658	0.4698	0.1284			0.1682	0.1504	0.1419	0.1963
108	105	Adaptor/scaffold	AHNAK	AHNAK	§5836	neuroblast differentiation-associated protein AHNAK isoform 1	Q09666	http://www.phosphosite.org/proteinAction.do?id=6031&showAllSites=true	629	GSKSKGHY*EVTGSDD			SKGHY*EVTGSDDETGKLQGSGVSLASK	3	939.769	10045	9785			9929	9896	10070	9773			9920	9896	37.5088	36.7697			36.9	36.9055	5.324	5.299			4.336	5.419	0.2061	-0.2304			0.217	0.1937	0.103	0.0508
109	106	Adaptor/scaffold	AHNAK	AHNAK	§5836	neuroblast differentiation-associated protein AHNAK isoform 1	Q09666	http://www.phosphosite.org/proteinAction.do?id=6031&showAllSites=true	629	GSKSKGHY*EVTGSDD			SKGHY*EVTGSDDETGKLQGSGVSLASK	3	939.769						9888	10070	9773			9920	9896	37.5088	36.7697			36.9	36.9055						5.404						0.1937
110	107	Adaptor/scaffold	AHNAK	AHNAK	§5836	neuroblast differentiation-associated protein AHNAK isoform 1	Q09666	http://www.phosphosite.org/proteinAction.do?id=6031&showAllSites=true	629	GSKSKGHY*EVTGSDD			SKGHY*EVTGSDDETGKLQGSGVSLASK	4	705.079	10015	9779			9879	9864	10070	9794	9822	9834	9879	9931	37.5088	36.822	37.253	37.6135	36.9	36.9582	4.314	4.906			5.016	5.05	0.234	0.0567			0.3184	0.2137	0.0583	0.0287
111	108	Adaptor/scaffold	AHNAK	AHNAK	§5836, §5839	neuroblast differentiation-associated protein AHNAK isoform 1	Q09666	http://www.phosphosite.org/proteinAction.do?id=6031&showAllSites=true	629	GSKSKGHY*EVTGSDD, SKGHYEVT*GSDDETG			SKGHY*EVT*GSDDETGKLQGSGVSLASK	3	966.425	11360				11347		11360	11100	11077	10969	11363	11251	40.7652	40.0208	40.399	40.4525	40.4815	40.1667	3.037				3.661		-0.404				-0.043		0.0024
112	109	Adaptor/scaffold	AHNAK	AHNAK	§5836, §5841	neuroblast differentiation-associated protein AHNAK isoform 1	Q09666	http://www.phosphosite.org/proteinAction.do?id=6031&showAllSites=true	629	GSKSKGHY*EVTGSDD, GHYEVTGS*DDETGKL			SKGHY*EVTGS*DDETGK	3	623.903	4465	4303			4412	4302	4466	4313	4297	4137	4405	4302	23.9438	23.4987	23.6163	23.4243	23.721	23.518	3.71	3.962			3.45	4.045	0.4344	0.6102			0.228	0.4142	0.1631	0.0719
113	110	Adaptor/scaffold	AHNAK	AHNAK	§5836, §5841	neuroblast differentiation-associated protein AHNAK isoform 1	Q09666	http://www.phosphosite.org/proteinAction.do?id=6031&showAllSites=true	629	GSKSKGHY*EVTGSDD, GHYEVTGS*DDETGKL			SKGHY*EVTGS*DDETGKLQGSGVSLASK	3	966.425	11386					11238													3.92					3.981	-0.2687					0.0709	0.0503
114	111	Adaptor/scaffold	AHNAK	AHNAK	§5836, §5841	neuroblast differentiation-associated protein AHNAK isoform 1	Q09666	http://www.phosphosite.org/proteinAction.do?id=6031&showAllSites=true	629	GSKSKGHY*EVTGSDD, GHYEVTGS*DDETGKL			SKGHY*EVTGS*DDETGKLQGSGVSLASKK	4	757.094	9914	9656					9914	9710	9759	9729	9836	9847	37.2503	36.6118	37.0917	37.3455	36.6908	36.7532	3.939	2.799					0.287	0.0114					0.1174	0.1673
115	112	Adaptor/scaffold	AHNAK; AHNAK	AHNAK; AHNAK iso2	59; 59	neuroblast differentiation-associated protein AHNAK isoform 1	Q09666; Q96EC4	http://www.phosphosite.org/proteinAction.do?id=6031&showAllSites=true	629; 16	GDQIVGAT*IYFDNLQ; GDQIVGAT*IYFDNLQ			EGDQIVGAT*IYFDNLQSGEVTQLLNTMGHHTVGLK	4	967.217	34144	34194			34314	34417	34144	34048	33435		34395	34288	96.395	96.4597	96.6767		96.5127	96.2827	5.41	3.227			5.088	3.493	0.2614	-0.5152			0.4439	0.1026	0.0174	0.0801
116	113	Adaptor/scaffold	AHNAK; AHNAK	AHNAK; AHNAK iso2	59; 59	neuroblast differentiation-associated protein AHNAK isoform 1	Q09666; Q96EC4	http://www.phosphosite.org/proteinAction.do?id=6031&showAllSites=true	629; 16	GDQIVGAT*IYFDNLQ; GDQIVGAT*IYFDNLQ			EGDQIVGAT*IYFDNLQSGEVTQLLNTM#GHHTVGLK	4	971.216					29484																		3.896						-0.0119
117	114	Adaptor/scaffold	AHNAK; AHNAK	AHNAK; AHNAK iso2	61; 61	neuroblast differentiation-associated protein AHNAK isoform 1	Q09666; Q96EC4	http://www.phosphosite.org/proteinAction.do?id=6031&showAllSites=true	629; 16	QIVGATIY*FDNLQSG; QIVGATIY*FDNLQSG			EGDQIVGATIY*FDNLQSGEVTQLLNTMGHHTVGLK	3	1289.29	34207	34012			34338	34295	34152	34006			34374	34288	96.395	96.3518			96.4578	96.2827	4.719	4.905			4.963	5.24	0.2616	1.1313			-0.4706	0.6219	0.0547	0.0795
118	115	Adaptor/scaffold	AHNAK; AHNAK	AHNAK; AHNAK iso2	61; 61	neuroblast differentiation-associated protein AHNAK isoform 1	Q09666; Q96EC4	http://www.phosphosite.org/proteinAction.do?id=6031&showAllSites=true	629; 16	QIVGATIY*FDNLQSG; QIVGATIY*FDNLQSG			EGDQIVGATIY*FDNLQSGEVTQLLNTMGHHTVGLK	3	1289.29	34152	33975			34357	34360	34152	34006			34374	34288	96.395	96.3518			96.4578	96.2827	4.877	3.639			4.819	4.84	0.2616	1.2459			2.8047	0.6219	0.0381	0.1175
119	116	Adaptor/scaffold	AHNAK; AHNAK	AHNAK; AHNAK iso2	61; 61	neuroblast differentiation-associated protein AHNAK isoform 1	Q09666; Q96EC4	http://www.phosphosite.org/proteinAction.do?id=6031&showAllSites=true	629; 16	QIVGATIY*FDNLQSG; QIVGATIY*FDNLQSG			EGDQIVGATIY*FDNLQSGEVTQLLNTMGHHTVGLK	4	967.217		33945			34287	34236														4.172			3.757	3.386		-0.1288			0.669	0.4046		0.0575
120	117	Adaptor/scaffold	AHNAK; AHNAK	AHNAK; AHNAK iso2	61; 61	neuroblast differentiation-associated protein AHNAK isoform 1	Q09666; Q96EC4	http://www.phosphosite.org/proteinAction.do?id=6031&showAllSites=true	629; 16	QIVGATIY*FDNLQSG; QIVGATIY*FDNLQSG			EGDQIVGATIY*FDNLQSGEVTQLLNTMGHHTVGLK	4	967.217		33917																		4.086						-0.0007						0.0877
121	118	Adaptor/scaffold	AHNAK; AHNAK	AHNAK; AHNAK iso2	61; 61	neuroblast differentiation-associated protein AHNAK isoform 1	Q09666; Q96EC4	http://www.phosphosite.org/proteinAction.do?id=6031&showAllSites=true	629; 16	QIVGATIY*FDNLQSG; QIVGATIY*FDNLQSG			EGDQIVGATIY*FDNLQSGEVTQLLNTM#GHHTVGLK	3	1294.62	29371	29126			29539	29443	29397	29163			29502	29437	84.4505	84.1473			84.4178	84.251	5.524	4.811			5.021	5.189	0.7506	0.2617			1.9939	0.9191	0.0983	0.137
122	119	Adaptor/scaffold	AHNAK; AHNAK	AHNAK; AHNAK iso2	61; 61	neuroblast differentiation-associated protein AHNAK isoform 1	Q09666; Q96EC4	http://www.phosphosite.org/proteinAction.do?id=6031&showAllSites=true	629; 16	QIVGATIY*FDNLQSG; QIVGATIY*FDNLQSG			EGDQIVGATIY*FDNLQSGEVTQLLNTM#GHHTVGLK	3	1294.62	29411	29163				29493	29397	29163			29502	29437	84.4505	84.1473			84.4178	84.251	4.827	5.373				4.33	0.222	0.2617				0.9191	0.104	0.0918
123	120	Adaptor/scaffold	AHNAK; AHNAK	AHNAK; AHNAK iso2	61; 61	neuroblast differentiation-associated protein AHNAK isoform 1	Q09666; Q96EC4	http://www.phosphosite.org/proteinAction.do?id=6031&showAllSites=true	629; 16	QIVGATIY*FDNLQSG; QIVGATIY*FDNLQSG			EGDQIVGATIY*FDNLQSGEVTQLLNTM#GHHTVGLK	3	1294.62	29433						29397	29163			29502	29437	84.4505	84.1473			84.4178	84.251	4.725						0.222						0.1148
124	121	Adaptor/scaffold	AHNAK; AHNAK	AHNAK; AHNAK iso2	61; 61	neuroblast differentiation-associated protein AHNAK isoform 1	Q09666; Q96EC4	http://www.phosphosite.org/proteinAction.do?id=6031&showAllSites=true	629; 16	QIVGATIY*FDNLQSG; QIVGATIY*FDNLQSG			EGDQIVGATIY*FDNLQSGEVTQLLNTM#GHHTVGLK	4	971.216	29320	29098				29417	29397	29155	28773		29523	29417	84.4505	84.1473	84.777		84.4682	84.251	3.968	3.926				4.641	0.1157	0.0447				0.0183	0.0917	0.0091
125	122	Adaptor/scaffold	AHNAK	AHNAK	§715	neuroblast differentiation-associated protein AHNAK isoform 1	Q09666	http://www.phosphosite.org/proteinAction.do?id=6031&showAllSites=true	629	GTKVKGEY*DVTVPKL			GEY*DVTVPK	2	544.239						8899	9043	8772	8428	8292	8997	8899	34.96	34.2915	33.741	33.6598	34.6505	34.421						2.276						-0.018
126	123	Adaptor/scaffold	AHNAK	AHNAK	§715	neuroblast differentiation-associated protein AHNAK isoform 1	Q09666	http://www.phosphosite.org/proteinAction.do?id=6031&showAllSites=true	629	GTKVKGEY*DVTVPKL			VKGEY*DVTVPK	2	657.821	7992	7700			7995	7818	7764	7720	7760	7662	7973	7817	32.3962	31.6867	32.0522	32.0648	32.2095	31.8238	3.346	3.248			3.505	3.199	0.1534	0.2568			0.1237	0.1739	0.1781	0.1117
127	124	Adaptor/scaffold	AHNAK	AHNAK	§715	neuroblast differentiation-associated protein AHNAK isoform 1	Q09666	http://www.phosphosite.org/proteinAction.do?id=6031&showAllSites=true	629	GTKVKGEY*DVTVPKL			VKGEY*DVTVPK	2	657.821	7764	7496			7781	7605	7764	7720	7760	7662	7973	7817	32.3962	31.6867	32.0522	32.0648	32.2095	31.8238	2.938	2.655			2.571	2.413	0.3721	0.4929			0.4186	0.3738	0.1809	0.1756
128	125	Adaptor/scaffold	AHNAK	AHNAK	§715	neuroblast differentiation-associated protein AHNAK isoform 1	Q09666	http://www.phosphosite.org/proteinAction.do?id=6031&showAllSites=true	629	GTKVKGEY*DVTVPKL			VKGEY*DVTVPK	3	438.883	8034	7742			7850	7677	7991	7541	7739	7662	7973	7817	32.3962	31.6867	31.9982	32.0648	32.2095	31.8238	3.547	4.104			3.113	3.059	0.1188	0.2686			-0.0176	0.1249	0.2322	0.2071
129	126	Adaptor/scaffold	AHNAK	AHNAK	§715	neuroblast differentiation-associated protein AHNAK isoform 1	Q09666	http://www.phosphosite.org/proteinAction.do?id=6031&showAllSites=true	629	GTKVKGEY*DVTVPKL			VKGEY*DVTVPK	3	438.883	7811	7541					7991	7541	7739	7662	7973	7817	32.3962	31.6867	31.9982	32.0648	32.2095	31.8238	2.969	2.714					0.1266	0.2258					0.1822	0.1784
130	127	Adaptor/scaffold	AHNAK	AHNAK	§715	neuroblast differentiation-associated protein AHNAK isoform 1	Q09666	http://www.phosphosite.org/proteinAction.do?id=6031&showAllSites=true	629	GTKVKGEY*DVTVPKL			VKGEY*DVTVPKLEGELK	3	662.006	16798	16726			16824	16859	16798	16662	16341	16148	16865	16921	54.1872	53.7628	53.704	53.5563	53.8805	54.0193	2.366	3.491			2.98	3.07	0.8219	0.8341			0.8659	0.8821	0.1512	0.2771
131	128	Adaptor/scaffold	AHNAK	AHNAK	§715	neuroblast differentiation-associated protein AHNAK isoform 1	Q09666	http://www.phosphosite.org/proteinAction.do?id=6031&showAllSites=true	629	GTKVKGEY*DVTVPKL			VKGEY*DVTVPKLEGELK	3	662.006	16588	16516					16798	16662	16341	16148	16865	16921	54.1872	53.7628	53.704	53.5563	53.8805	54.0193	2.933	2.938					0.59	0.6139					0.1826	0.2049
132	129	Adaptor/scaffold	AHNAK	AHNAK	§715	neuroblast differentiation-associated protein AHNAK isoform 1	Q09666	http://www.phosphosite.org/proteinAction.do?id=6031&showAllSites=true	629	GTKVKGEY*DVTVPKL			VKGEY*DVTVPKLEGELK	3	662.006		16309					16798	16662	16341	16148	16865	16921	54.1872	53.7628	53.704	53.5563	53.8805	54.0193		2.876						0.5515						0.1945
133	130	Adaptor/scaffold	AHNAK	AHNAK	§715	neuroblast differentiation-associated protein AHNAK isoform 1	Q09666	http://www.phosphosite.org/proteinAction.do?id=6031&showAllSites=true	629	GTKVKGEY*DVTVPKL			VKGEY*DVTVPKLEGELKGPK	4	567.299	15960	15886					16146	16096	15690	15518	16130	16207	52.3768	52.1687	52.0232	51.9588	52.1	52.2745	3.84	4.852					0.173	0.3755					0.2119	0.2163
134	131	Adaptor/scaffold	AHNAK	AHNAK	§715	neuroblast differentiation-associated protein AHNAK isoform 1	Q09666	http://www.phosphosite.org/proteinAction.do?id=6031&showAllSites=true	629	GTKVKGEY*DVTVPKL			VKGEY*DVTVPKLEGELKGPK	4	567.299	16168	16096					16146	16096	15690	15518	16130	16207	52.3768	52.1687	52.0232	51.9588	52.1	52.2745	3.697	3.915					0.416	0.6145					0.2283	0.2551
135	132	Adaptor/scaffold	AHNAK	AHNAK	§715	neuroblast differentiation-associated protein AHNAK isoform 1	Q09666	http://www.phosphosite.org/proteinAction.do?id=6031&showAllSites=true	629	GTKVKGEY*DVTVPKL			VKGEY*DVTVPKLEGELKGPK	4	567.299	15759	15688					16146	16096	15690	15518	16130	16207	52.3768	52.1687	52.0232	51.9588	52.1	52.2745	3.339	3.436					0.5572	0.545					0.2047	0.1868
136	133	Adaptor/scaffold	AHNAK	AHNAK	§836	neuroblast differentiation-associated protein AHNAK isoform 1	Q09666	http://www.phosphosite.org/proteinAction.do?id=6031&showAllSites=true	629	GPNVKGEY*DVTMPKV			GEY*DVTMPK	2	560.225	10009	9733				9850	10007	9733			9647	9847	37.3537	36.6645			36.2233	36.7532	2.133	2.41				2.153	0.3004	0.4452				0.2764	0.1359	0.1451
137	134	Adaptor/scaffold	AHNAK	AHNAK	§836	neuroblast differentiation-associated protein AHNAK isoform 1	Q09666	http://www.phosphosite.org/proteinAction.do?id=6031&showAllSites=true	629	GPNVKGEY*DVTMPKV			GEY*DVTM#PK	2	568.222	5724	5463			5572	5451	5705	5447		5271	5623	5451	26.8725	26.1603		26.1013	26.5642	26.2947	2.615	2.139			2.237	2.69	0.2407	0.4352			0.4121	0.3627	0.2837	0.0664
138	135	Adaptor/scaffold	AHNAK	AHNAK	§836	neuroblast differentiation-associated protein AHNAK isoform 1	Q09666	http://www.phosphosite.org/proteinAction.do?id=6031&showAllSites=true	629	GPNVKGEY*DVTMPKV			GEY*DVTM#PK	2	568.222					5555		5705	5447		5271	5623	5451	26.8725	26.1603		26.1013	26.5642	26.2947					2.135						0.477
139	136	Adaptor/scaffold	AHNAK	AHNAK	§836	neuroblast differentiation-associated protein AHNAK isoform 1	Q09666	http://www.phosphosite.org/proteinAction.do?id=6031&showAllSites=true	629	GPNVKGEY*DVTMPKV			GPNVKGEY*DVTMPK	2	807.865	10031	9776			9923	9911	10007	9576		9603	9899	9889	37.3537	36.7697		37.0293	36.8458	36.8555	3.592	4.141			3.763	4.072	0.2104	0.2128			0.226	-0.0207	0.2065	0.2756
140	137	Adaptor/scaffold	AHNAK	AHNAK	§836	neuroblast differentiation-associated protein AHNAK isoform 1	Q09666	http://www.phosphosite.org/proteinAction.do?id=6031&showAllSites=true	629	GPNVKGEY*DVTMPKV			GPNVKGEY*DVTMPK	2	807.865	9834	9576			9730	9720	10007	9576		9603	9899	9889	37.3537	36.7697		37.0293	36.8458	36.8555	3.14	3.499			3.767	3.742	0.5608	0.6151			0.8265	0.3705	0.1822	0.1799
141	138	Adaptor/scaffold	AHNAK	AHNAK	§836	neuroblast differentiation-associated protein AHNAK isoform 1	Q09666	http://www.phosphosite.org/proteinAction.do?id=6031&showAllSites=true	629	GPNVKGEY*DVTMPKV			GPNVKGEY*DVTMPK	3	538.913	10072	9628			9778	9745	10028	9837	9738	9750	9899	9868	37.4072	36.822	37.0398	37.4007	36.8458	36.8032	3.793	3.179			2.829	2.697	0.5372	0.6775			0.6929	0.3676	0.3675	0.3279
142	139	Adaptor/scaffold	AHNAK	AHNAK	§836	neuroblast differentiation-associated protein AHNAK isoform 1	Q09666	http://www.phosphosite.org/proteinAction.do?id=6031&showAllSites=true	629	GPNVKGEY*DVTMPKV			GPNVKGEY*DVTMPK	3	538.913	9862				9753		10028	9837	9738	9750	9899	9868	37.4072	36.822	37.0398	37.4007	36.8458	36.8032	2.438				2.296		0.4705				0.7395		0.2005
143	140	Adaptor/scaffold	AHNAK	AHNAK	§836	neuroblast differentiation-associated protein AHNAK isoform 1	Q09666	http://www.phosphosite.org/proteinAction.do?id=6031&showAllSites=true	629	GPNVKGEY*DVTMPKV			GPNVKGEY*DVTM#PK	2	815.863	6699				6636	6525	6692	6350	6187	6084	6636	6494	29.2695	28.3517	28.1177	28.114	28.9953	28.6777	3.719				4.22	4.042	0.6158				0.4303	0.2342	0.1622
144	141	Adaptor/scaffold	AHNAK	AHNAK	§836	neuroblast differentiation-associated protein AHNAK isoform 1	Q09666	http://www.phosphosite.org/proteinAction.do?id=6031&showAllSites=true	629	GPNVKGEY*DVTMPKV			GPNVKGEY*DVTM#PK	3	544.244		6420			6634	6495	6482	6371	6187	6126	6630	6495	28.7703	28.4042	28.1177	28.219	28.9953	28.5772		2.361			3.594	3.439		-1.3185			-0.6043	0.1284		0.1946
145	142	Adaptor/scaffold	AHNAK	AHNAK	§836	neuroblast differentiation-associated protein AHNAK isoform 1	Q09666	http://www.phosphosite.org/proteinAction.do?id=6031&showAllSites=true	629	GPNVKGEY*DVTMPKV			GPNVKGEY*DVTMPKVESEIKVPDVELK	4	770.887	21338	21200																	3.951	4.636					-0.2443	-0.2779					0.1603	0.0824
146	143	Adaptor/scaffold	AHNAK	AHNAK	§836	neuroblast differentiation-associated protein AHNAK isoform 1	Q09666	http://www.phosphosite.org/proteinAction.do?id=6031&showAllSites=true	629	GPNVKGEY*DVTMPKV			GPNVKGEY*DVTM#PKVESEIKVPDVELK	4	774.886	18430						18430	18258				18475	57.9493	57.6723				57.818	3.529						0.4653						0.1381
147	144	Adaptor/scaffold	AHNAK	AHNAK	§836	neuroblast differentiation-associated protein AHNAK isoform 1	Q09666	http://www.phosphosite.org/proteinAction.do?id=6031&showAllSites=true	629	GPNVKGEY*DVTMPKV			ISMPDVDLHLKGPNVKGEY*DVTMPK	3	955.13					20344	20385	20302	20232			20393	20428	62.7487	62.4863			62.4662	62.5468					3.548	3.544					1.6784	0.3976
148	145	Adaptor/scaffold	AHNAK	AHNAK	§836	neuroblast differentiation-associated protein AHNAK isoform 1	Q09666	http://www.phosphosite.org/proteinAction.do?id=6031&showAllSites=true	629	GPNVKGEY*DVTMPKV			ISMPDVDLHLKGPNVKGEY*DVTMPK	3	955.13						20389	20302	20232			20393	20428	62.7487	62.4863			62.4662	62.5468						4.27						1.4839
149	146	Adaptor/scaffold	AHNAK	AHNAK	§836	neuroblast differentiation-associated protein AHNAK isoform 1	Q09666	http://www.phosphosite.org/proteinAction.do?id=6031&showAllSites=true	629	GPNVKGEY*DVTMPKV			NVKGEY*DVTMPK	2	730.828	8814	8608			8835	8741	8814	8625			8808	8718	34.4938	33.9172			34.1978	34.0057	3.483	3.442			3.233	3.386	0.1517	0.4293			0.4278	0.2888	0.2465	0.2648
150	147	Adaptor/scaffold	AHNAK	AHNAK	§836	neuroblast differentiation-associated protein AHNAK isoform 1	Q09666	http://www.phosphosite.org/proteinAction.do?id=6031&showAllSites=true	629	GPNVKGEY*DVTMPKV			NVKGEY*DVTMPK	2	730.828	8610				8614	8542	8814	8625			8808	8718	34.4938	33.9172			34.1978	34.0057	2.517				2.934	3.24	0.2945				0.5221	0.455	0.0731
151	148	Adaptor/scaffold	AHNAK	AHNAK	§836	neuroblast differentiation-associated protein AHNAK isoform 1	Q09666	http://www.phosphosite.org/proteinAction.do?id=6031&showAllSites=true	629	GPNVKGEY*DVTMPKV			NVKGEY*DVTMPK	3	487.555	8754	8547			8719	8641	8754	8604			8766	8739	34.4425	33.8675			34.0948	34.059	3.502	3.272			3.009	3.475	0.2669	0.1193			-0.0685	0.5334	0.315	0.1958
152	149	Adaptor/scaffold	AHNAK	AHNAK	§836	neuroblast differentiation-associated protein AHNAK isoform 1	Q09666	http://www.phosphosite.org/proteinAction.do?id=6031&showAllSites=true	629	GPNVKGEY*DVTMPKV			NVKGEY*DVTM#PK	2	738.826	5552	5313			5447	5273	5558	5279			5447	5318	26.5168	25.7522			26.211	25.836	3.03	3.204			3.72	3.131	1.0851	0.6537			0.4291	0.4473	0.2967	0.3424
153	150	Adaptor/scaffold	AHNAK	AHNAK	§836	neuroblast differentiation-associated protein AHNAK isoform 1	Q09666	http://www.phosphosite.org/proteinAction.do?id=6031&showAllSites=true	629	GPNVKGEY*DVTMPKV			VKGEY*DVTMPK	2	673.807		8346																		2.67						-0.4624						0.0966
154	151	Adaptor/scaffold	AHNAK	AHNAK	§964	neuroblast differentiation-associated protein AHNAK isoform 1	Q09666	http://www.phosphosite.org/proteinAction.do?id=6031&showAllSites=true	629	GPKVKGEY*DMTVPKL			GEY*DMTVPK	2	560.225	9324	9098				9218													1.903	2.34				2.14	-0.1868	0.5823				-0.1243	0.0494	0.1265
155	152	Adaptor/scaffold	AHNAK	AHNAK	§964	neuroblast differentiation-associated protein AHNAK isoform 1	Q09666	http://www.phosphosite.org/proteinAction.do?id=6031&showAllSites=true	629	GPKVKGEY*DMTVPKL			VKGEY*DMTVPK	2	673.807	8055	7976	7911	7792	8040	7882	8159	7770	7948	7830	8141	7985	32.8047	32.0998	32.5328	32.4933	32.611	32.2295	3.321	3.261	2.873	2.809	3.092	3.393	0.1086	0.213	-0.0052	-0.0708	0.0622	0.246	0.2516	0.116	0.1339	0.0856
156	153	Adaptor/scaffold	AHNAK	AHNAK	§964	neuroblast differentiation-associated protein AHNAK isoform 1	Q09666	http://www.phosphosite.org/proteinAction.do?id=6031&showAllSites=true	629	GPKVKGEY*DMTVPKL			VKGEY*DMTVPK	2	673.807		7770					8159	7770	7948	7830	8141	7985	32.8047	32.0998	32.5328	32.4933	32.611	32.2295		2.875						0.223						0.0636
157	154	Adaptor/scaffold	AHNAK	AHNAK	§964	neuroblast differentiation-associated protein AHNAK isoform 1	Q09666	http://www.phosphosite.org/proteinAction.do?id=6031&showAllSites=true	629	GPKVKGEY*DMTVPKL			VKGEY*DMTVPK	3	449.54	8059	7806			8065	7903	8059	7888	7948	7830	8141	7964	32.8047	32.0998	32.5328	32.4933	32.611	32.1797	3.165	3.367			3.292	3.005	0.1294	0.2139			0.1432	0.1543	0.1753	0.1565
158	155	Adaptor/scaffold	AHNAK	AHNAK	§964	neuroblast differentiation-associated protein AHNAK isoform 1	Q09666	http://www.phosphosite.org/proteinAction.do?id=6031&showAllSites=true	629	GPKVKGEY*DMTVPKL			VKGEY*DM#TVPK	2	681.804	5141	4904	4922		5049	4895	5180	4922	4906	4788	5049	4940	25.6017	24.8983	25.0115	24.9292	25.3057	24.936	2.914	2.748	2.323		3.03	3.186	0.2169	0.0488	0.6441		0.2238	0.0668	0.2714	0.1547	0.0322
159	156	Adaptor/scaffold	AHNAK	AHNAK	§964	neuroblast differentiation-associated protein AHNAK isoform 1	Q09666	http://www.phosphosite.org/proteinAction.do?id=6031&showAllSites=true	629	GPKVKGEY*DMTVPKL			VKGEY*DM#TVPK	3	454.872		4965				4943	5159	4943	4906	4767	5077	4943	25.5527	24.9482	25.0115	24.8817	25.2568	24.8882		2.958				2.967		0.212				-0.0748		0.1884
160	157	Adaptor/scaffold	AHNAK	AHNAK	§964	neuroblast differentiation-associated protein AHNAK isoform 1	Q09666	http://www.phosphosite.org/proteinAction.do?id=6031&showAllSites=true	629	GPKVKGEY*DMTVPKL			VKGEY*DMTVPKLEGDLK	2	1001.48	16522	16387					16629	16387			16655		53.5722	53.2058			53.3783		3.612	3.383					0.9303	0.8569					0.2047	0.146
161	158	Adaptor/scaffold	AHNAK	AHNAK	§964	neuroblast differentiation-associated protein AHNAK isoform 1	Q09666	http://www.phosphosite.org/proteinAction.do?id=6031&showAllSites=true	629	GPKVKGEY*DMTVPKL			VKGEY*DMTVPKLEGDLK	3	667.992	16693	16327			16593	16628	16650	16135	16047	15959	16592	16690	53.625	53.2563	52.9493	53.0808	53.2283	53.4607	3.098	3.696			3.285	3.118	0.5689	0.706			0.5081	0.6492	0.1367	0.294
162	159	Adaptor/scaffold	AHNAK	AHNAK	§964	neuroblast differentiation-associated protein AHNAK isoform 1	Q09666	http://www.phosphosite.org/proteinAction.do?id=6031&showAllSites=true	629	GPKVKGEY*DMTVPKL			VKGEY*DMTVPKLEGDLK	3	667.992	16483	16538					16650	16135	16047	15959	16592	16690	53.625	53.2563	52.9493	53.0808	53.2283	53.4607	3.495	3.08					0.7061	0.4966					0.2242	0.1178
163	160	Adaptor/scaffold	AHNAK	AHNAK	§964	neuroblast differentiation-associated protein AHNAK isoform 1	Q09666	http://www.phosphosite.org/proteinAction.do?id=6031&showAllSites=true	629	GPKVKGEY*DMTVPKL			VKGEY*DMTVPKLEGDLKGPK	4	571.788	15727	15656			15781	15750	15789	15448	15312	15182	15836	15766	51.496	51.2823	51.064	51.1078	51.391	51.1985	3.715	3.531			3.247	3.323	0.4244	0.3588			0.1225	0.1176	0.1066	0.1474
164	161	Adaptor/scaffold	AHNAK	AHNAK	§964	neuroblast differentiation-associated protein AHNAK isoform 1	Q09666	http://www.phosphosite.org/proteinAction.do?id=6031&showAllSites=true	629	GPKVKGEY*DMTVPKL			VKGEY*DMTVPKLEGDLKGPK	4	571.788	15519						15789	15448	15312	15182	15836	15766	51.496	51.2823	51.064	51.1078	51.391	51.1985	3.548						-0.1037						0.1219
165	162	Adaptor/scaffold	AHNAK2	AHNAK2	§180	protein AHNAK2	Q8IVF2	http://www.phosphosite.org/proteinAction.do?id=16057&showAllSites=true	617	DALKILQY*SEPYKVQ			ILQY*SEPYKVQFK	2	861.929		16090					16167	16090	15711		16214		52.4277	52.3237	52.077		52.3013			4.169						0.5316						0.103
166	163	Adaptor/scaffold	AHNAK2	AHNAK2	5535	protein AHNAK2	Q8IVF2	http://www.phosphosite.org/proteinAction.do?id=16057&showAllSites=true	617	PHTQARVY*TTMTQHS			VY*TTMTQHSR	2	652.279		4534			4665	4547	4718	4534			4657	4541	24.5312	24.0282			24.2898	24.0308		3.353			2.997	3.3		1.2992			1.7965	0.5341		0.1802
167	164	Adaptor/scaffold	AHNAK2	AHNAK2	5535	protein AHNAK2	Q8IVF2	http://www.phosphosite.org/proteinAction.do?id=16057&showAllSites=true	617	PHTQARVY*TTMTQHS			VY*TTMTQHSR	3	435.188	4716	4531			4650		4716	4544	4549		4657	4562	24.5312	24.0282	24.1952		24.2898	24.0807	3.4	2.867			2.85		0.3202	0.5365			1.1094		0.1221	0.1486
168	165	Adaptor/scaffold	AHNAK2	AHNAK2	5535	protein AHNAK2	Q8IVF2	http://www.phosphosite.org/proteinAction.do?id=16057&showAllSites=true	617	PHTQARVY*TTMTQHS			VY*TTM#TQHSR	2	660.276					3582		3586				3582	3407	21.8815				21.8465	21.4288					2.49						0.1691
169	166	Adaptor/scaffold	AKAP11	AKAP11	485	A-kinase anchor protein 11	Q9UKA4	http://www.phosphosite.org/proteinAction.do?id=15115&showAllSites=true	211	HENHDSVY*YTYEDYA			IHENHDSVY*YTYEDYAK	3	742.972	13310	13100			13221	13240	13314	13114	12981	12771	13232	13240	45.4645	45.0528	45.2277	44.9945	45.0423	45.1287	4.292	4.072			4.377	3.932	0.5875	0.5475			0.5408	0.0465	0.1606	0.1921
170	167	Adaptor/scaffold	AKAP13; AKAP13; AKAP13	AKAP13; AKAP13 iso2; AKAP13 iso4	§1676; §1680; §1658	A-kinase anchor protein 13 isoform 1	Q12802; Q12802-2; Q12802-4	http://www.phosphosite.org/proteinAction.do?id=5723&showAllSites=true	308; 308; 305	SKQQGFNY*CTSAISS; SKQQGFNY*CTSAISS; SKQQGFNY*CTSAISS			SKQQGFNY*CTSAISSPLTK	3	733.005						15128	15075				15143	15128	49.7203				49.6998	49.597						2.88						0.2665
171	168	Adaptor/scaffold	AKAP13; AKAP13; AKAP13	AKAP13; AKAP13 iso2; AKAP13 iso4	1818; 1822; 1800	A-kinase anchor protein 13 isoform 1	Q12802; Q12802-2; Q12802-4	http://www.phosphosite.org/proteinAction.do?id=5723&showAllSites=true	308; 308; 305	PFTNKDAY*TCANCSA; PFTNKDAY*TCANCSA; PFTNKDAY*TCANCSA			DAY*TCANCSAFVHK	3	575.225					8844	8749	8875	8625	8701	8544	8844	8739	34.5465	33.9172	34.4265	34.297	34.1978	34.059					2.073	2.293					-0.1618	-0.2604
172	169	Adaptor/scaffold	AKAP13; AKAP13; AKAP13	AKAP13; AKAP13 iso2; AKAP13 iso4	2205; 2209; 2185	A-kinase anchor protein 13 isoform 1	Q12802; Q12802-2; Q12802-4	http://www.phosphosite.org/proteinAction.do?id=5723&showAllSites=true	308; 308; 305	KVRLNEIY*TKTDSKS; KVRLNEIY*TKTDSKS; KVRLNEIY*TKTDSKS			LNEIY*TK	2	480.726					6382		6419	6182	6145	6063	6382	6242	28.6175	27.9502	28.0148	28.0643	28.3877	28.0782					2.293						0.0489
173	170	Adaptor/scaffold	AKAP9; AKAP9	AKAP9; AKAP9 iso2	489; 477	A-kinase anchor protein 9 isoform 2	Q99996; Q99996-2	http://www.phosphosite.org/proteinAction.do?id=7818&showAllSites=true	454; 453	EMENALRS*YSNITVN; EMENALRS*YSNITVN			S*YSNITVNEDQIK	2	795.856					11864																		4.25						1.66
174	171	Adaptor/scaffold	AKAP9; AKAP9	AKAP9; AKAP9 iso2	490; 478	A-kinase anchor protein 9 isoform 2	Q99996; Q99996-2	http://www.phosphosite.org/proteinAction.do?id=7818&showAllSites=true	454; 453	MENALRSY*SNITVNE; MENALRSY*SNITVNE			SY*SNITVNEDQIK	2	795.856	11903	11641				11808	11907	11641			11867	11797	42.0152	41.39			41.7207	41.5172	3.739	4.032				3.686	-0.1996	-1.1402				-0.1046	0.0075	0.0067
175	172	Adaptor/scaffold	ANK1; ANK1; ANK1	ANK1; ANK1 iso11; ANK1 iso21	§1073; §1073; §1114	ankyrin-1 isoform 3	P16157; P16157-11; P16157-21	http://www.phosphosite.org/proteinAction.do?id=6530&showAllSites=true	206; 180; 208	MSRLCQDY*DTIGPEG; MSRLCQDY*DTIGPEG; MSRLCQDY*DTIGPEG			LCQDY*DTIGPEGGSLK	2	916.892	13522	13365	13161	12995	13435	13465	13522	13366	13170	13002	13442	13477	45.981	45.6813	45.705	45.5822	45.5518	45.6522	4.553	4.705	4.859	4.602	4.263	4.559	-0.6637	0.2414	-0.3584	-0.4953	-0.1117	-0.0933	0.1076	0.1121	0.0795	0.1399
176	173	Adaptor/scaffold	ANK1; ANK1; ANK1	ANK1; ANK1 iso11; ANK1 iso21	§1073; §1073; §1114	ankyrin-1 isoform 3	P16157; P16157-11; P16157-21	http://www.phosphosite.org/proteinAction.do?id=6530&showAllSites=true	206; 180; 208	MSRLCQDY*DTIGPEG; MSRLCQDY*DTIGPEG; MSRLCQDY*DTIGPEG			LCQDY*DTIGPEGGSLK	2	916.892		13407					13522	13366	13170	13002	13442	13477	45.981	45.6813	45.705	45.5822	45.5518	45.6522		4.071						0.2414						0.0588
177	174	Adaptor/scaffold	ANK1	ANK1 iso11	1504	ankyrin-1 isoform 3	P16157-11	http://www.phosphosite.org/proteinAction.do?id=3432401&showAllSites=true	180	RRHTDRDY*SLSPSQM			HTDRDY*SLSPSQMNGHQR	4	552.986	6225	5922				6050	6225	5972			6211	6074	28.2088	27.4325			27.9798	27.6697	3.267	4.079				3.555	0.6096	0.3612				-0.9539	0.0688	0.0891
178	175	Adaptor/scaffold	ANK1	ANK1 iso11	1505	ankyrin-1 isoform 3	P16157-11	http://www.phosphosite.org/proteinAction.do?id=3432401&showAllSites=true	180	RHTDRDYS*LSPSQMN			HTDRDYS*LSPSQMNGHQR	3	736.98	6287																		3.321						3.8607						0.0237
179	176	Adaptor/scaffold	ANK1; ANK1; ANK1	ANK1; ANK1 iso11; ANK1 iso21	§216; §216; §249	ankyrin-1 isoform 3	P16157; P16157-11; P16157-21	http://www.phosphosite.org/proteinAction.do?id=6530&showAllSites=true	206; 180; 208	PLHIAAHY*ENLNVAQ; PLHIAAHY*ENLNVAQ; PLHIAAHY*ENLNVAQ			TGFTPLHIAAHY*ENLNVAQLLLNR	3	929.144	30385	30164	29678	29377	30577		30385	30121	29613	29286	30510	30382	86.7522	86.5468	86.8823	86.591	86.8718	86.5503	4.006	4.134	3.916	3.987	4.93		0.2059	0.5114	0.5635	0.559	0.8821		0.1749	0.2268	0.1983	0.2486
180	177	Adaptor/scaffold	ANK2; ANK2; ANK3; ANK3; ANK3	ANK2; ANK2 iso2; ANK3; ANK3 iso4; ANK3 iso5	806; 806; 808; 791; 802	ankyrin-2 isoform 3	Q01484; Q01484-2; Q12955; Q12955-4; Q12955-5	http://www.phosphosite.org/proteinAction.do?id=8302&showAllSites=true	434; 206; 480; 204; 203	AIAKRLGY*ISVVDTL; AIAKRLGY*ISVVDTL; GIARRLGY*ISVVDTL; GIARRLGY*ISVVDTL; GIARRLGY*ISVVDTL			LGY*ISVVDTLK	2	644.333	21367	21203					21396	21203			21501	21457	65.188	64.9538			65.163	65.0717	3.079	3.061					0.5859	1.4696					0.1815	0.2125
181	178	Adaptor/scaffold	ANK2; ANK2; ANK3; ANK3; ANK3	ANK2; ANK2 iso2; ANK3; ANK3 iso4; ANK3 iso5	806; 806; 808; 791; 802	ankyrin-2 isoform 3	Q01484; Q01484-2; Q12955; Q12955-4; Q12955-5	http://www.phosphosite.org/proteinAction.do?id=8302&showAllSites=true	434; 206; 480; 204; 203	AIAKRLGY*ISVVDTL; AIAKRLGY*ISVVDTL; GIARRLGY*ISVVDTL; GIARRLGY*ISVVDTL; GIARRLGY*ISVVDTL			RLGY*ISVVDTLK	2	722.384	19068																		2.981						0.0722						0.1017
182	179	Adaptor/scaffold	ANK3; ANK3; ANK3	ANK3; ANK3 iso4; ANK3 iso5	1366; 1367; 1360	ankyrin-3 isoform 2	Q12955; Q12955-4; Q12955-5	http://www.phosphosite.org/proteinAction.do?id=5207&showAllSites=true	480; 204; 203	VLEGKPIY*VDCYGNL; VLEGKPIY*VDCYGNL; VLEGKPIY*VDCYGNL			DIEVLEGKPIY*VDCYGNLAPLTK	3	896.439			25129	24868			25785	25648	25161	24868	25890	25804	75.7307	75.6527	75.7448	75.5468	75.6853	75.4745			3.75	3.976					2.2281	1.3328					0.2629	0.2335
183	180	Adaptor/scaffold	ANK3; ANK3; ANK3	ANK3; ANK3 iso4; ANK3 iso5	1366; 1367; 1360	ankyrin-3 isoform 2	Q12955; Q12955-4; Q12955-5	http://www.phosphosite.org/proteinAction.do?id=5207&showAllSites=true	480; 204; 203	VLEGKPIY*VDCYGNL; VLEGKPIY*VDCYGNL; VLEGKPIY*VDCYGNL			SKDIEVLEGKPIY*VDCYGNLAPLTK	3	968.149	22559	22466	22045	21776	22737	22636	22635	22540	22116	21813	22782	22636	68.1808	68.1517	68.2817	67.92	68.2762	68.0587	4.836	3.875	4.967	5.218	4.866	5.655	0.2502	-0.0624	0.2213	0.2844	0.547	0.7284	0.1897	0.167	0.2435	0.1867
184	181	Adaptor/scaffold	ANK3; ANK3; ANK3	ANK3; ANK3 iso4; ANK3 iso5	1366; 1367; 1360	ankyrin-3 isoform 2	Q12955; Q12955-4; Q12955-5	http://www.phosphosite.org/proteinAction.do?id=5207&showAllSites=true	480; 204; 203	VLEGKPIY*VDCYGNL; VLEGKPIY*VDCYGNL; VLEGKPIY*VDCYGNL			SKDIEVLEGKPIY*VDCYGNLAPLTK	3	968.149				21768			22635	22540	22116	21813	22782	22636	68.1808	68.1517	68.2817	67.92	68.2762	68.0587				4.863						0.2912						0.2675
185	182	Adaptor/scaffold	ANK3; ANK3; ANK3	ANK3; ANK3 iso4; ANK3 iso5	1366; 1367; 1360	ankyrin-3 isoform 2	Q12955; Q12955-4; Q12955-5	http://www.phosphosite.org/proteinAction.do?id=5207&showAllSites=true	480; 204; 203	VLEGKPIY*VDCYGNL; VLEGKPIY*VDCYGNL; VLEGKPIY*VDCYGNL			SKDIEVLEGKPIY*VDCYGNLAPLTK	4	726.363			22117				22617	22519	22095	21792	22803	22696	68.029	68.1007	68.2307	67.8668	68.3283	68.0587			3.165						0.2892						0.0653
186	183	Adaptor/scaffold	ANK3; ANK3; ANK3	ANK3; ANK3 iso4; ANK3 iso5	1370; 1371; 1364	ankyrin-3 isoform 2	Q12955; Q12955-4; Q12955-5	http://www.phosphosite.org/proteinAction.do?id=5207&showAllSites=true	480; 204; 203	KPIYVDCY*GNLAPLT; KPIYVDCY*GNLAPLT; KPIYVDCY*GNLAPLT			SKDIEVLEGKPIYVDCY*GNLAPLTK	3	968.149	21456		20918	20648															3.976		4.553	4.209			2.1494		-0.7006	-0.6407			0.1435		0.1365	0.2176
187	184	Adaptor/scaffold	ANK3; ANK3; ANK3	ANK3; ANK3 iso4; ANK3 iso5	1370; 1371; 1364	ankyrin-3 isoform 2	Q12955; Q12955-4; Q12955-5	http://www.phosphosite.org/proteinAction.do?id=5207&showAllSites=true	480; 204; 203	KPIYVDCY*GNLAPLT; KPIYVDCY*GNLAPLT; KPIYVDCY*GNLAPLT			SKDIEVLEGKPIYVDCY*GNLAPLTK	3	968.149			20957	20669																	4.209	4.78					-0.7006	-0.6407					0.0537	0.1582
188	185	Adaptor/scaffold	ANK3; ANK3	ANK3 iso4; ANK3 iso5	§1462; §1455	ankyrin-3 isoform 2	Q12955-4; Q12955-5	http://www.phosphosite.org/proteinAction.do?id=22778905&showAllSites=true	204; 203	LALRKRYS*YLTEPGM; LALRKRYS*YLTEPGM			YS*YLTEPGMSPQSPCER	2	1041.42	15342	15272					15327	15272					50.3473	50.2408					4.331	4.415					1.8073	0.5457					0.0017	0.0018
189	186	Adaptor/scaffold	ANK3; ANK3; ANK3	ANK3; ANK3 iso4; ANK3 iso5	245; 228; 239	ankyrin-3 isoform 2	Q12955; Q12955-4; Q12955-5	http://www.phosphosite.org/proteinAction.do?id=5207&showAllSites=true	480; 204; 203	PLHIAAHY*GNINVAT; PLHIAAHY*GNINVAT; PLHIAAHY*GNINVAT			SGFTPLHIAAHY*GNINVATLLLNR	3	891.462	29892	29665			30080	29970	29892	29764			30090	30109	85.8873	85.6753			85.8582	85.8935	5.643	5.011			4.117	5.351	0.5149	0.6989			0.8499	0.7799	0.2726	0.2648
190	187	Adaptor/scaffold	ANK3; ANK3; ANK3	ANK3; ANK3 iso4; ANK3 iso5	245; 228; 239	ankyrin-3 isoform 2	Q12955; Q12955-4; Q12955-5	http://www.phosphosite.org/proteinAction.do?id=5207&showAllSites=true	480; 204; 203	PLHIAAHY*GNINVAT; PLHIAAHY*GNINVAT; PLHIAAHY*GNINVAT			SGFTPLHIAAHY*GNINVATLLLNR	3	891.462						29957	29892	29764			30090	30109	85.8873	85.6753			85.8582	85.8935						4.756						1.0243
191	188	Adaptor/scaffold	ANK3	ANK3	2519	ankyrin-3 isoform 2	Q12955	http://www.phosphosite.org/proteinAction.do?id=5207&showAllSites=true	480	KEILSKIY*KDVSENG			IY*KDVSENGVGK	2	694.827	5364	5110																	2.713	2.712					-0.2533	-0.6266					0.1719	0.144
192	189	Adaptor/scaffold	ANK3	ANK3	2759	ankyrin-3 isoform 2	Q12955	http://www.phosphosite.org/proteinAction.do?id=5207&showAllSites=true	480	QESKLPVY*QVFAREK			VY*QVFAR	2	481.728		9934					10175	9934	10431	10354	10130	10036	37.7553	37.1247	38.7865	38.9243	37.4182	37.2067		2.155						-0.2497						0.103
193	190	Adaptor/scaffold	ANK3; ANK3; ANK3	ANK3; ANK3 iso4; ANK3 iso5	§4177; §1565; §1558	ankyrin-3 isoform 2	Q12955; Q12955-4; Q12955-5	http://www.phosphosite.org/proteinAction.do?id=5207&showAllSites=true	480; 204; 203	LEGPIFDY*GNISGTR; LEGPIFDY*GNISGTR; LEGPIFDY*GNISGTR			INRIDIVTLLEGPIFDY*GNISGTR	3	919.472	36138	35919				36269	36138	35959	35302		36327		101.47	101.436	101.584		101.42		5.784	5.307				5.075	1.0854	1.0568				2.3524	0.1885	0.1524
194	191	Adaptor/scaffold	ANK3; ANK3; ANK3	ANK3; ANK3 iso4; ANK3 iso5	§4177; §1565; §1558	ankyrin-3 isoform 2	Q12955; Q12955-4; Q12955-5	http://www.phosphosite.org/proteinAction.do?id=5207&showAllSites=true	480; 204; 203	LEGPIFDY*GNISGTR; LEGPIFDY*GNISGTR; LEGPIFDY*GNISGTR			INRIDIVTLLEGPIFDY*GNISGTR	3	919.472	36225						36138	35959	35302		36327		101.47	101.436	101.584		101.42		5.519						1.4824						0.1699
195	192	Adaptor/scaffold	ANK3; ANK3; ANK3	ANK3; ANK3 iso4; ANK3 iso5	4239; 1730; 1723	ankyrin-3 isoform 2	Q12955; Q12955-4; Q12955-5	http://www.phosphosite.org/proteinAction.do?id=5207&showAllSites=true	480; 204; 203	QCRDSITS*YLKGEAG; QCRDSITS*YLKGEAG; QCRDSITS*YLKGEAG			DSITS*YLK	2	503.728					14187																		2.058						0.5412
196	193	Adaptor/scaffold	ANK3; ANK3; ANK3	ANK3; ANK3 iso4; ANK3 iso5	4240; 1731; 1724	ankyrin-3 isoform 2	Q12955; Q12955-4; Q12955-5	http://www.phosphosite.org/proteinAction.do?id=5207&showAllSites=true	480; 204; 203	CRDSITSY*LKGEAGK; CRDSITSY*LKGEAGK; CRDSITSY*LKGEAGK			DSITSY*LK	2	503.728	14191	14033				14177	14259	14059		13716	14240	14177	47.7497	47.3642		47.3748	47.5082	47.4157	1.988	1.922				1.962	0.2949	0.3703				0.3597	0.0011	0.0273
197	194	Adaptor/scaffold	ANK3; ANK3; ANK3	ANK3; ANK3 iso4; ANK3 iso5	4265; 1756; 1749	ankyrin-3 isoform 2	Q12955; Q12955-4; Q12955-5	http://www.phosphosite.org/proteinAction.do?id=5207&showAllSites=true	480; 204; 203	TPEAKTKS*YFPESQN; TPEAKTKS*YFPESQN; TPEAKTKS*YFPESQN			TKS*YFPESQNDVGK	3	560.582	8281	8047																	2.971	3.005					1.3054	0.6713					0.0311	0.0335
198	195	Adaptor/scaffold	ANK3; ANK3; ANK3	ANK3; ANK3 iso4; ANK3 iso5	§4266; §1757; §1750	ankyrin-3 isoform 2	Q12955; Q12955-4; Q12955-5	http://www.phosphosite.org/proteinAction.do?id=5207&showAllSites=true	480; 204; 203	PEAKTKSY*FPESQND; PEAKTKSY*FPESQND; PEAKTKSY*FPESQND			SY*FPESQNDVGK	2	725.798						9782	10028	9752		9708	9878	9782	37.4072	36.7173		37.2947	36.7957	36.7532						2.599						-0.0853
199	196	Adaptor/scaffold	ANK3; ANK3; ANK3	ANK3; ANK3 iso4; ANK3 iso5	§4266; §1757; §1750	ankyrin-3 isoform 2	Q12955; Q12955-4; Q12955-5	http://www.phosphosite.org/proteinAction.do?id=5207&showAllSites=true	480; 204; 203	PEAKTKSY*FPESQND; PEAKTKSY*FPESQND; PEAKTKSY*FPESQND			TKSY*FPESQNDVGK	2	840.369	8294	8044					8285	8044			8246	8132	33.1002	32.4578			32.8585	32.5775	3.772	3.916					0.0285	0.5835					0.0585	0.0426
200	197	Adaptor/scaffold	ANK3; ANK3; ANK3	ANK3; ANK3 iso4; ANK3 iso5	§4266; §1757; §1750	ankyrin-3 isoform 2	Q12955; Q12955-4; Q12955-5	http://www.phosphosite.org/proteinAction.do?id=5207&showAllSites=true	480; 204; 203	PEAKTKSY*FPESQND; PEAKTKSY*FPESQND; PEAKTKSY*FPESQND			TKSY*FPESQNDVGK	3	560.582	8321	8063																	3.63	3.2					1.5476	0.6511					0.0101	0.0291
201	198	Adaptor/scaffold	ANK3; ANK3; ANK3	ANK3; ANK3 iso4; ANK3 iso5	§4298, §4303; §1789, §1794; §1782, §1787	ankyrin-3 isoform 2	Q12955; Q12955-4; Q12955-5	http://www.phosphosite.org/proteinAction.do?id=5207&showAllSites=true	480; 204; 203	GHVEEPAS*PLAAYQK, PASPLAAY*QKSLEET; GHVEEPAS*PLAAYQK, PASPLAAY*QKSLEET; GHVEEPAS*PLAAYQK, PASPLAAY*QKSLEET			IHGSGHVEEPAS*PLAAY*QK	3	717.648					8542	8469	8602	8416			8542	8466	33.8643	33.3867			33.6008	33.3937					3.451	2.737					-0.0058	0.1052
202	199	Adaptor/scaffold	ANK3; ANK3; ANK3	ANK3; ANK3 iso4; ANK3 iso5	§4303; §1794; §1787	ankyrin-3 isoform 2	Q12955; Q12955-4; Q12955-5	http://www.phosphosite.org/proteinAction.do?id=5207&showAllSites=true	480; 204; 203	PASPLAAY*QKSLEET; PASPLAAY*QKSLEET; PASPLAAY*QKSLEET			IHGSGHVEEPASPLAAY*QK	3	690.993	8678	8466	8667	8473	8658	8582	8879	8583	8680	8523	8745	8655	34.3335	33.8112	34.3722	34.2415	34.0442	33.847	3.68	4.589	3.99	3.574	4.13	4.343	0.2362	0.0743	0.9326	1.31	0.1417	0.0378	0.2719	0.2686	0.2934	0.2913
203	200	Adaptor/scaffold	ANK3; ANK3; ANK3	ANK3; ANK3 iso4; ANK3 iso5	§4303; §1794; §1787	ankyrin-3 isoform 2	Q12955; Q12955-4; Q12955-5	http://www.phosphosite.org/proteinAction.do?id=5207&showAllSites=true	480; 204; 203	PASPLAAY*QKSLEET; PASPLAAY*QKSLEET; PASPLAAY*QKSLEET			IHGSGHVEEPASPLAAY*QK	3	690.993	8879	8677					8879	8583	8680	8523	8745	8655	34.3335	33.8112	34.3722	34.2415	34.0442	33.847	4.107	4.265					0.1089	0.4915					0.2925	0.3344
204	201	Adaptor/scaffold	ANK3; ANK3; ANK3	ANK3; ANK3 iso4; ANK3 iso5	§484; §467; §478	ankyrin-3 isoform 2	Q12955; Q12955-4; Q12955-5	http://www.phosphosite.org/proteinAction.do?id=5207&showAllSites=true	480; 204; 203	GQAEVVRY*LVQDGAQ; GQAEVVRY*LVQDGAQ; GQAEVVRY*LVQDGAQ			Y*LVQDGAQVEAK	2	700.827	9238	9029			9200	9132	9274	9029	9035	8817	9186	9117	35.5355	34.9128	35.2635	34.999	35.1013	34.9788	3.7	3.728			3.344	2.689	-0.3057	0.4376			0.5025	1.3096	0.316	0.286
205	202	Adaptor/scaffold	ANK3; ANK3; ANK3	ANK3; ANK3 iso4; ANK3 iso5	§484; §467; §478	ankyrin-3 isoform 2	Q12955; Q12955-4; Q12955-5	http://www.phosphosite.org/proteinAction.do?id=5207&showAllSites=true	480; 204; 203	GQAEVVRY*LVQDGAQ; GQAEVVRY*LVQDGAQ; GQAEVVRY*LVQDGAQ			Y*LVQDGAQVEAK	2	700.827					9217		9274	9029	9035	8817	9186	9117	35.5355	34.9128	35.2635	34.999	35.1013	34.9788					2.725						0.5025
206	203	Adaptor/scaffold	ANK3; ANK3; ANK3	ANK3; ANK3 iso4; ANK3 iso5	§524, 531; §507, 514; §518, 525	ankyrin-3 isoform 2	Q12955; Q12955-4; Q12955-5	http://www.phosphosite.org/proteinAction.do?id=5207&showAllSites=true	480; 204; 203	QLLQQGAS*PNAATTS, SPNAATTS*GYTPLHL; QLLQQGAS*PNAATTS, SPNAATTS*GYTPLHL; QLLQQGAS*PNAATTS, SPNAATTS*GYTPLHL			ADIVQQLLQQGAS*PNAATTS*GYTPLHLSAR	3	1090.18	30792	30716	30188	29799	31059	30857	30783	30688	30201	29874	31059	30844	87.8343	87.9637	88.3702	88.0902	88.2093	87.6913	4.946	4.714	5.537	5.393	5.118	4.687	1.6255	-1.4056	-0.7645	-0.9479	1.5216	0.9399	0.0037	0.0065	0.0388	0.0286
207	204	Adaptor/scaffold	ANK3; ANK3; ANK3	ANK3; ANK3 iso4; ANK3 iso5	§524, 531; §507, 514; §518, 525	ankyrin-3 isoform 2	Q12955; Q12955-4; Q12955-5	http://www.phosphosite.org/proteinAction.do?id=5207&showAllSites=true	480; 204; 203	QLLQQGAS*PNAATTS, SPNAATTS*GYTPLHL; QLLQQGAS*PNAATTS, SPNAATTS*GYTPLHL; QLLQQGAS*PNAATTS, SPNAATTS*GYTPLHL			ADIVQQLLQQGAS*PNAATTS*GYTPLHLSAR	3	1090.18			30130			30983	30783	30688	30201	29874	31059	30844	87.8343	87.9637	88.3702	88.0902	88.2093	87.6913			5.521			5.454			0.6011			0.6836			0.0035
208	205	Adaptor/scaffold	ANK3; ANK3; ANK3	ANK3; ANK3 iso4; ANK3 iso5	§524, §533; §507, §516; §518, §527	ankyrin-3 isoform 2	Q12955; Q12955-4; Q12955-5	http://www.phosphosite.org/proteinAction.do?id=5207&showAllSites=true	480; 204; 203	QLLQQGAS*PNAATTS, NAATTSGY*TPLHLSA; QLLQQGAS*PNAATTS, NAATTSGY*TPLHLSA; QLLQQGAS*PNAATTS, NAATTSGY*TPLHLSA			ADIVQQLLQQGAS*PNAATTSGY*TPLHLSAR	3	1090.18	30756	30577		29935	30988	31063													5.329	4.392		3.332	5.774	5.107	1.1808	1.5892		-0.5555	-2.3761	1.1686	0.0162	0		0.0104
209	206	Adaptor/scaffold	ANK3; ANK3; ANK3	ANK3; ANK3 iso4; ANK3 iso5	§524, §533; §507, §516; §518, §527	ankyrin-3 isoform 2	Q12955; Q12955-4; Q12955-5	http://www.phosphosite.org/proteinAction.do?id=5207&showAllSites=true	480; 204; 203	QLLQQGAS*PNAATTS, NAATTSGY*TPLHLSA; QLLQQGAS*PNAATTS, NAATTSGY*TPLHLSA; QLLQQGAS*PNAATTS, NAATTSGY*TPLHLSA			ADIVQQLLQQGAS*PNAATTSGY*TPLHLSAR	3	1090.18	30968			29760															5.113			4.325			0.8591			-1.176			0.0042			0.0274
210	207	Adaptor/scaffold	ANK3; ANK3; ANK3	ANK3; ANK3 iso4; ANK3 iso5	§524, §534; §507, §517; §518, §528	ankyrin-3 isoform 2	Q12955; Q12955-4; Q12955-5	http://www.phosphosite.org/proteinAction.do?id=5207&showAllSites=true	480; 204; 203	QLLQQGAS*PNAATTS, AATTSGYT*PLHLSAR; QLLQQGAS*PNAATTS, AATTSGYT*PLHLSAR; QLLQQGAS*PNAATTS, AATTSGYT*PLHLSAR			ADIVQQLLQQGAS*PNAATTSGYT*PLHLSAR	3	1090.18		30803																		4.159						0.6556						0.0078
211	208	Adaptor/scaffold	ANK3; ANK3; ANK3	ANK3; ANK3 iso4; ANK3 iso5	531; 514; 525	ankyrin-3 isoform 2	Q12955; Q12955-4; Q12955-5	http://www.phosphosite.org/proteinAction.do?id=5207&showAllSites=true	480; 204; 203	SPNAATTS*GYTPLHL; SPNAATTS*GYTPLHL; SPNAATTS*GYTPLHL			ADIVQQLLQQGASPNAATTS*GYTPLHLSAR	4	797.899	28580	28379	27977		28958	28830	28662	28379	28080	27711	28851	28702	82.6535	82.4382	83.0342	82.5832	82.815	82.4365	4.844	5.178	5.33		4.223	4.473	1.4382	1.192	1.2956		1.2472	0.9956	0.0403	0.0244	0.0471
212	209	Adaptor/scaffold	ANK3; ANK3; ANK3	ANK3; ANK3 iso4; ANK3 iso5	531; 514; 525	ankyrin-3 isoform 2	Q12955; Q12955-4; Q12955-5	http://www.phosphosite.org/proteinAction.do?id=5207&showAllSites=true	480; 204; 203	SPNAATTS*GYTPLHL; SPNAATTS*GYTPLHL; SPNAATTS*GYTPLHL			ADIVQQLLQQGASPNAATTS*GYTPLHLSAR	4	797.899		28592	28186				28662	28379	28080	27711	28851	28702	82.6535	82.4382	83.0342	82.5832	82.815	82.4365		4.391	4.418					0.9939	1.105					0.0285	0.0474
213	210	Adaptor/scaffold	ANK3; ANK3; ANK3	ANK3; ANK3 iso4; ANK3 iso5	§533; §516; §527	ankyrin-3 isoform 2	Q12955; Q12955-4; Q12955-5	http://www.phosphosite.org/proteinAction.do?id=5207&showAllSites=true	480; 204; 203	NAATTSGY*TPLHLSA; NAATTSGY*TPLHLSA; NAATTSGY*TPLHLSA			AATTSGY*TPLHLSAR	2	813.388	11449	11154	11124	11021	11370	11279	11445	11184	11161	11053	11370	11314	40.8688	40.2202	40.6088	40.6607	40.6365	40.3198	4.733	4.351	3.915	4.051	4.08	4.199	0.17	0.2533	0.2525	0.5492	0.3734	0.2238	0.0847	0.1011	0.0775	0.0739
214	211	Adaptor/scaffold	ANK3; ANK3; ANK3	ANK3; ANK3 iso4; ANK3 iso5	§533; §516; §527	ankyrin-3 isoform 2	Q12955; Q12955-4; Q12955-5	http://www.phosphosite.org/proteinAction.do?id=5207&showAllSites=true	480; 204; 203	NAATTSGY*TPLHLSA; NAATTSGY*TPLHLSA; NAATTSGY*TPLHLSA			AATTSGY*TPLHLSAR	2	813.388				11126	11506		11445	11184	11161	11053	11370	11314	40.8688	40.2202	40.6088	40.6607	40.6365	40.3198				3.441	2.86					0.5085	0.4467					0.0682
215	212	Adaptor/scaffold	ANK3; ANK3; ANK3	ANK3; ANK3 iso4; ANK3 iso5	§533; §516; §527	ankyrin-3 isoform 2	Q12955; Q12955-4; Q12955-5	http://www.phosphosite.org/proteinAction.do?id=5207&showAllSites=true	480; 204; 203	NAATTSGY*TPLHLSA; NAATTSGY*TPLHLSA; NAATTSGY*TPLHLSA			AATTSGY*TPLHLSAR	3	542.594	11429					11277													1.925					2.119	0.3324					0.3931	0.0164
216	213	Adaptor/scaffold	ANK3; ANK3; ANK3	ANK3; ANK3 iso4; ANK3 iso5	§533; §516; §527	ankyrin-3 isoform 2	Q12955; Q12955-4; Q12955-5	http://www.phosphosite.org/proteinAction.do?id=5207&showAllSites=true	480; 204; 203	NAATTSGY*TPLHLSA; NAATTSGY*TPLHLSA; NAATTSGY*TPLHLSA			ADIVQQLLQQGASPNAATTSGY*TPLHLSAR	3	1063.53	28768	28548	28165	27796	28936	28619	28662	28548	28080	27711	28851	28723	82.6535	82.4382	83.0342	82.5832	82.815	82.4895	6.776	6.954	6.116	5.642	6.286	7.898	0.6079	0.4845	0.4973	0.6734	0.7593	0.5463	0.0305	0.0332	0.0389	0.0333
217	214	Adaptor/scaffold	ANK3; ANK3; ANK3	ANK3; ANK3 iso4; ANK3 iso5	§533; §516; §527	ankyrin-3 isoform 2	Q12955; Q12955-4; Q12955-5	http://www.phosphosite.org/proteinAction.do?id=5207&showAllSites=true	480; 204; 203	NAATTSGY*TPLHLSA; NAATTSGY*TPLHLSA; NAATTSGY*TPLHLSA			ADIVQQLLQQGASPNAATTSGY*TPLHLSAR	3	1063.53	28563	28354	27959	27595	28732	28851	28662	28548	28080	27711	28851	28723	82.6535	82.4382	83.0342	82.5832	82.815	82.4895	6.393	6.396	5.708	5.364	5.945	5.586	0.6542	0.5363	0.5127	0.6506	0.7034	0.4239	0.0281	0.0238	0.048	0.0299
218	215	Adaptor/scaffold	ANK3; ANK3; ANK3	ANK3; ANK3 iso4; ANK3 iso5	§533; §516; §527	ankyrin-3 isoform 2	Q12955; Q12955-4; Q12955-5	http://www.phosphosite.org/proteinAction.do?id=5207&showAllSites=true	480; 204; 203	NAATTSGY*TPLHLSA; NAATTSGY*TPLHLSA; NAATTSGY*TPLHLSA			ADIVQQLLQQGASPNAATTSGY*TPLHLSAR	3	1063.53	28948	28749	28319	27951		28600	28662	28548	28080	27711	28851	28723	82.6535	82.4382	83.0342	82.5832	82.815	82.4895	4.833	5.741	4.584	5.653		6.101	-1.7973	-1.225	0.2761	-0.2251		0.5863	0.0563	0.0213	0.021	0.05
219	216	Adaptor/scaffold	ANK3; ANK3; ANK3	ANK3; ANK3 iso4; ANK3 iso5	§533; §516; §527	ankyrin-3 isoform 2	Q12955; Q12955-4; Q12955-5	http://www.phosphosite.org/proteinAction.do?id=5207&showAllSites=true	480; 204; 203	NAATTSGY*TPLHLSA; NAATTSGY*TPLHLSA; NAATTSGY*TPLHLSA			ADIVQQLLQQGASPNAATTSGY*TPLHLSAR	3	1063.53		28734		28017		28971	28662	28548	28080	27711	28851	28723	82.6535	82.4382	83.0342	82.5832	82.815	82.4895		3.52		4.699		5.097		0.6347		0.8982		-0.0025		0.0569		0.066
220	217	Adaptor/scaffold	ANK3; ANK3; ANK3	ANK3; ANK3 iso4; ANK3 iso5	§533; §516; §527	ankyrin-3 isoform 2	Q12955; Q12955-4; Q12955-5	http://www.phosphosite.org/proteinAction.do?id=5207&showAllSites=true	480; 204; 203	NAATTSGY*TPLHLSA; NAATTSGY*TPLHLSA; NAATTSGY*TPLHLSA			ADIVQQLLQQGASPNAATTSGY*TPLHLSAR	3	1063.53				27976			28662	28548	28080	27711	28851	28723	82.6535	82.4382	83.0342	82.5832	82.815	82.4895				4.862						-0.5398						0.0028
221	218	Adaptor/scaffold	ANK3; ANK3; ANK3	ANK3; ANK3 iso4; ANK3 iso5	§533; §516; §527	ankyrin-3 isoform 2	Q12955; Q12955-4; Q12955-5	http://www.phosphosite.org/proteinAction.do?id=5207&showAllSites=true	480; 204; 203	NAATTSGY*TPLHLSA; NAATTSGY*TPLHLSA; NAATTSGY*TPLHLSA			ADIVQQLLQQGASPNAATTSGY*TPLHLSAR	3	1063.53				28186			28662	28548	28080	27711	28851	28723	82.6535	82.4382	83.0342	82.5832	82.815	82.4895				4.605						-0.076						0.0394
222	219	Adaptor/scaffold	ANK3; ANK3; ANK3	ANK3; ANK3 iso4; ANK3 iso5	§533; §516; §527	ankyrin-3 isoform 2	Q12955; Q12955-4; Q12955-5	http://www.phosphosite.org/proteinAction.do?id=5207&showAllSites=true	480; 204; 203	NAATTSGY*TPLHLSA; NAATTSGY*TPLHLSA; NAATTSGY*TPLHLSA			ADIVQQLLQQGASPNAATTSGY*TPLHLSAR	4	797.899	28789																		5.173						1.2655						0.0038
223	220	Adaptor/scaffold	ANK3; ANK3; ANK3	ANK3; ANK3 iso4; ANK3 iso5	§533; §516; §527	ankyrin-3 isoform 2	Q12955; Q12955-4; Q12955-5	http://www.phosphosite.org/proteinAction.do?id=5207&showAllSites=true	480; 204; 203	NAATTSGY*TPLHLSA; NAATTSGY*TPLHLSA; NAATTSGY*TPLHLSA			ADIVQQLLQQGASPNAATTSGY*TPLHLSAR	5	638.52						28670																		2.96						0.3421
224	221	Adaptor/scaffold	ANK3; ANK3; ANK3	ANK3; ANK3 iso4; ANK3 iso5	§533; §516; §527	ankyrin-3 isoform 2	Q12955; Q12955-4; Q12955-5	http://www.phosphosite.org/proteinAction.do?id=5207&showAllSites=true	480; 204; 203	NAATTSGY*TPLHLSA; NAATTSGY*TPLHLSA; NAATTSGY*TPLHLSA			PNAATTSGY*TPLHLSAR	3	612.96			11980				12348	12085	11980	11826	12245	12217	43.0987	42.4943	42.7938	42.619	42.6513	42.5583			2.768						0.5531						0.1193
225	222	Adaptor/scaffold	ANK3; ANK3; ANK3	ANK3; ANK3 iso4; ANK3 iso5	§533; §516; §527	ankyrin-3 isoform 2	Q12955; Q12955-4; Q12955-5	http://www.phosphosite.org/proteinAction.do?id=5207&showAllSites=true	480; 204; 203	NAATTSGY*TPLHLSA; NAATTSGY*TPLHLSA; NAATTSGY*TPLHLSA			QGASPNAATTSGY*TPLHLSAR	3	727.343	12862	12680	12533		12802	12776	12852	12673	12540	12330	12802	12805	44.3373	43.9545	44.1207	43.8847	44.08	43.999	3.212	3.075	4.043		3.662	3.512	0.2793	0.2444	0.2475		0.253	0.5989	0.0387	0.1109	0.0423
226	223	Adaptor/scaffold	ANK3; ANK3; ANK3	ANK3; ANK3 iso4; ANK3 iso5	§534; §517; §528	ankyrin-3 isoform 2	Q12955; Q12955-4; Q12955-5	http://www.phosphosite.org/proteinAction.do?id=5207&showAllSites=true	480; 204; 203	AATTSGYT*PLHLSAR; AATTSGYT*PLHLSAR; AATTSGYT*PLHLSAR			AATTSGYT*PLHLSAR	3	542.594					11366		11466	11163	11161	11074	11366	11314	40.9178	40.1697	40.6088	40.711	40.6365	40.3198					2.294						0.349
227	224	Adaptor/scaffold	ANK3; ANK3; ANK3	ANK3; ANK3 iso4; ANK3 iso5	§534; §517; §528	ankyrin-3 isoform 2	Q12955; Q12955-4; Q12955-5	http://www.phosphosite.org/proteinAction.do?id=5207&showAllSites=true	480; 204; 203	AATTSGYT*PLHLSAR; AATTSGYT*PLHLSAR; AATTSGYT*PLHLSAR			ADIVQQLLQQGASPNAATTSGYT*PLHLSAR	3	1063.53						29219																		3.416						-2.4879
228	225	Adaptor/scaffold	ANK3; ANK3; ANK3	ANK3; ANK3 iso4; ANK3 iso5	§534; §517; §528	ankyrin-3 isoform 2	Q12955; Q12955-4; Q12955-5	http://www.phosphosite.org/proteinAction.do?id=5207&showAllSites=true	480; 204; 203	AATTSGYT*PLHLSAR; AATTSGYT*PLHLSAR; AATTSGYT*PLHLSAR			QGASPNAATTSGYT*PLHLSAR	3	727.343				12336																		3.1						0.0683						0.0275
229	226	Adaptor/scaffold	ANK3; ANK3; ANK3	ANK3; ANK3 iso4; ANK3 iso5	575; 558; 569	ankyrin-3 isoform 2	Q12955; Q12955-4; Q12955-5	http://www.phosphosite.org/proteinAction.do?id=5207&showAllSites=true	480; 204; 203	PLHVAAKY*GKLEVAN; PLHVAAKY*GKLEVAN; PLHVAAKY*GKLEVAN			Y*GKLEVANLLLQK	2	784.926			22422	22146	23104		23013	22876	22452	22146	23118	23074	69.0988	68.9777	69.122	68.8095	69.0873	68.9732			4.316	4.227	4.239				1.6837	1.156	1.4663				0.3222	0.3366
230	227	Adaptor/scaffold	ANK3; ANK3; ANK3	ANK3; ANK3 iso4; ANK3 iso5	575; 558; 569	ankyrin-3 isoform 2	Q12955; Q12955-4; Q12955-5	http://www.phosphosite.org/proteinAction.do?id=5207&showAllSites=true	480; 204; 203	PLHVAAKY*GKLEVAN; PLHVAAKY*GKLEVAN; PLHVAAKY*GKLEVAN			Y*GKLEVANLLLQK	3	523.62	22955	22844	22404	22124	23092	23040	23013	22844	22452	22149	23139	23053	69.0988	68.9257	69.122	68.7585	69.1367	68.9238	3.747	3.668	3.43	3.151	3.305	3.448	1.484	0.6138	1.5777	2.4658	2.4493	0.245	0.1543	0.1152	0.1891	0.1907
231	228	Adaptor/scaffold	ANK3; ANK3; ANK3	ANK3; ANK3 iso4; ANK3 iso5	60; 43; 54	ankyrin-3 isoform 2	Q12955; Q12955-4; Q12955-5	http://www.phosphosite.org/proteinAction.do?id=5207&showAllSites=true	480; 204; 203	HLEKALDY*IKNGVDI; HLEKALDY*IKNGVDI; HLEKALDY*IKNGVDI			ALDY*IK	2	401.691	8688	8459																	2.153	2.131					-0.2877	-0.0507					0.1423	0.0809
232	229	Adaptor/scaffold	ANK3; ANK3; ANK3	ANK3; ANK3 iso4; ANK3 iso5	731; 714; 725	ankyrin-3 isoform 2	Q12955; Q12955-4; Q12955-5	http://www.phosphosite.org/proteinAction.do?id=5207&showAllSites=true	480; 204; 203	DAQTKMGY*TPLHVGC; DAQTKMGY*TPLHVGC; DAQTKMGY*TPLHVGC			MGY*TPLHVGCHYGNIK	3	642.951				12040																		2.749						-0.1586						0.0929
233	230	Adaptor/scaffold	ANK3; ANK3; ANK3	ANK3; ANK3 iso4; ANK3 iso5	740; 723; 734	ankyrin-3 isoform 2	Q12955; Q12955-4; Q12955-5	http://www.phosphosite.org/proteinAction.do?id=5207&showAllSites=true	480; 204; 203	PLHVGCHY*GNIKIVN; PLHVGCHY*GNIKIVN; PLHVGCHY*GNIKIVN			MGYTPLHVGCHY*GNIK	3	642.951	12667						12667	12379	12267	12057	12560	12574	43.8152	43.227	43.4328	43.2077	43.4207	43.4318	2.754						-0.2872						0.0184
234	231	Adaptor/scaffold	ANK3; ANK3; ANK3	ANK3; ANK3 iso4; ANK3 iso5	764; 747; 758	ankyrin-3 isoform 2	Q12955; Q12955-4; Q12955-5	http://www.phosphosite.org/proteinAction.do?id=5207&showAllSites=true	480; 204; 203	NAKTKNGY*TPLHQAA; NAKTKNGY*TPLHQAA; NAKTKNGY*TPLHQAA			NGY*TPLHQAAQQGHTHIINVLLQNNASPNELTVNGNTALGIAR	4	1160.83	24725				24729	24679													4.861				3.939	4.178	2.1487				-1.2247	0.6271	0.0226
235	232	Adaptor/scaffold	ANK3; ANK3; ANK3	ANK3; ANK3 iso4; ANK3 iso5	764; 747; 758	ankyrin-3 isoform 2	Q12955; Q12955-4; Q12955-5	http://www.phosphosite.org/proteinAction.do?id=5207&showAllSites=true	480; 204; 203	NAKTKNGY*TPLHQAA; NAKTKNGY*TPLHQAA; NAKTKNGY*TPLHQAA			NGY*TPLHQAAQQGHTHIINVLLQNNASPNELTVNGNTALGIAR	4	1160.83					24771																		4.18						0.2917
236	233	Adaptor/scaffold	ANK3	ANK3 iso4	848	ankyrin-3 isoform 2	Q12955-4	http://www.phosphosite.org/proteinAction.do?id=22778905&showAllSites=true	204	EMLSDGEY*ISDVEEG			KANAPEMLSDGEY*ISDVEEGNR	3	835.36		17289						17289						55.1945						3.44						0.0654						0.0991
237	234	Adaptor/scaffold	ANK3	ANK3 iso4	861	ankyrin-3 isoform 2	Q12955-4	http://www.phosphosite.org/proteinAction.do?id=22778905&showAllSites=true	204	EGNRCTWY*KIPKVQE			CTWY*KIPK	3	392.515					11642		11697	11376			11636	11587	41.488	40.747			41.1565	40.9943					2.693						-0.0157
238	235	Adaptor/scaffold	ANK3	ANK3 iso4	§884	ankyrin-3 isoform 2	Q12955-4	http://www.phosphosite.org/proteinAction.do?id=22778905&showAllSites=true	204	MTGDTDKY*LGPQDLK			SEDAMTGDTDKY*LGPQDLK	3	721.977						15168																		3.113						0.8654
239	236	Adaptor/scaffold	ANK3; ANK3; ANK3	ANK3; ANK3 iso4; ANK3 iso5	902; 903; 896	ankyrin-3 isoform 2	Q12955; Q12955-4; Q12955-5	http://www.phosphosite.org/proteinAction.do?id=5207&showAllSites=true	480; 204; 203	DSLPAEGY*MGFSLGA; DSLPAEGY*MGFSLGA; DSLPAEGY*MGFSLGA			ELGDDSLPAEGY*MGFSLGAR	3	722.313	26011						26011					26266	76.2327					76.5753	2.813						0.5299						0.0984
240	237	Adaptor/scaffold	ANK3; ANK3; ANK3	ANK3; ANK3 iso4; ANK3 iso5	902; 903; 896	ankyrin-3 isoform 2	Q12955; Q12955-4; Q12955-5	http://www.phosphosite.org/proteinAction.do?id=5207&showAllSites=true	480; 204; 203	DSLPAEGY*MGFSLGA; DSLPAEGY*MGFSLGA; DSLPAEGY*MGFSLGA			ELGDDSLPAEGY*M#GFSLGAR	2	1090.96						21872	21774	21637			21900	21872	66.1063	65.9315			66.1323	65.99						2.969						1.7622
241	238	Adaptor/scaffold	ANK3; ANK3; ANK3	ANK3; ANK3 iso4; ANK3 iso5	923; 924; 917	ankyrin-3 isoform 2	Q12955; Q12955-4; Q12955-5	http://www.phosphosite.org/proteinAction.do?id=5207&showAllSites=true	480; 204; 203	SFSSDRSY*TLNRSSY; SFSSDRSY*TLNRSSY; SFSSDRSY*TLNRSSY			SFSSDRSY*TLNR	2	756.828	7528						7528	7195					31.2417	30.3993					2.283						0.0542						0.0507
242	239	Adaptor/scaffold	AP1B1; AP2B1	AP1B1; AP2B1	328; 328	AP-1 complex subunit beta-1 isoform a	Q10567; P63010	http://www.phosphosite.org/proteinAction.do?id=8524&showAllSites=true	105; 105	MKVFFVKY*NDPIYVK; IKVFFVKY*NDPIYVK			Y*NDPIYVK	2	546.244						10515	10698	10403	10389	10312	10592	10515	39.0607	38.333	38.684	38.8175	38.5883	38.3963						1.933						0.1385
243	240	Adaptor/scaffold	AP1B1	AP1B1	§6	AP-1 complex subunit beta-1 isoform a	Q10567	http://www.phosphosite.org/proteinAction.do?id=8524&showAllSites=true	105	--MTDSKY*FTTTKKG			Y*FTTTK	2	420.681	5223	5007					5223	5048	5032	4809	5182	5045	25.704	25.2015	25.3068	24.9733	25.502	25.1867	2.481	2.324					0.1465	0.1004					0.0899	0.1184
244	241	Adaptor/scaffold	AP1B1; AP2B1	AP1B1; AP2B1	§897; §888	AP-1 complex subunit beta-1 isoform a	Q10567; P63010	http://www.phosphosite.org/proteinAction.do?id=8524&showAllSites=true	105; 105	VEGQDMLY*QSLKLTN; VEGQDMLY*QSLKLTN			NVEGQDMLY*QSLK	2	802.855			17509				18057	17880	17509	17387	18041	18118	57.0692	56.7485	56.8257	56.7012	56.7298	56.9415			3.539						0.1174						0.1795
245	242	Adaptor/scaffold	AP1B1; AP2B1	AP1B1; AP2B1	§897; §888	AP-1 complex subunit beta-1 isoform a	Q10567; P63010	http://www.phosphosite.org/proteinAction.do?id=8524&showAllSites=true	105; 105	VEGQDMLY*QSLKLTN; VEGQDMLY*QSLKLTN			NVEGQDM#LY*QSLK	2	810.852			12748	12597				12883	12748	12582	13043	13162		44.474	44.9083	44.5175	44.5805	44.8688			3.186	2.97					0.177	0.8417					0.1787	0.2502
246	243	Adaptor/scaffold	AP1B1; AP2B1	AP1B1; AP2B1	§897; §888	AP-1 complex subunit beta-1 isoform a	Q10567; P63010	http://www.phosphosite.org/proteinAction.do?id=8524&showAllSites=true	105; 105	VEGQDMLY*QSLKLTN; VEGQDMLY*QSLKLTN			NVEGQDM#LY*QSLK	2	810.852				12614				12883	12748	12582	13043	13162		44.474	44.9083	44.5175	44.5805	44.8688				2.65						0.8387						0.1488
247	244	Adaptor/scaffold	AP2A1; AP2A2	AP2A1; AP2A2	456; 455	AP-2 complex subunit alpha-1 isoform 1	O95782; O94973	http://www.phosphosite.org/proteinAction.do?id=8310&showAllSites=true	108; 104	LIRIAGDY*VSEEVWY; LIRIAGDY*VSEEVWY			IAGDY*VSEEVWYR	2	833.861	21374	21230	20799	20585			21354	21175	20799	20574	21459	21436	65.0892	64.797	65.0052	64.7832	65.0588	65.0208	2.951	2.338	2.889	2.76			-0.6977	1.332	0.4144	2.0907			0.1946	0.1979	0.2059	0.1467
248	245	Adaptor/scaffold	AP2A1	AP2A1	§777	AP-2 complex subunit alpha-1 isoform 1	O95782	http://www.phosphosite.org/proteinAction.do?id=8310&showAllSites=true	108	RQNLGRMY*LFYGNKT			MY*LFYGNK	2	558.235	18530	18338	18014	17844	18498		18530	18342	18021	17870	18545	18601	58.2573	57.8783	57.9925	57.936	57.9537	58.119	2.465	2.616	2.251	2.31	2.292		0.1447	-0.4372	0.0911	-0.3692	-0.0476		0.1217	0.139	0.1327	0.1122
249	246	Adaptor/scaffold	AP3D1; AP3D1; AP3D1	AP3D1; AP3D1 iso2; AP3D1 iso5	§682; §591; §682	AP-3 complex subunit delta-1 isoform 1	O14617; O14617-2; O14617-5	http://www.phosphosite.org/proteinAction.do?id=13148&showAllSites=true	130; 125; 137	EQANNPFY*IKSSPSP; EQANNPFY*IKSSPSP; EQANNPFY*IKSSPSP			KQEQANNPFY*IK	2	780.366	13471	13311			13388	13389	13482	13261		13191	13388	13456	45.8758	45.4125		46.0568	45.4503	45.5983	3.539	3.62			3.689	3.83	1.9911	1.381			1.2202	0.5793	0.3215	0.3152
250	247	Adaptor/scaffold	AP3D1; AP3D1; AP3D1	AP3D1; AP3D1 iso2; AP3D1 iso5	§682; §591; §682	AP-3 complex subunit delta-1 isoform 1	O14617; O14617-2; O14617-5	http://www.phosphosite.org/proteinAction.do?id=13148&showAllSites=true	130; 125; 137	EQANNPFY*IKSSPSP; EQANNPFY*IKSSPSP; EQANNPFY*IKSSPSP			KQEQANNPFY*IK	3	520.58	13493						13503	13248		12939	13379	13414	45.9278	45.4125		45.4275	45.3972	45.493	2.827						0.2054						0.1164
251	248	Adaptor/scaffold	AP3D1; AP3D1; AP3D1	AP3D1; AP3D1 iso2; AP3D1 iso5	724; 633; 724	AP-3 complex subunit delta-1 isoform 1	O14617; O14617-2; O14617-5	http://www.phosphosite.org/proteinAction.do?id=13148&showAllSites=true	130; 125; 137	GLPMSDQY*VKLEEER; GLPMSDQY*VKLEEER; GLPMSDQY*VKLEEER			YQDTPGVEHIPVVQIDLSVPLKVPGLPMSDQY*VK	4	961.243	31983					32050	32022	31780			32064	32070	90.9373	90.6905			90.7147	90.7245	3.694					3.59	1.4258					-0.0906	0.1229
252	249	Adaptor/scaffold	AP3D1; AP3D1; AP3D1	AP3D1; AP3D1 iso2; AP3D1 iso5	724; 633; 724	AP-3 complex subunit delta-1 isoform 1	O14617; O14617-2; O14617-5	http://www.phosphosite.org/proteinAction.do?id=13148&showAllSites=true	130; 125; 137	GLPMSDQY*VKLEEER; GLPMSDQY*VKLEEER; GLPMSDQY*VKLEEER			YQDTPGVEHIPVVQIDLSVPLKVPGLPMSDQY*VK	4	961.243						32070	32022	31780			32064	32070	90.9373	90.6905			90.7147	90.7245						4.282						-0.0906
253	250	Adaptor/scaffold	AP3D1; AP3D1; AP3D1	AP3D1; AP3D1 iso2; AP3D1 iso5	724; 633; 724	AP-3 complex subunit delta-1 isoform 1	O14617; O14617-2; O14617-5	http://www.phosphosite.org/proteinAction.do?id=13148&showAllSites=true	130; 125; 137	GLPMSDQY*VKLEEER; GLPMSDQY*VKLEEER; GLPMSDQY*VKLEEER			YQDTPGVEHIPVVQIDLSVPLKVPGLPM#SDQY*VK	4	965.241		30528				30741	30594	30520		29874	30846	30741	87.368	87.5413		88.0902	87.6927	87.2765		3.286				4.24		0.2948				0.2143		0.0498
254	251	Adaptor/scaffold	APPL1	APPL	§378	DCC-interacting protein 13-alpha	Q9UKG1	http://www.phosphosite.org/proteinAction.do?id=2983&showAllSites=true	80	NNISKQIY*LSENPEE			QIY*LSENPEETAAR	2	850.88		13881			14004															2.535			2.627			0.3397			0.8418			0.1817
255	252	Adaptor/scaffold	APPL2	APPL2	378	DCC-interacting protein 13-beta	Q8NEU8	http://www.phosphosite.org/proteinAction.do?id=19403&showAllSites=true	74	NNISRQIY*LTDNPEA			QIY*LTDNPEAVAIK	2	827.908	20003																		2.941						1.2301						0.1444
256	253	Adaptor/scaffold	ARRB1; ARRB1	ARRB1; ARRB1 iso2	§54; §54	beta-arrestin-1 isoform A	P49407; P49407-2	http://www.phosphosite.org/proteinAction.do?id=524&showAllSites=true	47; 46	YLKERRVY*VTLTCAF; YLKERRVY*VTLTCAF	Src; Src	AP3M1; AP3M1	RVY*VTLTCAFR	2	733.355	18379		17851	17668			18379	18216	17916	17681	18356	18433	57.9493	57.5737	57.7327	57.4548	57.4993	57.7155	2.587		2.64	2.583			0.6328		1.0256	0.5209			0.0332		0.0606	0.0698
257	254	Adaptor/scaffold	ARRB1; ARRB1	ARRB1; ARRB1 iso2	56; 56	beta-arrestin-1 isoform A	P49407; P49407-2	http://www.phosphosite.org/proteinAction.do?id=524&showAllSites=true	47; 46	KERRVYVT*LTCAFRY; KERRVYVT*LTCAFRY			RVYVT*LTCAFR	2	733.355						18417																		2.629						0.4577
258	255	Adaptor/scaffold	BAIAP2L1	IRTKS	§114	brain-specific angiogenesis inhibitor 1-associated protein 2-like protein 1	Q9UHR4	http://www.phosphosite.org/proteinAction.do?id=7791&showAllSites=true	57	KIELDVKY*MNATLKR			Y*MNATLKR	2	538.752	5665	5420	5403	5304		5458	5705	5420	5431	5313	5644	5507	26.8725	26.1603	26.256	26.201	26.6148	26.2947	2.515	2.516	2.417	2.435		2.234	0.4084	0.6095	0.1332	0.2011		0.519	0.1488	0.1998	0.1232	0.1468
259	256	Adaptor/scaffold	BAIAP2L1	IRTKS	§156	brain-specific angiogenesis inhibitor 1-associated protein 2-like protein 1	Q9UHR4	http://www.phosphosite.org/proteinAction.do?id=7791&showAllSites=true	57	GSRNALKY*EHKEIEY			NALKY*EHK	2	541.755	3639		3512	3437		3497	3626	3515	3499	3444	3649	3497	21.9865	21.6513	21.7528	21.8538	22.0022	21.635	2.721		2.243	2.366		2.806	-0.2654		0.175	-0.6505		0.2309	0.1552		0.1445	0.149
260	257	Adaptor/scaffold	BAIAP2L1	IRTKS	§156	brain-specific angiogenesis inhibitor 1-associated protein 2-like protein 1	Q9UHR4	http://www.phosphosite.org/proteinAction.do?id=7791&showAllSites=true	57	GSRNALKY*EHKEIEY			NALKY*EHKEIEYVETVTSR	3	797.053	17787	17558	17292	17104	17743		17787	17565	17307	17156	17747	17908	56.4437	55.9683	56.1738	56.1112	56.013	56.4225	3.959	3.787	4.01	2.996	3.735		0.1951	0.02	-0.2378	-0.0775	0.0157		0.1992	0.2797	0.2735	0.1824
261	258	Adaptor/scaffold	BAIAP2L1	IRTKS	§156	brain-specific angiogenesis inhibitor 1-associated protein 2-like protein 1	Q9UHR4	http://www.phosphosite.org/proteinAction.do?id=7791&showAllSites=true	57	GSRNALKY*EHKEIEY			Y*EHKEIEYVETVTSR	3	654.966			13366	13175																	4.117	3.804					-0.5267	-0.4254					0.3045	0.1955
262	259	Adaptor/scaffold	BAIAP2L1	IRTKS	§156, §163	brain-specific angiogenesis inhibitor 1-associated protein 2-like protein 1	Q9UHR4	http://www.phosphosite.org/proteinAction.do?id=7791&showAllSites=true	57	GSRNALKY*EHKEIEY, YEHKEIEY*VETVTSR			NALKY*EHKEIEY*VETVTSR	3	823.708	17476		16997	16832		17599	17476	17313	17055	16904	17495	17614	55.7768	55.346	55.5352	55.4753	55.4045	55.7085	3.478		3.938	3.288		3.787	0.1481		-0.0008	0.3329		0.4211	0.1957		0.2858	0.2258
263	260	Adaptor/scaffold	BAIAP2L1	IRTKS	§156, §163	brain-specific angiogenesis inhibitor 1-associated protein 2-like protein 1	Q9UHR4	http://www.phosphosite.org/proteinAction.do?id=7791&showAllSites=true	57	GSRNALKY*EHKEIEY, YEHKEIEY*VETVTSR			NALKY*EHKEIEY*VETVTSR	3	823.708			17158	16812			17476	17313	17055	16904	17495	17614	55.7768	55.346	55.5352	55.4753	55.4045	55.7085			3.153	3.726					-0.0117	0.2895					0.1818	0.2887
264	261	Adaptor/scaffold	BAIAP2L1	IRTKS	§16	brain-specific angiogenesis inhibitor 1-associated protein 2-like protein 1	Q9UHR4	http://www.phosphosite.org/proteinAction.do?id=7791&showAllSites=true	57	NRLTESTY*RNVMEQF			LTESTY*R	2	475.205		4296		4161	4399		4429	4313	4297	4158	4825	4289	23.8962	23.4987	23.6163	23.4693	24.6783	23.4708		2.024		1.939	1.993			0.3977		0.2777	0.6725			0.0558		0.0471
265	262	Adaptor/scaffold	BAIAP2L1	IRTKS	§163	brain-specific angiogenesis inhibitor 1-associated protein 2-like protein 1	Q9UHR4	http://www.phosphosite.org/proteinAction.do?id=7791&showAllSites=true	57	YEHKEIEY*VETVTSR			EIEY*VETVTSR	2	703.316	11699	11398	11356	11249	11658	11568	11739	11457	11413	11305	11658	11608	41.5902	40.9082	41.2498	41.2907	41.3098	41.0487	3.174	2.597	2.973	2.934	3.158	2.889	0.3864	0.4812	0.2168	0.1644	0.3155	0.2445	0.333	0.2488	0.2601	0.3113
266	263	Adaptor/scaffold	BAIAP2L1	IRTKS	§163	brain-specific angiogenesis inhibitor 1-associated protein 2-like protein 1	Q9UHR4	http://www.phosphosite.org/proteinAction.do?id=7791&showAllSites=true	57	YEHKEIEY*VETVTSR			YEHKEIEY*VETVTSR	2	981.946	12763	12588			12746		12768	12588	12477	12246	12728	12700	44.1267	43.6967	43.9612	43.6768	43.825	43.7387	4.599	3.844			3.971		0.4152	-1.6944			-2.121		0.2076	0.2441
267	264	Adaptor/scaffold	BAIAP2L1	IRTKS	§163	brain-specific angiogenesis inhibitor 1-associated protein 2-like protein 1	Q9UHR4	http://www.phosphosite.org/proteinAction.do?id=7791&showAllSites=true	57	YEHKEIEY*VETVTSR			YEHKEIEY*VETVTSR	3	654.966	12731	12511	12436	12227	12681	12652	12731	12589	12456	12246	12728	12700	44.1267	43.747	43.9082	43.6768	43.825	43.7387	4.579	4.813	3.979	4.028	4.581	4.243	0.8989	0.527	0.1526	0.0896	0.7455	0.4315	0.391	0.3535	0.1642	0.2748
268	265	Adaptor/scaffold	BAIAP2L1	IRTKS	§274	brain-specific angiogenesis inhibitor 1-associated protein 2-like protein 1	Q9UHR4	http://www.phosphosite.org/proteinAction.do?id=7791&showAllSites=true	57	SNVVRKDY*DTLSKCS			DY*DTLSK	2	461.184	5079	4894			5038	4885	5117	4922	4906	4767	5038	4919	25.4545	24.8983	25.0115	24.8817	25.209	24.8882	2.262	2.487			2.402	2.304	-0.0065	0.1307			0.0766	-0.03	0.1318	0.2147
269	266	Adaptor/scaffold	BAIAP2L1	IRTKS	§274	brain-specific angiogenesis inhibitor 1-associated protein 2-like protein 1	Q9UHR4	http://www.phosphosite.org/proteinAction.do?id=7791&showAllSites=true	57	SNVVRKDY*DTLSKCS			KDY*DTLSK	2	525.231	4176	4064	4063	3949	4175	4057	4214	4103	4087	3969	4175	4100	23.3697	23.022	23.1343	23.0532	23.306	23.0488	2.744	2.711	2.678	2.727	2.636	2.666	-0.162	-0.1723	-0.0769	-0.1189	-0.127	-0.1608	0.2147	0.2285	0.1597	0.1604
270	267	Adaptor/scaffold	BAIAP2L1	IRTKS	§274, §281	brain-specific angiogenesis inhibitor 1-associated protein 2-like protein 1	Q9UHR4	http://www.phosphosite.org/proteinAction.do?id=7791&showAllSites=true	57	SNVVRKDY*DTLSKCS, YDTLSKCS*PKMPPAP			DY*DTLSKCS*PK	2	737.272	5971	5711			5915		5957	5711			5896	5717	27.4812	26.7655			27.2205	26.7955	2.982	3.001			3.159		-0.4664	-1.0936			0.0626		0.196	0.2295
271	268	Adaptor/scaffold	BAIAP2L1	IRTKS	§274, §281	brain-specific angiogenesis inhibitor 1-associated protein 2-like protein 1	Q9UHR4	http://www.phosphosite.org/proteinAction.do?id=7791&showAllSites=true	57	SNVVRKDY*DTLSKCS, YDTLSKCS*PKMPPAP			KDY*DTLSKCS*PK	2	801.32	4831	4626			4759	4631	4865	4626	4654	4473	4783	4646	24.8737	24.2683	24.4288	24.1928	24.5812	24.2655	2.879	3.336			3.481	3.116	-0.0609	0.0676			0.195	0.224	0.2345	0.2297
272	269	Adaptor/scaffold	BAIAP2L1	IRTKS	§274, §281	brain-specific angiogenesis inhibitor 1-associated protein 2-like protein 1	Q9UHR4	http://www.phosphosite.org/proteinAction.do?id=7791&showAllSites=true	57	SNVVRKDY*DTLSKCS, YDTLSKCS*PKMPPAP			KDY*DTLSKCS*PK	3	534.549		4619			4745	4615	4825	4649	4633	4473	4783	4646	24.8737	24.2683	24.3837	24.1928	24.5812	24.2655		3.043			3.153	3.41		0.1427			0.1032	0.0492		0.1288
273	270	Adaptor/scaffold	BAIAP2L1	IRTKS	§293	brain-specific angiogenesis inhibitor 1-associated protein 2-like protein 1	Q9UHR4	http://www.phosphosite.org/proteinAction.do?id=7791&showAllSites=true	57	PAPSGRAY*TSPLIDM			AY*TSPLIDMFNNPATAAPNSQR	3	820.374	27446	27268	26949	26604	27783	27487	27658	27412	26925	26643	27696	27610	79.9538	79.8922	80.145	79.901	80.0342	79.7973	4.745	5.136	3.939	4.176	4.832	4.759	0.1006	0.3095	-0.6443	-1.5288	0.1023	0.0434	0.0476	0.0543	0.0077	0.0333
274	271	Adaptor/scaffold	BAIAP2L1	IRTKS	§293	brain-specific angiogenesis inhibitor 1-associated protein 2-like protein 1	Q9UHR4	http://www.phosphosite.org/proteinAction.do?id=7791&showAllSites=true	57	PAPSGRAY*TSPLIDM			AY*TSPLIDMFNNPATAAPNSQR	3	820.374	27658				27576		27658	27412	26925	26643	27696	27610	79.9538	79.8922	80.145	79.901	80.0342	79.7973	4.305				4.531		0.6138				-0.6041		0.0311
275	272	Adaptor/scaffold	BAIAP2L1	IRTKS	§293	brain-specific angiogenesis inhibitor 1-associated protein 2-like protein 1	Q9UHR4	http://www.phosphosite.org/proteinAction.do?id=7791&showAllSites=true	57	PAPSGRAY*TSPLIDM			AY*TSPLIDMFNNPATAAPNSQR	3	820.374					27563		27658	27412	26925	26643	27696	27610	79.9538	79.8922	80.145	79.901	80.0342	79.7973					4.812						-1.2382
276	273	Adaptor/scaffold	BAIAP2L1	IRTKS	§293	brain-specific angiogenesis inhibitor 1-associated protein 2-like protein 1	Q9UHR4	http://www.phosphosite.org/proteinAction.do?id=7791&showAllSites=true	57	PAPSGRAY*TSPLIDM			AY*TSPLIDM#FNNPATAAPNSQR	3	825.705	20958	20779		20158		21038	21165	21007	20436	20196	20960	21268	64.6282	64.3817	64.0417	63.8035	64.601	64.62	5.006	4.293		4.841		4.402	0.3605	0.5208		0.3179		0.6558	0.0713	0.07		0.0539
277	274	Adaptor/scaffold	BAIAP2L1	IRTKS	294	brain-specific angiogenesis inhibitor 1-associated protein 2-like protein 1	Q9UHR4	http://www.phosphosite.org/proteinAction.do?id=7791&showAllSites=true	57	APSGRAYT*SPLIDMF			AYT*SPLIDMFNNPATAAPNSQR	2	1230.06		27429					27570	27429			27696	27589	80.002	79.8922			80.0342	79.7468		4.974						-0.1327						0.004
278	275	Adaptor/scaffold	BAIAP2L1	IRTKS	294	brain-specific angiogenesis inhibitor 1-associated protein 2-like protein 1	Q9UHR4	http://www.phosphosite.org/proteinAction.do?id=7791&showAllSites=true	57	APSGRAYT*SPLIDMF			AYT*SPLIDMFNNPATAAPNSQR	3	820.374		27476																		4.948						0.289						0.0029
279	276	Adaptor/scaffold	BAIAP2L1	IRTKS	380	brain-specific angiogenesis inhibitor 1-associated protein 2-like protein 1	Q9UHR4	http://www.phosphosite.org/proteinAction.do?id=7791&showAllSites=true	57	EEKDGWLY*GEHDVSK			DGWLY*GEHDVSK	2	743.306	12861		12538	12357	12809	12775	12873	12652	12582	12393	12809	12805	44.3875	43.905	44.2308	44.0455	44.08	43.999	2.564		2.896	3.147	2.602	3.263	0.0442		-0.5076	0.3381	-0.4346	0.4306	0.1667		0.2207	0.1753
280	277	Adaptor/scaffold	BAIAP2L1	IRTKS	380	brain-specific angiogenesis inhibitor 1-associated protein 2-like protein 1	Q9UHR4	http://www.phosphosite.org/proteinAction.do?id=7791&showAllSites=true	57	EEKDGWLY*GEHDVSK			DGWLY*GEHDVSK	3	495.873				12375			12873	12673	12561	12375	12833	12826	44.3875	43.9545	44.177	44.0455	44.08	44.0525				1.937						0.1781						0.0585
281	278	Adaptor/scaffold	BAIAP2L1	IRTKS	380	brain-specific angiogenesis inhibitor 1-associated protein 2-like protein 1	Q9UHR4	http://www.phosphosite.org/proteinAction.do?id=7791&showAllSites=true	57	EEKDGWLY*GEHDVSK			TLLSFAQGDVITLLIPEEKDGWLY*GEHDVSK	3	1185.25	36251	36061					36305	36061				36346	101.851	101.66				101.543	3.278	3.628					-0.4321	0.5167					0.0693	0.2176
282	279	Adaptor/scaffold	BAIAP2L1	IRTKS	380	brain-specific angiogenesis inhibitor 1-associated protein 2-like protein 1	Q9UHR4	http://www.phosphosite.org/proteinAction.do?id=7791&showAllSites=true	57	EEKDGWLY*GEHDVSK			TLLSFAQGDVITLLIPEEKDGWLY*GEHDVSK	3	1185.25		36035					36305	36061				36346	101.851	101.66				101.543		4.032						-0.3107						0.2071
283	280	Adaptor/scaffold	BCAR1	P130Cas	§128	breast cancer anti-estrogen resistance protein 1 isoform 1	P56945	http://www.phosphosite.org/proteinAction.do?id=1118&showAllSites=true	93	SKAQQGLY*QVPGPSP	PTPN14, Src		AQQGLY*QVPGPSPQFQSPPAK	2	1153.05	15871					15888	15871	15738	15354	15287	15836	15808	51.6578	51.494	51.1673	51.3752	51.391	51.3	5.061					4.618	0.4885					-1.4534	0.3953
284	281	Adaptor/scaffold	BCAR1	P130Cas	§128	breast cancer anti-estrogen resistance protein 1 isoform 1	P56945	http://www.phosphosite.org/proteinAction.do?id=1118&showAllSites=true	93	SKAQQGLY*QVPGPSP	PTPN14, Src		AQQGLY*QVPGPSPQFQSPPAK	3	769.039	15732	15676	15462	15395	15795	15769	15810	15780	15333	15266	16016	15850	51.5477	51.602	51.1163	51.3238	51.4915	51.402	3.625	3.382	3.22	3.902	3.598	3.856	0.6365	0.4251	0.2167	0.3818	0.263	0.5339	0.2395	0.1247	0.2054	0.3109
285	282	Adaptor/scaffold	BCAR1	P130Cas	§128	breast cancer anti-estrogen resistance protein 1 isoform 1	P56945	http://www.phosphosite.org/proteinAction.do?id=1118&showAllSites=true	93	SKAQQGLY*QVPGPSP	PTPN14, Src		AQQGLY*QVPGPSPQFQSPPAK	3	769.039	15941		15255	15188			15810	15780	15333	15266	16016	15850	51.5477	51.602	51.1163	51.3238	51.4915	51.402	2.611		3.048	3.489			0.3946		0.2446	0.4722			0.2606		0.029	0.2018
286	283	Adaptor/scaffold	BCAR1	P130Cas	§192	breast cancer anti-estrogen resistance protein 1 isoform 1	P56945	http://www.phosphosite.org/proteinAction.do?id=1118&showAllSites=true	93	AGMGHDIY*QVPPSMD	Src		QTPHHPFPSPATDLYQVPPGPGGPAQDIYQVPPSAGM#GHDIY*QVPPSMDTR	5	1109.71					22610																		4.234						-2.324
287	284	Adaptor/scaffold	BCAR1	P130Cas	§192	breast cancer anti-estrogen resistance protein 1 isoform 1	P56945	http://www.phosphosite.org/proteinAction.do?id=1118&showAllSites=true	93	AGMGHDIY*QVPPSMD	Src		QTPHHPFPSPATDLYQVPPGPGGPAQDIYQVPPSAGM#GHDIY*QVPPSMDTR	5	1109.71					22567																		3.93						-0.3712
288	285	Adaptor/scaffold	BCAR1	P130Cas	§224	breast cancer anti-estrogen resistance protein 1 isoform 1	P56945	http://www.phosphosite.org/proteinAction.do?id=1118&showAllSites=true	93	RVGQGYVY*EAAQPEQ			VGQGYVY*EAAQPEQDEYDIPR	3	836.364	18360																		3.542						1.9376						0.0286
289	286	Adaptor/scaffold	BCAR1	P130Cas	§234	breast cancer anti-estrogen resistance protein 1 isoform 1	P56945	http://www.phosphosite.org/proteinAction.do?id=1118&showAllSites=true	93	AQPEQDEY*DIPRHLL	Src		VGQGYVYEAAQPEQDEY*DIPR	3	836.364	17683	17525	17208	17029	17664	17747	17679	17565	17223	17051	17684	17747	56.1318	55.9683	55.9573	55.8413	55.8602	56.1108	4.888	4.904	5.2	5.042	4.908	4.286	2.061	1.9462	1.0159	0.7048	2.5731	2.0448	0.3526	0.4052	0.3495	0.3623
290	287	Adaptor/scaffold	BCAR1	P130Cas	§249	breast cancer anti-estrogen resistance protein 1 isoform 1	P56945	http://www.phosphosite.org/proteinAction.do?id=1118&showAllSites=true	93	APGPQDIY*DVPPVRG	Src		HLLAPGPQDIY*DVPPVR	2	983.993			18608	18402			19233		18588	18402	19091	19231	59.9342		59.4233	59.3785	59.2808	59.6348			3.406	3.686					0.3246	-0.7126					0.4304	0.4034
291	288	Adaptor/scaffold	BCAR1	P130Cas	§249	breast cancer anti-estrogen resistance protein 1 isoform 1	P56945	http://www.phosphosite.org/proteinAction.do?id=1118&showAllSites=true	93	APGPQDIY*DVPPVRG	Src		HLLAPGPQDIY*DVPPVR	3	656.331		19149	18841	18420	19349	19338	19317	19056	18714	18542	19112	19338	60.1385	59.6178	59.7427	59.6375	59.3322	59.6348		2.419	3.202	3.558	2.673	2.51		0.9483	1.1774	0.6086	0.4736	-0.422		0.183	0.2963	0.3122
292	289	Adaptor/scaffold	BCAR1	P130Cas	§249	breast cancer anti-estrogen resistance protein 1 isoform 1	P56945	http://www.phosphosite.org/proteinAction.do?id=1118&showAllSites=true	93	APGPQDIY*DVPPVRG	Src		HLLAPGPQDIY*DVPPVR	3	656.331		19229	19124	18654			19317	19056	18714	18542	19112	19338	60.1385	59.6178	59.7427	59.6375	59.3322	59.6348		2.852	2.7	3.571				0.873	-0.4224	0.3462				0.0383	0.0388	0.2379
293	290	Adaptor/scaffold	BCAR1	P130Cas	§267	breast cancer anti-estrogen resistance protein 1 isoform 1	P56945	http://www.phosphosite.org/proteinAction.do?id=1118&showAllSites=true	93	SQYGQEVY*DTPPMAV	Src		GLLPSQYGQEVY*DTPPMAVK	3	758.357		22681					22698	22681	22221	21939	22929	22822	68.3323	68.255	68.5438	68.2362	68.6297	68.3657		2.933						1.1023						0.1643
294	291	Adaptor/scaffold	BCAR1	P130Cas	§267	breast cancer anti-estrogen resistance protein 1 isoform 1	P56945	http://www.phosphosite.org/proteinAction.do?id=1118&showAllSites=true	93	SQYGQEVY*DTPPMAV	Src		GLLPSQYGQEVY*DTPPM#AVK	3	763.688					19921																		2.7						1.4284
295	292	Adaptor/scaffold	BCAR1	P130Cas	§327	breast cancer anti-estrogen resistance protein 1 isoform 1	P56945	http://www.phosphosite.org/proteinAction.do?id=1118&showAllSites=true	93	PLLREETY*DVPPAFA			EETY*DVPPAFAK	2	723.813			13584	13411	13899	13913	13965	13786	13632	13422	13925	13913	47.0405	46.6998	46.8693	46.6443	46.735	46.7127			3.037	2.524	2.655	2.686			3.1306	0.4254	0.6812	1.0208			0.1444	0.0913
296	293	Adaptor/scaffold	BCAR1	P130Cas	§387	breast cancer anti-estrogen resistance protein 1 isoform 1	P56945	http://www.phosphosite.org/proteinAction.do?id=1118&showAllSites=true	93	RPGPGTLY*DVPRERV	Src		GPGTLY*DVPR	2	577.766			11187	11102			11550	11268	11224	11102	11489	11398	41.1268	40.437	40.7687	40.814	40.7952	40.5325			2.571	2.774					0.475	0.3233					0.1655	0.2157
297	294	Adaptor/scaffold	BCAR1	P130Cas	§387	breast cancer anti-estrogen resistance protein 1 isoform 1	P56945	http://www.phosphosite.org/proteinAction.do?id=1118&showAllSites=true	93	RPGPGTLY*DVPRERV	Src		GTLY*DVPR	2	500.729			9424				9671	9416	9424	9351	9563	9532	36.5195	35.8885	36.3005	36.3817	36.0192	35.9905			2.409						0.1231						0.0884
298	295	Adaptor/scaffold	BCAR1	P130Cas	§410	breast cancer anti-estrogen resistance protein 1 isoform 1	P56945	http://www.phosphosite.org/proteinAction.do?id=1118&showAllSites=true	93	GVVDSGVY*AVPPPAE	FAK, Src		ERVLPPEVADGGVVDSGVY*AVPPPAER	3	952.471				18898	19719	19754	19737		19134	18899	19719		61.1647		60.7978	60.5445	60.8265					3.978	4.287	3.769				2.2348	0.0318	2.6588				0.0604
299	296	Adaptor/scaffold	BCAR1	P130Cas	§410	breast cancer anti-estrogen resistance protein 1 isoform 1	P56945	http://www.phosphosite.org/proteinAction.do?id=1118&showAllSites=true	93	GVVDSGVY*AVPPPAE	FAK, Src		VLPPEVADGGVVDSGVY*AVPPPAER	3	857.423		20448	20417	20567	21451	21018	20766	20547	20184	19970	20633	20806	63.667	63.2588	63.4267	63.2197	63.3407	63.4607		3.163	3.564	3.302	3.552	2.802		0.2938	-0.0233	-0.3122	-0.0591	-0.2135		0.0628	0.207	0.1009
300	297	Adaptor/scaffold	BCAR1	P130Cas	§410	breast cancer anti-estrogen resistance protein 1 isoform 1	P56945	http://www.phosphosite.org/proteinAction.do?id=1118&showAllSites=true	93	GVVDSGVY*AVPPPAE	FAK, Src		VLPPEVADGGVVDSGVY*AVPPPAER	3	857.423		21034	20672			20687	20766	20547	20184	19970	20633	20806	63.667	63.2588	63.4267	63.2197	63.3407	63.4607		3.231	2.938			2.574		-0.1849	0.0232			0.1719		0.0458	0.1347
301	298	Adaptor/scaffold	BCAR1	P130Cas	§410	breast cancer anti-estrogen resistance protein 1 isoform 1	P56945	http://www.phosphosite.org/proteinAction.do?id=1118&showAllSites=true	93	GVVDSGVY*AVPPPAE	FAK, Src		VLPPEVADGGVVDSGVY*AVPPPAER	3	857.423						21475	20766	20547	20184	19970	20633	20806	63.667	63.2588	63.4267	63.2197	63.3407	63.4607						4.144						0.0072
302	299	Adaptor/scaffold	BCAR1	P130Cas	§666	breast cancer anti-estrogen resistance protein 1 isoform 1	P56945	http://www.phosphosite.org/proteinAction.do?id=1118&showAllSites=true	93	GWMEDYDY*VHLQGKE	FAK	Fyn	FTSQDSPDGQYENSEGGWMEDYDY*VHLQGKEEFEK	4	1056.93	21978						21978						66.57						4.367						0.2222						0.0285
303	300	Adaptor/scaffold	BCAR1	P130Cas	815	breast cancer anti-estrogen resistance protein 1 isoform 1	P56945	http://www.phosphosite.org/proteinAction.do?id=1118&showAllSites=true	93	VRSQVTHY*SNLLCDL			SQVTHY*SNLLCDLLR	3	633.633		28897					29145	28897	28500	28131	29313	29164	83.8313	83.5165	84.0863	83.6473	83.9492	83.5778		3.283						0.192						0.0192
304	301	Adaptor/scaffold	BCAR1	P130Cas	816	breast cancer anti-estrogen resistance protein 1 isoform 1	P56945	http://www.phosphosite.org/proteinAction.do?id=1118&showAllSites=true	93	RSQVTHYS*NLLCDLL			SQVTHYS*NLLCDLLR	3	633.633	29136					29162													3.21					3.015	1.3336					0.1226	0.0495
305	302	Adaptor/scaffold	BCAR3	BCAR3	§117	breast cancer anti-estrogen resistance protein 3	O75815	http://www.phosphosite.org/proteinAction.do?id=6821&showAllSites=true	93	LLDPTVEY*VKFSKER			HGETFTFRDPHLLDPTVEY*VK	3	861.076					20550	20592	20535	20337	19953	19739	20561	20592	63.1098	62.7472	62.8527	62.6407	62.8812	63.0073					3.189	3.871					0.4917	-2.4937
306	303	Adaptor/scaffold	BCAR3	BCAR3	§117	breast cancer anti-estrogen resistance protein 3	O75815	http://www.phosphosite.org/proteinAction.do?id=6821&showAllSites=true	93	LLDPTVEY*VKFSKER			HGETFTFRDPHLLDPTVEY*VK	4	646.058	20496						20556	20337	19953	19739	20503	20617	63.1595	62.7472	62.8527	62.6407	62.8295	63.0073	2.795						0.5457						0.0991
307	304	Adaptor/scaffold	BCAR3	BCAR3	340	breast cancer anti-estrogen resistance protein 3	O75815	http://www.phosphosite.org/proteinAction.do?id=6821&showAllSites=true	93	LKAHQSES*YLPIGCK			AHQSES*YLPIGCK	3	523.897						10109	10259	10004		9916	10130	10109	37.9643	37.3345		37.8278	37.4182	37.3597						3.326						0.9782
308	305	Adaptor/scaffold	BCAR3	BCAR3	§341	breast cancer anti-estrogen resistance protein 3	O75815	http://www.phosphosite.org/proteinAction.do?id=6821&showAllSites=true	93	KAHQSESY*LPIGCKL			AHQSESY*LPIGCK	2	785.342						10110																		2.855						-0.6246
309	306	Adaptor/scaffold	BIN1; BIN1; BIN1; BIN1	BIN1; BIN1 iso2; BIN1 iso7; BIN1 iso10	157; 157; 157; 157	myc box-dependent-interacting protein 1 isoform 8	O00499; O00499-2; O00499-7; O00499-10	http://www.phosphosite.org/proteinAction.do?id=5745&showAllSites=true	65; 57; 48; 47	YDSARHHY*ESLQTAK; YDSARHHY*ESLQTAK; YDSARHHY*ESLQTAK; YDSARHHY*ESLQTAK			HHY*ESLQTAK	3	431.859	4161	4030					4151	4019		3885	4141	4016	23.2278	22.8348		22.8627	23.1202	22.8652	2.435	2.463					0.2902	0.0951					0.0604	0.1258
310	307	Adaptor/scaffold	CAB39	CAB39	324	calcium-binding protein 39	Q9Y376	http://www.phosphosite.org/proteinAction.do?id=7666&showAllSites=true	40	EQFNDEKT*YLVKQIR			FQNDRTEDEQFNDEKT*YLVK	3	867.05		12639																		4.627						-0.0489						0
311	308	Adaptor/scaffold	CAB39	CAB39	325	calcium-binding protein 39	Q9Y376	http://www.phosphosite.org/proteinAction.do?id=7666&showAllSites=true	40	QFNDEKTY*LVKQIRD			FQNDRTEDEQFNDEKTY*LVK	3	867.05	12842				12803	12783	12831	12631	12540		12803	12784	44.2875	43.8533	44.1207		43.9802	43.9488	4.569				3.44	4.237	0.3085				1.7901	-0.7365	0.01
312	309	Adaptor/scaffold	CABLES1	CABLES1	§260	CDK5 and ABL1 enzyme substrate 1 isoform 2	Q8TDN4	http://www.phosphosite.org/proteinAction.do?id=23560&showAllSites=true	68	SRPTSQNY*CSLEQPG			LNSFTQGILPIAFSRPTSQNY*CSLEQPGQGGSTSAFEQLQR	4	1149.55		30102			30492	30365														4.518			4.041	4.734		-0.1151			1.2092	0.2298		0.0292
313	310	Adaptor/scaffold	CABLES1	CABLES1	§260	CDK5 and ABL1 enzyme substrate 1 isoform 2	Q8TDN4	http://www.phosphosite.org/proteinAction.do?id=23560&showAllSites=true	68	SRPTSQNY*CSLEQPG			LNSFTQGILPIAFSRPTSQNY*CSLEQPGQGGSTSAFEQLQR	4	1149.55		30096				30344														4.383				3.76		0.5241				1.6957		0.0593
314	311	Adaptor/scaffold	CABLES1	CABLES1	§260	CDK5 and ABL1 enzyme substrate 1 isoform 2	Q8TDN4	http://www.phosphosite.org/proteinAction.do?id=23560&showAllSites=true	68	SRPTSQNY*CSLEQPG			PTSQNY*CSLEQPGQGGSTSAFEQLQR	3	984.094	18207	18049			18172	18308	18267	18069	17769	17555	18230	18308	57.586	57.2117	57.3538	57.1252	57.1875	57.452	4.587	5.648			4.783	5.757	-0.1973	0.1919			0.1119	-0.117	0.0456	0.0292
315	312	Adaptor/scaffold	CABLES1	CABLES1	§260	CDK5 and ABL1 enzyme substrate 1 isoform 2	Q8TDN4	http://www.phosphosite.org/proteinAction.do?id=23560&showAllSites=true	68	SRPTSQNY*CSLEQPG			SRPTSQNY*CSLEQPGQGGSTSAFEQLQR	3	1065.14	16156	16039			16179	16194	16188	16074			16179	16228	52.478	52.3237			52.3013	52.3258	6.485	6.735			6.486	5.762	0.3356	0.2887			-0.1083	0.338	0.0451	0.0103
316	313	Adaptor/scaffold	CABLES1	CABLES1	§260	CDK5 and ABL1 enzyme substrate 1 isoform 2	Q8TDN4	http://www.phosphosite.org/proteinAction.do?id=23560&showAllSites=true	68	SRPTSQNY*CSLEQPG			SRPTSQNY*CSLEQPGQGGSTSAFEQLQR	3	1065.14					16165		16188	16074			16179	16228	52.478	52.3237			52.3013	52.3258					6.429						-0.1083
317	314	Adaptor/scaffold	CABLES1	CABLES1	262	CDK5 and ABL1 enzyme substrate 1 isoform 2	Q8TDN4	http://www.phosphosite.org/proteinAction.do?id=23560&showAllSites=true	68	PTSQNYCS*LEQPGQG			LNSFTQGILPIAFSRPTSQNYCS*LEQPGQGGSTSAFEQLQR	4	1149.55	30293																		4.028						0.0091						0.0117
318	315	Adaptor/scaffold	CACYBP	CacyBP	165	calcyclin-binding protein isoform 2	Q9HB71	http://www.phosphosite.org/proteinAction.do?id=9293&showAllSites=true	26	VENTRWDY*LTQVEKE			WDY*LTQVEK	2	631.279					16083		16041	15927	15585	15503	16067	16060	52.1162	51.9628	51.7528	51.9017	51.9463	51.9105					1.966						0.5642
319	316	Adaptor/scaffold	CACYBP	CacyBP	§199	calcyclin-binding protein isoform 2	Q9HB71	http://www.phosphosite.org/proteinAction.do?id=9293&showAllSites=true	26	MNVLKKIY*EDGDDDM			KIY*EDGDDDMKR	2	782.821	4832	4622			4756	4617	4823	4622	4612	4431	4762	4604	24.7785	24.1773	24.3347	24.0927	24.532	24.1738	3.712	3.481			3.648	3.305	0.441	-0.5315			-0.4715	-1.333	0.4132	0.3147
320	317	Adaptor/scaffold	CACYBP	CacyBP	§199	calcyclin-binding protein isoform 2	Q9HB71	http://www.phosphosite.org/proteinAction.do?id=9293&showAllSites=true	26	MNVLKKIY*EDGDDDM			KIY*EDGDDDMKR	3	522.216	4806	4608		4414	4732	4587	4823	4608	4591	4431	4762	4604	24.7785	24.1773	24.2888	24.0927	24.532	24.1738	4.147	3.488		3.516	4.267	3.656	-0.0201	0.0391		-0.4181	-0.1466	0.0758	0.3251	0.3657		0.3139
321	318	Adaptor/scaffold	CACYBP	CacyBP	§199	calcyclin-binding protein isoform 2	Q9HB71	http://www.phosphosite.org/proteinAction.do?id=9293&showAllSites=true	26	MNVLKKIY*EDGDDDM			KIY*EDGDDDM#KR	3	527.548	3824	3735	3728	3607	3825	3725	3815	3746	3730	3612	3825	3722	22.4343	22.2147	22.3215	22.2425	22.4467	22.1975	3.414	2.97	3.539	4.028	3.489	3.021	0.6398	-0.1398	0.1231	0.0034	0.1852	0.1508	0.2429	0.3376	0.3273	0.3822
322	319	Adaptor/scaffold	CACYBP	CacyBP	69	calcyclin-binding protein isoform 2	Q9HB71	http://www.phosphosite.org/proteinAction.do?id=9293&showAllSites=true	26	AVVAPITT*GYTVKIS			KAELLDNEKPAAVVAPITT*GYTVK	3	870.126				16159	16737																	4.939	4.725					0.3971	0.4653					0.0573
323	320	Adaptor/scaffold	CACYBP	CacyBP	71	calcyclin-binding protein isoform 2	Q9HB71	http://www.phosphosite.org/proteinAction.do?id=9293&showAllSites=true	26	VAPITTGY*TVKISNY			KAELLDNEKPAAVVAPITTGY*TVK	3	870.126	16752	16702	16274			16794	16752	16641	16320	16148	16760	16837	53.9847	53.7123	53.649	53.5563	53.6272	53.8195	5.113	3.844	5.777			4.923	1.0197	1.7347	0.8436			1.5195	0.0024	0.0184	0.0219
324	321	Adaptor/scaffold	CACYBP	CacyBP	72	calcyclin-binding protein isoform 2	Q9HB71	http://www.phosphosite.org/proteinAction.do?id=9293&showAllSites=true	26	APITTGYT*VKISNYG			KAELLDNEKPAAVVAPITTGYT*VK	3	870.126			16312																		4.936						0.8436						0.0089
325	322	Adaptor/scaffold	CACYBP	CacyBP	90	calcyclin-binding protein isoform 2	Q9HB71	http://www.phosphosite.org/proteinAction.do?id=9293&showAllSites=true	26	SDKFVKIY*ITLTGVH			IY*ITLTGVHQVPTENVQVHFTER	3	921.129	23105	23026	22623	22341	23310	23180	23181	23065	22641	22338	23328	23180	69.5063	69.4388	69.5888	69.2308	69.595	69.329	5.739	6.072	5.409	5.548	4.996	4.23	0.121	0.7032	0.5154	0.3845	1.0102	0.8106	0.1788	0.1217	0.1636	0.1606
326	323	Adaptor/scaffold	CACYBP	CacyBP	90	calcyclin-binding protein isoform 2	Q9HB71	http://www.phosphosite.org/proteinAction.do?id=9293&showAllSites=true	26	SDKFVKIY*ITLTGVH			IY*ITLTGVHQVPTENVQVHFTER	3	921.129				22452			23181	23065	22641	22338	23328	23180	69.5063	69.4388	69.5888	69.2308	69.595	69.329				3.875						0.6607						0.1749
327	324	Adaptor/scaffold	CACYBP	CacyBP	90	calcyclin-binding protein isoform 2	Q9HB71	http://www.phosphosite.org/proteinAction.do?id=9293&showAllSites=true	26	SDKFVKIY*ITLTGVH			IY*ITLTGVHQVPTENVQVHFTER	4	691.098		23017	22587		23311	23203	23160	23023	22641	22275	23349	23203	69.4565	69.3377	69.5888	69.0713	69.645	69.329		3.078	3.165		3.888	2.53		2.4555	1.7817		1.3618	1.0948		0.1817	0.1504
328	325	Adaptor/scaffold	CAV1	caveolin-1	§14	caveolin-1 isoform beta	Q03135	http://www.phosphosite.org/proteinAction.do?id=935&showAllSites=true	20	VDSEGHLY*TVPIREQ	Abl, Fyn, InsR, Src	CSK, GRB7, MMP9, RhoA, TRAF2	YVDSEGHLY*TVPIR	2	864.903	13966	13850	13609	13452	13932	13943	13966	13891	13653	13485	14009	14002	47.197	46.96	46.9223	46.8027	46.9435	46.9192	3.561	4.355	3.7	3.742	4.155	4.003	0.1489	0.1531	-0.1607	0.0831	0.1227	0.353	0.0857	0.0969	0.0971	0.1012
329	326	Adaptor/scaffold	CAV1	caveolin-1	§14	caveolin-1 isoform beta	Q03135	http://www.phosphosite.org/proteinAction.do?id=935&showAllSites=true	20	VDSEGHLY*TVPIREQ	Abl, Fyn, InsR, Src	CSK, GRB7, MMP9, RhoA, TRAF2	YVDSEGHLY*TVPIR	3	576.938			13613																		2.467						0.6922						0.0815
330	327	Adaptor/scaffold	CAV1	caveolin-1	§15	caveolin-1 isoform beta	Q03135	http://www.phosphosite.org/proteinAction.do?id=935&showAllSites=true	20	DSEGHLYT*VPIREQG			YVDSEGHLYT*VPIR	3	576.938	13952	13812				13927	14007	13812	13653	13485	14009	14002	47.1432	46.96	46.9223	46.8027	46.9435	46.9192	1.957	2.006				2.151	0.4211	0.5537				0.4046	0.045	0.0801
331	328	Adaptor/scaffold	CAV1	caveolin-1	§15	caveolin-1 isoform beta	Q03135	http://www.phosphosite.org/proteinAction.do?id=935&showAllSites=true	20	DSEGHLYT*VPIREQG			YVDSEGHLYT*VPIREQGNIYKPNNK	4	754.366	13469						13469	13366	13128	12960	13400	13498	45.981	45.6813	45.6002	45.4778	45.4503	45.7055	3.764						0.5167						0.0186
332	329	Adaptor/scaffold	CAV1	caveolin-1	§25	caveolin-1 isoform beta	Q03135	http://www.phosphosite.org/proteinAction.do?id=935&showAllSites=true	20	IREQGNIY*KPNNKAM			EQGNIY*KPNNK	2	692.817	3934	3847			3940	3837	3941	3830	3835	3696	3943	3837	22.7267	22.406	22.5662	22.4303	22.6898	22.4402	2.526	2.483			2.614	2.593	-0.0704	0.3044			0.0506	0.1775	0.2127	0.0972
333	330	Adaptor/scaffold	CAV1	caveolin-1	§6	caveolin-1 isoform beta	Q03135	http://www.phosphosite.org/proteinAction.do?id=935&showAllSites=true	20	--MSGGKY*VDSEGHL			Y*VDSEGHLYTVPIR	2	864.903	15361	15302	14993	14883	15463	15435													3.306	3.211	3.014	3.247	3.179	3.052	0.4745	0.4611	1.9687	-1.5667	-0.152	0.0883	0.1277	0.101	0.2026	0.1151
334	331	Adaptor/scaffold	CAV1	caveolin-1	§6	caveolin-1 isoform beta	Q03135	http://www.phosphosite.org/proteinAction.do?id=935&showAllSites=true	20	--MSGGKY*VDSEGHL			Y*VDSEGHLYTVPIR	3	576.938	15352	15283		14914	15442	15393													3.026	3.179		2.242	3.269	2.914	0.8042	0.6928		0.8017	0.6068	0.6185	0.3187	0.3199		0.1594
335	332	Adaptor/scaffold	CAV2	caveolin-2	§18	caveolin-2 isoform b	P51636	http://www.phosphosite.org/proteinAction.do?id=3909&showAllSites=true	18	QLFMDDDS*YSHHSGL			ADVQLFM#DDDS*YSHHSGLEYADPEK	3	989.067					17156		17154	16998	16740	16568	17180	17315	54.8478	54.5788	54.7283	54.6273	54.6482	54.8403					4.295						0.4459
336	333	Adaptor/scaffold	CAV2	caveolin-2	§19	caveolin-2 isoform b	P51636	http://www.phosphosite.org/proteinAction.do?id=3909&showAllSites=true	18	LFMDDDSY*SHHSGLE	Src	ERK1, ERK2, RASA1, caveolin-1	ADVQLFM#DDDSY*SHHSGLEYADPEK	3	989.067						17245																		3.592						0.3852
337	334	Adaptor/scaffold	CBL; CBLB	Cbl; Cbl-b	§368; 360	E3 ubiquitin-protein ligase CBL	P22681; Q13191	http://www.phosphosite.org/proteinAction.do?id=1435&showAllSites=true	100; 109	IKVTQEQY*ELYCEMG; IKVTQEQY*ELYCEMG			VTQEQY*ELYCEMGSTFQLCK	3	865.36					26214																		4.511						-0.114
338	335	Adaptor/scaffold	CBL; CBLB	Cbl; Cbl-b	§371; §363	E3 ubiquitin-protein ligase CBL	P22681; Q13191	http://www.phosphosite.org/proteinAction.do?id=1435&showAllSites=true	100; 109	TQEQYELY*CEMGSTF; TQEQYELY*CEMGSTF	EGFR, InsR	Crk	VTQEQYELY*CEMGSTFQLCK	3	865.36	26118	25933				26145	26118	26005		25257	26268	26203	76.6882	76.5062		76.422	76.595	76.4242	4.453	4.598				5.262	1.3837	0.2082				0.5612	0.0439	0.0778
339	336	Adaptor/scaffold	CBL; CBLB	Cbl; Cbl-b	§371; §363	E3 ubiquitin-protein ligase CBL	P22681; Q13191	http://www.phosphosite.org/proteinAction.do?id=1435&showAllSites=true	100; 109	TQEQYELY*CEMGSTF; TQEQYELY*CEMGSTF	EGFR, InsR	Crk	VTQEQYELY*CEM#GSTFQLCK	3	870.692	19708	19559			19652	19846	19731	19560		18962	19721	19819	61.1133	60.8445		60.7032	60.8265	61.0693	4.196	3.727			4.34	3.895	0.1256	0.2905			0.251	1.3431	0.0605	0.1023
340	337	Adaptor/scaffold	CBL; CBLB	Cbl; Cbl-b	§371; §363	E3 ubiquitin-protein ligase CBL	P22681; Q13191	http://www.phosphosite.org/proteinAction.do?id=1435&showAllSites=true	100; 109	TQEQYELY*CEMGSTF; TQEQYELY*CEMGSTF	EGFR, InsR	Crk	VTQEQYELY*CEM#GSTFQLCK	3	870.692	19731	19512				19729	19731	19560		18962	19721	19819	61.1133	60.8445		60.7032	60.8265	61.0693	3.663	4.679				4.704	0.0989	0.5804				0.049	0.1679	0.0436
341	338	Adaptor/scaffold	CBL	Cbl	§674	E3 ubiquitin-protein ligase CBL	P22681	http://www.phosphosite.org/proteinAction.do?id=1435&showAllSites=true	100	SSSANAIY*SLAARPL			IKPSSSANAIY*SLAAR	2	864.938					14542																		3.499						0.8242
342	339	Adaptor/scaffold	CBL	Cbl	§674	E3 ubiquitin-protein ligase CBL	P22681	http://www.phosphosite.org/proteinAction.do?id=1435&showAllSites=true	100	SSSANAIY*SLAARPL			IKPSSSANAIY*SLAARPLPVPK	3	787.429						19778	19674	19497	19113	18878	19637	19578	61.0123	60.6925	60.7472	60.4907	60.6155	60.8115						2.835						0.2237
343	340	Adaptor/scaffold	CBL	Cbl	§674	E3 ubiquitin-protein ligase CBL	P22681	http://www.phosphosite.org/proteinAction.do?id=1435&showAllSites=true	100	SSSANAIY*SLAARPL			IKPSSSANAIY*SLAARPLPVPK	4	590.824						19660	19653	19455			19658	19660	60.9615	60.5893			60.6677	60.7607						2.682						0.8815
344	341	Adaptor/scaffold	CBL	Cbl	§675	E3 ubiquitin-protein ligase CBL	P22681	http://www.phosphosite.org/proteinAction.do?id=1435&showAllSites=true	100	SSANAIYS*LAARPLP			IKPSSSANAIYS*LAAR	2	864.938						14513	14553	14458			14555	14513	48.4598	48.3392			48.2818	48.2315						3.879						-0.1041
345	342	Adaptor/scaffold	CBL	Cbl	698	E3 ubiquitin-protein ligase CBL	P22681	http://www.phosphosite.org/proteinAction.do?id=1435&showAllSites=true	100	QCEGEEDT*EYMTPSS			LPPGEQCEGEEDT*EYM#TPSSRPLRPLDTSQSSR	4	962.171					12044		12390	12106			12224	12042	43.2005	42.5473			42.6027	42.4063					2.82						-0.308
346	343	Adaptor/scaffold	CBL	Cbl	§700	E3 ubiquitin-protein ligase CBL	P22681	http://www.phosphosite.org/proteinAction.do?id=1435&showAllSites=true	100	EGEEDTEY*MTPSSRP	Abl, Fyn, InsR, Lck, Syk	Crk, Src, VAV1	LPPGEQCEGEEDTEY*MTPSSRPLRPLDTSQSSR	4	958.173	14544	14544					14544	14730		14199	14891	14716	48.7148	48.9932		48.6025	49.092	48.6305	2.861	2.916					-0.7119	1.4913					0.0634	0.0412
347	344	Adaptor/scaffold	CBL	Cbl	§700	E3 ubiquitin-protein ligase CBL	P22681	http://www.phosphosite.org/proteinAction.do?id=1435&showAllSites=true	100	EGEEDTEY*MTPSSRP	Abl, Fyn, InsR, Lck, Syk	Crk, Src, VAV1	LPPGEQCEGEEDTEY*M#TPSSRPLRPLDTSQSSR	4	962.171						12226																		3.753						0.0226
348	345	Adaptor/scaffold	CBLB	Cbl-b	§889	E3 ubiquitin-protein ligase CBL-B	Q13191	http://www.phosphosite.org/proteinAction.do?id=4470&showAllSites=true	109	TNRTSQDY*DQLPSCS			TSQDY*DQLPSCSDGSQAPARPPKPR	3	946.755	8652	8498			8611	8506	8665	8458			8611	8487	34.0228	33.4937			33.7022	33.4437	4.018	3.797			4.45	4.688	0.2294	-0.7091			0.2123	-1.9516	0.0419	0.0517
349	346	Adaptor/scaffold	CBLB	Cbl-b	§889	E3 ubiquitin-protein ligase CBL-B	Q13191	http://www.phosphosite.org/proteinAction.do?id=4470&showAllSites=true	109	TNRTSQDY*DQLPSCS			TSQDY*DQLPSCSDGSQAPARPPKPR	3	946.755	8640	8435				8462	8665	8458			8611	8487	34.0228	33.4937			33.7022	33.4437	4.845	4.199				4.209	0.2294	-0.7091				0.8033	0.0482	0.0068
350	347	Adaptor/scaffold	CBLB	Cbl-b	§889	E3 ubiquitin-protein ligase CBL-B	Q13191	http://www.phosphosite.org/proteinAction.do?id=4470&showAllSites=true	109	TNRTSQDY*DQLPSCS			TSQDY*DQLPSCSDGSQAPARPPKPR	4	710.318						8514	8686	8458	8554	8439	8623	8514	34.0735	33.4937	34.0538	34.0277	33.7522	33.594						4.067						0.2157
351	348	Adaptor/scaffold	CBLB	Cbl-b	§889	E3 ubiquitin-protein ligase CBL-B	Q13191	http://www.phosphosite.org/proteinAction.do?id=4470&showAllSites=true	109	TNRTSQDY*DQLPSCS			TSQDY*DQLPSCSDGSQAPARPPKPRPR	4	773.607	7637	7351					7655	7405	7487	7390	7721	7464	31.5895	30.9098	31.3508	31.3745	31.6137	31.0772	3.321	3.763					0.2484	0.5996					0.1446	0.1294
352	349	Adaptor/scaffold	CD2AP	CD2AP	§361	CD2-associated protein	Q9Y5K6	http://www.phosphosite.org/proteinAction.do?id=3236&showAllSites=true	71	LIAAEKKY*FSLKPEE			Y*FSLKPEEK	2	610.784	11259	10996			11218	11106	11319	11058	11056	10969	11300	11106	40.5648	39.9202	40.3438	40.4525	40.3303	40.0168	2.537	3.024			2.844	2.741	0.7619	0.7499			0.8843	0.882	0.1108	0.1918
353	350	Adaptor/scaffold	CD2AP	CD2AP	§361	CD2-associated protein	Q9Y5K6	http://www.phosphosite.org/proteinAction.do?id=3236&showAllSites=true	71	LIAAEKKY*FSLKPEE			Y*FSLKPEEK	3	407.525		11003			11215		11340	11058	11014	10990	11215	11188	40.6155	39.9202	40.2383	40.5063	40.3303	40.0168		3.022			2.482			-0.0919			0.1784			0.0481
354	351	Adaptor/scaffold	CD2AP	CD2AP	§361	CD2-associated protein	Q9Y5K6	http://www.phosphosite.org/proteinAction.do?id=3236&showAllSites=true	71	LIAAEKKY*FSLKPEE			Y*FSLKPEEKDEK	2	796.866		9324				9230	9441	9213	9266	9195	9354	9230	35.9527	35.3842	35.8525	35.9815	35.5157	35.4903		2.7				3.459		-0.1093				-0.079		0.0264
355	352	Adaptor/scaffold	CD2AP	CD2AP	§361	CD2-associated protein	Q9Y5K6	http://www.phosphosite.org/proteinAction.do?id=3236&showAllSites=true	71	LIAAEKKY*FSLKPEE			Y*FSLKPEEKDEK	3	531.58			9289		9271	9223	9379	9213	9266	9174	9375	9327	35.9527	35.3842	35.8525	35.9287	35.5675	35.4903			2.975		2.807	2.818			0.2874		0.2911	0.2737			0.0945
356	353	Adaptor/scaffold	CD2AP	CD2AP	§361	CD2-associated protein	Q9Y5K6	http://www.phosphosite.org/proteinAction.do?id=3236&showAllSites=true	71	LIAAEKKY*FSLKPEE			Y*FSLKPEEKDEK	3	531.58					9481	9451	9379	9213	9266	9174	9375	9327	35.9527	35.3842	35.8525	35.9287	35.5675	35.4903					3.113	2.743					0.1797	0.0765
357	354	Adaptor/scaffold	CD2AP	CD2AP	363	CD2-associated protein	Q9Y5K6	http://www.phosphosite.org/proteinAction.do?id=3236&showAllSites=true	71	AAEKKYFS*LKPEEKD			YFS*LKPEEKDEK	2	796.866	9364	9118			9295														3.55	3.684			3.699		-0.307	-0.0248			-0.0366		0.026	0.0179
358	355	Adaptor/scaffold	CD2AP	CD2AP	§541	CD2-associated protein	Q9Y5K6	http://www.phosphosite.org/proteinAction.do?id=3236&showAllSites=true	71	ELKKDTCY*SPKPSVY			DTCY*SPKPSVYLSTPSSASK	3	752.336		12466		12172	12592	12563														2.846		3.273	2.529	3.79		0.6453		-0.3643	0.3732	0.4519		0.097		0.0412
359	356	Adaptor/scaffold	CD2AP	CD2AP	§541	CD2-associated protein	Q9Y5K6	http://www.phosphosite.org/proteinAction.do?id=3236&showAllSites=true	71	ELKKDTCY*SPKPSVY			KDTCY*SPKPSVYLSTPSSASK	3	795.034	10569	10276			10434	10364	10551	10298	10431		10434	10561	38.6942	38.0713	38.7865		38.7543	38.5012	4.14	3.564			3.364	4.073	-0.7336	0.5173			0.122	0.2486	0.0173	0.0699
360	357	Adaptor/scaffold	CD2AP	CD2AP	§542	CD2-associated protein	Q9Y5K6	http://www.phosphosite.org/proteinAction.do?id=3236&showAllSites=true	71	LKKDTCYS*PKPSVYL			DTCYS*PKPSVYLSTPSSASK	3	752.336			12343																		2.949						-0.3282						0.0092
361	358	Adaptor/scaffold	CD2AP	CD2AP	§542, §548	CD2-associated protein	Q9Y5K6	http://www.phosphosite.org/proteinAction.do?id=3236&showAllSites=true	71	LKKDTCYS*PKPSVYL, YSPKPSVY*LSTPSSA			DTCYS*PKPSVY*LSTPSSASK	3	778.991						13769	13818	13681			13757	13769	46.6887	46.4477			46.3277	46.5093						3.64						-0.3973
362	359	Adaptor/scaffold	CD2AP	CD2AP	§546, §548	CD2-associated protein	Q9Y5K6	http://www.phosphosite.org/proteinAction.do?id=3236&showAllSites=true	71	TCYSPKPS*VYLSTPS, YSPKPSVY*LSTPSSA			DTCYSPKPS*VY*LSTPSSASK	3	778.991					13734																		3.71						-0.4623
363	360	Adaptor/scaffold	CD2AP	CD2AP	§548	CD2-associated protein	Q9Y5K6	http://www.phosphosite.org/proteinAction.do?id=3236&showAllSites=true	71	YSPKPSVY*LSTPSSA			DTCYSPKPSVY*LSTPSSASK	2	1128	12923				12884		12978	12799			12884	12910	44.6428	44.2688			44.229	44.2537	4.21				3.21		-2.5215				-0.1391		0.0456
364	361	Adaptor/scaffold	CD2AP	CD2AP	§548	CD2-associated protein	Q9Y5K6	http://www.phosphosite.org/proteinAction.do?id=3236&showAllSites=true	71	YSPKPSVY*LSTPSSA			DTCYSPKPSVY*LSTPSSASK	3	752.336	12876	12821		12505	12834	12997	12705	12820	12372	12204	12834	12931	43.969	44.3178	43.6958	43.5703	44.2802	44.3027	3.474	4.063		2.738	3.284	3.011	-0.8959	-0.4964		-0.0366	-1.5606	-0.4529	0.1705	0.108		0.0727
365	362	Adaptor/scaffold	CD2AP	CD2AP	§548	CD2-associated protein	Q9Y5K6	http://www.phosphosite.org/proteinAction.do?id=3236&showAllSites=true	71	YSPKPSVY*LSTPSSA			DTCYSPKPSVY*LSTPSSASK	3	752.336						12796	12705	12820	12372	12204	12834	12931	43.969	44.3178	43.6958	43.5703	44.2802	44.3027						3.336						-1.1555
366	363	Adaptor/scaffold	CD2AP	CD2AP	§548	CD2-associated protein	Q9Y5K6	http://www.phosphosite.org/proteinAction.do?id=3236&showAllSites=true	71	YSPKPSVY*LSTPSSA			KDTCYSPKPSVY*LSTPSSASK	3	795.034		10468			10639	10564														3.816			4.486	4.35		1.1329			0.6129	0.8129		0.0344
367	364	Adaptor/scaffold	CD2AP	CD2AP	§548	CD2-associated protein	Q9Y5K6	http://www.phosphosite.org/proteinAction.do?id=3236&showAllSites=true	71	YSPKPSVY*LSTPSSA			PSVY*LSTPSSASK	2	702.326	10477				10332	10292													2.515				3.191	2.861	0.1839				0.3249	0.8323	0.2033
368	365	Adaptor/scaffold	CD2AP	CD2AP	550	CD2-associated protein	Q9Y5K6	http://www.phosphosite.org/proteinAction.do?id=3236&showAllSites=true	71	PKPSVYLS*TPSSASK			KDTCYSPKPSVYLS*TPSSASK	3	795.034	10765																		3.886						0.9517						0.0063
369	366	Adaptor/scaffold	CD2AP	CD2AP	§86	CD2-associated protein	Q9Y5K6	http://www.phosphosite.org/proteinAction.do?id=3236&showAllSites=true	71	ASLVQRIS*TYGLPAG			IS*TYGLPAGGIQPHPQTK	2	972.983	13535	13422					13608	13422	13254	13065	13568	13582	46.182	45.9325	45.9123	45.7393	45.8585	45.9035	3.16	3.424					0.2221	-0.3087					0	0.033
370	367	Adaptor/scaffold	CD2AP	CD2AP	§88	CD2-associated protein	Q9Y5K6	http://www.phosphosite.org/proteinAction.do?id=3236&showAllSites=true	71	LVQRISTY*GLPAGGI			ISTY*GLPAGGIQPHPQTK	2	972.983			13267	13106	13664																3.644	3.645	3.071				0.598	-0.235	-0.1293				0.0748	0.0619
371	368	Adaptor/scaffold	CD2AP	CD2AP	§88	CD2-associated protein	Q9Y5K6	http://www.phosphosite.org/proteinAction.do?id=3236&showAllSites=true	71	LVQRISTY*GLPAGGI			ISTY*GLPAGGIQPHPQTK	3	648.991	13526	13600	13218	13048	13444	13691	13608	13471	13254	13107	13526	13691	46.182	45.9325	45.9123	45.8452	45.7542	45.9035	3.383	2.849	3.962	3.437	4.001	3.483	0.7305	1.1417	0.4925	0.49	0.4571	0.6347	0.0916	0.0551	0.0632	0.0801
372	369	Adaptor/scaffold	CD2AP	CD2AP	§88	CD2-associated protein	Q9Y5K6	http://www.phosphosite.org/proteinAction.do?id=3236&showAllSites=true	71	LVQRISTY*GLPAGGI			ISTY*GLPAGGIQPHPQTK	3	648.991		13389			13677		13608	13471	13254	13107	13526	13691	46.182	45.9325	45.9123	45.8452	45.7542	45.9035		3.744			3.424			0.8397			0.7929			0.0455
373	370	Adaptor/scaffold	CGN	CGN	100	cingulin	Q9P2M7	http://www.phosphosite.org/proteinAction.do?id=7138&showAllSites=true	136	ELPENPYS*QVKGFPA			GANDQGASGALSSDLELPENPYS*QVK	3	909.743		20351			20534															4.172			3.954			0.4224			0.4783			0.0103
374	371	Adaptor/scaffold	CGN	CGN	§121	cingulin	Q9P2M7	http://www.phosphosite.org/proteinAction.do?id=7138&showAllSites=true	136	SDEEPGAY*WNGKLLR			GFPAPSQSSTSDEEPGAY*WNGK	3	797.997					16265	16318	16167	16095	15753		16265	16375	52.4277	52.3763	52.1862		52.4518	52.6882					3.443	3.036					0.0961	-1.4186
375	372	Adaptor/scaffold	CGN	CGN	45	cingulin	Q9P2M7	http://www.phosphosite.org/proteinAction.do?id=7138&showAllSites=true	136	KDARASTY*GVAVRVQ			ASTY*GVAVR	2	502.234	6498	6249				6307	6545	6266	6250	6168	6483	6307	28.9203	28.1488	28.2737	28.325	28.6415	28.3275	2.165	2.384				2.232	0.1601	0.0759				0.4277	0.0845	0.128
376	373	Adaptor/scaffold	CGN	CGN	§99	cingulin	Q9P2M7	http://www.phosphosite.org/proteinAction.do?id=7138&showAllSites=true	136	LELPENPY*SQVKGFP			GANDQGASGALSSDLELPENPY*SQVK	3	909.743	20520		19987	19779	20731	20602	20619	20463	20037	19823	20645	20602	63.3133	63.0567	63.0658	62.8568	63.0857	63.2085	4.991		4.458	3.953	4.669	4.792	0.3489		0.2647	0.2807	0.3952	0.4235	0.0039		0.0023	0.0162
377	374	Adaptor/scaffold	CGN	CGN	§99	cingulin	Q9P2M7	http://www.phosphosite.org/proteinAction.do?id=7138&showAllSites=true	136	LELPENPY*SQVKGFP			GANDQGASGALSSDLELPENPY*SQVK	3	909.743						20595	20619	20463	20037	19823	20645	20602	63.3133	63.0567	63.0658	62.8568	63.0857	63.2085						4.022						0.466
378	375	Adaptor/scaffold	CGN	CGN	§99	cingulin	Q9P2M7	http://www.phosphosite.org/proteinAction.do?id=7138&showAllSites=true	136	LELPENPY*SQVKGFP			GANDQGASGALSSDLELPENPY*SQVK	3	909.743						20965	20619	20463	20037	19823	20645	20602	63.3133	63.0567	63.0658	62.8568	63.0857	63.2085						3.847						-2.941
379	376	Adaptor/scaffold	CLINT1; CLINT1	ENTH; ENTH iso2	§159; §141	clathrin interactor 1 isoform 1	Q14677; Q14677-2	http://www.phosphosite.org/proteinAction.do?id=10598&showAllSites=true	68; 68	AKKNKDKY*VGVSSDS; AKKNKDKY*VGVSSDS			DKY*VGVSSDSVGGFR	2	826.869		12244					12432	12244			12413	12343	43.3062	42.811			43.062	42.8665		3.067						0.0868						0.1626
380	377	Adaptor/scaffold	CLINT1; CLINT1	ENTH; ENTH iso2	§159; §141	clathrin interactor 1 isoform 1	Q14677; Q14677-2	http://www.phosphosite.org/proteinAction.do?id=10598&showAllSites=true	68; 68	AKKNKDKY*VGVSSDS; AKKNKDKY*VGVSSDS			DKY*VGVSSDSVGGFR	3	551.582	12413	12157			12374	12326	12413	12211	12120	11889	12392	12364	43.3062	42.811	43.0585	42.7797	43.0097	42.9207	3.867	3.523			3.1	3.481	0.2534	0.6529			0.6514	0.3625	0.3473	0.2396
381	378	Adaptor/scaffold	CLINT1; CLINT1	ENTH; ENTH iso2	§159; §141	clathrin interactor 1 isoform 1	Q14677; Q14677-2	http://www.phosphosite.org/proteinAction.do?id=10598&showAllSites=true	68; 68	AKKNKDKY*VGVSSDS; AKKNKDKY*VGVSSDS			NKDKY*VGVSSDSVGGFR	2	947.938	10128	9854			10016	9986	10128	9878			10004	9973	37.6552	37.0247			37.105	37.0565	5.192	4.996			4.813	4.432	0.4954	-0.9031			0.6066	0.2717	0.2129	0.1955
382	379	Adaptor/scaffold	CLINT1; CLINT1	ENTH; ENTH iso2	§159; §141	clathrin interactor 1 isoform 1	Q14677; Q14677-2	http://www.phosphosite.org/proteinAction.do?id=10598&showAllSites=true	68; 68	AKKNKDKY*VGVSSDS; AKKNKDKY*VGVSSDS			NKDKY*VGVSSDSVGGFR	3	632.295	10073	9817	9910		9965	9933	10073	9878	9885	9855	10004	9973	37.6072	37.0247	37.4105	37.6693	37.105	37.0565	3.475	3.787	3.904		4.195	3.657	0.3424	0.4132	0.2525		0.1921	0.2434	0.1946	0.3176	0.2842
383	380	Adaptor/scaffold	CLINT1; CLINT1	ENTH; ENTH iso2	§159; §141	clathrin interactor 1 isoform 1	Q14677; Q14677-2	http://www.phosphosite.org/proteinAction.do?id=10598&showAllSites=true	68; 68	AKKNKDKY*VGVSSDS; AKKNKDKY*VGVSSDS			Y*VGVSSDSVGGFR	2	705.308	14239	14063			14185	14157	14239	14059	13863		14219	14212	47.6987	47.3642	47.4427		47.4565	47.4157	3.965	3.434			3.553	3.36	0.1229	0.0826			-0.1742	-0.3948	0.2863	0.3068
384	381	Adaptor/scaffold	CLINT1; CLINT1	ENTH; ENTH iso2	§293; §275	clathrin interactor 1 isoform 1	Q14677; Q14677-2	http://www.phosphosite.org/proteinAction.do?id=10598&showAllSites=true	68; 68	DLGAAAHY*TGDKASP; DLGAAAHY*TGDKASP			TIDLGAAAHY*TGDKASPDQNASTHTPQSSVK	4	812.877					11587	11510																	4.642	3.384					-0.157	1.2294
385	382	Adaptor/scaffold	CLINT1; CLINT1	ENTH; ENTH iso2	§294; §276	clathrin interactor 1 isoform 1	Q14677; Q14677-2	http://www.phosphosite.org/proteinAction.do?id=10598&showAllSites=true	68; 68	LGAAAHYT*GDKASPD; LGAAAHYT*GDKASPD			TIDLGAAAHYT*GDKASPDQNASTHTPQSSVK	4	812.877	11625	11450					11625	11373		11179	11594	11524	41.4373	40.6925		40.9725	41.0515	40.843	3.466	3.567					0.0675	1.0613					0.0312	0.1672
386	383	Adaptor/scaffold	CRCP	CGRP-RCP	§47	DNA-directed RNA polymerase III subunit RPC9 isoform b	O75575	http://www.phosphosite.org/proteinAction.do?id=4101&showAllSites=true	17	QNLNTITY*ETLKYIS			HSSGQQNLNTITY*ETLK	2	1007.47	15714	15623	15305	15197	15768	15752	15705	15623	15291	15224	15794	15766	51.2885	51.1768	51.0092	51.2177	51.2838	51.1985	4.655	4.788	4.407	4.902	4.75	4.617	0.4912	0.6108	-0.0024	0.3289	0.9622	-0.186	0.0847	0.0634	0.1136	0.0888
387	384	Adaptor/scaffold	CRCP	CGRP-RCP	§47	DNA-directed RNA polymerase III subunit RPC9 isoform b	O75575	http://www.phosphosite.org/proteinAction.do?id=4101&showAllSites=true	17	QNLNTITY*ETLKYIS			HSSGQQNLNTITY*ETLK	3	671.981	15689	15598				15730	15705	15598	15270	15182	15794	15766	51.2885	51.1768	50.96	51.1078	51.2838	51.1985	3.214	3.568				3.254	1.1556	0.6021				0.6162	0.0103	0.0327
388	385	Adaptor/scaffold	CRCP	CGRP-RCP	49	DNA-directed RNA polymerase III subunit RPC9 isoform b	O75575	http://www.phosphosite.org/proteinAction.do?id=4101&showAllSites=true	17	LNTITYET*LKYISKT			HSSGQQNLNTITYET*LK	3	671.981			15253		15777																3.15		3.243				-0.1342		0.3237				0.0126
389	386	Adaptor/scaffold	CRK; CRK	Crk; Crk iso2	§108; §108	adapter molecule crk isoform b	P46108; P46108-2	http://www.phosphosite.org/proteinAction.do?id=1083&showAllSites=true	34; 23	LEFYKIHY*LDTTTLI; LEFYKIHY*LDTTTLI			IHY*LDTTTLIEPVSR	2	919.458	19384	19206	18855	18659	19388		19384	19266	19260	19025	19385	19483	60.4483	60.1315	61.1178	60.8613	59.9967	60.2498	4.133	4.153	3.946	3.783	3.672		0.3474	0.8407	0.654	-0.6341	0.4263		0.2627	0.2463	0.3228	0.2782
390	387	Adaptor/scaffold	CRK; CRK	Crk; Crk iso2	§136; §136	adapter molecule crk isoform b	P46108; P46108-2	http://www.phosphosite.org/proteinAction.do?id=1083&showAllSites=true	34; 23	LRQEEAEY*VRALFDF; LRQEEAEY*VRALFDF			QEEAEY*VR	2	552.224	5055	4926			5057	4922	5075	4926	4864	4704	5035	4877	25.3588	24.8015	24.9178	24.7375	25.1618	24.7927	1.787	1.952			1.769	1.926	0.3363	0.4396			0.3529	0.2651	0.1058	0.1617
391	388	Adaptor/scaffold	CRK	Crk	208, §239	adapter molecule crk isoform b	P46108	http://www.phosphosite.org/proteinAction.do?id=1083&showAllSites=true	34	IGGNQEGS*HPQPLGG, NLQNGPIY*ARVIQKR		Abl	YRPASASVSALIGGNQEGS*HPQPLGGPEPGPYAQPSVNTPLPNLQNGPIY*AR	5	1097.13					25842																		5.029						-1.3643
392	389	Adaptor/scaffold	CRK	Crk	208, §239	adapter molecule crk isoform b	P46108	http://www.phosphosite.org/proteinAction.do?id=1083&showAllSites=true	34	IGGNQEGS*HPQPLGG, NLQNGPIY*ARVIQKR		Abl	YRPASASVSALIGGNQEGS*HPQPLGGPEPGPYAQPSVNTPLPNLQNGPIY*AR	5	1097.13					25856																		4.381						-0.0894
393	390	Adaptor/scaffold	CRK	Crk	§221	adapter molecule crk isoform b	P46108	http://www.phosphosite.org/proteinAction.do?id=1083&showAllSites=true	34	GGPEPGPY*AQPSVNT	Abl, Arg, EGFR, IGF1R, PTP1B	Abl, Abl iso2, Arg, Crk, EGFR, P130Cas, PXN, PXN iso2, RapGEF1	GPEPGPY*AQPSVNTPLPNLQNGPIYAR	3	976.474	23275					23320	23244	23149	22767		23412	23320	69.6577	69.6415	69.8978		69.7927	69.5763	3.483					4.064	-0.1112					-1.0808	0.0983
394	391	Adaptor/scaffold	CRK	Crk	§221	adapter molecule crk isoform b	P46108	http://www.phosphosite.org/proteinAction.do?id=1083&showAllSites=true	34	GGPEPGPY*AQPSVNT	Abl, Arg, EGFR, IGF1R, PTP1B	Abl, Abl iso2, Arg, Crk, EGFR, P130Cas, PXN, PXN iso2, RapGEF1	IGGNQEGSHPQPLGGPEPGPY*AQPSVNTPLPNLQNGPIYAR	4	1075.52			22339	22033	23014		22866	22855	22410	22086	23014	22948	68.7418	68.9257	69.016	68.6018	68.832	68.6688			4.179	4.268	4.121				-0.0839	0.323	0.5023				0.0844	0.0514
395	392	Adaptor/scaffold	CRK	Crk	§221	adapter molecule crk isoform b	P46108	http://www.phosphosite.org/proteinAction.do?id=1083&showAllSites=true	34	GGPEPGPY*AQPSVNT	Abl, Arg, EGFR, IGF1R, PTP1B	Abl, Abl iso2, Arg, Crk, EGFR, P130Cas, PXN, PXN iso2, RapGEF1	IGGNQEGSHPQPLGGPEPGPY*AQPSVNTPLPNLQNGPIYAR	4	1075.52			22321		22978		22866	22855	22410	22086	23014	22948	68.7418	68.9257	69.016	68.6018	68.832	68.6688			4.106		3.849				0.1341		0.7055				0.1243
396	393	Adaptor/scaffold	CRK	Crk	§221	adapter molecule crk isoform b	P46108	http://www.phosphosite.org/proteinAction.do?id=1083&showAllSites=true	34	GGPEPGPY*AQPSVNT	Abl, Arg, EGFR, IGF1R, PTP1B	Abl, Abl iso2, Arg, Crk, EGFR, P130Cas, PXN, PXN iso2, RapGEF1	YRPASASVSALIGGNQEGSHPQPLGGPEPGPY*AQPSVNTPLPN	4	1098.03	22762	22654	22249	21966	22912		22740	22729	22284	22002	22912	22843	68.4318	68.612	68.6997	68.3913	68.6782	68.4168	4.326	4.952	4.32	3.954	4.176		0.4575	0.7814	0.5647	0.6864	0.0824		0.0935	0.0672	0.0682	0.0436
397	394	Adaptor/scaffold	CRK	Crk	§221	adapter molecule crk isoform b	P46108	http://www.phosphosite.org/proteinAction.do?id=1083&showAllSites=true	34	GGPEPGPY*AQPSVNT	Abl, Arg, EGFR, IGF1R, PTP1B	Abl, Abl iso2, Arg, Crk, EGFR, P130Cas, PXN, PXN iso2, RapGEF1	YRPASASVSALIGGNQEGSHPQPLGGPEPGPY*AQPSVNTPLPN	4	1098.03		22822	22235	21950			22740	22729	22284	22002	22912	22843	68.4318	68.612	68.6997	68.3913	68.6782	68.4168		4.085	3.533	3.63				1.0124	-0.9877	-0.2829				0.1336	0.0163	0.0098
398	395	Adaptor/scaffold	CRK	Crk	§221	adapter molecule crk isoform b	P46108	http://www.phosphosite.org/proteinAction.do?id=1083&showAllSites=true	34	GGPEPGPY*AQPSVNT	Abl, Arg, EGFR, IGF1R, PTP1B	Abl, Abl iso2, Arg, Crk, EGFR, P130Cas, PXN, PXN iso2, RapGEF1	YRPASASVSALIGGNQEGSHPQPLGGPEPGPY*AQPSVNTPLPNLQNGPIYAR	4	1351.17	25345	25313			25303														6.596	5.551			6.1		1.2123	1.0283			1.1876		0.0301	0.1026
399	396	Adaptor/scaffold	CRK	Crk	§221	adapter molecule crk isoform b	P46108	http://www.phosphosite.org/proteinAction.do?id=1083&showAllSites=true	34	GGPEPGPY*AQPSVNT	Abl, Arg, EGFR, IGF1R, PTP1B	Abl, Abl iso2, Arg, Crk, EGFR, P130Cas, PXN, PXN iso2, RapGEF1	YRPASASVSALIGGNQEGSHPQPLGGPEPGPY*AQPSVNTPLPNLQNGPIYAR	5	1081.13	25471	25124	24848		25556	25511													3.936	5.117	5.247		4.823	5.051	0.9921	1.1208	0.6322		0.711	0.7918	0.1503	0.0943	0.1139
400	397	Adaptor/scaffold	CRK	Crk	§221	adapter molecule crk isoform b	P46108	http://www.phosphosite.org/proteinAction.do?id=1083&showAllSites=true	34	GGPEPGPY*AQPSVNT	Abl, Arg, EGFR, IGF1R, PTP1B	Abl, Abl iso2, Arg, Crk, EGFR, P130Cas, PXN, PXN iso2, RapGEF1	YRPASASVSALIGGNQEGSHPQPLGGPEPGPY*AQPSVNTPLPNLQNGPIYAR	5	1081.13			24871																		5.448						-0.8052						0.104
401	398	Adaptor/scaffold	CRK	Crk	§221	adapter molecule crk isoform b	P46108	http://www.phosphosite.org/proteinAction.do?id=1083&showAllSites=true	34	GGPEPGPY*AQPSVNT	Abl, Arg, EGFR, IGF1R, PTP1B	Abl, Abl iso2, Arg, Crk, EGFR, P130Cas, PXN, PXN iso2, RapGEF1	YRPASASVSALIGGNQEGSHPQPLGGPEPGPY*AQPSVNTPLPNLQNGPIYAR	6	901.113	25303				25306														3.618				4.451		0.6813				0.9567		0.0382
402	399	Adaptor/scaffold	CRK	Crk	§221	adapter molecule crk isoform b	P46108	http://www.phosphosite.org/proteinAction.do?id=1083&showAllSites=true	34	GGPEPGPY*AQPSVNT	Abl, Arg, EGFR, IGF1R, PTP1B	Abl, Abl iso2, Arg, Crk, EGFR, P130Cas, PXN, PXN iso2, RapGEF1	YRPASASVSALIGGNQEGSHPQPLGGPEPGPY*AQPSVNTPLPNLQNGPIYAR	6	901.113					25625																		3.943						0.5565
403	400	Adaptor/scaffold	CRK	Crk	§221, §239	adapter molecule crk isoform b	P46108	http://www.phosphosite.org/proteinAction.do?id=1083&showAllSites=true	34	GGPEPGPY*AQPSVNT, NLQNGPIY*ARVIQKR	Abl, Arg, EGFR, IGF1R, PTP1B	Abl, Abl iso2, Arg, Crk, EGFR, P130Cas, PXN, PXN iso2, RapGEF1	YRPASASVSALIGGNQEGSHPQPLGGPEPGPY*AQPSVNTPLPNLQNGPIY*AR	5	1097.13	25736	25741																	4.136	4.756					-1.1229	0.3723					0.052	0.0733
404	401	Adaptor/scaffold	CRK	Crk	§221, §239	adapter molecule crk isoform b	P46108	http://www.phosphosite.org/proteinAction.do?id=1083&showAllSites=true	34	GGPEPGPY*AQPSVNT, NLQNGPIY*ARVIQKR	Abl, Arg, EGFR, IGF1R, PTP1B	Abl, Abl iso2, Arg, Crk, EGFR, P130Cas, PXN, PXN iso2, RapGEF1	YRPASASVSALIGGNQEGSHPQPLGGPEPGPY*AQPSVNTPLPNLQNGPIY*AR	5	1097.13		25615																		4.492						0.4178						0.0264
405	402	Adaptor/scaffold	CRK	Crk	§239	adapter molecule crk isoform b	P46108	http://www.phosphosite.org/proteinAction.do?id=1083&showAllSites=true	34	NLQNGPIY*ARVIQKR		Abl	LQNGPIY*AR	2	556.268		7705					7991	7705	7760	7662	7994	7817	32.3962	31.7348	32.0522	32.0648	32.2578	31.8238		2.032						1.014						0.0844
406	403	Adaptor/scaffold	CRK	Crk	§239	adapter molecule crk isoform b	P46108	http://www.phosphosite.org/proteinAction.do?id=1083&showAllSites=true	34	NLQNGPIY*ARVIQKR		Abl	YRPASASVSALIGGNQEGSHPQPLGGPEPGPYAQPSVNTPLPNLQNGPIY*AR	4	1351.17	25074				25101	25051													4.1				4.383	5.056	0.0421				0.5052	0.715	0.1576
407	404	Adaptor/scaffold	CRK	Crk	§239	adapter molecule crk isoform b	P46108	http://www.phosphosite.org/proteinAction.do?id=1083&showAllSites=true	34	NLQNGPIY*ARVIQKR		Abl	YRPASASVSALIGGNQEGSHPQPLGGPEPGPYAQPSVNTPLPNLQNGPIY*AR	5	1081.13	25038		24481			25023													5.154		4.329			4.113	1.9509		0.8174			0.4538	0.3061		0.1598
408	405	Adaptor/scaffold	CRK	Crk	§239	adapter molecule crk isoform b	P46108	http://www.phosphosite.org/proteinAction.do?id=1083&showAllSites=true	34	NLQNGPIY*ARVIQKR		Abl	YRPASASVSALIGGNQEGSHPQPLGGPEPGPYAQPSVNTPLPNLQNGPIY*AR	5	1081.13			24420																		4.582						-1.0838						0.2447
409	406	Adaptor/scaffold	CRK	Crk	§251	adapter molecule crk isoform b	P46108	http://www.phosphosite.org/proteinAction.do?id=1083&showAllSites=true	34	QKRVPNAY*DKTALAL	Abl	Abi-1, Arg, SHIP-2, STAP1, Shc2	RVPNAY*DK	2	521.74				3593		3706																2.181		2.52				0.3068		0.1922				0.1798
410	407	Adaptor/scaffold	CRKL	CrkL	§105	crk-like protein	P46109	http://www.phosphosite.org/proteinAction.do?id=1084&showAllSites=true	34	LIEPAPRY*PSPPMGS			Y*PSPPMGSVSAPNLPTAEDNLEYVR	3	928.758		23912			24200															3.726			2.919			0.6697			-0.1222			0.0392
411	408	Adaptor/scaffold	CRKL	CrkL	§105	crk-like protein	P46109	http://www.phosphosite.org/proteinAction.do?id=1084&showAllSites=true	34	LIEPAPRY*PSPPMGS			Y*PSPPMGSVSAPNLPTAEDNLEYVR	3	928.758					24269																		2.861						-0.4541
412	409	Adaptor/scaffold	CRKL	CrkL	§105	crk-like protein	P46109	http://www.phosphosite.org/proteinAction.do?id=1084&showAllSites=true	34	LIEPAPRY*PSPPMGS			Y*PSPPM#GSVSAPNLPTAEDNLEYVR	3	934.089	22003	21843				22043													3.281	3.457				3.062	-0.1152	0.7356				0.2486	0.012	0.0776
413	410	Adaptor/scaffold	CRKL	CrkL	§127	crk-like protein	P46109	http://www.phosphosite.org/proteinAction.do?id=1084&showAllSites=true	34	TAEDNLEY*VRTLYDF			YPSPPMGSVSAPNLPTAEDNLEY*VR	3	928.758	23684	23621					23684	23926			24273	24124	71.675	71.5192			71.8565	71.4872	3.425	4.116					-1.3144	1.0973					0.1644	0.2532
414	411	Adaptor/scaffold	CRKL	CrkL	§130	crk-like protein	P46109	http://www.phosphosite.org/proteinAction.do?id=1084&showAllSites=true	34	DNLEYVRT*LYDFPGN			T*LYDFPGNDAEDLPFK	2	961.416	25318																		3.488						-0.8198						0.019
415	412	Adaptor/scaffold	CRKL	CrkL	§132	crk-like protein	P46109	http://www.phosphosite.org/proteinAction.do?id=1084&showAllSites=true	34	LEYVRTLY*DFPGNDA			TLY*DFPGNDAEDLPFK	2	961.416	25254	25116	24612				25323	25116	24552	24291	25344	25363	74.6327	74.5492	74.261	74.064	74.3873	74.426	3.961	3.779	3.444				1.9574	-0.6497	-0.8242				0.0471	0.0731	0.0519
416	413	Adaptor/scaffold	CRKL	CrkL	§195, 197	crk-like protein	P46109	http://www.phosphosite.org/proteinAction.do?id=1084&showAllSites=true	34	GKHGNRNS*NSYGIPE, HGNRNSNS*YGIPEPA			NS*NS*YGIPEPAHAYAQPQTTTPLPAVSGSPGAAITPLPSTQNGPVFAK	4	1241.34		25598																		4.704						2.2273						0.0134
417	414	Adaptor/scaffold	CRKL	CrkL	§195, §207	crk-like protein	P46109	http://www.phosphosite.org/proteinAction.do?id=1084&showAllSites=true	34	GKHGNRNS*NSYGIPE, IPEPAHAY*AQPQTTT	Abl, Bcr/Abl	PXN	NS*NSYGIPEPAHAY*AQPQTTTPLPAVSGSPGAAITPLPSTQNGPVFAK	4	1241.34	25711					25718													5.348					4.612	1.0664					1.5143	0.0082
418	415	Adaptor/scaffold	CRKL	CrkL	197	crk-like protein	P46109	http://www.phosphosite.org/proteinAction.do?id=1084&showAllSites=true	34	HGNRNSNS*YGIPEPA			NSNS*YGIPEPAHAYAQPQTTTPLPAVSGSPGAAITPLPSTQNGPVFAK	4	1221.35						24783																		4.764						0.6689
419	416	Adaptor/scaffold	CRKL	CrkL	197	crk-like protein	P46109	http://www.phosphosite.org/proteinAction.do?id=1084&showAllSites=true	34	HGNRNSNS*YGIPEPA			NSNS*YGIPEPAHAYAQPQTTTPLPAVSGSPGAAITPLPSTQNGPVFAK	5	977.28	25295	24935	24448	24187		25270													4.072	4.859	5.19	4.451		3.636	-0.6311	0.7728	0.593	0.6691		0.0205	0.0237	0.0329	0.0114	0.0136
420	417	Adaptor/scaffold	CRKL	CrkL	197	crk-like protein	P46109	http://www.phosphosite.org/proteinAction.do?id=1084&showAllSites=true	34	HGNRNSNS*YGIPEPA			NSNS*YGIPEPAHAYAQPQTTTPLPAVSGSPGAAITPLPSTQNGPVFAK	5	977.28		25196																		4.277						0.3788						0.004
421	418	Adaptor/scaffold	CRKL	CrkL	197	crk-like protein	P46109	http://www.phosphosite.org/proteinAction.do?id=1084&showAllSites=true	34	HGNRNSNS*YGIPEPA			S*YGIPEPAHAYAQPQTTTPLPAVSGSPGAAITPLPSTQNGPVFAK	4	1142.57	25317				25364														3.915				3.865		-0.2902				-0.6364		0.0283
422	419	Adaptor/scaffold	CRKL	CrkL	197, §198	crk-like protein	P46109	http://www.phosphosite.org/proteinAction.do?id=1084&showAllSites=true	34	HGNRNSNS*YGIPEPA, GNRNSNSY*GIPEPAH			NSNS*Y*GIPEPAHAYAQPQTTTPLPAVSGSPGAAITPLPSTQNGPVFAK	4	1241.34						25688																		4.463						0.3138
423	420	Adaptor/scaffold	CRKL	CrkL	197, §207	crk-like protein	P46109	http://www.phosphosite.org/proteinAction.do?id=1084&showAllSites=true	34	HGNRNSNS*YGIPEPA, IPEPAHAY*AQPQTTT	Abl, Bcr/Abl	PXN	NSNS*YGIPEPAHAY*AQPQTTTPLPAVSGSPGAAITPLPSTQNGPVFAK	4	1241.34		25951																		4.264						0.9946						0.032
424	421	Adaptor/scaffold	CRKL	CrkL	197, §214	crk-like protein	P46109	http://www.phosphosite.org/proteinAction.do?id=1084&showAllSites=true	34	HGNRNSNS*YGIPEPA, YAQPQTTT*PLPAVSG			NSNS*YGIPEPAHAYAQPQTTT*PLPAVSGSPGAAITPLPSTQNGPVFAK	4	1241.34					25766																		4.212						1.3293
425	422	Adaptor/scaffold	CRKL	CrkL	197, §220	crk-like protein	P46109	http://www.phosphosite.org/proteinAction.do?id=1084&showAllSites=true	34	HGNRNSNS*YGIPEPA, TTPLPAVS*GSPGAAI			NSNS*YGIPEPAHAYAQPQTTTPLPAVS*GSPGAAITPLPSTQNGPVFAK	4	1241.34	26057				26160														4.856				4.264		1.1449				0.8497		0.0033
426	423	Adaptor/scaffold	CRKL	CrkL	197, §222	crk-like protein	P46109	http://www.phosphosite.org/proteinAction.do?id=1084&showAllSites=true	34	HGNRNSNS*YGIPEPA, PLPAVSGS*PGAAITP			NSNS*YGIPEPAHAYAQPQTTTPLPAVSGS*PGAAITPLPSTQNGPVFAK	4	1241.34		26466	25887																	4.31	4.96					-0.5093	0.7585					0.0138	0.0121
427	424	Adaptor/scaffold	CRKL	CrkL	§198	crk-like protein	P46109	http://www.phosphosite.org/proteinAction.do?id=1084&showAllSites=true	34	GNRNSNSY*GIPEPAH			NSNSY*GIPEPAHAY	2	800.327			13517	13330	13839	13867	13860	13744	13569	13359	13862	13867	46.7873	46.5997	46.7075	46.483	46.5807	46.6112			3.399	2.697	2.841	2.779			0.5064	0.1733	1.0425	-0.5672			0.1463	0.0897
428	425	Adaptor/scaffold	CRKL	CrkL	§198	crk-like protein	P46109	http://www.phosphosite.org/proteinAction.do?id=1084&showAllSites=true	34	GNRNSNSY*GIPEPAH			NSNSY*GIPEPAHAYAQPQTTTPLPAVSGSPGAAITPLPSTQNGPVFAK	4	1221.35	26072			23898	24853														4.475			4.472	4.513		0.814			0.9059	0.7653		0.0017			0.0023
429	426	Adaptor/scaffold	CRKL	CrkL	§198	crk-like protein	P46109	http://www.phosphosite.org/proteinAction.do?id=1084&showAllSites=true	34	GNRNSNSY*GIPEPAH			NSNSY*GIPEPAHAYAQPQTTTPLPAVSGSPGAAITPLPSTQNGPVFAK	5	977.28	24825		24609	24392															3.76		3.96	4.2			-0.5229		0.4236	0.6511			0.0014		0.0018	0.0058
430	427	Adaptor/scaffold	CRKL	CrkL	§198	crk-like protein	P46109	http://www.phosphosite.org/proteinAction.do?id=1084&showAllSites=true	34	GNRNSNSY*GIPEPAH			SY*GIPEPAHAYAQPQTTTPLPAVSGSPGAAITPLPSTQNGPVFAK	4	1142.57					25448																		3.344						0.477
431	428	Adaptor/scaffold	CRKL	CrkL	§198, §212	crk-like protein	P46109	http://www.phosphosite.org/proteinAction.do?id=1084&showAllSites=true	34	GNRNSNSY*GIPEPAH, HAYAQPQT*TTPLPAV			NSNSY*GIPEPAHAYAQPQT*TTPLPAVSGSPGAAITPLPSTQNGPVFAK	4	1241.34						25724																		4.271						0.941
432	429	Adaptor/scaffold	CRKL	CrkL	§198, §213	crk-like protein	P46109	http://www.phosphosite.org/proteinAction.do?id=1084&showAllSites=true	34	GNRNSNSY*GIPEPAH, AYAQPQTT*TPLPAVS			HGNRNSNSY*GIPEPAHAYAQPQTT*TPLPAVSGSPGAAITPLPSTQNGPVFAK	5	1086.12						23097																		3.667						0.4264
433	430	Adaptor/scaffold	CRKL	CrkL	§198, §222	crk-like protein	P46109	http://www.phosphosite.org/proteinAction.do?id=1084&showAllSites=true	34	GNRNSNSY*GIPEPAH, PLPAVSGS*PGAAITP			NSNSY*GIPEPAHAYAQPQTTTPLPAVSGS*PGAAITPLPSTQNGPVFAK	4	1241.34					26219	26246																	4.44	5.02					-1.3411	0.7457
434	431	Adaptor/scaffold	CRKL	CrkL	§207	crk-like protein	P46109	http://www.phosphosite.org/proteinAction.do?id=1084&showAllSites=true	34	IPEPAHAY*AQPQTTT	Abl, Bcr/Abl	PXN	GIPEPAHAY*AQPQTTTPLPAVSGSPGAAITPLPSTQNGPVFAK	4	1080.05	23922	23865	23384	23118	24106	23960	24021	23926	23439	23157	24263	24019	71.5237	71.5192	71.5592	71.2582	71.4547	71.2325	3.875	5.045	4.246	4.843	4.422	4.443	-0.0727	0.4478	0.1723	-0.6062	-0.05	-0.0406	0.0207	0.0276	0.0071	0.081
435	432	Adaptor/scaffold	CRKL	CrkL	§207	crk-like protein	P46109	http://www.phosphosite.org/proteinAction.do?id=1084&showAllSites=true	34	IPEPAHAY*AQPQTTT	Abl, Bcr/Abl	PXN	GIPEPAHAY*AQPQTTTPLPAVSGSPGAAITPLPSTQNGPVFAK	4	1080.05	24116	23855			24040		24021	23926	23439	23157	24263	24019	71.5237	71.5192	71.5592	71.2582	71.4547	71.2325	3.347	3.991			4.636		-0.0222	-0.0628			0.0417		0.0546	0.0001
436	433	Adaptor/scaffold	CRKL	CrkL	§207	crk-like protein	P46109	http://www.phosphosite.org/proteinAction.do?id=1084&showAllSites=true	34	IPEPAHAY*AQPQTTT	Abl, Bcr/Abl	PXN	GIPEPAHAY*AQPQTTTPLPAVSGSPGAAITPLPSTQNGPVFAK	4	1080.05					24263		24021	23926	23439	23157	24263	24019	71.5237	71.5192	71.5592	71.2582	71.4547	71.2325					3.657						-0.2236
437	434	Adaptor/scaffold	CRKL	CrkL	§207	crk-like protein	P46109	http://www.phosphosite.org/proteinAction.do?id=1084&showAllSites=true	34	IPEPAHAY*AQPQTTT	Abl, Bcr/Abl	PXN	NSNSYGIPEPAHAY*AQPQTTTPLPAVSGSPGAAITPLPSTQNGPVFAK	4	1221.35	24988	25125	24511	24145	25072	25028													5.101	3.898	4.24	3.694	4.738	4.093	1.2767	1.2516	1.0439	1.0604	1.622	1.4031	0.0297	0.0456	0.0167	0.0562
438	435	Adaptor/scaffold	CRKL	CrkL	§207	crk-like protein	P46109	http://www.phosphosite.org/proteinAction.do?id=1084&showAllSites=true	34	IPEPAHAY*AQPQTTT	Abl, Bcr/Abl	PXN	NSNSYGIPEPAHAY*AQPQTTTPLPAVSGSPGAAITPLPSTQNGPVFAK	4	1221.35	25219		25368		25324														4.444		3.903		4.68		1.308		0.868		1.0998		0.0774		0.0527
439	436	Adaptor/scaffold	CRKL	CrkL	§207	crk-like protein	P46109	http://www.phosphosite.org/proteinAction.do?id=1084&showAllSites=true	34	IPEPAHAY*AQPQTTT	Abl, Bcr/Abl	PXN	NSNSYGIPEPAHAY*AQPQTTTPLPAVSGSPGAAITPLPSTQNGPVFAK	5	977.28	25052		24217	23958	24927														5.083		4.374	3.815	5.252		0.8503		-0.0958	0.977	0.3851		0.0404		0.0081	0.0783
440	437	Adaptor/scaffold	CRKL	CrkL	§207	crk-like protein	P46109	http://www.phosphosite.org/proteinAction.do?id=1084&showAllSites=true	34	IPEPAHAY*AQPQTTT	Abl, Bcr/Abl	PXN	NSNSYGIPEPAHAY*AQPQTTTPLPAVSGSPGAAITPLPSTQNGPVFAK	5	977.28			24349																		4.068						0.6009						0.0015
441	438	Adaptor/scaffold	CRKL	CrkL	§207	crk-like protein	P46109	http://www.phosphosite.org/proteinAction.do?id=1084&showAllSites=true	34	IPEPAHAY*AQPQTTT	Abl, Bcr/Abl	PXN	NSNSYGIPEPAHAY*AQPQTTTPLPAVSGSPGAAITPLPSTQNGPVFAK	7	698.345		24924			25157															3.108			3.037			0.727			0.1055			0.1101
442	439	Adaptor/scaffold	CRKL	CrkL	§207	crk-like protein	P46109	http://www.phosphosite.org/proteinAction.do?id=1084&showAllSites=true	34	IPEPAHAY*AQPQTTT	Abl, Bcr/Abl	PXN	SYGIPEPAHAY*AQPQTTTPLPAVSGSPGAAITPLPSTQNGPVFAK	4	1142.57						25288																		3.449						0.3534
443	440	Adaptor/scaffold	CRKL	CrkL	§207, §222	crk-like protein	P46109	http://www.phosphosite.org/proteinAction.do?id=1084&showAllSites=true	34	IPEPAHAY*AQPQTTT, PLPAVSGS*PGAAITP	Abl, Bcr/Abl	PXN	NSNSYGIPEPAHAY*AQPQTTTPLPAVSGS*PGAAITPLPSTQNGPVFAK	4	1241.34	26291	26386			26374														4.989	4.836			4.372		0.0404	0.6982			0.4791		0.0079	0.0111
444	441	Adaptor/scaffold	CRKL	CrkL	§207, §222	crk-like protein	P46109	http://www.phosphosite.org/proteinAction.do?id=1084&showAllSites=true	34	IPEPAHAY*AQPQTTT, PLPAVSGS*PGAAITP	Abl, Bcr/Abl	PXN	NSNSYGIPEPAHAY*AQPQTTTPLPAVSGS*PGAAITPLPSTQNGPVFAK	4	1241.34					26631																		4.407						0.1874
445	442	Adaptor/scaffold	CRKL	CrkL	§207, §222	crk-like protein	P46109	http://www.phosphosite.org/proteinAction.do?id=1084&showAllSites=true	34	IPEPAHAY*AQPQTTT, PLPAVSGS*PGAAITP	Abl, Bcr/Abl	PXN	NSNSYGIPEPAHAY*AQPQTTTPLPAVSGS*PGAAITPLPSTQNGPVFAK	5	993.274	26333																		4.882						0.5531						0.01
446	443	Adaptor/scaffold	CRKL	CrkL	§251	crk-like protein	P46109	http://www.phosphosite.org/proteinAction.do?id=1084&showAllSites=true	34	QKRVPCAY*DKTALAL			RVPCAY*DK	2	544.733	4153	4042	4025	3907	4155	4018	4172	4040	4025	3906	4153	4037	23.2743	22.8827	22.9937	22.9113	23.1675	22.911	2.103	2.263	2.325	2.349	2.295	2.144	0.1521	0.1629	0.0967	0.0898	0.0239	0.0031	0.1999	0.2621	0.2576	0.2858
447	444	Adaptor/scaffold	CRKL	CrkL	92	crk-like protein	P46109	http://www.phosphosite.org/proteinAction.do?id=1084&showAllSites=true	34	LEFYKIHY*LDTTTLI			IHY*LDTTTLIEPAPR	2	910.453	18211	18010		17526		18276	18204	18010	17706	17513	18167	18244	57.4308	57.0568	57.1938	57.0197	57.0347	57.2487	4.248	3.742		4.2		3.551	0.7805	0.4753		-1.5014		0.0557	0.2593	0.279		0.2954
448	445	Adaptor/scaffold	CRKL	CrkL	92	crk-like protein	P46109	http://www.phosphosite.org/proteinAction.do?id=1084&showAllSites=true	34	LEFYKIHY*LDTTTLI			IHY*LDTTTLIEPAPR	3	607.304				17499																		3.203						1.0344						0.0154
449	446	Adaptor/scaffold	CTNNAL1	CTNNAL1	§534	alpha-catulin	Q9UBT7	http://www.phosphosite.org/proteinAction.do?id=18327&showAllSites=true	82	EGRRGEKY*GYLSLPK			Y*GYLSLPKPMK	2	688.838	16779	16623					16779	16683	16740	16610	16802	16879	54.035	53.8135	54.7283	54.7285	53.7278	53.9198	3.227	3.202					0.8126	0.9336					0.019	0.0271
450	447	Adaptor/scaffold	CTNNAL1	CTNNAL1	§534	alpha-catulin	Q9UBT7	http://www.phosphosite.org/proteinAction.do?id=18327&showAllSites=true	82	EGRRGEKY*GYLSLPK			Y*GYLSLPKPM#K	2	696.835		13993				13979	13965	13975			14006	14002	47.0405	47.1592			47.0443	46.9192		2.306				2.286		0.4895				0.8617		0.0205
451	448	Adaptor/scaffold	CTNNAL1	CTNNAL1	536	alpha-catulin	Q9UBT7	http://www.phosphosite.org/proteinAction.do?id=18327&showAllSites=true	82	RRGEKYGY*LSLPKPM			YGY*LSLPKPMK	2	688.838		16710																		3.252						1.0887						0.1153
452	449	Adaptor/scaffold	CTNNAL1	CTNNAL1	536	alpha-catulin	Q9UBT7	http://www.phosphosite.org/proteinAction.do?id=18327&showAllSites=true	82	RRGEKYGY*LSLPKPM			YGY*LSLPKPMK	3	459.561	16808	16648			16821	16866	16808	16641			16802	16858	54.035	53.7123			53.7278	53.8687	3.558	2.806			2.843	2.777	-0.4087	0.034			0.2136	0.6458	0.1256	0.0753
453	450	Adaptor/scaffold	CTNND1; CTNND1; CTNND1; CTNND1	CTNND1; CTNND1 iso3; CTNND1 iso4; CTNND1 iso22	§174; §174; §174; §73	catenin delta-1 isoform 1ABC	O60716; O60716-3; O60716-4; O60716-22	http://www.phosphosite.org/proteinAction.do?id=3241&showAllSites=true	108; 105; 106; 93	ASSVSNNY*IQTLGRD; ASSVSNNY*IQTLGRD; ASSVSNNY*IQTLGRD; ASSVSNNY*IQTLGRD			MGPDGLPVDASSVSNNY*IQTLGR	3	824.381	22774				22902	22841	22782	22435		21708	22698	22841	68.5343	67.9022		67.6615	68.0758	67.8077	3.049				4.491	4.133	-0.5611				-1.5547	-1.8334	0.1202
454	451	Adaptor/scaffold	CTNND1; CTNND1; CTNND1; CTNND1	CTNND1; CTNND1 iso3; CTNND1 iso4; CTNND1 iso22	§174; §174; §174; §73	catenin delta-1 isoform 1ABC	O60716; O60716-3; O60716-4; O60716-22	http://www.phosphosite.org/proteinAction.do?id=3241&showAllSites=true	108; 105; 106; 93	ASSVSNNY*IQTLGRD; ASSVSNNY*IQTLGRD; ASSVSNNY*IQTLGRD; ASSVSNNY*IQTLGRD			TVQPVAMGPDGLPVDASSVSNNY*IQTLGR	3	1022.82	24694	24390		23670	24592	24755	24609	24493	23985	23724	24714	24755	72.9358	72.8917	72.888	72.6792	72.9003	72.6878	6.176	6.586		5.9	6.921	6.424	0.3811	0.5236		0.6886	0.4802	0.4079	0.0476	0.066		0.0282
455	452	Adaptor/scaffold	CTNND1; CTNND1; CTNND1; CTNND1	CTNND1; CTNND1 iso3; CTNND1 iso4; CTNND1 iso22	§174; §174; §174; §73	catenin delta-1 isoform 1ABC	O60716; O60716-3; O60716-4; O60716-22	http://www.phosphosite.org/proteinAction.do?id=3241&showAllSites=true	108; 105; 106; 93	ASSVSNNY*IQTLGRD; ASSVSNNY*IQTLGRD; ASSVSNNY*IQTLGRD; ASSVSNNY*IQTLGRD			TVQPVAMGPDGLPVDASSVSNNY*IQTLGR	3	1022.82	24475	24600			24872	24526	24609	24493	23985	23724	24714	24755	72.9358	72.8917	72.888	72.6792	72.9003	72.6878	6.291	6.56			6.685	6.421	0.5073	0.4865			0.0881	0.4994	0.0518	0.0121
456	453	Adaptor/scaffold	CTNND1; CTNND1; CTNND1; CTNND1	CTNND1; CTNND1 iso3; CTNND1 iso4; CTNND1 iso22	§174; §174; §174; §73	catenin delta-1 isoform 1ABC	O60716; O60716-3; O60716-4; O60716-22	http://www.phosphosite.org/proteinAction.do?id=3241&showAllSites=true	108; 105; 106; 93	ASSVSNNY*IQTLGRD; ASSVSNNY*IQTLGRD; ASSVSNNY*IQTLGRD; ASSVSNNY*IQTLGRD			TVQPVAMGPDGLPVDASSVSNNY*IQTLGR	4	767.37					24654	24580	24588	24493			24654	24649	72.8878	72.8917			72.9003	72.738					3.608	3.47					-1.492	-0.7155
457	454	Adaptor/scaffold	CTNND1; CTNND1; CTNND1; CTNND1	CTNND1; CTNND1 iso3; CTNND1 iso4; CTNND1 iso22	§174; §174; §174; §73	catenin delta-1 isoform 1ABC	O60716; O60716-3; O60716-4; O60716-22	http://www.phosphosite.org/proteinAction.do?id=3241&showAllSites=true	108; 105; 106; 93	ASSVSNNY*IQTLGRD; ASSVSNNY*IQTLGRD; ASSVSNNY*IQTLGRD; ASSVSNNY*IQTLGRD			TVQPVAM#GPDGLPVDASSVSNNY*IQTLGR	3	1028.16	22783	22688	22097	21817	22930	22844	22656	22603	22137	21876	22845	22844	68.2312	68.308	68.3332	68.0773	68.4282	68.1113	6.142	6.583	5.963	5.494	6.505	6.385	0.4538	0.4502	0.2042	0.3332	0.7021	0.6331	0.0428	0.1175	0.0471	0.0156
458	455	Adaptor/scaffold	CTNND1; CTNND1; CTNND1; CTNND1	CTNND1; CTNND1 iso3; CTNND1 iso4; CTNND1 iso22	§174; §174; §174; §73	catenin delta-1 isoform 1ABC	O60716; O60716-3; O60716-4; O60716-22	http://www.phosphosite.org/proteinAction.do?id=3241&showAllSites=true	108; 105; 106; 93	ASSVSNNY*IQTLGRD; ASSVSNNY*IQTLGRD; ASSVSNNY*IQTLGRD; ASSVSNNY*IQTLGRD			TVQPVAM#GPDGLPVDASSVSNNY*IQTLGR	3	1028.16	22553	23276			23140	22634	22656	22603	22137	21876	22845	22844	68.2312	68.308	68.3332	68.0773	68.4282	68.1113	5.967	5.381			6.484	5.709	0.5509	-2.2829			0.3507	0.5283	0.0638	0.0315
459	456	Adaptor/scaffold	CTNND1; CTNND1; CTNND1; CTNND1	CTNND1; CTNND1 iso3; CTNND1 iso4; CTNND1 iso22	§174; §174; §174; §73	catenin delta-1 isoform 1ABC	O60716; O60716-3; O60716-4; O60716-22	http://www.phosphosite.org/proteinAction.do?id=3241&showAllSites=true	108; 105; 106; 93	ASSVSNNY*IQTLGRD; ASSVSNNY*IQTLGRD; ASSVSNNY*IQTLGRD; ASSVSNNY*IQTLGRD			TVQPVAM#GPDGLPVDASSVSNNY*IQTLGR	3	1028.16	22994	23361			23353	23055	22656	22603	22137	21876	22845	22844	68.2312	68.308	68.3332	68.0773	68.4282	68.1113	5.499	5.236			5.881	6.718	0.3343	-1.2299			-0.2396	0.2123	0.0317	0.072
460	457	Adaptor/scaffold	CTNND1; CTNND1; CTNND1; CTNND1	CTNND1; CTNND1 iso3; CTNND1 iso4; CTNND1 iso22	§174; §174; §174; §73	catenin delta-1 isoform 1ABC	O60716; O60716-3; O60716-4; O60716-22	http://www.phosphosite.org/proteinAction.do?id=3241&showAllSites=true	108; 105; 106; 93	ASSVSNNY*IQTLGRD; ASSVSNNY*IQTLGRD; ASSVSNNY*IQTLGRD; ASSVSNNY*IQTLGRD			TVQPVAM#GPDGLPVDASSVSNNY*IQTLGR	3	1028.16	23694	22483			24473	23822	22656	22603	22137	21876	22845	22844	68.2312	68.308	68.3332	68.0773	68.4282	68.1113	5.152	6.346			4.931	5.097	-0.6718	0.4875			0.1348	-0.2648	0.0028	0.0523
461	458	Adaptor/scaffold	CTNND1; CTNND1; CTNND1; CTNND1	CTNND1; CTNND1 iso3; CTNND1 iso4; CTNND1 iso22	§174; §174; §174; §73	catenin delta-1 isoform 1ABC	O60716; O60716-3; O60716-4; O60716-22	http://www.phosphosite.org/proteinAction.do?id=3241&showAllSites=true	108; 105; 106; 93	ASSVSNNY*IQTLGRD; ASSVSNNY*IQTLGRD; ASSVSNNY*IQTLGRD; ASSVSNNY*IQTLGRD			TVQPVAM#GPDGLPVDASSVSNNY*IQTLGR	3	1028.16	23458	22899			24347	23287	22656	22603	22137	21876	22845	22844	68.2312	68.308	68.3332	68.0773	68.4282	68.1113	4.826	6.082			4.662	5.533	-2.8937	-0.1738			0.1272	-0.5648	0.0382	0.0111
462	459	Adaptor/scaffold	CTNND1; CTNND1; CTNND1; CTNND1	CTNND1; CTNND1 iso3; CTNND1 iso4; CTNND1 iso22	§174; §174; §174; §73	catenin delta-1 isoform 1ABC	O60716; O60716-3; O60716-4; O60716-22	http://www.phosphosite.org/proteinAction.do?id=3241&showAllSites=true	108; 105; 106; 93	ASSVSNNY*IQTLGRD; ASSVSNNY*IQTLGRD; ASSVSNNY*IQTLGRD; ASSVSNNY*IQTLGRD			TVQPVAM#GPDGLPVDASSVSNNY*IQTLGR	3	1028.16	23204	23111			22707	23564	22656	22603	22137	21876	22845	22844	68.2312	68.308	68.3332	68.0773	68.4282	68.1113	5.06	5.139			5.385	5.199	-0.8923	-0.3352			0.5872	-3.023	0.0252	0.0356
463	460	Adaptor/scaffold	CTNND1; CTNND1; CTNND1; CTNND1	CTNND1; CTNND1 iso3; CTNND1 iso4; CTNND1 iso22	§174; §174; §174; §73	catenin delta-1 isoform 1ABC	O60716; O60716-3; O60716-4; O60716-22	http://www.phosphosite.org/proteinAction.do?id=3241&showAllSites=true	108; 105; 106; 93	ASSVSNNY*IQTLGRD; ASSVSNNY*IQTLGRD; ASSVSNNY*IQTLGRD; ASSVSNNY*IQTLGRD			TVQPVAM#GPDGLPVDASSVSNNY*IQTLGR	3	1028.16	24133	22475			24099	24053	22656	22603	22137	21876	22845	22844	68.2312	68.308	68.3332	68.0773	68.4282	68.1113	4.588	5.479			5.309	5.021	0.4405	0.4625			-0.5312	-0.3249	0.0046	0.0536
464	461	Adaptor/scaffold	CTNND1; CTNND1; CTNND1; CTNND1	CTNND1; CTNND1 iso3; CTNND1 iso4; CTNND1 iso22	§174; §174; §174; §73	catenin delta-1 isoform 1ABC	O60716; O60716-3; O60716-4; O60716-22	http://www.phosphosite.org/proteinAction.do?id=3241&showAllSites=true	108; 105; 106; 93	ASSVSNNY*IQTLGRD; ASSVSNNY*IQTLGRD; ASSVSNNY*IQTLGRD; ASSVSNNY*IQTLGRD			TVQPVAM#GPDGLPVDASSVSNNY*IQTLGR	3	1028.16	24415	23598			24579	24277	22656	22603	22137	21876	22845	22844	68.2312	68.308	68.3332	68.0773	68.4282	68.1113	5.098	5.062			4.962	4.729	-0.739	-0.0535			-1.2748	0.7322	0.0449	0.0621
465	462	Adaptor/scaffold	CTNND1; CTNND1; CTNND1; CTNND1	CTNND1; CTNND1 iso3; CTNND1 iso4; CTNND1 iso22	§174; §174; §174; §73	catenin delta-1 isoform 1ABC	O60716; O60716-3; O60716-4; O60716-22	http://www.phosphosite.org/proteinAction.do?id=3241&showAllSites=true	108; 105; 106; 93	ASSVSNNY*IQTLGRD; ASSVSNNY*IQTLGRD; ASSVSNNY*IQTLGRD; ASSVSNNY*IQTLGRD			TVQPVAM#GPDGLPVDASSVSNNY*IQTLGR	3	1028.16	24385	23809				24303	22656	22603	22137	21876	22845	22844	68.2312	68.308	68.3332	68.0773	68.4282	68.1113	4.826	5.094				4.603	-0.1843	-1.3178				0.737	0.006	0.0214
466	463	Adaptor/scaffold	CTNND1; CTNND1; CTNND1; CTNND1	CTNND1; CTNND1 iso3; CTNND1 iso4; CTNND1 iso22	§174; §174; §174; §73	catenin delta-1 isoform 1ABC	O60716; O60716-3; O60716-4; O60716-22	http://www.phosphosite.org/proteinAction.do?id=3241&showAllSites=true	108; 105; 106; 93	ASSVSNNY*IQTLGRD; ASSVSNNY*IQTLGRD; ASSVSNNY*IQTLGRD; ASSVSNNY*IQTLGRD			TVQPVAM#GPDGLPVDASSVSNNY*IQTLGR	3	1028.16	23923	23874					22656	22603	22137	21876	22845	22844	68.2312	68.308	68.3332	68.0773	68.4282	68.1113	5.75	5.17					-0.4758	0.279					0.0739	0.0627
467	464	Adaptor/scaffold	CTNND1; CTNND1; CTNND1; CTNND1	CTNND1; CTNND1 iso3; CTNND1 iso4; CTNND1 iso22	§174; §174; §174; §73	catenin delta-1 isoform 1ABC	O60716; O60716-3; O60716-4; O60716-22	http://www.phosphosite.org/proteinAction.do?id=3241&showAllSites=true	108; 105; 106; 93	ASSVSNNY*IQTLGRD; ASSVSNNY*IQTLGRD; ASSVSNNY*IQTLGRD; ASSVSNNY*IQTLGRD			TVQPVAM#GPDGLPVDASSVSNNY*IQTLGR	3	1028.16		24049					22656	22603	22137	21876	22845	22844	68.2312	68.308	68.3332	68.0773	68.4282	68.1113		4.956						-0.0513						0.0165
468	465	Adaptor/scaffold	CTNND1; CTNND1; CTNND1; CTNND1	CTNND1; CTNND1 iso3; CTNND1 iso4; CTNND1 iso22	§174; §174; §174; §73	catenin delta-1 isoform 1ABC	O60716; O60716-3; O60716-4; O60716-22	http://www.phosphosite.org/proteinAction.do?id=3241&showAllSites=true	108; 105; 106; 93	ASSVSNNY*IQTLGRD; ASSVSNNY*IQTLGRD; ASSVSNNY*IQTLGRD; ASSVSNNY*IQTLGRD			TVQPVAM#GPDGLPVDASSVSNNY*IQTLGR	3	1028.16		24319					22656	22603	22137	21876	22845	22844	68.2312	68.308	68.3332	68.0773	68.4282	68.1113		4.862						-0.7361						0.0275
469	466	Adaptor/scaffold	CTNND1; CTNND1; CTNND1; CTNND1	CTNND1; CTNND1 iso3; CTNND1 iso4; CTNND1 iso22	§174; §174; §174; §73	catenin delta-1 isoform 1ABC	O60716; O60716-3; O60716-4; O60716-22	http://www.phosphosite.org/proteinAction.do?id=3241&showAllSites=true	108; 105; 106; 93	ASSVSNNY*IQTLGRD; ASSVSNNY*IQTLGRD; ASSVSNNY*IQTLGRD; ASSVSNNY*IQTLGRD			TVQPVAM#GPDGLPVDASSVSNNY*IQTLGR	3	1028.16		24295					22656	22603	22137	21876	22845	22844	68.2312	68.308	68.3332	68.0773	68.4282	68.1113		4.306						1.3097						0.1139
470	467	Adaptor/scaffold	CTNND1; CTNND1; CTNND1; CTNND1	CTNND1; CTNND1 iso3; CTNND1 iso4; CTNND1 iso22	§174; §174; §174; §73	catenin delta-1 isoform 1ABC	O60716; O60716-3; O60716-4; O60716-22	http://www.phosphosite.org/proteinAction.do?id=3241&showAllSites=true	108; 105; 106; 93	ASSVSNNY*IQTLGRD; ASSVSNNY*IQTLGRD; ASSVSNNY*IQTLGRD; ASSVSNNY*IQTLGRD			TVQPVAM#GPDGLPVDASSVSNNY*IQTLGR	4	771.369	22602				22757	22678	22677	22603		21855	22757	22717	68.2822	68.308		68.0233	68.3283	68.1113	4.121				4.073	3.52	0.8327				1.2253	1.1726	0.0775
471	468	Adaptor/scaffold	CTNND1; CTNND1; CTNND1; CTNND1	CTNND1; CTNND1 iso3; CTNND1 iso4; CTNND1 iso22	§193; §193; §193; §92	catenin delta-1 isoform 1ABC	O60716; O60716-3; O60716-4; O60716-22	http://www.phosphosite.org/proteinAction.do?id=3241&showAllSites=true	108; 105; 106; 93	GNGGPGPY*VGQAGTA; GNGGPGPY*VGQAGTA; GNGGPGPY*VGQAGTA; GNGGPGPY*VGQAGTA			KNGNGGPGPY*VGQAGTATLPR	2	1046.5	11400	11096			11413	11224	11466	11096			11447	11377	40.9178	40.2202			40.6882	40.4785	5.462	5.58			5.474	5.252	0.41	0.4477			-0.0908	-0.2107	0.2807	0.2864
472	469	Adaptor/scaffold	CTNND1; CTNND1; CTNND1; CTNND1	CTNND1; CTNND1 iso3; CTNND1 iso4; CTNND1 iso22	§193; §193; §193; §92	catenin delta-1 isoform 1ABC	O60716; O60716-3; O60716-4; O60716-22	http://www.phosphosite.org/proteinAction.do?id=3241&showAllSites=true	108; 105; 106; 93	GNGGPGPY*VGQAGTA; GNGGPGPY*VGQAGTA; GNGGPGPY*VGQAGTA; GNGGPGPY*VGQAGTA			KNGNGGPGPY*VGQAGTATLPR	3	698.004	11509	11227	11190	11023	11469	11357	11304	11184	11140	11032	11426	11314	40.9178	40.2202	40.5575	40.6097	40.6365	40.3198	4.374	4.183	3.702	3.667	4.782	4.105	0.2339	0.2993	0.1231	0.395	0.3025	0.2278	0.3021	0.2767	0.2711	0.3085
473	470	Adaptor/scaffold	CTNND1; CTNND1; CTNND1; CTNND1	CTNND1; CTNND1 iso3; CTNND1 iso4; CTNND1 iso22	§193; §193; §193; §92	catenin delta-1 isoform 1ABC	O60716; O60716-3; O60716-4; O60716-22	http://www.phosphosite.org/proteinAction.do?id=3241&showAllSites=true	108; 105; 106; 93	GNGGPGPY*VGQAGTA; GNGGPGPY*VGQAGTA; GNGGPGPY*VGQAGTA; GNGGPGPY*VGQAGTA			KNGNGGPGPY*VGQAGTATLPR	3	698.004	11304	11019			11261	11147	11304	11184	11140	11032	11426	11314	40.9178	40.2202	40.5575	40.6097	40.6365	40.3198	3.523	3.501			3.946	3.192	-0.1075	0.1033			0.0737	0.135	0.2052	0.2732
474	471	Adaptor/scaffold	CTNND1; CTNND1; CTNND1; CTNND1	CTNND1; CTNND1 iso3; CTNND1 iso4; CTNND1 iso22	§193; §193; §193; §92	catenin delta-1 isoform 1ABC	O60716; O60716-3; O60716-4; O60716-22	http://www.phosphosite.org/proteinAction.do?id=3241&showAllSites=true	108; 105; 106; 93	GNGGPGPY*VGQAGTA; GNGGPGPY*VGQAGTA; GNGGPGPY*VGQAGTA; GNGGPGPY*VGQAGTA			NGNGGPGPY*VGQAGTATLPR	2	982.455	13421	13262	13000		13359	13375	13219	13198	12960	12813	13295	13309	45.6202	45.2607	45.1775	45.1012	45.1948	45.2318	4.687	4.345	4.318		4.722	4.172	0.1606	0.3724	0.4321		0.0798	0.0907	0.3345	0.4197	0.3399
475	472	Adaptor/scaffold	CTNND1; CTNND1; CTNND1; CTNND1	CTNND1; CTNND1 iso3; CTNND1 iso4; CTNND1 iso22	§193; §193; §193; §92	catenin delta-1 isoform 1ABC	O60716; O60716-3; O60716-4; O60716-22	http://www.phosphosite.org/proteinAction.do?id=3241&showAllSites=true	108; 105; 106; 93	GNGGPGPY*VGQAGTA; GNGGPGPY*VGQAGTA; GNGGPGPY*VGQAGTA; GNGGPGPY*VGQAGTA			NGNGGPGPY*VGQAGTATLPR	2	982.455	13219	13067			13157	13174	13219	13198	12960	12813	13295	13309	45.6202	45.2607	45.1775	45.1012	45.1948	45.2318	4.147	4.443			4.005	4.31	0.0546	0.2774			0.0741	0.1245	0.3533	0.3566
476	473	Adaptor/scaffold	CTNND1; CTNND1; CTNND1; CTNND1	CTNND1; CTNND1 iso3; CTNND1 iso4; CTNND1 iso22	§193; §193; §193; §92	catenin delta-1 isoform 1ABC	O60716; O60716-3; O60716-4; O60716-22	http://www.phosphosite.org/proteinAction.do?id=3241&showAllSites=true	108; 105; 106; 93	GNGGPGPY*VGQAGTA; GNGGPGPY*VGQAGTA; GNGGPGPY*VGQAGTA; GNGGPGPY*VGQAGTA			NGNGGPGPY*VGQAGTATLPR	3	655.306	13254	13116	13051	12840	13212	13374	13254	13219	13023	12813	13295	13288	45.6202	45.3098	45.3343	45.1012	45.1948	45.1802	3.84	4.489	2.699	3.426	3.711	3.527	0.5494	0.5638	-0.0897	-0.7757	0.4162	0.5889	0.3023	0.3232	0.2476	0.1743
477	474	Adaptor/scaffold	CTNND1; CTNND1; CTNND1; CTNND1	CTNND1; CTNND1 iso3; CTNND1 iso4; CTNND1 iso22	§193; §193; §193; §92	catenin delta-1 isoform 1ABC	O60716; O60716-3; O60716-4; O60716-22	http://www.phosphosite.org/proteinAction.do?id=3241&showAllSites=true	108; 105; 106; 93	GNGGPGPY*VGQAGTA; GNGGPGPY*VGQAGTA; GNGGPGPY*VGQAGTA; GNGGPGPY*VGQAGTA			NGNGGPGPY*VGQAGTATLPR	3	655.306	13465	13329				13167	13254	13219	13023	12813	13295	13288	45.6202	45.3098	45.3343	45.1012	45.1948	45.1802	2.76	2.961				2.108	0.5452	0.6525				0.402	0.1171	0.0978
478	475	Adaptor/scaffold	CTNND1; CTNND1; CTNND1; CTNND1	CTNND1; CTNND1 iso3; CTNND1 iso4; CTNND1 iso22	§193, §199; §193, §199; §193, §199; §92, §98	catenin delta-1 isoform 1ABC	O60716; O60716-3; O60716-4; O60716-22	http://www.phosphosite.org/proteinAction.do?id=3241&showAllSites=true	108; 105; 106; 93	GNGGPGPY*VGQAGTA, PYVGQAGT*ATLPRNF; GNGGPGPY*VGQAGTA, PYVGQAGT*ATLPRNF; GNGGPGPY*VGQAGTA, PYVGQAGT*ATLPRNF; GNGGPGPY*VGQAGTA, PYVGQAGT*ATLPRNF			KNGNGGPGPY*VGQAGT*ATLPR	3	724.659	12142																		2.891						0.2951						0.0319
479	476	Adaptor/scaffold	CTNND1; CTNND1; CTNND1; CTNND1	CTNND1; CTNND1 iso3; CTNND1 iso4; CTNND1 iso22	§193, §201; §193, §201; §193, §201; §92, §100	catenin delta-1 isoform 1ABC	O60716; O60716-3; O60716-4; O60716-22	http://www.phosphosite.org/proteinAction.do?id=3241&showAllSites=true	108; 105; 106; 93	GNGGPGPY*VGQAGTA, VGQAGTAT*LPRNFHY; GNGGPGPY*VGQAGTA, VGQAGTAT*LPRNFHY; GNGGPGPY*VGQAGTA, VGQAGTAT*LPRNFHY; GNGGPGPY*VGQAGTA, VGQAGTAT*LPRNFHY			NGNGGPGPY*VGQAGTAT*LPR	2	1022.44	13857	13779					13857	13765					46.7873	46.6502					3.707	3.173					0.1356	-1.9638					0.1596	0.1225
480	477	Adaptor/scaffold	CTNND1; CTNND1; CTNND1; CTNND1	CTNND1; CTNND1 iso3; CTNND1 iso4; CTNND1 iso22	§208; §208; §208; §107	catenin delta-1 isoform 1ABC	O60716; O60716-3; O60716-4; O60716-22	http://www.phosphosite.org/proteinAction.do?id=3241&showAllSites=true	108; 105; 106; 93	TLPRNFHY*PPDGYSR; TLPRNFHY*PPDGYSR; TLPRNFHY*PPDGYSR; TLPRNFHY*PPDGYSR			NFHY*PPDGYSRHYEDGYPGGSDNYGSLSR	4	847.6	15979																		2.644						0.0061						0.0171
481	478	Adaptor/scaffold	CTNND1; CTNND1; CTNND1; CTNND1	CTNND1; CTNND1 iso3; CTNND1 iso4; CTNND1 iso22	§208, §228; §208, §228; §208, §228; §107, §127	catenin delta-1 isoform 1ABC	O60716; O60716-3; O60716-4; O60716-22	http://www.phosphosite.org/proteinAction.do?id=3241&showAllSites=true	108; 105; 106; 93	TLPRNFHY*PPDGYSR, YPGGSDNY*GSLSRVT; TLPRNFHY*PPDGYSR, YPGGSDNY*GSLSRVT; TLPRNFHY*PPDGYSR, YPGGSDNY*GSLSRVT; TLPRNFHY*PPDGYSR, YPGGSDNY*GSLSRVT	Fyn, Src; Fyn, Src; Fyn, Src; Fyn, Src	CDH1, RhoA; CDH1, RhoA; CDH1, RhoA; CDH1, RhoA	NFHY*PPDGYSRHYEDGYPGGSDNY*GSLSR	4	867.591	13890																		3.157						0.112						0.0165
482	479	Adaptor/scaffold	CTNND1; CTNND1; CTNND1; CTNND1	CTNND1; CTNND1 iso3; CTNND1 iso4; CTNND1 iso22	§208, §230; §208, §230; §208, §230; §107, §129	catenin delta-1 isoform 1ABC	O60716; O60716-3; O60716-4; O60716-22	http://www.phosphosite.org/proteinAction.do?id=3241&showAllSites=true	108; 105; 106; 93	TLPRNFHY*PPDGYSR, GGSDNYGS*LSRVTRI; TLPRNFHY*PPDGYSR, GGSDNYGS*LSRVTRI; TLPRNFHY*PPDGYSR, GGSDNYGS*LSRVTRI; TLPRNFHY*PPDGYSR, GGSDNYGS*LSRVTRI			NFHY*PPDGYSRHYEDGYPGGSDNYGS*LSR	4	867.591	16750	14973																	3.149	3.211					-1.448	-0.6971					0.0048	0.0401
483	480	Adaptor/scaffold	CTNND1; CTNND1; CTNND1; CTNND1	CTNND1; CTNND1 iso3; CTNND1 iso4; CTNND1 iso22	§208, §232; §208, §232; §208, §232; §107, §131	catenin delta-1 isoform 1ABC	O60716; O60716-3; O60716-4; O60716-22	http://www.phosphosite.org/proteinAction.do?id=3241&showAllSites=true	108; 105; 106; 93	TLPRNFHY*PPDGYSR, SDNYGSLS*RVTRIEE; TLPRNFHY*PPDGYSR, SDNYGSLS*RVTRIEE; TLPRNFHY*PPDGYSR, SDNYGSLS*RVTRIEE; TLPRNFHY*PPDGYSR, SDNYGSLS*RVTRIEE			NFHY*PPDGYSRHYEDGYPGGSDNYGSLS*R	4	867.591	14871																		3.167						-1.3426						0.0297
484	481	Adaptor/scaffold	CTNND1; CTNND1; CTNND1; CTNND1	CTNND1; CTNND1 iso3; CTNND1 iso4; CTNND1 iso22	§213; §213; §213; §112	catenin delta-1 isoform 1ABC	O60716; O60716-3; O60716-4; O60716-22	http://www.phosphosite.org/proteinAction.do?id=3241&showAllSites=true	108; 105; 106; 93	FHYPPDGY*SRHYEDG; FHYPPDGY*SRHYEDG; FHYPPDGY*SRHYEDG; FHYPPDGY*SRHYEDG			NFHYPPDGY*SR	2	716.788	10888	9460			10132	10668	11865	11165	11161	11116	11804	11692	41.9087	41.1207	40.6088	40.814	41.5652	41.2567	2.737	2.567			2.524	2.076	0.4127	0.3708			0.0474	1.3606	0.0252	0.2189
485	482	Adaptor/scaffold	CTNND1; CTNND1; CTNND1; CTNND1	CTNND1; CTNND1 iso3; CTNND1 iso4; CTNND1 iso22	§213; §213; §213; §112	catenin delta-1 isoform 1ABC	O60716; O60716-3; O60716-4; O60716-22	http://www.phosphosite.org/proteinAction.do?id=3241&showAllSites=true	108; 105; 106; 93	FHYPPDGY*SRHYEDG; FHYPPDGY*SRHYEDG; FHYPPDGY*SRHYEDG; FHYPPDGY*SRHYEDG			NFHYPPDGY*SR	2	716.788	8792	8398			8625	8531	11865	11165	11161	11116	11804	11692	41.9087	41.1207	40.6088	40.814	41.5652	41.2567	2.348	2.623			2.499	2.311	0.1327	0.2712			0.1217	0.1513	0.0122	0.0165
486	483	Adaptor/scaffold	CTNND1; CTNND1; CTNND1; CTNND1	CTNND1; CTNND1 iso3; CTNND1 iso4; CTNND1 iso22	§213; §213; §213; §112	catenin delta-1 isoform 1ABC	O60716; O60716-3; O60716-4; O60716-22	http://www.phosphosite.org/proteinAction.do?id=3241&showAllSites=true	108; 105; 106; 93	FHYPPDGY*SRHYEDG; FHYPPDGY*SRHYEDG; FHYPPDGY*SRHYEDG; FHYPPDGY*SRHYEDG			NFHYPPDGY*SR	2	716.788	9633	9671			9296	9807	11865	11165	11161	11116	11804	11692	41.9087	41.1207	40.6088	40.814	41.5652	41.2567	2.451	2.363			2.328	2.419	0.0644	0.4021			0.2338	0.2681	0.0299	0.0233
487	484	Adaptor/scaffold	CTNND1; CTNND1; CTNND1; CTNND1	CTNND1; CTNND1 iso3; CTNND1 iso4; CTNND1 iso22	§213; §213; §213; §112	catenin delta-1 isoform 1ABC	O60716; O60716-3; O60716-4; O60716-22	http://www.phosphosite.org/proteinAction.do?id=3241&showAllSites=true	108; 105; 106; 93	FHYPPDGY*SRHYEDG; FHYPPDGY*SRHYEDG; FHYPPDGY*SRHYEDG; FHYPPDGY*SRHYEDG			NFHYPPDGY*SR	2	716.788	10051	11165			10971	11315	11865	11165	11161	11116	11804	11692	41.9087	41.1207	40.6088	40.814	41.5652	41.2567	2.296	2.426			2.427	2.232	0.3043	0.1938			0.026	0.1444	0.0181	0.0344
488	485	Adaptor/scaffold	CTNND1; CTNND1; CTNND1; CTNND1	CTNND1; CTNND1 iso3; CTNND1 iso4; CTNND1 iso22	§213; §213; §213; §112	catenin delta-1 isoform 1ABC	O60716; O60716-3; O60716-4; O60716-22	http://www.phosphosite.org/proteinAction.do?id=3241&showAllSites=true	108; 105; 106; 93	FHYPPDGY*SRHYEDG; FHYPPDGY*SRHYEDG; FHYPPDGY*SRHYEDG; FHYPPDGY*SRHYEDG			NFHYPPDGY*SR	2	716.788	11552	8606			8852	8951	11865	11165	11161	11116	11804	11692	41.9087	41.1207	40.6088	40.814	41.5652	41.2567	2.262	2.471			2.298	2.337	0.3012	0.2291			-0.0464	0.2469	0.0252	0.0125
489	486	Adaptor/scaffold	CTNND1; CTNND1; CTNND1; CTNND1	CTNND1; CTNND1 iso3; CTNND1 iso4; CTNND1 iso22	§213; §213; §213; §112	catenin delta-1 isoform 1ABC	O60716; O60716-3; O60716-4; O60716-22	http://www.phosphosite.org/proteinAction.do?id=3241&showAllSites=true	108; 105; 106; 93	FHYPPDGY*SRHYEDG; FHYPPDGY*SRHYEDG; FHYPPDGY*SRHYEDG; FHYPPDGY*SRHYEDG			NFHYPPDGY*SR	2	716.788	9213	9027			10762	10880	11865	11165	11161	11116	11804	11692	41.9087	41.1207	40.6088	40.814	41.5652	41.2567	2.314	2.437			2.183	2.406	0.2851	0.307			1.0028	0.1115	0.0089	0.0111
490	487	Adaptor/scaffold	CTNND1; CTNND1; CTNND1; CTNND1	CTNND1; CTNND1 iso3; CTNND1 iso4; CTNND1 iso22	§213; §213; §213; §112	catenin delta-1 isoform 1ABC	O60716; O60716-3; O60716-4; O60716-22	http://www.phosphosite.org/proteinAction.do?id=3241&showAllSites=true	108; 105; 106; 93	FHYPPDGY*SRHYEDG; FHYPPDGY*SRHYEDG; FHYPPDGY*SRHYEDG; FHYPPDGY*SRHYEDG			NFHYPPDGY*SR	2	716.788	9424	10512			9925	11107	11865	11165	11161	11116	11804	11692	41.9087	41.1207	40.6088	40.814	41.5652	41.2567	2.233	2.328			2.513	2.257	0.2144	1.023			0.4042	0.0895	0.0191	0.0422
491	488	Adaptor/scaffold	CTNND1; CTNND1; CTNND1; CTNND1	CTNND1; CTNND1 iso3; CTNND1 iso4; CTNND1 iso22	§213; §213; §213; §112	catenin delta-1 isoform 1ABC	O60716; O60716-3; O60716-4; O60716-22	http://www.phosphosite.org/proteinAction.do?id=3241&showAllSites=true	108; 105; 106; 93	FHYPPDGY*SRHYEDG; FHYPPDGY*SRHYEDG; FHYPPDGY*SRHYEDG; FHYPPDGY*SRHYEDG			NFHYPPDGY*SR	2	716.788	8586	8817			11406	8740	11865	11165	11161	11116	11804	11692	41.9087	41.1207	40.6088	40.814	41.5652	41.2567	2.498	1.993			2.337	2.336	0.0373	0.1679			0.3887	0.0665	0.0142	0.0161
492	489	Adaptor/scaffold	CTNND1; CTNND1; CTNND1; CTNND1	CTNND1; CTNND1 iso3; CTNND1 iso4; CTNND1 iso22	§213; §213; §213; §112	catenin delta-1 isoform 1ABC	O60716; O60716-3; O60716-4; O60716-22	http://www.phosphosite.org/proteinAction.do?id=3241&showAllSites=true	108; 105; 106; 93	FHYPPDGY*SRHYEDG; FHYPPDGY*SRHYEDG; FHYPPDGY*SRHYEDG; FHYPPDGY*SRHYEDG			NFHYPPDGY*SR	2	716.788	11343	9883			11198	9373	11865	11165	11161	11116	11804	11692	41.9087	41.1207	40.6088	40.814	41.5652	41.2567	2.294	2.44			2.15	2.171	0.1529	0.3752			0.2093	0.2094	0.0291	0.0001
493	490	Adaptor/scaffold	CTNND1; CTNND1; CTNND1; CTNND1	CTNND1; CTNND1 iso3; CTNND1 iso4; CTNND1 iso22	§213; §213; §213; §112	catenin delta-1 isoform 1ABC	O60716; O60716-3; O60716-4; O60716-22	http://www.phosphosite.org/proteinAction.do?id=3241&showAllSites=true	108; 105; 106; 93	FHYPPDGY*SRHYEDG; FHYPPDGY*SRHYEDG; FHYPPDGY*SRHYEDG; FHYPPDGY*SRHYEDG			NFHYPPDGY*SR	2	716.788	11761	11437			11700	11631	11865	11165	11161	11116	11804	11692	41.9087	41.1207	40.6088	40.814	41.5652	41.2567	2.338	2.196			2.21	2.148	0.3066	0.4798			0.4232	0.4183	0.0082	0.0247
494	491	Adaptor/scaffold	CTNND1; CTNND1; CTNND1; CTNND1	CTNND1; CTNND1 iso3; CTNND1 iso4; CTNND1 iso22	§213; §213; §213; §112	catenin delta-1 isoform 1ABC	O60716; O60716-3; O60716-4; O60716-22	http://www.phosphosite.org/proteinAction.do?id=3241&showAllSites=true	108; 105; 106; 93	FHYPPDGY*SRHYEDG; FHYPPDGY*SRHYEDG; FHYPPDGY*SRHYEDG; FHYPPDGY*SRHYEDG			NFHYPPDGY*SR	2	716.788	10262	10947			9502	9597	11865	11165	11161	11116	11804	11692	41.9087	41.1207	40.6088	40.814	41.5652	41.2567	2.053	2.049			2.149	2.437	0.0104	0.1622			-0.0955	0.0314	0.0187	0.0051
495	492	Adaptor/scaffold	CTNND1; CTNND1; CTNND1; CTNND1	CTNND1; CTNND1 iso3; CTNND1 iso4; CTNND1 iso22	§213; §213; §213; §112	catenin delta-1 isoform 1ABC	O60716; O60716-3; O60716-4; O60716-22	http://www.phosphosite.org/proteinAction.do?id=3241&showAllSites=true	108; 105; 106; 93	FHYPPDGY*SRHYEDG; FHYPPDGY*SRHYEDG; FHYPPDGY*SRHYEDG; FHYPPDGY*SRHYEDG			NFHYPPDGY*SR	2	716.788		10091			9712	10041	11865	11165	11161	11116	11804	11692	41.9087	41.1207	40.6088	40.814	41.5652	41.2567		2.219			2.12	2.89		0.153			-0.0763	0.2241		0.0242
496	493	Adaptor/scaffold	CTNND1; CTNND1; CTNND1; CTNND1	CTNND1; CTNND1 iso3; CTNND1 iso4; CTNND1 iso22	§213; §213; §213; §112	catenin delta-1 isoform 1ABC	O60716; O60716-3; O60716-4; O60716-22	http://www.phosphosite.org/proteinAction.do?id=3241&showAllSites=true	108; 105; 106; 93	FHYPPDGY*SRHYEDG; FHYPPDGY*SRHYEDG; FHYPPDGY*SRHYEDG; FHYPPDGY*SRHYEDG			NFHYPPDGY*SR	2	716.788						10250	11865	11165	11161	11116	11804	11692	41.9087	41.1207	40.6088	40.814	41.5652	41.2567						2.281						0.1529
497	494	Adaptor/scaffold	CTNND1; CTNND1; CTNND1; CTNND1	CTNND1; CTNND1 iso3; CTNND1 iso4; CTNND1 iso22	§213; §213; §213; §112	catenin delta-1 isoform 1ABC	O60716; O60716-3; O60716-4; O60716-22	http://www.phosphosite.org/proteinAction.do?id=3241&showAllSites=true	108; 105; 106; 93	FHYPPDGY*SRHYEDG; FHYPPDGY*SRHYEDG; FHYPPDGY*SRHYEDG; FHYPPDGY*SRHYEDG			NFHYPPDGY*SR	3	478.194	9382	10446			9733	9472	8960	8646	8512	8691	8665	8634	34.1763	33.9692	33.9537	34.6732	33.852	33.7963	3.175	2.813			2.649	3.496	0.4281	0.4634			0.3489	0.3324	0.0177	0.0037
498	495	Adaptor/scaffold	CTNND1; CTNND1; CTNND1; CTNND1	CTNND1; CTNND1 iso3; CTNND1 iso4; CTNND1 iso22	§213; §213; §213; §112	catenin delta-1 isoform 1ABC	O60716; O60716-3; O60716-4; O60716-22	http://www.phosphosite.org/proteinAction.do?id=3241&showAllSites=true	108; 105; 106; 93	FHYPPDGY*SRHYEDG; FHYPPDGY*SRHYEDG; FHYPPDGY*SRHYEDG; FHYPPDGY*SRHYEDG			NFHYPPDGY*SR	3	478.194	11804	9173			8956	9246	8960	8646	8512	8691	8665	8634	34.1763	33.9692	33.9537	34.6732	33.852	33.7963	3.427	2.519			3.177	2.933	0.2365	0.3804			0.2281	0.3333	0.0131	0.0378
499	496	Adaptor/scaffold	CTNND1; CTNND1; CTNND1; CTNND1	CTNND1; CTNND1 iso3; CTNND1 iso4; CTNND1 iso22	§213; §213; §213; §112	catenin delta-1 isoform 1ABC	O60716; O60716-3; O60716-4; O60716-22	http://www.phosphosite.org/proteinAction.do?id=3241&showAllSites=true	108; 105; 106; 93	FHYPPDGY*SRHYEDG; FHYPPDGY*SRHYEDG; FHYPPDGY*SRHYEDG; FHYPPDGY*SRHYEDG			NFHYPPDGY*SR	3	478.194	8960	9398			8521	9891	8960	8646	8512	8691	8665	8634	34.1763	33.9692	33.9537	34.6732	33.852	33.7963	3.502	3.005			2.889	2.651	0.1381	0.2406			0.182	0.4727	0.0124	0.0099
500	497	Adaptor/scaffold	CTNND1; CTNND1; CTNND1; CTNND1	CTNND1; CTNND1 iso3; CTNND1 iso4; CTNND1 iso22	§213; §213; §213; §112	catenin delta-1 isoform 1ABC	O60716; O60716-3; O60716-4; O60716-22	http://www.phosphosite.org/proteinAction.do?id=3241&showAllSites=true	108; 105; 106; 93	FHYPPDGY*SRHYEDG; FHYPPDGY*SRHYEDG; FHYPPDGY*SRHYEDG; FHYPPDGY*SRHYEDG			NFHYPPDGY*SR	3	478.194	10242	9819				11028	8960	8646	8512	8691	8665	8634	34.1763	33.9692	33.9537	34.6732	33.852	33.7963	3.53	3.871				3.384	0.1724	0.4997				-0.0937	0.0292	0.0251
501	498	Adaptor/scaffold	CTNND1; CTNND1; CTNND1; CTNND1	CTNND1; CTNND1 iso3; CTNND1 iso4; CTNND1 iso22	§213; §213; §213; §112	catenin delta-1 isoform 1ABC	O60716; O60716-3; O60716-4; O60716-22	http://www.phosphosite.org/proteinAction.do?id=3241&showAllSites=true	108; 105; 106; 93	FHYPPDGY*SRHYEDG; FHYPPDGY*SRHYEDG; FHYPPDGY*SRHYEDG; FHYPPDGY*SRHYEDG			NFHYPPDGY*SR	3	478.194	10658	10032					8960	8646	8512	8691	8665	8634	34.1763	33.9692	33.9537	34.6732	33.852	33.7963	3.056	3.328					0.2751	0.0962					0.0049	0.0072
502	499	Adaptor/scaffold	CTNND1; CTNND1; CTNND1; CTNND1	CTNND1; CTNND1 iso3; CTNND1 iso4; CTNND1 iso22	§213; §213; §213; §112	catenin delta-1 isoform 1ABC	O60716; O60716-3; O60716-4; O60716-22	http://www.phosphosite.org/proteinAction.do?id=3241&showAllSites=true	108; 105; 106; 93	FHYPPDGY*SRHYEDG; FHYPPDGY*SRHYEDG; FHYPPDGY*SRHYEDG; FHYPPDGY*SRHYEDG			NFHYPPDGY*SR	3	478.194	10930						8960	8646	8512	8691	8665	8634	34.1763	33.9692	33.9537	34.6732	33.852	33.7963	3.509						0.1403						0.0219
503	500	Adaptor/scaffold	CTNND1; CTNND1; CTNND1; CTNND1	CTNND1; CTNND1 iso3; CTNND1 iso4; CTNND1 iso22	§213; §213; §213; §112	catenin delta-1 isoform 1ABC	O60716; O60716-3; O60716-4; O60716-22	http://www.phosphosite.org/proteinAction.do?id=3241&showAllSites=true	108; 105; 106; 93	FHYPPDGY*SRHYEDG; FHYPPDGY*SRHYEDG; FHYPPDGY*SRHYEDG; FHYPPDGY*SRHYEDG			NFHYPPDGY*SR	3	478.194	8544						8960	8646	8512	8691	8665	8634	34.1763	33.9692	33.9537	34.6732	33.852	33.7963	2.464						0.125						0.0019
504	501	Adaptor/scaffold	CTNND1; CTNND1; CTNND1; CTNND1	CTNND1; CTNND1 iso3; CTNND1 iso4; CTNND1 iso22	§213; §213; §213; §112	catenin delta-1 isoform 1ABC	O60716; O60716-3; O60716-4; O60716-22	http://www.phosphosite.org/proteinAction.do?id=3241&showAllSites=true	108; 105; 106; 93	FHYPPDGY*SRHYEDG; FHYPPDGY*SRHYEDG; FHYPPDGY*SRHYEDG; FHYPPDGY*SRHYEDG			NFHYPPDGY*SRHYEDGYPGGSDNYGSLSR	4	847.6		15494																		2.759						-0.285						0.0572
505	502	Adaptor/scaffold	CTNND1; CTNND1; CTNND1; CTNND1	CTNND1; CTNND1 iso3; CTNND1 iso4; CTNND1 iso22	§213, §228; §213, §228; §213, §228; §112, §127	catenin delta-1 isoform 1ABC	O60716; O60716-3; O60716-4; O60716-22	http://www.phosphosite.org/proteinAction.do?id=3241&showAllSites=true	108; 105; 106; 93	FHYPPDGY*SRHYEDG, YPGGSDNY*GSLSRVT; FHYPPDGY*SRHYEDG, YPGGSDNY*GSLSRVT; FHYPPDGY*SRHYEDG, YPGGSDNY*GSLSRVT; FHYPPDGY*SRHYEDG, YPGGSDNY*GSLSRVT	Fyn, Src; Fyn, Src; Fyn, Src; Fyn, Src	CDH1, RhoA; CDH1, RhoA; CDH1, RhoA; CDH1, RhoA	NFHYPPDGY*SRHYEDGYPGGSDNY*GSLSR	4	867.591					13916																		2.999						0.6089
506	503	Adaptor/scaffold	CTNND1; CTNND1; CTNND1; CTNND1	CTNND1; CTNND1 iso3; CTNND1 iso4; CTNND1 iso22	§214; §214; §214; §113	catenin delta-1 isoform 1ABC	O60716; O60716-3; O60716-4; O60716-22	http://www.phosphosite.org/proteinAction.do?id=3241&showAllSites=true	108; 105; 106; 93	HYPPDGYS*RHYEDGY; HYPPDGYS*RHYEDGY; HYPPDGYS*RHYEDGY; HYPPDGYS*RHYEDGY			NFHYPPDGYS*R	2	716.788	10679	10300			9062	9163													1.968	2.264			2.457	2.32	1.6435	1.648			0.2973	0.2165	0.0816	0.0997
507	504	Adaptor/scaffold	CTNND1; CTNND1; CTNND1; CTNND1	CTNND1; CTNND1 iso3; CTNND1 iso4; CTNND1 iso22	§214; §214; §214; §113	catenin delta-1 isoform 1ABC	O60716; O60716-3; O60716-4; O60716-22	http://www.phosphosite.org/proteinAction.do?id=3241&showAllSites=true	108; 105; 106; 93	HYPPDGYS*RHYEDGY; HYPPDGYS*RHYEDGY; HYPPDGYS*RHYEDGY; HYPPDGYS*RHYEDGY			NFHYPPDGYS*R	2	716.788	9843	9242			10341														2.249	2.203			2.183		-0.0414	0.22			0.7499		0.0236	0.0012
508	505	Adaptor/scaffold	CTNND1; CTNND1; CTNND1; CTNND1	CTNND1; CTNND1 iso3; CTNND1 iso4; CTNND1 iso22	§214; §214; §214; §113	catenin delta-1 isoform 1ABC	O60716; O60716-3; O60716-4; O60716-22	http://www.phosphosite.org/proteinAction.do?id=3241&showAllSites=true	108; 105; 106; 93	HYPPDGYS*RHYEDGY; HYPPDGYS*RHYEDGY; HYPPDGYS*RHYEDGY; HYPPDGYS*RHYEDGY			NFHYPPDGYS*R	2	716.788	10470				11913														2.32				2.391		0.7139				0.2247		0.0149
509	506	Adaptor/scaffold	CTNND1; CTNND1; CTNND1; CTNND1	CTNND1; CTNND1 iso3; CTNND1 iso4; CTNND1 iso22	§214; §214; §214; §113	catenin delta-1 isoform 1ABC	O60716; O60716-3; O60716-4; O60716-22	http://www.phosphosite.org/proteinAction.do?id=3241&showAllSites=true	108; 105; 106; 93	HYPPDGYS*RHYEDGY; HYPPDGYS*RHYEDGY; HYPPDGYS*RHYEDGY; HYPPDGYS*RHYEDGY			NFHYPPDGYS*R	2	716.788	11116																		2.244						0.2798						0.0074
510	507	Adaptor/scaffold	CTNND1; CTNND1; CTNND1; CTNND1	CTNND1; CTNND1 iso3; CTNND1 iso4; CTNND1 iso22	§214; §214; §214; §113	catenin delta-1 isoform 1ABC	O60716; O60716-3; O60716-4; O60716-22	http://www.phosphosite.org/proteinAction.do?id=3241&showAllSites=true	108; 105; 106; 93	HYPPDGYS*RHYEDGY; HYPPDGYS*RHYEDGY; HYPPDGYS*RHYEDGY; HYPPDGYS*RHYEDGY			NFHYPPDGYS*R	3	478.194	11163	11314			9943	11463													3.487	3.734			3.084	3.485	-0.0622	0.2868			0.5157	0.2549	0.0076	0.0126
511	508	Adaptor/scaffold	CTNND1; CTNND1; CTNND1; CTNND1	CTNND1; CTNND1 iso3; CTNND1 iso4; CTNND1 iso22	§214; §214; §214; §113	catenin delta-1 isoform 1ABC	O60716; O60716-3; O60716-4; O60716-22	http://www.phosphosite.org/proteinAction.do?id=3241&showAllSites=true	108; 105; 106; 93	HYPPDGYS*RHYEDGY; HYPPDGYS*RHYEDGY; HYPPDGYS*RHYEDGY; HYPPDGYS*RHYEDGY			NFHYPPDGYS*R	3	478.194	9170	9608			11765	11673													3.532	3.18			3.114	3.871	0.0876	0.1837			0.2158	0.247	0.0152	0.0567
512	509	Adaptor/scaffold	CTNND1; CTNND1; CTNND1; CTNND1	CTNND1; CTNND1 iso3; CTNND1 iso4; CTNND1 iso22	§214; §214; §214; §113	catenin delta-1 isoform 1ABC	O60716; O60716-3; O60716-4; O60716-22	http://www.phosphosite.org/proteinAction.do?id=3241&showAllSites=true	108; 105; 106; 93	HYPPDGYS*RHYEDGY; HYPPDGYS*RHYEDGY; HYPPDGYS*RHYEDGY; HYPPDGYS*RHYEDGY			NFHYPPDGYS*R	3	478.194	11385	10237			11555	9682													3.529	3.326			3.532	2.974	0.1863	0.331			0.3119	0.3144	0.0038	0.0042
513	510	Adaptor/scaffold	CTNND1; CTNND1; CTNND1; CTNND1	CTNND1; CTNND1 iso3; CTNND1 iso4; CTNND1 iso22	§214; §214; §214; §113	catenin delta-1 isoform 1ABC	O60716; O60716-3; O60716-4; O60716-22	http://www.phosphosite.org/proteinAction.do?id=3241&showAllSites=true	108; 105; 106; 93	HYPPDGYS*RHYEDGY; HYPPDGYS*RHYEDGY; HYPPDGYS*RHYEDGY; HYPPDGYS*RHYEDGY			NFHYPPDGYS*R	3	478.194					11346	10331																	3.297	3.568					0.3762	0.2415
514	511	Adaptor/scaffold	CTNND1; CTNND1; CTNND1; CTNND1	CTNND1; CTNND1 iso3; CTNND1 iso4; CTNND1 iso22	§214; §214; §214; §113	catenin delta-1 isoform 1ABC	O60716; O60716-3; O60716-4; O60716-22	http://www.phosphosite.org/proteinAction.do?id=3241&showAllSites=true	108; 105; 106; 93	HYPPDGYS*RHYEDGY; HYPPDGYS*RHYEDGY; HYPPDGYS*RHYEDGY; HYPPDGYS*RHYEDGY			NFHYPPDGYS*R	3	478.194					10363	8408																	3.36	2.842					0.1793	0.3608
515	512	Adaptor/scaffold	CTNND1; CTNND1; CTNND1; CTNND1	CTNND1; CTNND1 iso3; CTNND1 iso4; CTNND1 iso22	§214; §214; §214; §113	catenin delta-1 isoform 1ABC	O60716; O60716-3; O60716-4; O60716-22	http://www.phosphosite.org/proteinAction.do?id=3241&showAllSites=true	108; 105; 106; 93	HYPPDGYS*RHYEDGY; HYPPDGYS*RHYEDGY; HYPPDGYS*RHYEDGY; HYPPDGYS*RHYEDGY			NFHYPPDGYS*R	3	478.194					10574																		3.077						0.3299
516	513	Adaptor/scaffold	CTNND1; CTNND1; CTNND1; CTNND1	CTNND1; CTNND1 iso3; CTNND1 iso4; CTNND1 iso22	§214; §214; §214; §113	catenin delta-1 isoform 1ABC	O60716; O60716-3; O60716-4; O60716-22	http://www.phosphosite.org/proteinAction.do?id=3241&showAllSites=true	108; 105; 106; 93	HYPPDGYS*RHYEDGY; HYPPDGYS*RHYEDGY; HYPPDGYS*RHYEDGY; HYPPDGYS*RHYEDGY			NFHYPPDGYS*RHYEDGYPGGSDNYGSLSR	4	847.6	15521				14433		14217	14164	13863	13800	14433	14275	47.6498	47.6153	47.4427	47.5932	47.7623	47.565	3.571				3.419		0.6926				0.2058		0.0037
517	514	Adaptor/scaffold	CTNND1; CTNND1; CTNND1; CTNND1	CTNND1; CTNND1 iso3; CTNND1 iso4; CTNND1 iso22	§214; §214; §214; §113	catenin delta-1 isoform 1ABC	O60716; O60716-3; O60716-4; O60716-22	http://www.phosphosite.org/proteinAction.do?id=3241&showAllSites=true	108; 105; 106; 93	HYPPDGYS*RHYEDGY; HYPPDGYS*RHYEDGY; HYPPDGYS*RHYEDGY; HYPPDGYS*RHYEDGY			NFHYPPDGYS*RHYEDGYPGGSDNYGSLSR	4	847.6					14165		14217	14164	13863	13800	14433	14275	47.6498	47.6153	47.4427	47.5932	47.7623	47.565					3.288						0.2533
518	515	Adaptor/scaffold	CTNND1; CTNND1; CTNND1; CTNND1	CTNND1; CTNND1 iso3; CTNND1 iso4; CTNND1 iso22	§214, §228; §214, §228; §214, §228; §113, §127	catenin delta-1 isoform 1ABC	O60716; O60716-3; O60716-4; O60716-22	http://www.phosphosite.org/proteinAction.do?id=3241&showAllSites=true	108; 105; 106; 93	HYPPDGYS*RHYEDGY, YPGGSDNY*GSLSRVT; HYPPDGYS*RHYEDGY, YPGGSDNY*GSLSRVT; HYPPDGYS*RHYEDGY, YPGGSDNY*GSLSRVT; HYPPDGYS*RHYEDGY, YPGGSDNY*GSLSRVT	Fyn, Src; Fyn, Src; Fyn, Src; Fyn, Src	CDH1, RhoA; CDH1, RhoA; CDH1, RhoA; CDH1, RhoA	NFHYPPDGYS*RHYEDGYPGGSDNY*GSLSR	4	867.591					15592																		3.721						0.0214
519	516	Adaptor/scaffold	CTNND1; CTNND1; CTNND1; CTNND1	CTNND1; CTNND1 iso3; CTNND1 iso4; CTNND1 iso22	§214, §230; §214, §230; §214, §230; §113, §129	catenin delta-1 isoform 1ABC	O60716; O60716-3; O60716-4; O60716-22	http://www.phosphosite.org/proteinAction.do?id=3241&showAllSites=true	108; 105; 106; 93	HYPPDGYS*RHYEDGY, GGSDNYGS*LSRVTRI; HYPPDGYS*RHYEDGY, GGSDNYGS*LSRVTRI; HYPPDGYS*RHYEDGY, GGSDNYGS*LSRVTRI; HYPPDGYS*RHYEDGY, GGSDNYGS*LSRVTRI			NFHYPPDGYS*RHYEDGYPGGSDNYGS*LSR	4	867.591	15150						15150	14898			14975	14884	49.0558	49.4042			49.2907	49.0348	3.547						-0.4626						0.0407
520	517	Adaptor/scaffold	CTNND1; CTNND1; CTNND1; CTNND1	CTNND1; CTNND1 iso3; CTNND1 iso4; CTNND1 iso22	§217; §217; §217; §116	catenin delta-1 isoform 1ABC	O60716; O60716-3; O60716-4; O60716-22	http://www.phosphosite.org/proteinAction.do?id=3241&showAllSites=true	108; 105; 106; 93	PDGYSRHY*EDGYPGG; PDGYSRHY*EDGYPGG; PDGYSRHY*EDGYPGG; PDGYSRHY*EDGYPGG	Src; Src; Src; Src	CDH1, RhoA; CDH1, RhoA; CDH1, RhoA; CDH1, RhoA	HY*EDGYPGGSDNYGSLSR	2	1027.4					10994	10864																	5.186	5.38					0.0889	0.2292
521	518	Adaptor/scaffold	CTNND1; CTNND1; CTNND1; CTNND1	CTNND1; CTNND1 iso3; CTNND1 iso4; CTNND1 iso22	§217; §217; §217; §116	catenin delta-1 isoform 1ABC	O60716; O60716-3; O60716-4; O60716-22	http://www.phosphosite.org/proteinAction.do?id=3241&showAllSites=true	108; 105; 106; 93	PDGYSRHY*EDGYPGG; PDGYSRHY*EDGYPGG; PDGYSRHY*EDGYPGG; PDGYSRHY*EDGYPGG	Src; Src; Src; Src	CDH1, RhoA; CDH1, RhoA; CDH1, RhoA; CDH1, RhoA	HY*EDGYPGGSDNYGSLSR	3	685.269					11055	10919																	2.968	3.905					-0.0351	-0.0703
522	519	Adaptor/scaffold	CTNND1; CTNND1; CTNND1; CTNND1	CTNND1; CTNND1 iso3; CTNND1 iso4; CTNND1 iso22	§217; §217; §217; §116	catenin delta-1 isoform 1ABC	O60716; O60716-3; O60716-4; O60716-22	http://www.phosphosite.org/proteinAction.do?id=3241&showAllSites=true	108; 105; 106; 93	PDGYSRHY*EDGYPGG; PDGYSRHY*EDGYPGG; PDGYSRHY*EDGYPGG; PDGYSRHY*EDGYPGG	Src; Src; Src; Src	CDH1, RhoA; CDH1, RhoA; CDH1, RhoA; CDH1, RhoA	NFHYPPDGYSRHY*EDGYPGGSDNYGSLSR	4	847.6	15567	15721			15879	14445													3.096	2.482			3.653	2.582	0.2641	0.2174			0.3669	0.2785	0.0514	0.0347
523	520	Adaptor/scaffold	CTNND1; CTNND1; CTNND1; CTNND1	CTNND1; CTNND1 iso3; CTNND1 iso4; CTNND1 iso22	§217; §217; §217; §116	catenin delta-1 isoform 1ABC	O60716; O60716-3; O60716-4; O60716-22	http://www.phosphosite.org/proteinAction.do?id=3241&showAllSites=true	108; 105; 106; 93	PDGYSRHY*EDGYPGG; PDGYSRHY*EDGYPGG; PDGYSRHY*EDGYPGG; PDGYSRHY*EDGYPGG	Src; Src; Src; Src	CDH1, RhoA; CDH1, RhoA; CDH1, RhoA; CDH1, RhoA	NFHYPPDGYSRHY*EDGYPGGSDNYGSLSR	4	847.6						15768																		3.888						0.3763
524	521	Adaptor/scaffold	CTNND1; CTNND1; CTNND1; CTNND1	CTNND1; CTNND1 iso3; CTNND1 iso4; CTNND1 iso22	§217; §217; §217; §116	catenin delta-1 isoform 1ABC	O60716; O60716-3; O60716-4; O60716-22	http://www.phosphosite.org/proteinAction.do?id=3241&showAllSites=true	108; 105; 106; 93	PDGYSRHY*EDGYPGG; PDGYSRHY*EDGYPGG; PDGYSRHY*EDGYPGG; PDGYSRHY*EDGYPGG	Src; Src; Src; Src	CDH1, RhoA; CDH1, RhoA; CDH1, RhoA; CDH1, RhoA	NFHYPPDGYSRHY*EDGYPGGSDNYGSLSR	4	847.6						15977																		3.017						-0.0527
525	522	Adaptor/scaffold	CTNND1; CTNND1; CTNND1; CTNND1	CTNND1; CTNND1 iso3; CTNND1 iso4; CTNND1 iso22	§217; §217; §217; §116	catenin delta-1 isoform 1ABC	O60716; O60716-3; O60716-4; O60716-22	http://www.phosphosite.org/proteinAction.do?id=3241&showAllSites=true	108; 105; 106; 93	PDGYSRHY*EDGYPGG; PDGYSRHY*EDGYPGG; PDGYSRHY*EDGYPGG; PDGYSRHY*EDGYPGG	Src; Src; Src; Src	CDH1, RhoA; CDH1, RhoA; CDH1, RhoA; CDH1, RhoA	NFHYPPDGYSRHY*EDGYPGGSDNYGSLSR	4	847.6						14154																		2.719						0.0263
526	523	Adaptor/scaffold	CTNND1; CTNND1; CTNND1; CTNND1	CTNND1; CTNND1 iso3; CTNND1 iso4; CTNND1 iso22	§217; §217; §217; §116	catenin delta-1 isoform 1ABC	O60716; O60716-3; O60716-4; O60716-22	http://www.phosphosite.org/proteinAction.do?id=3241&showAllSites=true	108; 105; 106; 93	PDGYSRHY*EDGYPGG; PDGYSRHY*EDGYPGG; PDGYSRHY*EDGYPGG; PDGYSRHY*EDGYPGG	Src; Src; Src; Src	CDH1, RhoA; CDH1, RhoA; CDH1, RhoA; CDH1, RhoA	NFHYPPDGYSRHY*EDGYPGGSDNYGSLSR	4	847.6						15562																		2.661						0.2073
527	524	Adaptor/scaffold	CTNND1; CTNND1; CTNND1; CTNND1	CTNND1; CTNND1 iso3; CTNND1 iso4; CTNND1 iso22	§217, §228; §217, §228; §217, §228; §116, §127	catenin delta-1 isoform 1ABC	O60716; O60716-3; O60716-4; O60716-22	http://www.phosphosite.org/proteinAction.do?id=3241&showAllSites=true	108; 105; 106; 93	PDGYSRHY*EDGYPGG, YPGGSDNY*GSLSRVT; PDGYSRHY*EDGYPGG, YPGGSDNY*GSLSRVT; PDGYSRHY*EDGYPGG, YPGGSDNY*GSLSRVT; PDGYSRHY*EDGYPGG, YPGGSDNY*GSLSRVT	Fyn, Src; Fyn, Src; Fyn, Src; Fyn, Src	CDH1, RhoA; CDH1, RhoA; CDH1, RhoA; CDH1, RhoA	HY*EDGYPGGSDNY*GSLSR	3	711.924	9694	9423		9427	9565	9555													3.562	3.991		3.233	4.706	4.101	0.5756	0.6037		0.2716	-0.1849	0.3665	0.0766	0.0561		0.0157
528	525	Adaptor/scaffold	CTNND1; CTNND1; CTNND1; CTNND1	CTNND1; CTNND1 iso3; CTNND1 iso4; CTNND1 iso22	§217, §230; §217, §230; §217, §230; §116, §129	catenin delta-1 isoform 1ABC	O60716; O60716-3; O60716-4; O60716-22	http://www.phosphosite.org/proteinAction.do?id=3241&showAllSites=true	108; 105; 106; 93	PDGYSRHY*EDGYPGG, GGSDNYGS*LSRVTRI; PDGYSRHY*EDGYPGG, GGSDNYGS*LSRVTRI; PDGYSRHY*EDGYPGG, GGSDNYGS*LSRVTRI; PDGYSRHY*EDGYPGG, GGSDNYGS*LSRVTRI	Src; Src; Src; Src	CDH1, RhoA; CDH1, RhoA; CDH1, RhoA; CDH1, RhoA	HY*EDGYPGGSDNYGS*LSR	2	1067.38	11715					11583													3.63					3.582	0.7545					0.7106	0.0472
529	526	Adaptor/scaffold	CTNND1; CTNND1; CTNND1; CTNND1	CTNND1; CTNND1 iso3; CTNND1 iso4; CTNND1 iso22	§217, §230; §217, §230; §217, §230; §116, §129	catenin delta-1 isoform 1ABC	O60716; O60716-3; O60716-4; O60716-22	http://www.phosphosite.org/proteinAction.do?id=3241&showAllSites=true	108; 105; 106; 93	PDGYSRHY*EDGYPGG, GGSDNYGS*LSRVTRI; PDGYSRHY*EDGYPGG, GGSDNYGS*LSRVTRI; PDGYSRHY*EDGYPGG, GGSDNYGS*LSRVTRI; PDGYSRHY*EDGYPGG, GGSDNYGS*LSRVTRI	Src; Src; Src; Src	CDH1, RhoA; CDH1, RhoA; CDH1, RhoA; CDH1, RhoA	HY*EDGYPGGSDNYGS*LSR	3	711.924						11555																		2.291						0.2907
530	527	Adaptor/scaffold	CTNND1; CTNND1; CTNND1; CTNND1	CTNND1; CTNND1 iso3; CTNND1 iso4; CTNND1 iso22	§221; §221; §221; §120	catenin delta-1 isoform 1ABC	O60716; O60716-3; O60716-4; O60716-22	http://www.phosphosite.org/proteinAction.do?id=3241&showAllSites=true	108; 105; 106; 93	SRHYEDGY*PGGSDNY; SRHYEDGY*PGGSDNY; SRHYEDGY*PGGSDNY; SRHYEDGY*PGGSDNY			HYEDGY*PGGSDNYGSLSR	2	1027.4					9777	9723																	4.304	4.353					0.0711	0.1383
531	528	Adaptor/scaffold	CTNND1; CTNND1; CTNND1; CTNND1	CTNND1; CTNND1 iso3; CTNND1 iso4; CTNND1 iso22	§221; §221; §221; §120	catenin delta-1 isoform 1ABC	O60716; O60716-3; O60716-4; O60716-22	http://www.phosphosite.org/proteinAction.do?id=3241&showAllSites=true	108; 105; 106; 93	SRHYEDGY*PGGSDNY; SRHYEDGY*PGGSDNY; SRHYEDGY*PGGSDNY; SRHYEDGY*PGGSDNY			HYEDGY*PGGSDNYGSLSR	3	685.269	9841	9627		9613	9711	9785													4.195	4.087		3.156	3.594	4.283	0.5376	0.7356		0.3657	0.4695	0.4562	0.1263	0.057		0.0592
532	529	Adaptor/scaffold	CTNND1; CTNND1; CTNND1; CTNND1	CTNND1; CTNND1 iso3; CTNND1 iso4; CTNND1 iso22	§221; §221; §221; §120	catenin delta-1 isoform 1ABC	O60716; O60716-3; O60716-4; O60716-22	http://www.phosphosite.org/proteinAction.do?id=3241&showAllSites=true	108; 105; 106; 93	SRHYEDGY*PGGSDNY; SRHYEDGY*PGGSDNY; SRHYEDGY*PGGSDNY; SRHYEDGY*PGGSDNY			HYEDGY*PGGSDNYGSLSR	3	685.269		10683			10858															3.901			2.505			-0.0295			2.1586			0.0391
533	530	Adaptor/scaffold	CTNND1; CTNND1; CTNND1; CTNND1	CTNND1; CTNND1 iso3; CTNND1 iso4; CTNND1 iso22	§221; §221; §221; §120	catenin delta-1 isoform 1ABC	O60716; O60716-3; O60716-4; O60716-22	http://www.phosphosite.org/proteinAction.do?id=3241&showAllSites=true	108; 105; 106; 93	SRHYEDGY*PGGSDNY; SRHYEDGY*PGGSDNY; SRHYEDGY*PGGSDNY; SRHYEDGY*PGGSDNY			NFHYPPDGYSRHYEDGY*PGGSDNYGSLSR	4	847.6	15778				15672														3.606				2.915		0.4471				0.2653		0.0741
534	531	Adaptor/scaffold	CTNND1; CTNND1; CTNND1; CTNND1	CTNND1; CTNND1 iso3; CTNND1 iso4; CTNND1 iso22	§221, §225; §221, §225; §221, §225; §120, §124	catenin delta-1 isoform 1ABC	O60716; O60716-3; O60716-4; O60716-22	http://www.phosphosite.org/proteinAction.do?id=3241&showAllSites=true	108; 105; 106; 93	SRHYEDGY*PGGSDNY, EDGYPGGS*DNYGSLS; SRHYEDGY*PGGSDNY, EDGYPGGS*DNYGSLS; SRHYEDGY*PGGSDNY, EDGYPGGS*DNYGSLS; SRHYEDGY*PGGSDNY, EDGYPGGS*DNYGSLS			NFHYPPDGYSRHYEDGY*PGGS*DNYGSLSR	4	867.591					15873																		3.614						0.6274
535	532	Adaptor/scaffold	CTNND1; CTNND1; CTNND1; CTNND1	CTNND1; CTNND1 iso3; CTNND1 iso4; CTNND1 iso22	§221, §225; §221, §225; §221, §225; §120, §124	catenin delta-1 isoform 1ABC	O60716; O60716-3; O60716-4; O60716-22	http://www.phosphosite.org/proteinAction.do?id=3241&showAllSites=true	108; 105; 106; 93	SRHYEDGY*PGGSDNY, EDGYPGGS*DNYGSLS; SRHYEDGY*PGGSDNY, EDGYPGGS*DNYGSLS; SRHYEDGY*PGGSDNY, EDGYPGGS*DNYGSLS; SRHYEDGY*PGGSDNY, EDGYPGGS*DNYGSLS			NFHYPPDGYSRHYEDGY*PGGS*DNYGSLSR	4	867.591					13869																		3.563						0.712
536	533	Adaptor/scaffold	CTNND1; CTNND1; CTNND1; CTNND1	CTNND1; CTNND1 iso3; CTNND1 iso4; CTNND1 iso22	§221, §225; §221, §225; §221, §225; §120, §124	catenin delta-1 isoform 1ABC	O60716; O60716-3; O60716-4; O60716-22	http://www.phosphosite.org/proteinAction.do?id=3241&showAllSites=true	108; 105; 106; 93	SRHYEDGY*PGGSDNY, EDGYPGGS*DNYGSLS; SRHYEDGY*PGGSDNY, EDGYPGGS*DNYGSLS; SRHYEDGY*PGGSDNY, EDGYPGGS*DNYGSLS; SRHYEDGY*PGGSDNY, EDGYPGGS*DNYGSLS			NFHYPPDGYSRHYEDGY*PGGS*DNYGSLSR	4	867.591					15827																		3.415						0.6337
537	534	Adaptor/scaffold	CTNND1; CTNND1; CTNND1; CTNND1	CTNND1; CTNND1 iso3; CTNND1 iso4; CTNND1 iso22	§221, §228; §221, §228; §221, §228; §120, §127	catenin delta-1 isoform 1ABC	O60716; O60716-3; O60716-4; O60716-22	http://www.phosphosite.org/proteinAction.do?id=3241&showAllSites=true	108; 105; 106; 93	SRHYEDGY*PGGSDNY, YPGGSDNY*GSLSRVT; SRHYEDGY*PGGSDNY, YPGGSDNY*GSLSRVT; SRHYEDGY*PGGSDNY, YPGGSDNY*GSLSRVT; SRHYEDGY*PGGSDNY, YPGGSDNY*GSLSRVT	Fyn, Src; Fyn, Src; Fyn, Src; Fyn, Src	CDH1, RhoA; CDH1, RhoA; CDH1, RhoA; CDH1, RhoA	HYEDGY*PGGSDNY*GSLSR	2	1067.38		8348																		4.001						1.2706						0.0796
538	535	Adaptor/scaffold	CTNND1; CTNND1; CTNND1; CTNND1	CTNND1; CTNND1 iso3; CTNND1 iso4; CTNND1 iso22	§221, §228; §221, §228; §221, §228; §120, §127	catenin delta-1 isoform 1ABC	O60716; O60716-3; O60716-4; O60716-22	http://www.phosphosite.org/proteinAction.do?id=3241&showAllSites=true	108; 105; 106; 93	SRHYEDGY*PGGSDNY, YPGGSDNY*GSLSRVT; SRHYEDGY*PGGSDNY, YPGGSDNY*GSLSRVT; SRHYEDGY*PGGSDNY, YPGGSDNY*GSLSRVT; SRHYEDGY*PGGSDNY, YPGGSDNY*GSLSRVT	Fyn, Src; Fyn, Src; Fyn, Src; Fyn, Src	CDH1, RhoA; CDH1, RhoA; CDH1, RhoA; CDH1, RhoA	HYEDGY*PGGSDNY*GSLSR	3	711.924	8571	8326			8486	8388													3.494	3.595			2.959	3.043	-0.0225	0.4822			0.0214	0.459	0.0099	0.0728
539	536	Adaptor/scaffold	CTNND1; CTNND1; CTNND1; CTNND1	CTNND1; CTNND1 iso3; CTNND1 iso4; CTNND1 iso22	§221, §230; §221, §230; §221, §230; §120, §129	catenin delta-1 isoform 1ABC	O60716; O60716-3; O60716-4; O60716-22	http://www.phosphosite.org/proteinAction.do?id=3241&showAllSites=true	108; 105; 106; 93	SRHYEDGY*PGGSDNY, GGSDNYGS*LSRVTRI; SRHYEDGY*PGGSDNY, GGSDNYGS*LSRVTRI; SRHYEDGY*PGGSDNY, GGSDNYGS*LSRVTRI; SRHYEDGY*PGGSDNY, GGSDNYGS*LSRVTRI			HYEDGY*PGGSDNYGS*LSR	3	711.924					11644																		2.764						0.5782
540	537	Adaptor/scaffold	CTNND1; CTNND1; CTNND1; CTNND1	CTNND1; CTNND1 iso3; CTNND1 iso4; CTNND1 iso22	§221, §230; §221, §230; §221, §230; §120, §129	catenin delta-1 isoform 1ABC	O60716; O60716-3; O60716-4; O60716-22	http://www.phosphosite.org/proteinAction.do?id=3241&showAllSites=true	108; 105; 106; 93	SRHYEDGY*PGGSDNY, GGSDNYGS*LSRVTRI; SRHYEDGY*PGGSDNY, GGSDNYGS*LSRVTRI; SRHYEDGY*PGGSDNY, GGSDNYGS*LSRVTRI; SRHYEDGY*PGGSDNY, GGSDNYGS*LSRVTRI			NFHYPPDGYSRHYEDGY*PGGSDNYGS*LSR	4	867.591		15053																		2.947						0.0219						0.0152
541	538	Adaptor/scaffold	CTNND1; CTNND1; CTNND1; CTNND1	CTNND1; CTNND1 iso3; CTNND1 iso4; CTNND1 iso22	§221, §230; §221, §230; §221, §230; §120, §129	catenin delta-1 isoform 1ABC	O60716; O60716-3; O60716-4; O60716-22	http://www.phosphosite.org/proteinAction.do?id=3241&showAllSites=true	108; 105; 106; 93	SRHYEDGY*PGGSDNY, GGSDNYGS*LSRVTRI; SRHYEDGY*PGGSDNY, GGSDNYGS*LSRVTRI; SRHYEDGY*PGGSDNY, GGSDNYGS*LSRVTRI; SRHYEDGY*PGGSDNY, GGSDNYGS*LSRVTRI			NFHYPPDGYSRHYEDGY*PGGSDNYGS*LSR	4	867.591		16552																		2.919						3.1077						0.0135
542	539	Adaptor/scaffold	CTNND1; CTNND1; CTNND1; CTNND1	CTNND1; CTNND1 iso3; CTNND1 iso4; CTNND1 iso22	§225, §228; §225, §228; §225, §228; §124, §127	catenin delta-1 isoform 1ABC	O60716; O60716-3; O60716-4; O60716-22	http://www.phosphosite.org/proteinAction.do?id=3241&showAllSites=true	108; 105; 106; 93	EDGYPGGS*DNYGSLS, YPGGSDNY*GSLSRVT; EDGYPGGS*DNYGSLS, YPGGSDNY*GSLSRVT; EDGYPGGS*DNYGSLS, YPGGSDNY*GSLSRVT; EDGYPGGS*DNYGSLS, YPGGSDNY*GSLSRVT	Fyn, Src; Fyn, Src; Fyn, Src; Fyn, Src	CDH1, RhoA; CDH1, RhoA; CDH1, RhoA; CDH1, RhoA	HYEDGYPGGS*DNY*GSLSR	2	1067.38		10982																		3.203						0.8744						0.0944
543	540	Adaptor/scaffold	CTNND1; CTNND1; CTNND1; CTNND1	CTNND1; CTNND1 iso3; CTNND1 iso4; CTNND1 iso22	§228; §228; §228; §127	catenin delta-1 isoform 1ABC	O60716; O60716-3; O60716-4; O60716-22	http://www.phosphosite.org/proteinAction.do?id=3241&showAllSites=true	108; 105; 106; 93	YPGGSDNY*GSLSRVT; YPGGSDNY*GSLSRVT; YPGGSDNY*GSLSRVT; YPGGSDNY*GSLSRVT	Fyn, Src; Fyn, Src; Fyn, Src; Fyn, Src	CDH1, RhoA; CDH1, RhoA; CDH1, RhoA; CDH1, RhoA	HYEDGYPGGSDNY*GSLSR	2	1027.4	9631	9424			9568	9513	9566	9315	9371	9330	9458	9296	36.2587	35.6375	36.1112	36.3293	35.7695	35.7407	4.673	4.456			4.602	4.857	-0.1341	0.0542			-0.0239	-0.1508	0.0424	0.0447
544	541	Adaptor/scaffold	CTNND1; CTNND1; CTNND1; CTNND1	CTNND1; CTNND1 iso3; CTNND1 iso4; CTNND1 iso22	§228; §228; §228; §127	catenin delta-1 isoform 1ABC	O60716; O60716-3; O60716-4; O60716-22	http://www.phosphosite.org/proteinAction.do?id=3241&showAllSites=true	108; 105; 106; 93	YPGGSDNY*GSLSRVT; YPGGSDNY*GSLSRVT; YPGGSDNY*GSLSRVT; YPGGSDNY*GSLSRVT	Fyn, Src; Fyn, Src; Fyn, Src; Fyn, Src	CDH1, RhoA; CDH1, RhoA; CDH1, RhoA; CDH1, RhoA	HYEDGYPGGSDNY*GSLSR	2	1027.4	9500	9205			9343	9296	9566	9315	9371	9330	9458	9296	36.2587	35.6375	36.1112	36.3293	35.7695	35.7407	4.541	4.296			4.492	4.724	-0.1544	0.0324			-0.1631	-0.2274	0.0202	0.0592
545	542	Adaptor/scaffold	CTNND1; CTNND1; CTNND1; CTNND1	CTNND1; CTNND1 iso3; CTNND1 iso4; CTNND1 iso22	§228; §228; §228; §127	catenin delta-1 isoform 1ABC	O60716; O60716-3; O60716-4; O60716-22	http://www.phosphosite.org/proteinAction.do?id=3241&showAllSites=true	108; 105; 106; 93	YPGGSDNY*GSLSRVT; YPGGSDNY*GSLSRVT; YPGGSDNY*GSLSRVT; YPGGSDNY*GSLSRVT	Fyn, Src; Fyn, Src; Fyn, Src; Fyn, Src	CDH1, RhoA; CDH1, RhoA; CDH1, RhoA; CDH1, RhoA	HYEDGYPGGSDNY*GSLSR	2	1027.4	9437						9566	9315	9371	9330	9458	9296	36.2587	35.6375	36.1112	36.3293	35.7695	35.7407	4.62						-0.2542						0.0321
546	543	Adaptor/scaffold	CTNND1; CTNND1; CTNND1; CTNND1	CTNND1; CTNND1 iso3; CTNND1 iso4; CTNND1 iso22	§228; §228; §228; §127	catenin delta-1 isoform 1ABC	O60716; O60716-3; O60716-4; O60716-22	http://www.phosphosite.org/proteinAction.do?id=3241&showAllSites=true	108; 105; 106; 93	YPGGSDNY*GSLSRVT; YPGGSDNY*GSLSRVT; YPGGSDNY*GSLSRVT; YPGGSDNY*GSLSRVT	Fyn, Src; Fyn, Src; Fyn, Src; Fyn, Src	CDH1, RhoA; CDH1, RhoA; CDH1, RhoA; CDH1, RhoA	HYEDGYPGGSDNY*GSLSR	3	685.269	9630	9196	9517	9312	9501	9576	9587	9315	9388	9330	9458	9148	36.3113	35.6375	36.156	36.3293	35.7695	35.7407	5.455	2.908	3.06	4.91	5.117	5.162	0.4816	0.5217	0.2772	0.0865	0.6571	0.5458	0.1023	0.1389	0.0386	0.1045
547	544	Adaptor/scaffold	CTNND1; CTNND1; CTNND1; CTNND1	CTNND1; CTNND1 iso3; CTNND1 iso4; CTNND1 iso22	§228; §228; §228; §127	catenin delta-1 isoform 1ABC	O60716; O60716-3; O60716-4; O60716-22	http://www.phosphosite.org/proteinAction.do?id=3241&showAllSites=true	108; 105; 106; 93	YPGGSDNY*GSLSRVT; YPGGSDNY*GSLSRVT; YPGGSDNY*GSLSRVT; YPGGSDNY*GSLSRVT	Fyn, Src; Fyn, Src; Fyn, Src; Fyn, Src	CDH1, RhoA; CDH1, RhoA; CDH1, RhoA; CDH1, RhoA	HYEDGYPGGSDNY*GSLSR	3	685.269	10059	9419			9293	9351	9587	9315	9388	9330	9458	9148	36.3113	35.6375	36.156	36.3293	35.7695	35.7407	3.338	4.926			3.519	3.801	0.8072	0.5909			0.4445	0.6638	0.1054	0.0699
548	545	Adaptor/scaffold	CTNND1; CTNND1; CTNND1; CTNND1	CTNND1; CTNND1 iso3; CTNND1 iso4; CTNND1 iso22	§228; §228; §228; §127	catenin delta-1 isoform 1ABC	O60716; O60716-3; O60716-4; O60716-22	http://www.phosphosite.org/proteinAction.do?id=3241&showAllSites=true	108; 105; 106; 93	YPGGSDNY*GSLSRVT; YPGGSDNY*GSLSRVT; YPGGSDNY*GSLSRVT; YPGGSDNY*GSLSRVT	Fyn, Src; Fyn, Src; Fyn, Src; Fyn, Src	CDH1, RhoA; CDH1, RhoA; CDH1, RhoA; CDH1, RhoA	HYEDGYPGGSDNY*GSLSR	3	685.269		9867			9927	10026	9587	9315	9388	9330	9458	9148	36.3113	35.6375	36.156	36.3293	35.7695	35.7407		3.338			2.488	3.541		-2.2095			0.54	-1.9027		0.0745
549	546	Adaptor/scaffold	CTNND1; CTNND1; CTNND1; CTNND1	CTNND1; CTNND1 iso3; CTNND1 iso4; CTNND1 iso22	§228; §228; §228; §127	catenin delta-1 isoform 1ABC	O60716; O60716-3; O60716-4; O60716-22	http://www.phosphosite.org/proteinAction.do?id=3241&showAllSites=true	108; 105; 106; 93	YPGGSDNY*GSLSRVT; YPGGSDNY*GSLSRVT; YPGGSDNY*GSLSRVT; YPGGSDNY*GSLSRVT	Fyn, Src; Fyn, Src; Fyn, Src; Fyn, Src	CDH1, RhoA; CDH1, RhoA; CDH1, RhoA; CDH1, RhoA	HYEDGYPGGSDNY*GSLSR	3	685.269		10297			9950	9148	9587	9315	9388	9330	9458	9148	36.3113	35.6375	36.156	36.3293	35.7695	35.7407		1.853			3.265	3.939		-0.7864			0.7096	0.7465		0.0234
550	547	Adaptor/scaffold	CTNND1; CTNND1; CTNND1; CTNND1	CTNND1; CTNND1 iso3; CTNND1 iso4; CTNND1 iso22	§228; §228; §228; §127	catenin delta-1 isoform 1ABC	O60716; O60716-3; O60716-4; O60716-22	http://www.phosphosite.org/proteinAction.do?id=3241&showAllSites=true	108; 105; 106; 93	YPGGSDNY*GSLSRVT; YPGGSDNY*GSLSRVT; YPGGSDNY*GSLSRVT; YPGGSDNY*GSLSRVT	Fyn, Src; Fyn, Src; Fyn, Src; Fyn, Src	CDH1, RhoA; CDH1, RhoA; CDH1, RhoA; CDH1, RhoA	HYEDGYPGGSDNY*GSLSR	3	685.269						10473	9587	9315	9388	9330	9458	9148	36.3113	35.6375	36.156	36.3293	35.7695	35.7407						2.694						-2.0055
551	548	Adaptor/scaffold	CTNND1; CTNND1; CTNND1; CTNND1	CTNND1; CTNND1 iso3; CTNND1 iso4; CTNND1 iso22	§228; §228; §228; §127	catenin delta-1 isoform 1ABC	O60716; O60716-3; O60716-4; O60716-22	http://www.phosphosite.org/proteinAction.do?id=3241&showAllSites=true	108; 105; 106; 93	YPGGSDNY*GSLSRVT; YPGGSDNY*GSLSRVT; YPGGSDNY*GSLSRVT; YPGGSDNY*GSLSRVT	Fyn, Src; Fyn, Src; Fyn, Src; Fyn, Src	CDH1, RhoA; CDH1, RhoA; CDH1, RhoA; CDH1, RhoA	RHYEDGYPGGSDNY*GSLSR	3	737.303	8150	7878			8112	7951	8138	7888			8112	7964	32.7523	32.0998			32.9545	32.1797	3.25	4.332			4.519	4.934	-0.1085	-0.4709			0.7812	0.6566	0.1112	0.0767
552	549	Adaptor/scaffold	CTNND1; CTNND1; CTNND1; CTNND1	CTNND1; CTNND1 iso3; CTNND1 iso4; CTNND1 iso22	§228, §230; §228, §230; §228, §230; §127, §129	catenin delta-1 isoform 1ABC	O60716; O60716-3; O60716-4; O60716-22	http://www.phosphosite.org/proteinAction.do?id=3241&showAllSites=true	108; 105; 106; 93	YPGGSDNY*GSLSRVT, GGSDNYGS*LSRVTRI; YPGGSDNY*GSLSRVT, GGSDNYGS*LSRVTRI; YPGGSDNY*GSLSRVT, GGSDNYGS*LSRVTRI; YPGGSDNY*GSLSRVT, GGSDNYGS*LSRVTRI	Fyn, Src; Fyn, Src; Fyn, Src; Fyn, Src	CDH1, RhoA; CDH1, RhoA; CDH1, RhoA; CDH1, RhoA	HYEDGYPGGSDNY*GS*LSR	2	1067.38	10135	9879					10135	9920	9948	9916	10088	10036	37.7553	37.1247	37.5688	37.8278	37.3143	37.2067	3.55	3.871					0.0582	0.2132					0.0489	0.0727
553	550	Adaptor/scaffold	CTNND1; CTNND1; CTNND1; CTNND1	CTNND1; CTNND1 iso3; CTNND1 iso4; CTNND1 iso22	§228, §230; §228, §230; §228, §230; §127, §129	catenin delta-1 isoform 1ABC	O60716; O60716-3; O60716-4; O60716-22	http://www.phosphosite.org/proteinAction.do?id=3241&showAllSites=true	108; 105; 106; 93	YPGGSDNY*GSLSRVT, GGSDNYGS*LSRVTRI; YPGGSDNY*GSLSRVT, GGSDNYGS*LSRVTRI; YPGGSDNY*GSLSRVT, GGSDNYGS*LSRVTRI; YPGGSDNY*GSLSRVT, GGSDNYGS*LSRVTRI	Fyn, Src; Fyn, Src; Fyn, Src; Fyn, Src	CDH1, RhoA; CDH1, RhoA; CDH1, RhoA; CDH1, RhoA	HYEDGYPGGSDNY*GS*LSR	3	711.924	10197	9942	10013	9849	10110	10100	10175	10154	9948	9916	10088	10036	37.7553	37.1247	37.5688	37.8278	37.3143	37.2067	5.016	5.232	3.861	4.52	5.162	5.085	0.5503	0.5546	0.1438	0.1719	0.2991	0.3294	0.1	0.0918	0.0219	0.1883
554	551	Adaptor/scaffold	CTNND1; CTNND1; CTNND1; CTNND1	CTNND1; CTNND1 iso3; CTNND1 iso4; CTNND1 iso22	§228, §230; §228, §230; §228, §230; §127, §129	catenin delta-1 isoform 1ABC	O60716; O60716-3; O60716-4; O60716-22	http://www.phosphosite.org/proteinAction.do?id=3241&showAllSites=true	108; 105; 106; 93	YPGGSDNY*GSLSRVT, GGSDNYGS*LSRVTRI; YPGGSDNY*GSLSRVT, GGSDNYGS*LSRVTRI; YPGGSDNY*GSLSRVT, GGSDNYGS*LSRVTRI; YPGGSDNY*GSLSRVT, GGSDNYGS*LSRVTRI	Fyn, Src; Fyn, Src; Fyn, Src; Fyn, Src	CDH1, RhoA; CDH1, RhoA; CDH1, RhoA; CDH1, RhoA	HYEDGYPGGSDNY*GS*LSR	3	711.924	10406	10154		10060	9915	10316	10175	10154	9948	9916	10088	10036	37.7553	37.1247	37.5688	37.8278	37.3143	37.2067	5.617	4.982		2.603	3.393	3.4	0.4056	0.3842		-0.1364	0.2009	0.2708	0.1286	0.123		0.0814
555	552	Adaptor/scaffold	CTNND1; CTNND1; CTNND1; CTNND1	CTNND1; CTNND1 iso3; CTNND1 iso4; CTNND1 iso22	§228, §230; §228, §230; §228, §230; §127, §129	catenin delta-1 isoform 1ABC	O60716; O60716-3; O60716-4; O60716-22	http://www.phosphosite.org/proteinAction.do?id=3241&showAllSites=true	108; 105; 106; 93	YPGGSDNY*GSLSRVT, GGSDNYGS*LSRVTRI; YPGGSDNY*GSLSRVT, GGSDNYGS*LSRVTRI; YPGGSDNY*GSLSRVT, GGSDNYGS*LSRVTRI; YPGGSDNY*GSLSRVT, GGSDNYGS*LSRVTRI	Fyn, Src; Fyn, Src; Fyn, Src; Fyn, Src	CDH1, RhoA; CDH1, RhoA; CDH1, RhoA; CDH1, RhoA	HYEDGYPGGSDNY*GS*LSR	3	711.924	10721	9740			10327	9880	10175	10154	9948	9916	10088	10036	37.7553	37.1247	37.5688	37.8278	37.3143	37.2067	2.921	4.306			3.467	3.736	0.1194	0.4926			0.3442	0.3106	0.0989	0.1627
556	553	Adaptor/scaffold	CTNND1; CTNND1; CTNND1; CTNND1	CTNND1; CTNND1 iso3; CTNND1 iso4; CTNND1 iso22	§228, §230; §228, §230; §228, §230; §127, §129	catenin delta-1 isoform 1ABC	O60716; O60716-3; O60716-4; O60716-22	http://www.phosphosite.org/proteinAction.do?id=3241&showAllSites=true	108; 105; 106; 93	YPGGSDNY*GSLSRVT, GGSDNYGS*LSRVTRI; YPGGSDNY*GSLSRVT, GGSDNYGS*LSRVTRI; YPGGSDNY*GSLSRVT, GGSDNYGS*LSRVTRI; YPGGSDNY*GSLSRVT, GGSDNYGS*LSRVTRI	Fyn, Src; Fyn, Src; Fyn, Src; Fyn, Src	CDH1, RhoA; CDH1, RhoA; CDH1, RhoA; CDH1, RhoA	HYEDGYPGGSDNY*GS*LSR	3	711.924	9993	10452					10175	10154	9948	9916	10088	10036	37.7553	37.1247	37.5688	37.8278	37.3143	37.2067	4.046	3.357					0.1963	0.3924					0.1022	0.0474
557	554	Adaptor/scaffold	CTNND1; CTNND1; CTNND1; CTNND1	CTNND1; CTNND1 iso3; CTNND1 iso4; CTNND1 iso22	§228, §232; §228, §232; §228, §232; §127, §131	catenin delta-1 isoform 1ABC	O60716; O60716-3; O60716-4; O60716-22	http://www.phosphosite.org/proteinAction.do?id=3241&showAllSites=true	108; 105; 106; 93	YPGGSDNY*GSLSRVT, SDNYGSLS*RVTRIEE; YPGGSDNY*GSLSRVT, SDNYGSLS*RVTRIEE; YPGGSDNY*GSLSRVT, SDNYGSLS*RVTRIEE; YPGGSDNY*GSLSRVT, SDNYGSLS*RVTRIEE	Fyn, Src; Fyn, Src; Fyn, Src; Fyn, Src	CDH1, RhoA; CDH1, RhoA; CDH1, RhoA; CDH1, RhoA	HYEDGYPGGSDNY*GSLS*R	2	1067.38					10051	10018																	3.211	3.511					0.2389	-0.0803
558	555	Adaptor/scaffold	CTNND1; CTNND1; CTNND1; CTNND1	CTNND1; CTNND1 iso3; CTNND1 iso4; CTNND1 iso22	§241; §241; §241; §140	catenin delta-1 isoform 1ABC	O60716; O60716-3; O60716-4; O60716-22	http://www.phosphosite.org/proteinAction.do?id=3241&showAllSites=true	108; 105; 106; 93	VTRIEERY*RPSMEGY; VTRIEERY*RPSMEGY; VTRIEERY*RPSMEGY; VTRIEERY*RPSMEGY			Y*RPSMEGYR	2	619.755	6945	6645	6695	6658	6947	6747													2.631	2.952	1.965	1.813	2.802	2.546	0.2221	0.2518	-0.1612	0.1351	0.156	0.1592	0.1845	0.1152	0.1424	0.024
559	556	Adaptor/scaffold	CTNND1; CTNND1; CTNND1; CTNND1	CTNND1; CTNND1 iso3; CTNND1 iso4; CTNND1 iso22	§241; §241; §241; §140	catenin delta-1 isoform 1ABC	O60716; O60716-3; O60716-4; O60716-22	http://www.phosphosite.org/proteinAction.do?id=3241&showAllSites=true	108; 105; 106; 93	VTRIEERY*RPSMEGY; VTRIEERY*RPSMEGY; VTRIEERY*RPSMEGY; VTRIEERY*RPSMEGY			Y*RPSMEGYR	2	619.755	7180																		2.214						0.4602						0.1896
560	557	Adaptor/scaffold	CTNND1; CTNND1; CTNND1; CTNND1	CTNND1; CTNND1 iso3; CTNND1 iso4; CTNND1 iso22	§241; §241; §241; §140	catenin delta-1 isoform 1ABC	O60716; O60716-3; O60716-4; O60716-22	http://www.phosphosite.org/proteinAction.do?id=3241&showAllSites=true	108; 105; 106; 93	VTRIEERY*RPSMEGY; VTRIEERY*RPSMEGY; VTRIEERY*RPSMEGY; VTRIEERY*RPSMEGY			Y*RPSMEGYR	3	413.506	7008				6988	6810	6986	6665	6670	6462	6777	6810	29.986	29.112	29.295	29.0558	29.3438	28.9805	2.577				2.719	2.767	0.1999				0.194	0.113	0.0642
561	558	Adaptor/scaffold	CTNND1; CTNND1; CTNND1; CTNND1	CTNND1; CTNND1 iso3; CTNND1 iso4; CTNND1 iso22	§241; §241; §241; §140	catenin delta-1 isoform 1ABC	O60716; O60716-3; O60716-4; O60716-22	http://www.phosphosite.org/proteinAction.do?id=3241&showAllSites=true	108; 105; 106; 93	VTRIEERY*RPSMEGY; VTRIEERY*RPSMEGY; VTRIEERY*RPSMEGY; VTRIEERY*RPSMEGY			Y*RPSM#EGYR	2	627.752	6978				6972	6829													2.247				1.707	1.688	0.5063				0.501	-0.0689	0.1295
562	559	Adaptor/scaffold	CTNND1; CTNND1; CTNND1; CTNND1	CTNND1; CTNND1 iso3; CTNND1 iso4; CTNND1 iso22	§241; §241; §241; §140	catenin delta-1 isoform 1ABC	O60716; O60716-3; O60716-4; O60716-22	http://www.phosphosite.org/proteinAction.do?id=3241&showAllSites=true	108; 105; 106; 93	VTRIEERY*RPSMEGY; VTRIEERY*RPSMEGY; VTRIEERY*RPSMEGY; VTRIEERY*RPSMEGY			Y*RPSM#EGYR	3	418.837				4210																		1.996						-0.0312						0.1228
563	560	Adaptor/scaffold	CTNND1; CTNND1; CTNND1; CTNND1	CTNND1; CTNND1 iso3; CTNND1 iso4; CTNND1 iso22	§241, §248; §241, §248; §241, §248; §140, §147	catenin delta-1 isoform 1ABC	O60716; O60716-3; O60716-4; O60716-22	http://www.phosphosite.org/proteinAction.do?id=3241&showAllSites=true	108; 105; 106; 93	VTRIEERY*RPSMEGY, YRPSMEGY*RAPSRQD; VTRIEERY*RPSMEGY, YRPSMEGY*RAPSRQD; VTRIEERY*RPSMEGY, YRPSMEGY*RAPSRQD; VTRIEERY*RPSMEGY, YRPSMEGY*RAPSRQD			Y*RPSMEGY*R	2	659.738	6024	5746				5786	6062	5762	5725	5643	5959	5786	27.7408	26.9228	26.9882	27.0232	27.3757	27.0545	2.314	2.394				2.542	0.2622	0.3166				0.0466	0.1977	0.2529
564	561	Adaptor/scaffold	CTNND1; CTNND1; CTNND1; CTNND1	CTNND1; CTNND1 iso3; CTNND1 iso4; CTNND1 iso22	§241, §248; §241, §248; §241, §248; §140, §147	catenin delta-1 isoform 1ABC	O60716; O60716-3; O60716-4; O60716-22	http://www.phosphosite.org/proteinAction.do?id=3241&showAllSites=true	108; 105; 106; 93	VTRIEERY*RPSMEGY, YRPSMEGY*RAPSRQD; VTRIEERY*RPSMEGY, YRPSMEGY*RAPSRQD; VTRIEERY*RPSMEGY, YRPSMEGY*RAPSRQD; VTRIEERY*RPSMEGY, YRPSMEGY*RAPSRQD			Y*RPSM#EGY*R	2	667.736					4061	3944	4067	3956	3961	3822	4069	3944	23.028	22.6898	22.8467	22.7165	22.977	22.7217					1.788	1.816					0.1609	-0.0208
565	562	Adaptor/scaffold	CTNND1; CTNND1; CTNND1; CTNND1	CTNND1; CTNND1 iso3; CTNND1 iso4; CTNND1 iso22	§244, §248; §244, §248; §244, §248; §143, §147	catenin delta-1 isoform 1ABC	O60716; O60716-3; O60716-4; O60716-22	http://www.phosphosite.org/proteinAction.do?id=3241&showAllSites=true	108; 105; 106; 93	IEERYRPS*MEGYRAP, YRPSMEGY*RAPSRQD; IEERYRPS*MEGYRAP, YRPSMEGY*RAPSRQD; IEERYRPS*MEGYRAP, YRPSMEGY*RAPSRQD; IEERYRPS*MEGYRAP, YRPSMEGY*RAPSRQD			YRPS*M#EGY*RAPSRQDVYGPQPQVR	4	754.085		9445					9692	9445	9486	9519	9563	9616	36.5675	35.9377	36.4097	36.8235	36.0192	36.1972		2.156						-0.4283						0.034
566	563	Adaptor/scaffold	CTNND1; CTNND1; CTNND1; CTNND1	CTNND1; CTNND1 iso3; CTNND1 iso4; CTNND1 iso22	§248; §248; §248; §147	catenin delta-1 isoform 1ABC	O60716; O60716-3; O60716-4; O60716-22	http://www.phosphosite.org/proteinAction.do?id=3241&showAllSites=true	108; 105; 106; 93	YRPSMEGY*RAPSRQD; YRPSMEGY*RAPSRQD; YRPSMEGY*RAPSRQD; YRPSMEGY*RAPSRQD			YRPSMEGY*R	2	619.755	6740	6438	6465		6715	6537													2.342	2.493	2.341		2.356	2.505	0.1122	0.2098	-0.1198		0.1393	0.1514	0.0372	0.2213	0.1364
567	564	Adaptor/scaffold	CTNND1; CTNND1; CTNND1; CTNND1	CTNND1; CTNND1 iso3; CTNND1 iso4; CTNND1 iso22	§248; §248; §248; §147	catenin delta-1 isoform 1ABC	O60716; O60716-3; O60716-4; O60716-22	http://www.phosphosite.org/proteinAction.do?id=3241&showAllSites=true	108; 105; 106; 93	YRPSMEGY*RAPSRQD; YRPSMEGY*RAPSRQD; YRPSMEGY*RAPSRQD; YRPSMEGY*RAPSRQD			YRPSMEGY*R	3	413.506	6798	6498			6757	6600													2.621	3.031			2.681	2.832	0.1296	0.1367			0.1306	0.1822	0.0541	0.0777
568	565	Adaptor/scaffold	CTNND1; CTNND1; CTNND1; CTNND1	CTNND1; CTNND1 iso3; CTNND1 iso4; CTNND1 iso22	§248; §248; §248; §147	catenin delta-1 isoform 1ABC	O60716; O60716-3; O60716-4; O60716-22	http://www.phosphosite.org/proteinAction.do?id=3241&showAllSites=true	108; 105; 106; 93	YRPSMEGY*RAPSRQD; YRPSMEGY*RAPSRQD; YRPSMEGY*RAPSRQD; YRPSMEGY*RAPSRQD			YRPSM#EGY*R	2	627.752	6766	4323	4325	4163	4407	4311	4529	4355	4339	4179	4447	4311	24.0897	23.5955	23.7157	23.5177	23.8173	23.6108	1.973	1.709	1.946	2.066	1.69	1.529	-0.2356	0.1985	0.0536	0.0743	0.0439	0.0477	0.1071	0.1249	0.1709	0.1691
569	566	Adaptor/scaffold	CTNND1; CTNND1; CTNND1; CTNND1	CTNND1; CTNND1 iso3; CTNND1 iso4; CTNND1 iso22	§248; §248; §248; §147	catenin delta-1 isoform 1ABC	O60716; O60716-3; O60716-4; O60716-22	http://www.phosphosite.org/proteinAction.do?id=3241&showAllSites=true	108; 105; 106; 93	YRPSMEGY*RAPSRQD; YRPSMEGY*RAPSRQD; YRPSMEGY*RAPSRQD; YRPSMEGY*RAPSRQD			YRPSM#EGY*R	2	627.752		6482				6580	4529	4355	4339	4179	4447	4311	24.0897	23.5955	23.7157	23.5177	23.8173	23.6108		1.968				1.933		0.4065				0.0546		0.0282
570	567	Adaptor/scaffold	CTNND1; CTNND1; CTNND1; CTNND1	CTNND1; CTNND1 iso3; CTNND1 iso4; CTNND1 iso22	§248; §248; §248; §147	catenin delta-1 isoform 1ABC	O60716; O60716-3; O60716-4; O60716-22	http://www.phosphosite.org/proteinAction.do?id=3241&showAllSites=true	108; 105; 106; 93	YRPSMEGY*RAPSRQD; YRPSMEGY*RAPSRQD; YRPSMEGY*RAPSRQD; YRPSMEGY*RAPSRQD			YRPSM#EGY*R	3	418.837		4341			4420	4314	4529	4376	4360	4200	4420	4352	24.0897	23.6428	23.7633	23.5658	23.8647	23.6108		1.917			2.85	2.454		0.1166			0.1251	0.1211		0.0094
571	568	Adaptor/scaffold	CTNND1; CTNND1; CTNND1; CTNND1	CTNND1; CTNND1 iso3; CTNND1 iso4; CTNND1 iso22	§248; §248; §248; §147	catenin delta-1 isoform 1ABC	O60716; O60716-3; O60716-4; O60716-22	http://www.phosphosite.org/proteinAction.do?id=3241&showAllSites=true	108; 105; 106; 93	YRPSMEGY*RAPSRQD; YRPSMEGY*RAPSRQD; YRPSMEGY*RAPSRQD; YRPSMEGY*RAPSRQD			YRPSMEGY*RAPSR	3	550.58	6362	6079				6181	6419	6079	6103	6042	6357	6221	28.6175	27.7487	27.9147	28.016	28.3395	28.0287	2.083	2.447				2.325	0.4032	0.3331				0.1241	0.0664	0.3073
572	569	Adaptor/scaffold	CTNND1; CTNND1; CTNND1; CTNND1	CTNND1; CTNND1 iso3; CTNND1 iso4; CTNND1 iso22	§248; §248; §248; §147	catenin delta-1 isoform 1ABC	O60716; O60716-3; O60716-4; O60716-22	http://www.phosphosite.org/proteinAction.do?id=3241&showAllSites=true	108; 105; 106; 93	YRPSMEGY*RAPSRQD; YRPSMEGY*RAPSRQD; YRPSMEGY*RAPSRQD; YRPSMEGY*RAPSRQD			YRPSM#EGY*RAPSR	3	555.912						4407																		1.881						-0.1145
573	570	Adaptor/scaffold	CTNND1; CTNND1; CTNND1; CTNND1	CTNND1; CTNND1 iso3; CTNND1 iso4; CTNND1 iso22	§248, §252; §248, §252; §248, §252; §147, §151	catenin delta-1 isoform 1ABC	O60716; O60716-3; O60716-4; O60716-22	http://www.phosphosite.org/proteinAction.do?id=3241&showAllSites=true	108; 105; 106; 93	YRPSMEGY*RAPSRQD, MEGYRAPS*RQDVYGP; YRPSMEGY*RAPSRQD, MEGYRAPS*RQDVYGP; YRPSMEGY*RAPSRQD, MEGYRAPS*RQDVYGP; YRPSMEGY*RAPSRQD, MEGYRAPS*RQDVYGP	GSK3B; GSK3B; GSK3B; GSK3B		YRPSMEGY*RAPS*RQDVYGPQPQVR	4	750.086	11751	11628			11731	11679	11751	11520	11476	11305	11741	11713	41.8013	41.0645	41.4128	41.2907	41.4103	41.3085	3.695	3.577			3.15	2.961	0.2237	0.3768			0.7094	-1.057	0.2033	0.0546
574	571	Adaptor/scaffold	CTNND1; CTNND1; CTNND1; CTNND1	CTNND1; CTNND1 iso3; CTNND1 iso4; CTNND1 iso22	§248, §252; §248, §252; §248, §252; §147, §151	catenin delta-1 isoform 1ABC	O60716; O60716-3; O60716-4; O60716-22	http://www.phosphosite.org/proteinAction.do?id=3241&showAllSites=true	108; 105; 106; 93	YRPSMEGY*RAPSRQD, MEGYRAPS*RQDVYGP; YRPSMEGY*RAPSRQD, MEGYRAPS*RQDVYGP; YRPSMEGY*RAPSRQD, MEGYRAPS*RQDVYGP; YRPSMEGY*RAPSRQD, MEGYRAPS*RQDVYGP	GSK3B; GSK3B; GSK3B; GSK3B		YRPSMEGY*RAPS*RQDVYGPQPQVR	4	750.086		11422					11751	11520	11476	11305	11741	11713	41.8013	41.0645	41.4128	41.2907	41.4103	41.3085		3.214						0.2173						0.0556
575	572	Adaptor/scaffold	CTNND1; CTNND1; CTNND1; CTNND1	CTNND1; CTNND1 iso3; CTNND1 iso4; CTNND1 iso22	§248, §252; §248, §252; §248, §252; §147, §151	catenin delta-1 isoform 1ABC	O60716; O60716-3; O60716-4; O60716-22	http://www.phosphosite.org/proteinAction.do?id=3241&showAllSites=true	108; 105; 106; 93	YRPSMEGY*RAPSRQD, MEGYRAPS*RQDVYGP; YRPSMEGY*RAPSRQD, MEGYRAPS*RQDVYGP; YRPSMEGY*RAPSRQD, MEGYRAPS*RQDVYGP; YRPSMEGY*RAPSRQD, MEGYRAPS*RQDVYGP	GSK3B; GSK3B; GSK3B; GSK3B		YRPSM#EGY*RAPS*RQDVYGPQPQVR	4	754.085	9660					9563													2.693					3.521	0.1166					-0.6003	0.2496
576	573	Adaptor/scaffold	CTNND1; CTNND1; CTNND1; CTNND1	CTNND1; CTNND1 iso3; CTNND1 iso4; CTNND1 iso22	§248, §252; §248, §252; §248, §252; §147, §151	catenin delta-1 isoform 1ABC	O60716; O60716-3; O60716-4; O60716-22	http://www.phosphosite.org/proteinAction.do?id=3241&showAllSites=true	108; 105; 106; 93	YRPSMEGY*RAPSRQD, MEGYRAPS*RQDVYGP; YRPSMEGY*RAPSRQD, MEGYRAPS*RQDVYGP; YRPSMEGY*RAPSRQD, MEGYRAPS*RQDVYGP; YRPSMEGY*RAPSRQD, MEGYRAPS*RQDVYGP	GSK3B; GSK3B; GSK3B; GSK3B		YRPSM#EGY*RAPS*RQDVYGPQPQVR	4	754.085	9642																		2.855						0.1166						0.0395
577	574	Adaptor/scaffold	CTNND1; CTNND1; CTNND1; CTNND1	CTNND1; CTNND1 iso3; CTNND1 iso4; CTNND1 iso22	§252, §257; §252, §257; §252, §257; §151, §156	catenin delta-1 isoform 1ABC	O60716; O60716-3; O60716-4; O60716-22	http://www.phosphosite.org/proteinAction.do?id=3241&showAllSites=true	108; 105; 106; 93	MEGYRAPS*RQDVYGP, APSRQDVY*GPQPQVR; MEGYRAPS*RQDVYGP, APSRQDVY*GPQPQVR; MEGYRAPS*RQDVYGP, APSRQDVY*GPQPQVR; MEGYRAPS*RQDVYGP, APSRQDVY*GPQPQVR	GSK3B, PTP1B, Src; GSK3B, PTP1B, Src; GSK3B, PTP1B, Src; GSK3B, PTP1B, Src		APS*RQDVY*GPQPQVR	2	929.406	7862																		2.187						0.1034						0.1228
578	575	Adaptor/scaffold	CTNND1; CTNND1; CTNND1; CTNND1	CTNND1; CTNND1 iso3; CTNND1 iso4; CTNND1 iso22	§252, §257; §252, §257; §252, §257; §151, §156	catenin delta-1 isoform 1ABC	O60716; O60716-3; O60716-4; O60716-22	http://www.phosphosite.org/proteinAction.do?id=3241&showAllSites=true	108; 105; 106; 93	MEGYRAPS*RQDVYGP, APSRQDVY*GPQPQVR; MEGYRAPS*RQDVYGP, APSRQDVY*GPQPQVR; MEGYRAPS*RQDVYGP, APSRQDVY*GPQPQVR; MEGYRAPS*RQDVYGP, APSRQDVY*GPQPQVR	GSK3B, PTP1B, Src; GSK3B, PTP1B, Src; GSK3B, PTP1B, Src; GSK3B, PTP1B, Src		APS*RQDVY*GPQPQVR	3	619.94	7952	7848	7831	7730			7952	7762	7739	7662	7994	7817	32.2462	31.788	31.9982	32.0648	32.2578	31.8238	3.663	3.76	3.271	3.688			0.221	0.4106	0.006	0.2014			0.1477	0.2553	0.1776	0.2293
579	576	Adaptor/scaffold	CTNND1; CTNND1; CTNND1; CTNND1	CTNND1; CTNND1 iso3; CTNND1 iso4; CTNND1 iso22	§252, §257; §252, §257; §252, §257; §151, §156	catenin delta-1 isoform 1ABC	O60716; O60716-3; O60716-4; O60716-22	http://www.phosphosite.org/proteinAction.do?id=3241&showAllSites=true	108; 105; 106; 93	MEGYRAPS*RQDVYGP, APSRQDVY*GPQPQVR; MEGYRAPS*RQDVYGP, APSRQDVY*GPQPQVR; MEGYRAPS*RQDVYGP, APSRQDVY*GPQPQVR; MEGYRAPS*RQDVYGP, APSRQDVY*GPQPQVR	GSK3B, PTP1B, Src; GSK3B, PTP1B, Src; GSK3B, PTP1B, Src; GSK3B, PTP1B, Src		APS*RQDVY*GPQPQVR	3	619.94		7617					7952	7762	7739	7662	7994	7817	32.2462	31.788	31.9982	32.0648	32.2578	31.8238		3.816						0.5053						0.1541
580	577	Adaptor/scaffold	CTNND1; CTNND1; CTNND1; CTNND1	CTNND1; CTNND1 iso3; CTNND1 iso4; CTNND1 iso22	§257; §257; §257; §156	catenin delta-1 isoform 1ABC	O60716; O60716-3; O60716-4; O60716-22	http://www.phosphosite.org/proteinAction.do?id=3241&showAllSites=true	108; 105; 106; 93	APSRQDVY*GPQPQVR; APSRQDVY*GPQPQVR; APSRQDVY*GPQPQVR; APSRQDVY*GPQPQVR	PTP1B, Src; PTP1B, Src; PTP1B, Src; PTP1B, Src		QDVY*GPQPQVR	2	683.811	7404			7101	7392	7216	7445	7174	7177	7120	7469	7216	31.0902	30.3525	30.5585	30.685	31.0035	30.5768	3.156			2.562	2.73	3.195	0.1388			0.1772	0.2123	0.1261	0.2122			0.0922
581	578	Adaptor/scaffold	CTNND1; CTNND1; CTNND1; CTNND1	CTNND1; CTNND1 iso3; CTNND1 iso4; CTNND1 iso22	§257; §257; §257; §156	catenin delta-1 isoform 1ABC	O60716; O60716-3; O60716-4; O60716-22	http://www.phosphosite.org/proteinAction.do?id=3241&showAllSites=true	108; 105; 106; 93	APSRQDVY*GPQPQVR; APSRQDVY*GPQPQVR; APSRQDVY*GPQPQVR; APSRQDVY*GPQPQVR	PTP1B, Src; PTP1B, Src; PTP1B, Src; PTP1B, Src		SRQDVY*GPQPQVR	2	805.378	6323	6048			6267	6133	6323	6077	6040		6294	6158	28.4138	27.6953	27.7612		28.1907	27.8838	3.054	3.664			3.702	3.569	-0.2295	-0.1677			0.3733	0.4414	0.1286	0.2644
582	579	Adaptor/scaffold	CTNND1; CTNND1; CTNND1; CTNND1	CTNND1; CTNND1 iso3; CTNND1 iso4; CTNND1 iso22	§257; §257; §257; §156	catenin delta-1 isoform 1ABC	O60716; O60716-3; O60716-4; O60716-22	http://www.phosphosite.org/proteinAction.do?id=3241&showAllSites=true	108; 105; 106; 93	APSRQDVY*GPQPQVR; APSRQDVY*GPQPQVR; APSRQDVY*GPQPQVR; APSRQDVY*GPQPQVR	PTP1B, Src; PTP1B, Src; PTP1B, Src; PTP1B, Src		SRQDVY*GPQPQVR	3	537.254	6340	6058			6304	6167	6335	6058	6040	5958	6273	6137	28.4138	27.6453	27.7612	27.8135	28.1368	27.8307	3.344	3.635			3.233	3.442	-0.2745	0.3264			-0.2306	-0.5011	0.0644	0.1996
583	580	Adaptor/scaffold	CTNND1; CTNND1; CTNND1; CTNND1	CTNND1; CTNND1 iso3; CTNND1 iso4; CTNND1 iso22	§280; §280; §280; §179	catenin delta-1 isoform 1ABC	O60716; O60716-3; O60716-4; O60716-22	http://www.phosphosite.org/proteinAction.do?id=3241&showAllSites=true	108; 105; 106; 93	HRFHPEPY*GLEDDQR; HRFHPEPY*GLEDDQR; HRFHPEPY*GLEDDQR; HRFHPEPY*GLEDDQR	PTP1B, Src; PTP1B, Src; PTP1B, Src; PTP1B, Src		FHPEPY*GLEDDQR	2	841.846	11547			11203	11521	11617	11547	11310	11329	11221	11594	11524	41.3305	40.5363	41.0352	41.0798	41.0515	40.843	2.688			2.769	3.204	2.794	0.741			0.0786	0.2472	0.01	0.2163			0.2205
584	581	Adaptor/scaffold	CTNND1; CTNND1; CTNND1; CTNND1	CTNND1; CTNND1 iso3; CTNND1 iso4; CTNND1 iso22	§280; §280; §280; §179	catenin delta-1 isoform 1ABC	O60716; O60716-3; O60716-4; O60716-22	http://www.phosphosite.org/proteinAction.do?id=3241&showAllSites=true	108; 105; 106; 93	HRFHPEPY*GLEDDQR; HRFHPEPY*GLEDDQR; HRFHPEPY*GLEDDQR; HRFHPEPY*GLEDDQR	PTP1B, Src; PTP1B, Src; PTP1B, Src; PTP1B, Src		FHPEPY*GLEDDQR	2	841.846						11415	11547	11310	11329	11221	11594	11524	41.3305	40.5363	41.0352	41.0798	41.0515	40.843						2.893						0.0322
585	582	Adaptor/scaffold	CTNND1; CTNND1; CTNND1; CTNND1	CTNND1; CTNND1 iso3; CTNND1 iso4; CTNND1 iso22	§280; §280; §280; §179	catenin delta-1 isoform 1ABC	O60716; O60716-3; O60716-4; O60716-22	http://www.phosphosite.org/proteinAction.do?id=3241&showAllSites=true	108; 105; 106; 93	HRFHPEPY*GLEDDQR; HRFHPEPY*GLEDDQR; HRFHPEPY*GLEDDQR; HRFHPEPY*GLEDDQR	PTP1B, Src; PTP1B, Src; PTP1B, Src; PTP1B, Src		FHPEPY*GLEDDQR	3	561.566	11539	11233		11161	11515	11424	11613	11331	11329	11221	11515	11524	41.2802	40.5862	41.0352	41.0798	41.1052	40.843	3.231	3.658		2.785	3.596	2.828	0.4883	0.5751		0.4411	0.5862	0.5719	0.1098	0.0595		0.1223
586	583	Adaptor/scaffold	CTNND1; CTNND1; CTNND1; CTNND1	CTNND1; CTNND1 iso3; CTNND1 iso4; CTNND1 iso22	§288, §302; §288, §302; §288, §302; §187, §201	catenin delta-1 isoform 1ABC	O60716; O60716-3; O60716-4; O60716-22	http://www.phosphosite.org/proteinAction.do?id=3241&showAllSites=true	108; 105; 106; 93	GLEDDQRS*MGYDDLD, DYGMMSDY*GTARRTG; GLEDDQRS*MGYDDLD, DYGMMSDY*GTARRTG; GLEDDQRS*MGYDDLD, DYGMMSDY*GTARRTG; GLEDDQRS*MGYDDLD, DYGMMSDY*GTARRTG	Src; Src; Src; Src		FHPEPYGLEDDQRS*MGYDDLDYGMMSDY*GTAR	4	973.623	24240																		3.541						0.9873						0.0293
587	584	Adaptor/scaffold	CTNND1; CTNND1; CTNND1; CTNND1	CTNND1; CTNND1 iso3; CTNND1 iso4; CTNND1 iso22	§288, §302; §288, §302; §288, §302; §187, §201	catenin delta-1 isoform 1ABC	O60716; O60716-3; O60716-4; O60716-22	http://www.phosphosite.org/proteinAction.do?id=3241&showAllSites=true	108; 105; 106; 93	GLEDDQRS*MGYDDLD, DYGMMSDY*GTARRTG; GLEDDQRS*MGYDDLD, DYGMMSDY*GTARRTG; GLEDDQRS*MGYDDLD, DYGMMSDY*GTARRTG; GLEDDQRS*MGYDDLD, DYGMMSDY*GTARRTG	Src; Src; Src; Src		FHPEPYGLEDDQRS*M#GYDDLDYGMMSDY*GTAR	4	977.621		22863					22971	22863					68.9943	69.134						3.941						-0.3968						0.0595
588	585	Adaptor/scaffold	CTNND1; CTNND1; CTNND1; CTNND1	CTNND1; CTNND1 iso3; CTNND1 iso4; CTNND1 iso22	§291; §291; §291; §190	catenin delta-1 isoform 1ABC	O60716; O60716-3; O60716-4; O60716-22	http://www.phosphosite.org/proteinAction.do?id=3241&showAllSites=true	108; 105; 106; 93	DDQRSMGY*DDLDYGM; DDQRSMGY*DDLDYGM; DDQRSMGY*DDLDYGM; DDQRSMGY*DDLDYGM	Src; Src; Src; Src		SMGY*DDLDYGMMSDYGTAR	2	1114.4	22513	22396			22653	22611													5.248	4.691			5.07	5.138	0.4242	0.096			-0.006	-0.1593	0.0103	0.0152
589	586	Adaptor/scaffold	CTNND1; CTNND1; CTNND1; CTNND1	CTNND1; CTNND1 iso3; CTNND1 iso4; CTNND1 iso22	§291; §291; §291; §190	catenin delta-1 isoform 1ABC	O60716; O60716-3; O60716-4; O60716-22	http://www.phosphosite.org/proteinAction.do?id=3241&showAllSites=true	108; 105; 106; 93	DDQRSMGY*DDLDYGM; DDQRSMGY*DDLDYGM; DDQRSMGY*DDLDYGM; DDQRSMGY*DDLDYGM	Src; Src; Src; Src		SMGY*DDLDYGMM#SDYGTAR	2	1122.4		18995																		5.011						0.1208						0.0122
590	587	Adaptor/scaffold	CTNND1; CTNND1; CTNND1; CTNND1	CTNND1; CTNND1 iso3; CTNND1 iso4; CTNND1 iso22	§291; §291; §291; §190	catenin delta-1 isoform 1ABC	O60716; O60716-3; O60716-4; O60716-22	http://www.phosphosite.org/proteinAction.do?id=3241&showAllSites=true	108; 105; 106; 93	DDQRSMGY*DDLDYGM; DDQRSMGY*DDLDYGM; DDQRSMGY*DDLDYGM; DDQRSMGY*DDLDYGM	Src; Src; Src; Src		SM#GY*DDLDYGMMSDYGTAR	2	1122.4	20790	20616			20821	20904													5.496	5.263			4.893	5.703	-1.0311	0.238			-0.2872	-0.0596	0.0406	0.0419
591	588	Adaptor/scaffold	CTNND1; CTNND1; CTNND1; CTNND1	CTNND1; CTNND1 iso3; CTNND1 iso4; CTNND1 iso22	§291; §291; §291; §190	catenin delta-1 isoform 1ABC	O60716; O60716-3; O60716-4; O60716-22	http://www.phosphosite.org/proteinAction.do?id=3241&showAllSites=true	108; 105; 106; 93	DDQRSMGY*DDLDYGM; DDQRSMGY*DDLDYGM; DDQRSMGY*DDLDYGM; DDQRSMGY*DDLDYGM	Src; Src; Src; Src		SM#GY*DDLDYGMMSDYGTAR	2	1122.4		20788			20860	20924														4.889			5.436	5.221		0.2221			0.6229	0.0985		0.0264
592	589	Adaptor/scaffold	CTNND1; CTNND1; CTNND1; CTNND1	CTNND1; CTNND1 iso3; CTNND1 iso4; CTNND1 iso22	§291; §291; §291; §190	catenin delta-1 isoform 1ABC	O60716; O60716-3; O60716-4; O60716-22	http://www.phosphosite.org/proteinAction.do?id=3241&showAllSites=true	108; 105; 106; 93	DDQRSMGY*DDLDYGM; DDQRSMGY*DDLDYGM; DDQRSMGY*DDLDYGM; DDQRSMGY*DDLDYGM	Src; Src; Src; Src		SM#GY*DDLDYGMMSDYGTAR	3	748.604	20812	20679				20897													3.337	4.287				2.991	0.732	0.5882				0.8524	0.0665	0.0553
593	590	Adaptor/scaffold	CTNND1; CTNND1; CTNND1; CTNND1	CTNND1; CTNND1 iso3; CTNND1 iso4; CTNND1 iso22	§291; §291; §291; §190	catenin delta-1 isoform 1ABC	O60716; O60716-3; O60716-4; O60716-22	http://www.phosphosite.org/proteinAction.do?id=3241&showAllSites=true	108; 105; 106; 93	DDQRSMGY*DDLDYGM; DDQRSMGY*DDLDYGM; DDQRSMGY*DDLDYGM; DDQRSMGY*DDLDYGM	Src; Src; Src; Src		SM#GY*DDLDYGMMSDYGTAR	3	748.604		20655																		3.803						0.3179						0.0674
594	591	Adaptor/scaffold	CTNND1; CTNND1; CTNND1; CTNND1	CTNND1; CTNND1 iso3; CTNND1 iso4; CTNND1 iso22	§291; §291; §291; §190	catenin delta-1 isoform 1ABC	O60716; O60716-3; O60716-4; O60716-22	http://www.phosphosite.org/proteinAction.do?id=3241&showAllSites=true	108; 105; 106; 93	DDQRSMGY*DDLDYGM; DDQRSMGY*DDLDYGM; DDQRSMGY*DDLDYGM; DDQRSMGY*DDLDYGM	Src; Src; Src; Src		SM#GY*DDLDYGMMSDYGTAR	3	748.604		21149																		2.906						0.0763						0.0491
595	592	Adaptor/scaffold	CTNND1; CTNND1; CTNND1; CTNND1	CTNND1; CTNND1 iso3; CTNND1 iso4; CTNND1 iso22	§291; §291; §291; §190	catenin delta-1 isoform 1ABC	O60716; O60716-3; O60716-4; O60716-22	http://www.phosphosite.org/proteinAction.do?id=3241&showAllSites=true	108; 105; 106; 93	DDQRSMGY*DDLDYGM; DDQRSMGY*DDLDYGM; DDQRSMGY*DDLDYGM; DDQRSMGY*DDLDYGM	Src; Src; Src; Src		SM#GY*DDLDYGMM#SDYGTAR	2	1130.4		17181																		4.325						-0.2062						0.0017
596	593	Adaptor/scaffold	CTNND1; CTNND1; CTNND1; CTNND1	CTNND1; CTNND1 iso3; CTNND1 iso4; CTNND1 iso22	§291; §291; §291; §190	catenin delta-1 isoform 1ABC	O60716; O60716-3; O60716-4; O60716-22	http://www.phosphosite.org/proteinAction.do?id=3241&showAllSites=true	108; 105; 106; 93	DDQRSMGY*DDLDYGM; DDQRSMGY*DDLDYGM; DDQRSMGY*DDLDYGM; DDQRSMGY*DDLDYGM	Src; Src; Src; Src		SM#GY*DDLDYGM#MSDYGTAR	3	753.935		17152			17331	17428														3.261			3.607	3.471		0.4121			0.646	1.0618		0.038
597	594	Adaptor/scaffold	CTNND1; CTNND1; CTNND1; CTNND1	CTNND1; CTNND1 iso3; CTNND1 iso4; CTNND1 iso22	§291, §302; §291, §302; §291, §302; §190, §201	catenin delta-1 isoform 1ABC	O60716; O60716-3; O60716-4; O60716-22	http://www.phosphosite.org/proteinAction.do?id=3241&showAllSites=true	108; 105; 106; 93	DDQRSMGY*DDLDYGM, DYGMMSDY*GTARRTG; DDQRSMGY*DDLDYGM, DYGMMSDY*GTARRTG; DDQRSMGY*DDLDYGM, DYGMMSDY*GTARRTG; DDQRSMGY*DDLDYGM, DYGMMSDY*GTARRTG	Src; Src; Src; Src		FHPEPYGLEDDQRSMGY*DDLDYGMMSDY*GTAR	4	973.623	24226						24226	24094					72.1318	71.925					3.556						0.9873						0.0708
598	595	Adaptor/scaffold	CTNND1; CTNND1; CTNND1; CTNND1	CTNND1; CTNND1 iso3; CTNND1 iso4; CTNND1 iso22	§296; §296; §296; §195	catenin delta-1 isoform 1ABC	O60716; O60716-3; O60716-4; O60716-22	http://www.phosphosite.org/proteinAction.do?id=3241&showAllSites=true	108; 105; 106; 93	MGYDDLDY*GMMSDYG; MGYDDLDY*GMMSDYG; MGYDDLDY*GMMSDYG; MGYDDLDY*GMMSDYG	Src; Src; Src; Src		SMGYDDLDY*GMMSDYGTAR	2	1114.4					22664																		4.929						-0.013
599	596	Adaptor/scaffold	CTNND1; CTNND1; CTNND1; CTNND1	CTNND1; CTNND1 iso3; CTNND1 iso4; CTNND1 iso22	§296; §296; §296; §195	catenin delta-1 isoform 1ABC	O60716; O60716-3; O60716-4; O60716-22	http://www.phosphosite.org/proteinAction.do?id=3241&showAllSites=true	108; 105; 106; 93	MGYDDLDY*GMMSDYG; MGYDDLDY*GMMSDYG; MGYDDLDY*GMMSDYG; MGYDDLDY*GMMSDYG	Src; Src; Src; Src		SMGYDDLDY*GMMSDYGTAR	3	743.272	22518	22397			22681	22638	22518	22435	22074		22719	22654	68.029	67.9022	68.1805		68.1263	67.9572	4.343	4.621			5.031	5.111	0.7544	0.6449			0.486	0.4282	0.0707	0.0166
600	597	Adaptor/scaffold	CTNND1; CTNND1; CTNND1; CTNND1	CTNND1; CTNND1 iso3; CTNND1 iso4; CTNND1 iso22	§296; §296; §296; §195	catenin delta-1 isoform 1ABC	O60716; O60716-3; O60716-4; O60716-22	http://www.phosphosite.org/proteinAction.do?id=3241&showAllSites=true	108; 105; 106; 93	MGYDDLDY*GMMSDYG; MGYDDLDY*GMMSDYG; MGYDDLDY*GMMSDYG; MGYDDLDY*GMMSDYG	Src; Src; Src; Src		SMGYDDLDY*GMM#SDYGTAR	2	1122.4	19171	19241			19159	19418													4.575	4.778			5.207	4.648	0.1533	0.4385			0.135	0.0753	0.0039	0.0201
601	598	Adaptor/scaffold	CTNND1; CTNND1; CTNND1; CTNND1	CTNND1; CTNND1 iso3; CTNND1 iso4; CTNND1 iso22	§296; §296; §296; §195	catenin delta-1 isoform 1ABC	O60716; O60716-3; O60716-4; O60716-22	http://www.phosphosite.org/proteinAction.do?id=3241&showAllSites=true	108; 105; 106; 93	MGYDDLDY*GMMSDYG; MGYDDLDY*GMMSDYG; MGYDDLDY*GMMSDYG; MGYDDLDY*GMMSDYG	Src; Src; Src; Src		SMGYDDLDY*GMM#SDYGTAR	3	748.604	19305	19299			19069	19180													4.033	2.875			3.423	4.886	1.1834	1.0322			0.7413	0.5802	0.0693	0.1092
602	599	Adaptor/scaffold	CTNND1; CTNND1; CTNND1; CTNND1	CTNND1; CTNND1 iso3; CTNND1 iso4; CTNND1 iso22	§296; §296; §296; §195	catenin delta-1 isoform 1ABC	O60716; O60716-3; O60716-4; O60716-22	http://www.phosphosite.org/proteinAction.do?id=3241&showAllSites=true	108; 105; 106; 93	MGYDDLDY*GMMSDYG; MGYDDLDY*GMMSDYG; MGYDDLDY*GMMSDYG; MGYDDLDY*GMMSDYG	Src; Src; Src; Src		SMGYDDLDY*GMM#SDYGTAR	3	748.604					19272																		3.282						0.7925
603	600	Adaptor/scaffold	CTNND1; CTNND1; CTNND1; CTNND1	CTNND1; CTNND1 iso3; CTNND1 iso4; CTNND1 iso22	§296; §296; §296; §195	catenin delta-1 isoform 1ABC	O60716; O60716-3; O60716-4; O60716-22	http://www.phosphosite.org/proteinAction.do?id=3241&showAllSites=true	108; 105; 106; 93	MGYDDLDY*GMMSDYG; MGYDDLDY*GMMSDYG; MGYDDLDY*GMMSDYG; MGYDDLDY*GMMSDYG	Src; Src; Src; Src		SMGYDDLDY*GM#MSDYGTAR	2	1122.4	21535	18366			18507	18615													4.259	4.933			5.457	4.504	0.0337	0.1761			0.1924	0.0534	0.033	0.0619
604	601	Adaptor/scaffold	CTNND1; CTNND1; CTNND1; CTNND1	CTNND1; CTNND1 iso3; CTNND1 iso4; CTNND1 iso22	§296; §296; §296; §195	catenin delta-1 isoform 1ABC	O60716; O60716-3; O60716-4; O60716-22	http://www.phosphosite.org/proteinAction.do?id=3241&showAllSites=true	108; 105; 106; 93	MGYDDLDY*GMMSDYG; MGYDDLDY*GMMSDYG; MGYDDLDY*GMMSDYG; MGYDDLDY*GMMSDYG	Src; Src; Src; Src		SMGYDDLDY*GM#MSDYGTAR	2	1122.4	21857	21652																	3.897	4.083					-0.4216	1.1717					0.0502	0.0476
605	602	Adaptor/scaffold	CTNND1; CTNND1; CTNND1; CTNND1	CTNND1; CTNND1 iso3; CTNND1 iso4; CTNND1 iso22	§296; §296; §296; §195	catenin delta-1 isoform 1ABC	O60716; O60716-3; O60716-4; O60716-22	http://www.phosphosite.org/proteinAction.do?id=3241&showAllSites=true	108; 105; 106; 93	MGYDDLDY*GMMSDYG; MGYDDLDY*GMMSDYG; MGYDDLDY*GMMSDYG; MGYDDLDY*GMMSDYG	Src; Src; Src; Src		SMGYDDLDY*GM#MSDYGTAR	3	748.604	18563	18386		17950	18516	18610	18729	18573	18231	18059	18587	18610	58.7148	58.4413	58.5312	58.4213	58.052	58.3178	5.496	5.571		2.887	5.32	5.295	0.2941	0.2776		-0.1414	0.5316	0.2524	0.125	0.1066		0.0261
606	603	Adaptor/scaffold	CTNND1; CTNND1; CTNND1; CTNND1	CTNND1; CTNND1 iso3; CTNND1 iso4; CTNND1 iso22	§296; §296; §296; §195	catenin delta-1 isoform 1ABC	O60716; O60716-3; O60716-4; O60716-22	http://www.phosphosite.org/proteinAction.do?id=3241&showAllSites=true	108; 105; 106; 93	MGYDDLDY*GMMSDYG; MGYDDLDY*GMMSDYG; MGYDDLDY*GMMSDYG; MGYDDLDY*GMMSDYG	Src; Src; Src; Src		SMGYDDLDY*GM#MSDYGTAR	3	748.604	19097	19091			20909		18729	18573	18231	18059	18587	18610	58.7148	58.4413	58.5312	58.4213	58.052	58.3178	3.797	4.912			3.806		0.7989	0.6145			1.2558		0.0234	0
607	604	Adaptor/scaffold	CTNND1; CTNND1; CTNND1; CTNND1	CTNND1; CTNND1 iso3; CTNND1 iso4; CTNND1 iso22	§296; §296; §296; §195	catenin delta-1 isoform 1ABC	O60716; O60716-3; O60716-4; O60716-22	http://www.phosphosite.org/proteinAction.do?id=3241&showAllSites=true	108; 105; 106; 93	MGYDDLDY*GMMSDYG; MGYDDLDY*GMMSDYG; MGYDDLDY*GMMSDYG; MGYDDLDY*GMMSDYG	Src; Src; Src; Src		SMGYDDLDY*GM#MSDYGTAR	3	748.604	20835						18729	18573	18231	18059	18587	18610	58.7148	58.4413	58.5312	58.4213	58.052	58.3178	3.53						0.6205						0.0783
608	605	Adaptor/scaffold	CTNND1; CTNND1; CTNND1; CTNND1	CTNND1; CTNND1 iso3; CTNND1 iso4; CTNND1 iso22	§296; §296; §296; §195	catenin delta-1 isoform 1ABC	O60716; O60716-3; O60716-4; O60716-22	http://www.phosphosite.org/proteinAction.do?id=3241&showAllSites=true	108; 105; 106; 93	MGYDDLDY*GMMSDYG; MGYDDLDY*GMMSDYG; MGYDDLDY*GMMSDYG; MGYDDLDY*GMMSDYG	Src; Src; Src; Src		SMGYDDLDY*GM#MSDYGTAR	3	748.604	19516						18729	18573	18231	18059	18587	18610	58.7148	58.4413	58.5312	58.4213	58.052	58.3178	3.296						-1.1311						0.0369
609	606	Adaptor/scaffold	CTNND1; CTNND1; CTNND1; CTNND1	CTNND1; CTNND1 iso3; CTNND1 iso4; CTNND1 iso22	§296; §296; §296; §195	catenin delta-1 isoform 1ABC	O60716; O60716-3; O60716-4; O60716-22	http://www.phosphosite.org/proteinAction.do?id=3241&showAllSites=true	108; 105; 106; 93	MGYDDLDY*GMMSDYG; MGYDDLDY*GMMSDYG; MGYDDLDY*GMMSDYG; MGYDDLDY*GMMSDYG	Src; Src; Src; Src		SMGYDDLDY*GM#M#SDYGTAR	2	1130.4					15567																		4.544						-0.0377
610	607	Adaptor/scaffold	CTNND1; CTNND1; CTNND1; CTNND1	CTNND1; CTNND1 iso3; CTNND1 iso4; CTNND1 iso22	§296; §296; §296; §195	catenin delta-1 isoform 1ABC	O60716; O60716-3; O60716-4; O60716-22	http://www.phosphosite.org/proteinAction.do?id=3241&showAllSites=true	108; 105; 106; 93	MGYDDLDY*GMMSDYG; MGYDDLDY*GMMSDYG; MGYDDLDY*GMMSDYG; MGYDDLDY*GMMSDYG	Src; Src; Src; Src		SMGYDDLDY*GM#M#SDYGTAR	3	753.935					15531	15500																	5.387	5.403					0.3899	0.5418
611	608	Adaptor/scaffold	CTNND1; CTNND1; CTNND1; CTNND1	CTNND1; CTNND1 iso3; CTNND1 iso4; CTNND1 iso22	§296; §296; §296; §195	catenin delta-1 isoform 1ABC	O60716; O60716-3; O60716-4; O60716-22	http://www.phosphosite.org/proteinAction.do?id=3241&showAllSites=true	108; 105; 106; 93	MGYDDLDY*GMMSDYG; MGYDDLDY*GMMSDYG; MGYDDLDY*GMMSDYG; MGYDDLDY*GMMSDYG	Src; Src; Src; Src		SM#GYDDLDY*GMMSDYGTAR	2	1122.4	20710	20560			20591	20650													3.79	4.884			5.734	5.455	-0.1336	0.2137			0.3689	0.4994	0.1107	0.1496
612	609	Adaptor/scaffold	CTNND1; CTNND1; CTNND1; CTNND1	CTNND1; CTNND1 iso3; CTNND1 iso4; CTNND1 iso22	§296; §296; §296; §195	catenin delta-1 isoform 1ABC	O60716; O60716-3; O60716-4; O60716-22	http://www.phosphosite.org/proteinAction.do?id=3241&showAllSites=true	108; 105; 106; 93	MGYDDLDY*GMMSDYG; MGYDDLDY*GMMSDYG; MGYDDLDY*GMMSDYG; MGYDDLDY*GMMSDYG	Src; Src; Src; Src		SM#GYDDLDY*GMMSDYGTAR	2	1122.4	20547	21002			20560														5.311	4.625			5.301		0.0659	0.4056			0.4355		0.1923	0.0565
613	610	Adaptor/scaffold	CTNND1; CTNND1; CTNND1; CTNND1	CTNND1; CTNND1 iso3; CTNND1 iso4; CTNND1 iso22	§296; §296; §296; §195	catenin delta-1 isoform 1ABC	O60716; O60716-3; O60716-4; O60716-22	http://www.phosphosite.org/proteinAction.do?id=3241&showAllSites=true	108; 105; 106; 93	MGYDDLDY*GMMSDYG; MGYDDLDY*GMMSDYG; MGYDDLDY*GMMSDYG; MGYDDLDY*GMMSDYG	Src; Src; Src; Src		SM#GYDDLDY*GMMSDYGTAR	2	1122.4	21029	21237																	4.81	4.27					0.3726	0.6442					0.0769	0.0596
614	611	Adaptor/scaffold	CTNND1; CTNND1; CTNND1; CTNND1	CTNND1; CTNND1 iso3; CTNND1 iso4; CTNND1 iso22	§296; §296; §296; §195	catenin delta-1 isoform 1ABC	O60716; O60716-3; O60716-4; O60716-22	http://www.phosphosite.org/proteinAction.do?id=3241&showAllSites=true	108; 105; 106; 93	MGYDDLDY*GMMSDYG; MGYDDLDY*GMMSDYG; MGYDDLDY*GMMSDYG; MGYDDLDY*GMMSDYG	Src; Src; Src; Src		SM#GYDDLDY*GMMSDYGTAR	2	1122.4	21238	21462																	4.606	4.159					0.3719	1.0518					0.0737	0.0706
615	612	Adaptor/scaffold	CTNND1; CTNND1; CTNND1; CTNND1	CTNND1; CTNND1 iso3; CTNND1 iso4; CTNND1 iso22	§296; §296; §296; §195	catenin delta-1 isoform 1ABC	O60716; O60716-3; O60716-4; O60716-22	http://www.phosphosite.org/proteinAction.do?id=3241&showAllSites=true	108; 105; 106; 93	MGYDDLDY*GMMSDYG; MGYDDLDY*GMMSDYG; MGYDDLDY*GMMSDYG; MGYDDLDY*GMMSDYG	Src; Src; Src; Src		SM#GYDDLDY*GMMSDYGTAR	3	748.604	20548	20380			20584	20648													4.279	4.73			5.093	4.112	0.6482	0.5933			0.6752	0.1572	0.027	0.055
616	613	Adaptor/scaffold	CTNND1; CTNND1; CTNND1; CTNND1	CTNND1; CTNND1 iso3; CTNND1 iso4; CTNND1 iso22	§296; §296; §296; §195	catenin delta-1 isoform 1ABC	O60716; O60716-3; O60716-4; O60716-22	http://www.phosphosite.org/proteinAction.do?id=3241&showAllSites=true	108; 105; 106; 93	MGYDDLDY*GMMSDYG; MGYDDLDY*GMMSDYG; MGYDDLDY*GMMSDYG; MGYDDLDY*GMMSDYG	Src; Src; Src; Src		SM#GYDDLDY*GMMSDYGTAR	3	748.604	21078	20896																	2.572	2.631					2.3683	1.1608					0.0757	0.0839
617	614	Adaptor/scaffold	CTNND1; CTNND1; CTNND1; CTNND1	CTNND1; CTNND1 iso3; CTNND1 iso4; CTNND1 iso22	§296; §296; §296; §195	catenin delta-1 isoform 1ABC	O60716; O60716-3; O60716-4; O60716-22	http://www.phosphosite.org/proteinAction.do?id=3241&showAllSites=true	108; 105; 106; 93	MGYDDLDY*GMMSDYG; MGYDDLDY*GMMSDYG; MGYDDLDY*GMMSDYG; MGYDDLDY*GMMSDYG	Src; Src; Src; Src		SM#GYDDLDY*GMMSDYGTAR	3	748.604	21282																		2.513						1.8426						0.0534
618	615	Adaptor/scaffold	CTNND1; CTNND1; CTNND1; CTNND1	CTNND1; CTNND1 iso3; CTNND1 iso4; CTNND1 iso22	§296; §296; §296; §195	catenin delta-1 isoform 1ABC	O60716; O60716-3; O60716-4; O60716-22	http://www.phosphosite.org/proteinAction.do?id=3241&showAllSites=true	108; 105; 106; 93	MGYDDLDY*GMMSDYG; MGYDDLDY*GMMSDYG; MGYDDLDY*GMMSDYG; MGYDDLDY*GMMSDYG	Src; Src; Src; Src		SM#GYDDLDY*GMM#SDYGTAR	2	1130.4	16952	16823			16978	16913													5.041	4.874			4.967	4.797	0.0227	0.1257			-0.1462	0.2454	0.0547	0.0504
619	616	Adaptor/scaffold	CTNND1; CTNND1; CTNND1; CTNND1	CTNND1; CTNND1 iso3; CTNND1 iso4; CTNND1 iso22	§296; §296; §296; §195	catenin delta-1 isoform 1ABC	O60716; O60716-3; O60716-4; O60716-22	http://www.phosphosite.org/proteinAction.do?id=3241&showAllSites=true	108; 105; 106; 93	MGYDDLDY*GMMSDYG; MGYDDLDY*GMMSDYG; MGYDDLDY*GMMSDYG; MGYDDLDY*GMMSDYG	Src; Src; Src; Src		SM#GYDDLDY*GMM#SDYGTAR	2	1130.4	17170	17392			17595	17127													5.061	4.353			4.397	4.662	0.4052	0.9613			0.1333	-1.4222	0.0061	0.0032
620	617	Adaptor/scaffold	CTNND1; CTNND1; CTNND1; CTNND1	CTNND1; CTNND1 iso3; CTNND1 iso4; CTNND1 iso22	§296; §296; §296; §195	catenin delta-1 isoform 1ABC	O60716; O60716-3; O60716-4; O60716-22	http://www.phosphosite.org/proteinAction.do?id=3241&showAllSites=true	108; 105; 106; 93	MGYDDLDY*GMMSDYG; MGYDDLDY*GMMSDYG; MGYDDLDY*GMMSDYG; MGYDDLDY*GMMSDYG	Src; Src; Src; Src		SM#GYDDLDY*GMM#SDYGTAR	2	1130.4	17612				18061	17670													4.099				3.983	4.16	0.0494				1.6564	0.6229	0.0231
621	618	Adaptor/scaffold	CTNND1; CTNND1; CTNND1; CTNND1	CTNND1; CTNND1 iso3; CTNND1 iso4; CTNND1 iso22	§296; §296; §296; §195	catenin delta-1 isoform 1ABC	O60716; O60716-3; O60716-4; O60716-22	http://www.phosphosite.org/proteinAction.do?id=3241&showAllSites=true	108; 105; 106; 93	MGYDDLDY*GMMSDYG; MGYDDLDY*GMMSDYG; MGYDDLDY*GMMSDYG; MGYDDLDY*GMMSDYG	Src; Src; Src; Src		SM#GYDDLDY*GMM#SDYGTAR	2	1130.4						17967																		4.581						-1.2512
622	619	Adaptor/scaffold	CTNND1; CTNND1; CTNND1; CTNND1	CTNND1; CTNND1 iso3; CTNND1 iso4; CTNND1 iso22	§296; §296; §296; §195	catenin delta-1 isoform 1ABC	O60716; O60716-3; O60716-4; O60716-22	http://www.phosphosite.org/proteinAction.do?id=3241&showAllSites=true	108; 105; 106; 93	MGYDDLDY*GMMSDYG; MGYDDLDY*GMMSDYG; MGYDDLDY*GMMSDYG; MGYDDLDY*GMMSDYG	Src; Src; Src; Src		SM#GYDDLDY*GMM#SDYGTAR	2	1130.4						18768																		4.09						0.755
623	620	Adaptor/scaffold	CTNND1; CTNND1; CTNND1; CTNND1	CTNND1; CTNND1 iso3; CTNND1 iso4; CTNND1 iso22	§296; §296; §296; §195	catenin delta-1 isoform 1ABC	O60716; O60716-3; O60716-4; O60716-22	http://www.phosphosite.org/proteinAction.do?id=3241&showAllSites=true	108; 105; 106; 93	MGYDDLDY*GMMSDYG; MGYDDLDY*GMMSDYG; MGYDDLDY*GMMSDYG; MGYDDLDY*GMMSDYG	Src; Src; Src; Src		SM#GYDDLDY*GMM#SDYGTAR	3	753.935		17814																		2.783						0.9508						0.0096
624	621	Adaptor/scaffold	CTNND1; CTNND1; CTNND1; CTNND1	CTNND1; CTNND1 iso3; CTNND1 iso4; CTNND1 iso22	§296; §296; §296; §195	catenin delta-1 isoform 1ABC	O60716; O60716-3; O60716-4; O60716-22	http://www.phosphosite.org/proteinAction.do?id=3241&showAllSites=true	108; 105; 106; 93	MGYDDLDY*GMMSDYG; MGYDDLDY*GMMSDYG; MGYDDLDY*GMMSDYG; MGYDDLDY*GMMSDYG	Src; Src; Src; Src		SM#GYDDLDY*GM#MSDYGTAR	2	1130.4	16478																		4.497						-0.3579						0.0035
625	622	Adaptor/scaffold	CTNND1; CTNND1; CTNND1; CTNND1	CTNND1; CTNND1 iso3; CTNND1 iso4; CTNND1 iso22	§296; §296; §296; §195	catenin delta-1 isoform 1ABC	O60716; O60716-3; O60716-4; O60716-22	http://www.phosphosite.org/proteinAction.do?id=3241&showAllSites=true	108; 105; 106; 93	MGYDDLDY*GMMSDYG; MGYDDLDY*GMMSDYG; MGYDDLDY*GMMSDYG; MGYDDLDY*GMMSDYG	Src; Src; Src; Src		SM#GYDDLDY*GM#MSDYGTAR	3	753.935	16506	17449			18155	17739													4.089	2.583			3.405	3.108	0.405	0.485			0.4008	0.8455	0.0322	0.024
626	623	Adaptor/scaffold	CTNND1; CTNND1; CTNND1; CTNND1	CTNND1; CTNND1 iso3; CTNND1 iso4; CTNND1 iso22	§296; §296; §296; §195	catenin delta-1 isoform 1ABC	O60716; O60716-3; O60716-4; O60716-22	http://www.phosphosite.org/proteinAction.do?id=3241&showAllSites=true	108; 105; 106; 93	MGYDDLDY*GMMSDYG; MGYDDLDY*GMMSDYG; MGYDDLDY*GMMSDYG; MGYDDLDY*GMMSDYG	Src; Src; Src; Src		SM#GYDDLDY*GM#MSDYGTAR	3	753.935					18091																		2.798						0.7031
627	624	Adaptor/scaffold	CTNND1; CTNND1; CTNND1; CTNND1	CTNND1; CTNND1 iso3; CTNND1 iso4; CTNND1 iso22	§300; §300; §300; §199	catenin delta-1 isoform 1ABC	O60716; O60716-3; O60716-4; O60716-22	http://www.phosphosite.org/proteinAction.do?id=3241&showAllSites=true	108; 105; 106; 93	DLDYGMMS*DYGTARR; DLDYGMMS*DYGTARR; DLDYGMMS*DYGTARR; DLDYGMMS*DYGTARR			SMGYDDLDYGM#MS*DYGTAR	2	1122.4	19395																		4.716						0.4411						0.0073
628	625	Adaptor/scaffold	CTNND1; CTNND1; CTNND1; CTNND1	CTNND1; CTNND1 iso3; CTNND1 iso4; CTNND1 iso22	§300; §300; §300; §199	catenin delta-1 isoform 1ABC	O60716; O60716-3; O60716-4; O60716-22	http://www.phosphosite.org/proteinAction.do?id=3241&showAllSites=true	108; 105; 106; 93	DLDYGMMS*DYGTARR; DLDYGMMS*DYGTARR; DLDYGMMS*DYGTARR; DLDYGMMS*DYGTARR			SMGYDDLDYGM#MS*DYGTAR	3	748.604	18774	18878			18716														5	3.849			4.517		0.497	0.3622			0.5278		0.0156	0.0528
629	626	Adaptor/scaffold	CTNND1; CTNND1; CTNND1; CTNND1	CTNND1; CTNND1 iso3; CTNND1 iso4; CTNND1 iso22	§300; §300; §300; §199	catenin delta-1 isoform 1ABC	O60716; O60716-3; O60716-4; O60716-22	http://www.phosphosite.org/proteinAction.do?id=3241&showAllSites=true	108; 105; 106; 93	DLDYGMMS*DYGTARR; DLDYGMMS*DYGTARR; DLDYGMMS*DYGTARR; DLDYGMMS*DYGTARR			SMGYDDLDYGM#MS*DYGTAR	3	748.604		19412																		3.014						1.2935						0.0201
630	627	Adaptor/scaffold	CTNND1; CTNND1; CTNND1; CTNND1	CTNND1; CTNND1 iso3; CTNND1 iso4; CTNND1 iso22	§300; §300; §300; §199	catenin delta-1 isoform 1ABC	O60716; O60716-3; O60716-4; O60716-22	http://www.phosphosite.org/proteinAction.do?id=3241&showAllSites=true	108; 105; 106; 93	DLDYGMMS*DYGTARR; DLDYGMMS*DYGTARR; DLDYGMMS*DYGTARR; DLDYGMMS*DYGTARR			SMGYDDLDYGM#MS*DYGTAR	3	748.604		20082																		2.897						0.769						0.0389
631	628	Adaptor/scaffold	CTNND1; CTNND1; CTNND1; CTNND1	CTNND1; CTNND1 iso3; CTNND1 iso4; CTNND1 iso22	§300; §300; §300; §199	catenin delta-1 isoform 1ABC	O60716; O60716-3; O60716-4; O60716-22	http://www.phosphosite.org/proteinAction.do?id=3241&showAllSites=true	108; 105; 106; 93	DLDYGMMS*DYGTARR; DLDYGMMS*DYGTARR; DLDYGMMS*DYGTARR; DLDYGMMS*DYGTARR			SMGYDDLDYGM#MS*DYGTAR	3	748.604		21374																		2.528						0.2364						0.0299
632	629	Adaptor/scaffold	CTNND1; CTNND1; CTNND1; CTNND1	CTNND1; CTNND1 iso3; CTNND1 iso4; CTNND1 iso22	§300; §300; §300; §199	catenin delta-1 isoform 1ABC	O60716; O60716-3; O60716-4; O60716-22	http://www.phosphosite.org/proteinAction.do?id=3241&showAllSites=true	108; 105; 106; 93	DLDYGMMS*DYGTARR; DLDYGMMS*DYGTARR; DLDYGMMS*DYGTARR; DLDYGMMS*DYGTARR			SMGYDDLDYGM#M#S*DYGTAR	3	753.935	15953																		3.061						-0.6384						0.078
633	630	Adaptor/scaffold	CTNND1; CTNND1; CTNND1; CTNND1	CTNND1; CTNND1 iso3; CTNND1 iso4; CTNND1 iso22	§300; §300; §300; §199	catenin delta-1 isoform 1ABC	O60716; O60716-3; O60716-4; O60716-22	http://www.phosphosite.org/proteinAction.do?id=3241&showAllSites=true	108; 105; 106; 93	DLDYGMMS*DYGTARR; DLDYGMMS*DYGTARR; DLDYGMMS*DYGTARR; DLDYGMMS*DYGTARR			SM#GYDDLDYGMMS*DYGTAR	2	1122.4		20349																		4.717						0.2629						0.0269
634	631	Adaptor/scaffold	CTNND1; CTNND1; CTNND1; CTNND1	CTNND1; CTNND1 iso3; CTNND1 iso4; CTNND1 iso22	§300; §300; §300; §199	catenin delta-1 isoform 1ABC	O60716; O60716-3; O60716-4; O60716-22	http://www.phosphosite.org/proteinAction.do?id=3241&showAllSites=true	108; 105; 106; 93	DLDYGMMS*DYGTARR; DLDYGMMS*DYGTARR; DLDYGMMS*DYGTARR; DLDYGMMS*DYGTARR			SM#GYDDLDYGMMS*DYGTAR	3	748.604		19847			19922															3.6			3.157			1.0923			-0.5288			0.0619
635	632	Adaptor/scaffold	CTNND1; CTNND1; CTNND1; CTNND1	CTNND1; CTNND1 iso3; CTNND1 iso4; CTNND1 iso22	§300; §300; §300; §199	catenin delta-1 isoform 1ABC	O60716; O60716-3; O60716-4; O60716-22	http://www.phosphosite.org/proteinAction.do?id=3241&showAllSites=true	108; 105; 106; 93	DLDYGMMS*DYGTARR; DLDYGMMS*DYGTARR; DLDYGMMS*DYGTARR; DLDYGMMS*DYGTARR			SM#GYDDLDYGMM#S*DYGTAR	3	753.935	17711	16377	16109		16266	16495													2.552	4.337	3.126		4.114	3.873	0.6956	0.5163	0.8431		0.584	0.5215	0.028	0.0261	0.041
636	633	Adaptor/scaffold	CTNND1; CTNND1; CTNND1; CTNND1	CTNND1; CTNND1 iso3; CTNND1 iso4; CTNND1 iso22	§300; §300; §300; §199	catenin delta-1 isoform 1ABC	O60716; O60716-3; O60716-4; O60716-22	http://www.phosphosite.org/proteinAction.do?id=3241&showAllSites=true	108; 105; 106; 93	DLDYGMMS*DYGTARR; DLDYGMMS*DYGTARR; DLDYGMMS*DYGTARR; DLDYGMMS*DYGTARR			SM#GYDDLDYGMM#S*DYGTAR	3	753.935		16162			16475															3.74			4.195			0.0955			0.442			0.0463
637	634	Adaptor/scaffold	CTNND1; CTNND1; CTNND1; CTNND1	CTNND1; CTNND1 iso3; CTNND1 iso4; CTNND1 iso22	§300; §300; §300; §199	catenin delta-1 isoform 1ABC	O60716; O60716-3; O60716-4; O60716-22	http://www.phosphosite.org/proteinAction.do?id=3241&showAllSites=true	108; 105; 106; 93	DLDYGMMS*DYGTARR; DLDYGMMS*DYGTARR; DLDYGMMS*DYGTARR; DLDYGMMS*DYGTARR			SM#GYDDLDYGMM#S*DYGTAR	3	753.935		17940			17703															2.937			3.459			-0.1113			0.5832			0.0358
638	635	Adaptor/scaffold	CTNND1; CTNND1; CTNND1; CTNND1	CTNND1; CTNND1 iso3; CTNND1 iso4; CTNND1 iso22	§300; §300; §300; §199	catenin delta-1 isoform 1ABC	O60716; O60716-3; O60716-4; O60716-22	http://www.phosphosite.org/proteinAction.do?id=3241&showAllSites=true	108; 105; 106; 93	DLDYGMMS*DYGTARR; DLDYGMMS*DYGTARR; DLDYGMMS*DYGTARR; DLDYGMMS*DYGTARR			SM#GYDDLDYGM#MS*DYGTAR	2	1130.4	18366				18480														4.491				4.214		0.5839				1.1744		0.0233
639	636	Adaptor/scaffold	CTNND1; CTNND1; CTNND1; CTNND1	CTNND1; CTNND1 iso3; CTNND1 iso4; CTNND1 iso22	§300; §300; §300; §199	catenin delta-1 isoform 1ABC	O60716; O60716-3; O60716-4; O60716-22	http://www.phosphosite.org/proteinAction.do?id=3241&showAllSites=true	108; 105; 106; 93	DLDYGMMS*DYGTARR; DLDYGMMS*DYGTARR; DLDYGMMS*DYGTARR; DLDYGMMS*DYGTARR			SM#GYDDLDYGM#MS*DYGTAR	3	753.935	17918	17515			16681	16695	16587	16452	16089	15980	16681	16606	53.4683	53.2563	53.0562	53.1333	53.2283	53.2553	2.861	2.899			4.294	5.066	-0.1367	0.8515			0.72	0.9326	0.018	0.0202
640	637	Adaptor/scaffold	CTNND1; CTNND1; CTNND1; CTNND1	CTNND1; CTNND1 iso3; CTNND1 iso4; CTNND1 iso22	§300; §300; §300; §199	catenin delta-1 isoform 1ABC	O60716; O60716-3; O60716-4; O60716-22	http://www.phosphosite.org/proteinAction.do?id=3241&showAllSites=true	108; 105; 106; 93	DLDYGMMS*DYGTARR; DLDYGMMS*DYGTARR; DLDYGMMS*DYGTARR; DLDYGMMS*DYGTARR			SM#GYDDLDYGM#MS*DYGTAR	3	753.935	18182	17683			17902	17959	16587	16452	16089	15980	16681	16606	53.4683	53.2563	53.0562	53.1333	53.2283	53.2553	2.401	2.891			3.735	3.482	0.8085	0.382			0.6259	1.4835	0.0352	0.0586
641	638	Adaptor/scaffold	CTNND1; CTNND1; CTNND1; CTNND1	CTNND1; CTNND1 iso3; CTNND1 iso4; CTNND1 iso22	§300; §300; §300; §199	catenin delta-1 isoform 1ABC	O60716; O60716-3; O60716-4; O60716-22	http://www.phosphosite.org/proteinAction.do?id=3241&showAllSites=true	108; 105; 106; 93	DLDYGMMS*DYGTARR; DLDYGMMS*DYGTARR; DLDYGMMS*DYGTARR; DLDYGMMS*DYGTARR			SM#GYDDLDYGM#MS*DYGTAR	3	753.935						18170	16587	16452	16089	15980	16681	16606	53.4683	53.2563	53.0562	53.1333	53.2283	53.2553						3.123						0.0901
642	639	Adaptor/scaffold	CTNND1; CTNND1; CTNND1; CTNND1	CTNND1; CTNND1 iso3; CTNND1 iso4; CTNND1 iso22	§300; §300; §300; §199	catenin delta-1 isoform 1ABC	O60716; O60716-3; O60716-4; O60716-22	http://www.phosphosite.org/proteinAction.do?id=3241&showAllSites=true	108; 105; 106; 93	DLDYGMMS*DYGTARR; DLDYGMMS*DYGTARR; DLDYGMMS*DYGTARR; DLDYGMMS*DYGTARR			SM#GYDDLDYGM#MS*DYGTAR	3	753.935						17985	16587	16452	16089	15980	16681	16606	53.4683	53.2563	53.0562	53.1333	53.2283	53.2553						2.433						0.2796
643	640	Adaptor/scaffold	CTNND1; CTNND1; CTNND1; CTNND1	CTNND1; CTNND1 iso3; CTNND1 iso4; CTNND1 iso22	§300; §300; §300; §199	catenin delta-1 isoform 1ABC	O60716; O60716-3; O60716-4; O60716-22	http://www.phosphosite.org/proteinAction.do?id=3241&showAllSites=true	108; 105; 106; 93	DLDYGMMS*DYGTARR; DLDYGMMS*DYGTARR; DLDYGMMS*DYGTARR; DLDYGMMS*DYGTARR			SMGYDDLDYGMMS*DYGTARR	3	795.306	19537	19353					19537	19392			19574	19168	60.8123	60.4405			60.4627	59.4823	2.596	2.67					0.672	-1.2728					0.012	0.0922
644	641	Adaptor/scaffold	CTNND1; CTNND1; CTNND1; CTNND1	CTNND1; CTNND1 iso3; CTNND1 iso4; CTNND1 iso22	§302; §302; §302; §201	catenin delta-1 isoform 1ABC	O60716; O60716-3; O60716-4; O60716-22	http://www.phosphosite.org/proteinAction.do?id=3241&showAllSites=true	108; 105; 106; 93	DYGMMSDY*GTARRTG; DYGMMSDY*GTARRTG; DYGMMSDY*GTARRTG; DYGMMSDY*GTARRTG	Src; Src; Src; Src		RSMGYDDLDYGMMSDY*GTAR	3	795.306	19057	18873																	4.325	4.087					0.8134	0.368					0.1065	0.0588
645	642	Adaptor/scaffold	CTNND1; CTNND1; CTNND1; CTNND1	CTNND1; CTNND1 iso3; CTNND1 iso4; CTNND1 iso22	§302; §302; §302; §201	catenin delta-1 isoform 1ABC	O60716; O60716-3; O60716-4; O60716-22	http://www.phosphosite.org/proteinAction.do?id=3241&showAllSites=true	108; 105; 106; 93	DYGMMSDY*GTARRTG; DYGMMSDY*GTARRTG; DYGMMSDY*GTARRTG; DYGMMSDY*GTARRTG	Src; Src; Src; Src		SMGYDDLDYGMMSDY*GTAR	2	1114.4	21762	21622			21888	21867	21762	21679	21297	21057	21942	21919	66.2582	66.0347	66.2353	66.0013	66.2343	66.1915	5.474	5.195			5.138	5.356	0.0032	-0.0388			-0.2348	-0.245	0.1199	0.1043
646	643	Adaptor/scaffold	CTNND1; CTNND1; CTNND1; CTNND1	CTNND1; CTNND1 iso3; CTNND1 iso4; CTNND1 iso22	§302; §302; §302; §201	catenin delta-1 isoform 1ABC	O60716; O60716-3; O60716-4; O60716-22	http://www.phosphosite.org/proteinAction.do?id=3241&showAllSites=true	108; 105; 106; 93	DYGMMSDY*GTARRTG; DYGMMSDY*GTARRTG; DYGMMSDY*GTARRTG; DYGMMSDY*GTARRTG	Src; Src; Src; Src		SMGYDDLDYGMMSDY*GTAR	2	1114.4		21866					21762	21679	21297	21057	21942	21919	66.2582	66.0347	66.2353	66.0013	66.2343	66.1915		4.283						-0.4664						0.1302
647	644	Adaptor/scaffold	CTNND1; CTNND1; CTNND1; CTNND1	CTNND1; CTNND1 iso3; CTNND1 iso4; CTNND1 iso22	§302; §302; §302; §201	catenin delta-1 isoform 1ABC	O60716; O60716-3; O60716-4; O60716-22	http://www.phosphosite.org/proteinAction.do?id=3241&showAllSites=true	108; 105; 106; 93	DYGMMSDY*GTARRTG; DYGMMSDY*GTARRTG; DYGMMSDY*GTARRTG; DYGMMSDY*GTARRTG	Src; Src; Src; Src		SMGYDDLDYGMMSDY*GTAR	3	743.272	21778	21623			21924	21880													4.027	4.487			4.421	4.91	0.5895	0.331			0.4064	0.7181	0.0809	0.0317
648	645	Adaptor/scaffold	CTNND1; CTNND1; CTNND1; CTNND1	CTNND1; CTNND1 iso3; CTNND1 iso4; CTNND1 iso22	§302; §302; §302; §201	catenin delta-1 isoform 1ABC	O60716; O60716-3; O60716-4; O60716-22	http://www.phosphosite.org/proteinAction.do?id=3241&showAllSites=true	108; 105; 106; 93	DYGMMSDY*GTARRTG; DYGMMSDY*GTARRTG; DYGMMSDY*GTARRTG; DYGMMSDY*GTARRTG	Src; Src; Src; Src		SMGYDDLDYGM#MSDY*GTAR	2	1122.4	18730	18576			18715	18835	18750	18573	18210	18059	18715	18685	58.7665	58.4413	58.4783	58.4213	58.052	58.3178	4.998	5.234			5.076	5.091	0.227	0.2989			0.0245	0.0885	0.0573	0.0565
649	646	Adaptor/scaffold	CTNND1; CTNND1; CTNND1; CTNND1	CTNND1; CTNND1 iso3; CTNND1 iso4; CTNND1 iso22	§302; §302; §302; §201	catenin delta-1 isoform 1ABC	O60716; O60716-3; O60716-4; O60716-22	http://www.phosphosite.org/proteinAction.do?id=3241&showAllSites=true	108; 105; 106; 93	DYGMMSDY*GTARRTG; DYGMMSDY*GTARRTG; DYGMMSDY*GTARRTG; DYGMMSDY*GTARRTG	Src; Src; Src; Src		SMGYDDLDYGM#MSDY*GTAR	2	1122.4	18968	18793			18961	19062	18750	18573	18210	18059	18715	18685	58.7665	58.4413	58.4783	58.4213	58.052	58.3178	4.911	4.178			4.548	4.536	0.2877	0.4382			-0.1633	-0.2565	0.0306	0.0135
650	647	Adaptor/scaffold	CTNND1; CTNND1; CTNND1; CTNND1	CTNND1; CTNND1 iso3; CTNND1 iso4; CTNND1 iso22	§302; §302; §302; §201	catenin delta-1 isoform 1ABC	O60716; O60716-3; O60716-4; O60716-22	http://www.phosphosite.org/proteinAction.do?id=3241&showAllSites=true	108; 105; 106; 93	DYGMMSDY*GTARRTG; DYGMMSDY*GTARRTG; DYGMMSDY*GTARRTG; DYGMMSDY*GTARRTG	Src; Src; Src; Src		SMGYDDLDYGM#MSDY*GTAR	3	748.604		18596																		4.92						0.4417						0.0543
651	648	Adaptor/scaffold	CTNND1; CTNND1; CTNND1; CTNND1	CTNND1; CTNND1 iso3; CTNND1 iso4; CTNND1 iso22	§302; §302; §302; §201	catenin delta-1 isoform 1ABC	O60716; O60716-3; O60716-4; O60716-22	http://www.phosphosite.org/proteinAction.do?id=3241&showAllSites=true	108; 105; 106; 93	DYGMMSDY*GTARRTG; DYGMMSDY*GTARRTG; DYGMMSDY*GTARRTG; DYGMMSDY*GTARRTG	Src; Src; Src; Src		SMGYDDLDYGM#M#SDY*GTAR	2	1130.4		15841			15972	15963														4.984			4.905	4.716		1.3342			0.1154	0.6801		0.0775
652	649	Adaptor/scaffold	CTNND1; CTNND1; CTNND1; CTNND1	CTNND1; CTNND1 iso3; CTNND1 iso4; CTNND1 iso22	§302; §302; §302; §201	catenin delta-1 isoform 1ABC	O60716; O60716-3; O60716-4; O60716-22	http://www.phosphosite.org/proteinAction.do?id=3241&showAllSites=true	108; 105; 106; 93	DYGMMSDY*GTARRTG; DYGMMSDY*GTARRTG; DYGMMSDY*GTARRTG; DYGMMSDY*GTARRTG	Src; Src; Src; Src		SMGYDDLDYGM#M#SDY*GTAR	2	1130.4		16112				16247														4.634				3.477		-0.2661				0.654		0.0971
653	650	Adaptor/scaffold	CTNND1; CTNND1; CTNND1; CTNND1	CTNND1; CTNND1 iso3; CTNND1 iso4; CTNND1 iso22	§302; §302; §302; §201	catenin delta-1 isoform 1ABC	O60716; O60716-3; O60716-4; O60716-22	http://www.phosphosite.org/proteinAction.do?id=3241&showAllSites=true	108; 105; 106; 93	DYGMMSDY*GTARRTG; DYGMMSDY*GTARRTG; DYGMMSDY*GTARRTG; DYGMMSDY*GTARRTG	Src; Src; Src; Src		SM#GYDDLDYGMMSDY*GTAR	2	1122.4	19668	19494			19676	19751													5.079	4.713			4.78	4.492	0.3132	0.0203			0.3472	-0.0487	0.0734	0.0673
654	651	Adaptor/scaffold	CTNND1; CTNND1; CTNND1; CTNND1	CTNND1; CTNND1 iso3; CTNND1 iso4; CTNND1 iso22	§302; §302; §302; §201	catenin delta-1 isoform 1ABC	O60716; O60716-3; O60716-4; O60716-22	http://www.phosphosite.org/proteinAction.do?id=3241&showAllSites=true	108; 105; 106; 93	DYGMMSDY*GTARRTG; DYGMMSDY*GTARRTG; DYGMMSDY*GTARRTG; DYGMMSDY*GTARRTG	Src; Src; Src; Src		SM#GYDDLDYGMMSDY*GTAR	2	1122.4	19868	19691			19874	19955													5.05	5.012			4.574	3.934	0.2881	-0.1932			0.3756	0.4227	0.081	0.0655
655	652	Adaptor/scaffold	CTNND1; CTNND1; CTNND1; CTNND1	CTNND1; CTNND1 iso3; CTNND1 iso4; CTNND1 iso22	§302; §302; §302; §201	catenin delta-1 isoform 1ABC	O60716; O60716-3; O60716-4; O60716-22	http://www.phosphosite.org/proteinAction.do?id=3241&showAllSites=true	108; 105; 106; 93	DYGMMSDY*GTARRTG; DYGMMSDY*GTARRTG; DYGMMSDY*GTARRTG; DYGMMSDY*GTARRTG	Src; Src; Src; Src		SM#GYDDLDYGMMSDY*GTAR	2	1122.4	20338	20186																	4.645	4.493					0.3641	-0.0227					0.011	0.0334
656	653	Adaptor/scaffold	CTNND1; CTNND1; CTNND1; CTNND1	CTNND1; CTNND1 iso3; CTNND1 iso4; CTNND1 iso22	§302; §302; §302; §201	catenin delta-1 isoform 1ABC	O60716; O60716-3; O60716-4; O60716-22	http://www.phosphosite.org/proteinAction.do?id=3241&showAllSites=true	108; 105; 106; 93	DYGMMSDY*GTARRTG; DYGMMSDY*GTARRTG; DYGMMSDY*GTARRTG; DYGMMSDY*GTARRTG	Src; Src; Src; Src		SM#GYDDLDYGMMSDY*GTAR	2	1122.4		20143																		4.896						-0.748						0.0176
657	654	Adaptor/scaffold	CTNND1; CTNND1; CTNND1; CTNND1	CTNND1; CTNND1 iso3; CTNND1 iso4; CTNND1 iso22	§302; §302; §302; §201	catenin delta-1 isoform 1ABC	O60716; O60716-3; O60716-4; O60716-22	http://www.phosphosite.org/proteinAction.do?id=3241&showAllSites=true	108; 105; 106; 93	DYGMMSDY*GTARRTG; DYGMMSDY*GTARRTG; DYGMMSDY*GTARRTG; DYGMMSDY*GTARRTG	Src; Src; Src; Src		SM#GYDDLDYGMMSDY*GTAR	3	748.604	19717	19522			19688	19767													5.816	3.539			4.508	4.808	0.4564	0.5775			0.5866	0.4849	0.0279	0.0409
658	655	Adaptor/scaffold	CTNND1; CTNND1; CTNND1; CTNND1	CTNND1; CTNND1 iso3; CTNND1 iso4; CTNND1 iso22	§302; §302; §302; §201	catenin delta-1 isoform 1ABC	O60716; O60716-3; O60716-4; O60716-22	http://www.phosphosite.org/proteinAction.do?id=3241&showAllSites=true	108; 105; 106; 93	DYGMMSDY*GTARRTG; DYGMMSDY*GTARRTG; DYGMMSDY*GTARRTG; DYGMMSDY*GTARRTG	Src; Src; Src; Src		SM#GYDDLDYGMM#SDY*GTAR	2	1130.4	16271	16314			16255	16449													4.898	5.022			4.397	4.323	0.4888	0.5423			0.1327	-0.1152	0.0572	0.0172
659	656	Adaptor/scaffold	CTNND1; CTNND1; CTNND1; CTNND1	CTNND1; CTNND1 iso3; CTNND1 iso4; CTNND1 iso22	§302; §302; §302; §201	catenin delta-1 isoform 1ABC	O60716; O60716-3; O60716-4; O60716-22	http://www.phosphosite.org/proteinAction.do?id=3241&showAllSites=true	108; 105; 106; 93	DYGMMSDY*GTARRTG; DYGMMSDY*GTARRTG; DYGMMSDY*GTARRTG; DYGMMSDY*GTARRTG	Src; Src; Src; Src		SM#GYDDLDYGMM#SDY*GTAR	2	1130.4					16459																		4.3						0.115
660	657	Adaptor/scaffold	CTNND1; CTNND1; CTNND1; CTNND1	CTNND1; CTNND1 iso3; CTNND1 iso4; CTNND1 iso22	§302; §302; §302; §201	catenin delta-1 isoform 1ABC	O60716; O60716-3; O60716-4; O60716-22	http://www.phosphosite.org/proteinAction.do?id=3241&showAllSites=true	108; 105; 106; 93	DYGMMSDY*GTARRTG; DYGMMSDY*GTARRTG; DYGMMSDY*GTARRTG; DYGMMSDY*GTARRTG	Src; Src; Src; Src		SM#GYDDLDYGMM#SDY*GTAR	3	753.935	16301					16257													4.145					3.539	0.561					0.8759	0.0057
661	658	Adaptor/scaffold	CTNND1; CTNND1; CTNND1; CTNND1	CTNND1; CTNND1 iso3; CTNND1 iso4; CTNND1 iso22	§302; §302; §302; §201	catenin delta-1 isoform 1ABC	O60716; O60716-3; O60716-4; O60716-22	http://www.phosphosite.org/proteinAction.do?id=3241&showAllSites=true	108; 105; 106; 93	DYGMMSDY*GTARRTG; DYGMMSDY*GTARRTG; DYGMMSDY*GTARRTG; DYGMMSDY*GTARRTG	Src; Src; Src; Src		SM#GYDDLDYGM#MSDY*GTAR	2	1130.4		16596			16659	16652	16587	16452	16026	16022	16592	16652	53.4683	53.2563	52.8955	53.2362	53.2283	53.2553		5.234			4.859	5.359		0.3353			0.199	-0.0084		0.0207
662	659	Adaptor/scaffold	CTNND1; CTNND1; CTNND1; CTNND1	CTNND1; CTNND1 iso3; CTNND1 iso4; CTNND1 iso22	§302; §302; §302; §201	catenin delta-1 isoform 1ABC	O60716; O60716-3; O60716-4; O60716-22	http://www.phosphosite.org/proteinAction.do?id=3241&showAllSites=true	108; 105; 106; 93	DYGMMSDY*GTARRTG; DYGMMSDY*GTARRTG; DYGMMSDY*GTARRTG; DYGMMSDY*GTARRTG	Src; Src; Src; Src		SM#GYDDLDYGM#MSDY*GTAR	2	1130.4		17809					16587	16452	16026	16022	16592	16652	53.4683	53.2563	52.8955	53.2362	53.2283	53.2553		3.946						1.9704						0.0031
663	660	Adaptor/scaffold	CTNND1; CTNND1; CTNND1; CTNND1	CTNND1; CTNND1 iso3; CTNND1 iso4; CTNND1 iso22	§304; §304; §304; §203	catenin delta-1 isoform 1ABC	O60716; O60716-3; O60716-4; O60716-22	http://www.phosphosite.org/proteinAction.do?id=3241&showAllSites=true	108; 105; 106; 93	GMMSDYGT*ARRTGTP; GMMSDYGT*ARRTGTP; GMMSDYGT*ARRTGTP; GMMSDYGT*ARRTGTP			SMGYDDLDYGM#MSDYGT*AR	3	748.604						18834																		4.568						0.5635
664	661	Adaptor/scaffold	CTNND1; CTNND1; CTNND1; CTNND1	CTNND1; CTNND1 iso3; CTNND1 iso4; CTNND1 iso22	§304; §304; §304; §203	catenin delta-1 isoform 1ABC	O60716; O60716-3; O60716-4; O60716-22	http://www.phosphosite.org/proteinAction.do?id=3241&showAllSites=true	108; 105; 106; 93	GMMSDYGT*ARRTGTP; GMMSDYGT*ARRTGTP; GMMSDYGT*ARRTGTP; GMMSDYGT*ARRTGTP			SM#GYDDLDYGMMSDYGT*ARR	3	800.638	17591	17429					17591	17397			17495	16837	55.9248	55.5535			55.4045	53.8195	2.305	2.309					0.3807	0.9991					0.0321	0.037
665	662	Adaptor/scaffold	CTNND1; CTNND1; CTNND1; CTNND1	CTNND1; CTNND1 iso3; CTNND1 iso4; CTNND1 iso22	§320; §320; §320; §219	catenin delta-1 isoform 1ABC	O60716; O60716-3; O60716-4; O60716-22	http://www.phosphosite.org/proteinAction.do?id=3241&showAllSites=true	108; 105; 106; 93	DPRRRLRS*YEDMIGE; DPRRRLRS*YEDMIGE; DPRRRLRS*YEDMIGE; DPRRRLRS*YEDMIGE			LRS*YEDM#IGEEVPSDQYYWAPLAQHER	3	1126.83		22385																		5.117						-0.0082						0.0093
666	663	Adaptor/scaffold	CTNND1; CTNND1; CTNND1; CTNND1	CTNND1; CTNND1 iso3; CTNND1 iso4; CTNND1 iso22	§320; §320; §320; §219	catenin delta-1 isoform 1ABC	O60716; O60716-3; O60716-4; O60716-22	http://www.phosphosite.org/proteinAction.do?id=3241&showAllSites=true	108; 105; 106; 93	DPRRRLRS*YEDMIGE; DPRRRLRS*YEDMIGE; DPRRRLRS*YEDMIGE; DPRRRLRS*YEDMIGE			LRS*YEDM#IGEEVPSDQYYWAPLAQHER	4	845.375	22532																		3.09						0.139						0.0217
667	664	Adaptor/scaffold	CTNND1; CTNND1; CTNND1; CTNND1	CTNND1; CTNND1 iso3; CTNND1 iso4; CTNND1 iso22	§320, §334; §320, §334; §320, §334; §219, §233	catenin delta-1 isoform 1ABC	O60716; O60716-3; O60716-4; O60716-22	http://www.phosphosite.org/proteinAction.do?id=3241&showAllSites=true	108; 105; 106; 93	DPRRRLRS*YEDMIGE, EEVPSDQY*YWAPLAQ; DPRRRLRS*YEDMIGE, EEVPSDQY*YWAPLAQ; DPRRRLRS*YEDMIGE, EEVPSDQY*YWAPLAQ; DPRRRLRS*YEDMIGE, EEVPSDQY*YWAPLAQ			LRS*YEDMIGEEVPSDQY*YWAPLAQHER	3	1148.15		26680					26394	26680	27219	25971	27150	26833	77.1895	78.1163	80.8772	78.2142	78.7192	77.9248		3.773						-2.9678						0.0093
668	665	Adaptor/scaffold	CTNND1; CTNND1; CTNND1; CTNND1	CTNND1; CTNND1 iso3; CTNND1 iso4; CTNND1 iso22	§320, §334; §320, §334; §320, §334; §219, §233	catenin delta-1 isoform 1ABC	O60716; O60716-3; O60716-4; O60716-22	http://www.phosphosite.org/proteinAction.do?id=3241&showAllSites=true	108; 105; 106; 93	DPRRRLRS*YEDMIGE, EEVPSDQY*YWAPLAQ; DPRRRLRS*YEDMIGE, EEVPSDQY*YWAPLAQ; DPRRRLRS*YEDMIGE, EEVPSDQY*YWAPLAQ; DPRRRLRS*YEDMIGE, EEVPSDQY*YWAPLAQ			LRS*YEDM#IGEEVPSDQY*YWAPLAQHER	3	1153.49		24282			24559	24414														4.192			3.414	4.052		0.1118			0.5152	0.7171		0.0048
669	666	Adaptor/scaffold	CTNND1; CTNND1; CTNND1; CTNND1	CTNND1; CTNND1 iso3; CTNND1 iso4; CTNND1 iso22	§321; §321; §321; §220	catenin delta-1 isoform 1ABC	O60716; O60716-3; O60716-4; O60716-22	http://www.phosphosite.org/proteinAction.do?id=3241&showAllSites=true	108; 105; 106; 93	PRRRLRSY*EDMIGEE; PRRRLRSY*EDMIGEE; PRRRLRSY*EDMIGEE; PRRRLRSY*EDMIGEE			LRSY*EDMIGEEVPSDQYYWAPLAQHER	3	1121.5	24594	24432	24005	23716	24697	24631	24594	24493	24006	23724	24714	24628	72.9855	72.8917	72.9398	72.6792	72.9003	72.6878	6.132	5.932	4.372	3.527	6.093	5.843	-0.0468	-0.2505	-1.9337	-0.8367	-0.4617	-0.1842	0.0236	0.0274	0.0376	0.0261
670	667	Adaptor/scaffold	CTNND1; CTNND1; CTNND1; CTNND1	CTNND1; CTNND1 iso3; CTNND1 iso4; CTNND1 iso22	§321; §321; §321; §220	catenin delta-1 isoform 1ABC	O60716; O60716-3; O60716-4; O60716-22	http://www.phosphosite.org/proteinAction.do?id=3241&showAllSites=true	108; 105; 106; 93	PRRRLRSY*EDMIGEE; PRRRLRSY*EDMIGEE; PRRRLRSY*EDMIGEE; PRRRLRSY*EDMIGEE			LRSY*EDMIGEEVPSDQYYWAPLAQHER	3	1121.5					24661		24594	24493	24006	23724	24714	24628	72.9855	72.8917	72.9398	72.6792	72.9003	72.6878					6.09						-0.4617
671	668	Adaptor/scaffold	CTNND1; CTNND1; CTNND1; CTNND1	CTNND1; CTNND1 iso3; CTNND1 iso4; CTNND1 iso22	§321; §321; §321; §220	catenin delta-1 isoform 1ABC	O60716; O60716-3; O60716-4; O60716-22	http://www.phosphosite.org/proteinAction.do?id=3241&showAllSites=true	108; 105; 106; 93	PRRRLRSY*EDMIGEE; PRRRLRSY*EDMIGEE; PRRRLRSY*EDMIGEE; PRRRLRSY*EDMIGEE			LRSY*EDMIGEEVPSDQYYWAPLAQHER	4	841.376		24413																		3.238						-0.0596						0.008
672	669	Adaptor/scaffold	CTNND1; CTNND1; CTNND1; CTNND1	CTNND1; CTNND1 iso3; CTNND1 iso4; CTNND1 iso22	§321; §321; §321; §220	catenin delta-1 isoform 1ABC	O60716; O60716-3; O60716-4; O60716-22	http://www.phosphosite.org/proteinAction.do?id=3241&showAllSites=true	108; 105; 106; 93	PRRRLRSY*EDMIGEE; PRRRLRSY*EDMIGEE; PRRRLRSY*EDMIGEE; PRRRLRSY*EDMIGEE			LRSY*EDM#IGEEVPSDQYYWAPLAQHER	3	1126.83	22535	22420			22723	22590	22572	22477	22074	21792	22723	22654	68.029	68.0015	68.1805	67.8668	68.1753	67.9572	5.524	5.466			5.734	5.73	-0.0514	0.0055			-0.0671	-0.0306	0.0096	0.0049
673	670	Adaptor/scaffold	CTNND1; CTNND1; CTNND1; CTNND1	CTNND1; CTNND1 iso3; CTNND1 iso4; CTNND1 iso22	§321; §321; §321; §220	catenin delta-1 isoform 1ABC	O60716; O60716-3; O60716-4; O60716-22	http://www.phosphosite.org/proteinAction.do?id=3241&showAllSites=true	108; 105; 106; 93	PRRRLRSY*EDMIGEE; PRRRLRSY*EDMIGEE; PRRRLRSY*EDMIGEE; PRRRLRSY*EDMIGEE			LRSY*EDM#IGEEVPSDQYYWAPLAQHER	3	1126.83		22728				22744	22572	22477	22074	21792	22723	22654	68.029	68.0015	68.1805	67.8668	68.1753	67.9572		4.247				4.359		-0.7307				-0.0411		0.0049
674	671	Adaptor/scaffold	CTNND1; CTNND1; CTNND1; CTNND1	CTNND1; CTNND1 iso3; CTNND1 iso4; CTNND1 iso22	§321; §321; §321; §220	catenin delta-1 isoform 1ABC	O60716; O60716-3; O60716-4; O60716-22	http://www.phosphosite.org/proteinAction.do?id=3241&showAllSites=true	108; 105; 106; 93	PRRRLRSY*EDMIGEE; PRRRLRSY*EDMIGEE; PRRRLRSY*EDMIGEE; PRRRLRSY*EDMIGEE			LRSY*EDM#IGEEVPSDQYYWAPLAQHER	3	1126.83		22743					22572	22477	22074	21792	22723	22654	68.029	68.0015	68.1805	67.8668	68.1753	67.9572		3.961						-0.7307						0.009
675	672	Adaptor/scaffold	CTNND1; CTNND1; CTNND1; CTNND1	CTNND1; CTNND1 iso3; CTNND1 iso4; CTNND1 iso22	§321; §321; §321; §220	catenin delta-1 isoform 1ABC	O60716; O60716-3; O60716-4; O60716-22	http://www.phosphosite.org/proteinAction.do?id=3241&showAllSites=true	108; 105; 106; 93	PRRRLRSY*EDMIGEE; PRRRLRSY*EDMIGEE; PRRRLRSY*EDMIGEE; PRRRLRSY*EDMIGEE			LRSY*EDM#IGEEVPSDQYYWAPLAQHER	4	845.375	22521																		3.079						0.255						0.0027
676	673	Adaptor/scaffold	CTNND1; CTNND1; CTNND1; CTNND1	CTNND1; CTNND1 iso3; CTNND1 iso4; CTNND1 iso22	§321, §334; §321, §334; §321, §334; §220, §233	catenin delta-1 isoform 1ABC	O60716; O60716-3; O60716-4; O60716-22	http://www.phosphosite.org/proteinAction.do?id=3241&showAllSites=true	108; 105; 106; 93	PRRRLRSY*EDMIGEE, EEVPSDQY*YWAPLAQ; PRRRLRSY*EDMIGEE, EEVPSDQY*YWAPLAQ; PRRRLRSY*EDMIGEE, EEVPSDQY*YWAPLAQ; PRRRLRSY*EDMIGEE, EEVPSDQY*YWAPLAQ			LRSY*EDM#IGEEVPSDQY*YWAPLAQHER	3	1153.49		24228				24365	24336	24228			23454	24418	72.284	72.224			69.8938	72.1877		3.345				4.577		0.1589				0.7171		0.0072
677	674	Adaptor/scaffold	CTNND1; CTNND1; CTNND1; CTNND1	CTNND1; CTNND1 iso3; CTNND1 iso4; CTNND1 iso22	331, §335; 331, §335; 331, §335; 230, §234	catenin delta-1 isoform 1ABC	O60716; O60716-3; O60716-4; O60716-22	http://www.phosphosite.org/proteinAction.do?id=3241&showAllSites=true	108; 105; 106; 93	MIGEEVPS*DQYYWAP, EVPSDQYY*WAPLAQH; MIGEEVPS*DQYYWAP, EVPSDQYY*WAPLAQH; MIGEEVPS*DQYYWAP, EVPSDQYY*WAPLAQH; MIGEEVPS*DQYYWAP, EVPSDQYY*WAPLAQH			SYEDM#IGEEVPS*DQYY*WAPLAQHER	3	1063.76		23985				24263	23958	23985	23460		24105	24229	71.3698	71.5192	71.6093		71.4547	71.7372		3.889				4.766		0.3234				-0.285		0.0001
678	675	Adaptor/scaffold	CTNND1; CTNND1; CTNND1; CTNND1	CTNND1; CTNND1 iso3; CTNND1 iso4; CTNND1 iso22	§334; §334; §334; §233	catenin delta-1 isoform 1ABC	O60716; O60716-3; O60716-4; O60716-22	http://www.phosphosite.org/proteinAction.do?id=3241&showAllSites=true	108; 105; 106; 93	EEVPSDQY*YWAPLAQ; EEVPSDQY*YWAPLAQ; EEVPSDQY*YWAPLAQ; EEVPSDQY*YWAPLAQ			LRSYEDMIGEEVPSDQY*YWAPLAQHER	3	1121.5	25419	25273																	5.266	6.037					0.6546	-2.6445					0.0356	0.0419
679	676	Adaptor/scaffold	CTNND1; CTNND1; CTNND1; CTNND1	CTNND1; CTNND1 iso3; CTNND1 iso4; CTNND1 iso22	§334; §334; §334; §233	catenin delta-1 isoform 1ABC	O60716; O60716-3; O60716-4; O60716-22	http://www.phosphosite.org/proteinAction.do?id=3241&showAllSites=true	108; 105; 106; 93	EEVPSDQY*YWAPLAQ; EEVPSDQY*YWAPLAQ; EEVPSDQY*YWAPLAQ; EEVPSDQY*YWAPLAQ			LRSYEDMIGEEVPSDQY*YWAPLAQHER	3	1121.5		25262																		5.105						-1.2661						0.0602
680	677	Adaptor/scaffold	CTNND1; CTNND1; CTNND1; CTNND1	CTNND1; CTNND1 iso3; CTNND1 iso4; CTNND1 iso22	§334; §334; §334; §233	catenin delta-1 isoform 1ABC	O60716; O60716-3; O60716-4; O60716-22	http://www.phosphosite.org/proteinAction.do?id=3241&showAllSites=true	108; 105; 106; 93	EEVPSDQY*YWAPLAQ; EEVPSDQY*YWAPLAQ; EEVPSDQY*YWAPLAQ; EEVPSDQY*YWAPLAQ			SYEDMIGEEVPSDQY*YWAPLAQHER	3	1031.77	26626	26426			26712	26626	26626	26509	25665		26793	26707	77.8935	77.71	77.007		77.8525	77.6277	3.999	3.91			3.381	4.007	0.3992	0.3741			0.4846	0.5805	0.0167	0.1005
681	678	Adaptor/scaffold	CTNND1; CTNND1; CTNND1; CTNND1	CTNND1; CTNND1 iso3; CTNND1 iso4; CTNND1 iso22	§334; §334; §334; §233	catenin delta-1 isoform 1ABC	O60716; O60716-3; O60716-4; O60716-22	http://www.phosphosite.org/proteinAction.do?id=3241&showAllSites=true	108; 105; 106; 93	EEVPSDQY*YWAPLAQ; EEVPSDQY*YWAPLAQ; EEVPSDQY*YWAPLAQ; EEVPSDQY*YWAPLAQ			SYEDMIGEEVPSDQY*YWAPLAQHER	3	1031.77						26614	26626	26509	25665		26793	26707	77.8935	77.71	77.007		77.8525	77.6277						4.247						0.5683
682	679	Adaptor/scaffold	CTNND1; CTNND1; CTNND1; CTNND1	CTNND1; CTNND1 iso3; CTNND1 iso4; CTNND1 iso22	§334; §334; §334; §233	catenin delta-1 isoform 1ABC	O60716; O60716-3; O60716-4; O60716-22	http://www.phosphosite.org/proteinAction.do?id=3241&showAllSites=true	108; 105; 106; 93	EEVPSDQY*YWAPLAQ; EEVPSDQY*YWAPLAQ; EEVPSDQY*YWAPLAQ; EEVPSDQY*YWAPLAQ			SYEDMIGEEVPSDQY*YWAPLAQHER	4	774.08		26470					26688	26470			26793	26707	77.8935	77.71			77.8525	77.6277		3.155						0.6036						0.0246
683	680	Adaptor/scaffold	CTNND1; CTNND1; CTNND1; CTNND1	CTNND1; CTNND1 iso3; CTNND1 iso4; CTNND1 iso22	§334; §334; §334; §233	catenin delta-1 isoform 1ABC	O60716; O60716-3; O60716-4; O60716-22	http://www.phosphosite.org/proteinAction.do?id=3241&showAllSites=true	108; 105; 106; 93	EEVPSDQY*YWAPLAQ; EEVPSDQY*YWAPLAQ; EEVPSDQY*YWAPLAQ; EEVPSDQY*YWAPLAQ			SYEDM#IGEEVPSDQY*YWAPLAQHER	3	1037.1	24107	23970	23573	23209	24295	24167	24252	24010	23649	23262	24294	24398	72.0815	71.7223	72.0713	71.5208	71.906	71.637	5.303	5.037	4.192	3.887	5.514	4.968	0.1881	0.2081	0.5155	0.4588	0.4216	0.3352	0.0703	0.103	0.0551	0.0026
684	681	Adaptor/scaffold	CTNND1; CTNND1; CTNND1; CTNND1	CTNND1; CTNND1 iso3; CTNND1 iso4; CTNND1 iso22	§334; §334; §334; §233	catenin delta-1 isoform 1ABC	O60716; O60716-3; O60716-4; O60716-22	http://www.phosphosite.org/proteinAction.do?id=3241&showAllSites=true	108; 105; 106; 93	EEVPSDQY*YWAPLAQ; EEVPSDQY*YWAPLAQ; EEVPSDQY*YWAPLAQ; EEVPSDQY*YWAPLAQ			SYEDM#IGEEVPSDQY*YWAPLAQHER	3	1037.1	24337	24222	23513		24066	24398	24252	24010	23649	23262	24294	24398	72.0815	71.7223	72.0713	71.5208	71.906	71.637	4.307	5.01	4.746		3.846	5.044	0.2157	0.1703	0.2724		0.2663	0.3615	0.0289	0.0407	0.0306
685	682	Adaptor/scaffold	CTNND1; CTNND1; CTNND1; CTNND1	CTNND1; CTNND1 iso3; CTNND1 iso4; CTNND1 iso22	§334; §334; §334; §233	catenin delta-1 isoform 1ABC	O60716; O60716-3; O60716-4; O60716-22	http://www.phosphosite.org/proteinAction.do?id=3241&showAllSites=true	108; 105; 106; 93	EEVPSDQY*YWAPLAQ; EEVPSDQY*YWAPLAQ; EEVPSDQY*YWAPLAQ; EEVPSDQY*YWAPLAQ			SYEDM#IGEEVPSDQY*YWAPLAQHER	3	1037.1	24596	24433			24526	23936	24252	24010	23649	23262	24294	24398	72.0815	71.7223	72.0713	71.5208	71.906	71.637	3.97	4.13			4.154	4.764	-0.3871	-0.4731			0.1497	0.225	0.0159	0.0534
686	683	Adaptor/scaffold	CTNND1; CTNND1; CTNND1; CTNND1	CTNND1; CTNND1 iso3; CTNND1 iso4; CTNND1 iso22	§334; §334; §334; §233	catenin delta-1 isoform 1ABC	O60716; O60716-3; O60716-4; O60716-22	http://www.phosphosite.org/proteinAction.do?id=3241&showAllSites=true	108; 105; 106; 93	EEVPSDQY*YWAPLAQ; EEVPSDQY*YWAPLAQ; EEVPSDQY*YWAPLAQ; EEVPSDQY*YWAPLAQ			SYEDM#IGEEVPSDQY*YWAPLAQHER	3	1037.1	24571	24814			24761	24695	24252	24010	23649	23262	24294	24398	72.0815	71.7223	72.0713	71.5208	71.906	71.637	3.223	3.712			4.11	4.397	-0.4472	-0.3382			-0.4975	-0.2654	0.0442	0.0058
687	684	Adaptor/scaffold	CTNND1; CTNND1; CTNND1; CTNND1	CTNND1; CTNND1 iso3; CTNND1 iso4; CTNND1 iso22	§334; §334; §334; §233	catenin delta-1 isoform 1ABC	O60716; O60716-3; O60716-4; O60716-22	http://www.phosphosite.org/proteinAction.do?id=3241&showAllSites=true	108; 105; 106; 93	EEVPSDQY*YWAPLAQ; EEVPSDQY*YWAPLAQ; EEVPSDQY*YWAPLAQ; EEVPSDQY*YWAPLAQ			SYEDM#IGEEVPSDQY*YWAPLAQHER	3	1037.1	25715	25581			25248	25223	24252	24010	23649	23262	24294	24398	72.0815	71.7223	72.0713	71.5208	71.906	71.637	2.732	2.777			4.918	4.463	-4.6431	-2.8701			-0.0658	-0.2748	0.0128	0.0551
688	685	Adaptor/scaffold	CTNND1; CTNND1; CTNND1; CTNND1	CTNND1; CTNND1 iso3; CTNND1 iso4; CTNND1 iso22	§334; §334; §334; §233	catenin delta-1 isoform 1ABC	O60716; O60716-3; O60716-4; O60716-22	http://www.phosphosite.org/proteinAction.do?id=3241&showAllSites=true	108; 105; 106; 93	EEVPSDQY*YWAPLAQ; EEVPSDQY*YWAPLAQ; EEVPSDQY*YWAPLAQ; EEVPSDQY*YWAPLAQ			SYEDM#IGEEVPSDQY*YWAPLAQHER	3	1037.1	24826	24954			25013	25781	24252	24010	23649	23262	24294	24398	72.0815	71.7223	72.0713	71.5208	71.906	71.637	3.332	3.471			3.834	3.644	0.2835	0.3385			0.3708	-2.1697	0.0287	0.0047
689	686	Adaptor/scaffold	CTNND1; CTNND1; CTNND1; CTNND1	CTNND1; CTNND1 iso3; CTNND1 iso4; CTNND1 iso22	§334; §334; §334; §233	catenin delta-1 isoform 1ABC	O60716; O60716-3; O60716-4; O60716-22	http://www.phosphosite.org/proteinAction.do?id=3241&showAllSites=true	108; 105; 106; 93	EEVPSDQY*YWAPLAQ; EEVPSDQY*YWAPLAQ; EEVPSDQY*YWAPLAQ; EEVPSDQY*YWAPLAQ			SYEDM#IGEEVPSDQY*YWAPLAQHER	3	1037.1	25014	25849			26049	25060	24252	24010	23649	23262	24294	24398	72.0815	71.7223	72.0713	71.5208	71.906	71.637	4.121	2.972			3.335	3.604	-0.0928	0.4204			-1.5689	-1.4322	0.0223	0.0117
690	687	Adaptor/scaffold	CTNND1; CTNND1; CTNND1; CTNND1	CTNND1; CTNND1 iso3; CTNND1 iso4; CTNND1 iso22	§334; §334; §334; §233	catenin delta-1 isoform 1ABC	O60716; O60716-3; O60716-4; O60716-22	http://www.phosphosite.org/proteinAction.do?id=3241&showAllSites=true	108; 105; 106; 93	EEVPSDQY*YWAPLAQ; EEVPSDQY*YWAPLAQ; EEVPSDQY*YWAPLAQ; EEVPSDQY*YWAPLAQ			SYEDM#IGEEVPSDQY*YWAPLAQHER	3	1037.1	25444				25689	25706	24252	24010	23649	23262	24294	24398	72.0815	71.7223	72.0713	71.5208	71.906	71.637	3.848				4.689	3.447	0.7864				0.2926	0.5819	0.0183
691	688	Adaptor/scaffold	CTNND1; CTNND1; CTNND1; CTNND1	CTNND1; CTNND1 iso3; CTNND1 iso4; CTNND1 iso22	§334; §334; §334; §233	catenin delta-1 isoform 1ABC	O60716; O60716-3; O60716-4; O60716-22	http://www.phosphosite.org/proteinAction.do?id=3241&showAllSites=true	108; 105; 106; 93	EEVPSDQY*YWAPLAQ; EEVPSDQY*YWAPLAQ; EEVPSDQY*YWAPLAQ; EEVPSDQY*YWAPLAQ			SYEDM#IGEEVPSDQY*YWAPLAQHER	3	1037.1	26305				25754	26053	24252	24010	23649	23262	24294	24398	72.0815	71.7223	72.0713	71.5208	71.906	71.637	3.786				4.232	3.926	-1.0121				0.4928	-0.966	0.014
692	689	Adaptor/scaffold	CTNND1; CTNND1; CTNND1; CTNND1	CTNND1; CTNND1 iso3; CTNND1 iso4; CTNND1 iso22	§334; §334; §334; §233	catenin delta-1 isoform 1ABC	O60716; O60716-3; O60716-4; O60716-22	http://www.phosphosite.org/proteinAction.do?id=3241&showAllSites=true	108; 105; 106; 93	EEVPSDQY*YWAPLAQ; EEVPSDQY*YWAPLAQ; EEVPSDQY*YWAPLAQ; EEVPSDQY*YWAPLAQ			SYEDM#IGEEVPSDQY*YWAPLAQHER	3	1037.1	25401				26704	25354	24252	24010	23649	23262	24294	24398	72.0815	71.7223	72.0713	71.5208	71.906	71.637	3.72				2.692	4.718	1.0601				0.6701	1.009	0.0333
693	690	Adaptor/scaffold	CTNND1; CTNND1; CTNND1; CTNND1	CTNND1; CTNND1 iso3; CTNND1 iso4; CTNND1 iso22	§334; §334; §334; §233	catenin delta-1 isoform 1ABC	O60716; O60716-3; O60716-4; O60716-22	http://www.phosphosite.org/proteinAction.do?id=3241&showAllSites=true	108; 105; 106; 93	EEVPSDQY*YWAPLAQ; EEVPSDQY*YWAPLAQ; EEVPSDQY*YWAPLAQ; EEVPSDQY*YWAPLAQ			SYEDM#IGEEVPSDQY*YWAPLAQHER	3	1037.1	25908				26476	26255	24252	24010	23649	23262	24294	24398	72.0815	71.7223	72.0713	71.5208	71.906	71.637	3.155				4.013	3.499	1.1418				-0.4182	1.237	0
694	691	Adaptor/scaffold	CTNND1; CTNND1; CTNND1; CTNND1	CTNND1; CTNND1 iso3; CTNND1 iso4; CTNND1 iso22	§334; §334; §334; §233	catenin delta-1 isoform 1ABC	O60716; O60716-3; O60716-4; O60716-22	http://www.phosphosite.org/proteinAction.do?id=3241&showAllSites=true	108; 105; 106; 93	EEVPSDQY*YWAPLAQ; EEVPSDQY*YWAPLAQ; EEVPSDQY*YWAPLAQ; EEVPSDQY*YWAPLAQ			SYEDM#IGEEVPSDQY*YWAPLAQHER	3	1037.1	25972				26258	26577	24252	24010	23649	23262	24294	24398	72.0815	71.7223	72.0713	71.5208	71.906	71.637	2.984				3.778	2.763	1.2277				-0.6296	0.0567	0.1023
695	692	Adaptor/scaffold	CTNND1; CTNND1; CTNND1; CTNND1	CTNND1; CTNND1 iso3; CTNND1 iso4; CTNND1 iso22	§334; §334; §334; §233	catenin delta-1 isoform 1ABC	O60716; O60716-3; O60716-4; O60716-22	http://www.phosphosite.org/proteinAction.do?id=3241&showAllSites=true	108; 105; 106; 93	EEVPSDQY*YWAPLAQ; EEVPSDQY*YWAPLAQ; EEVPSDQY*YWAPLAQ; EEVPSDQY*YWAPLAQ			SYEDM#IGEEVPSDQY*YWAPLAQHER	3	1037.1					25483		24252	24010	23649	23262	24294	24398	72.0815	71.7223	72.0713	71.5208	71.906	71.637					4.338						0.6991
696	693	Adaptor/scaffold	CTNND1; CTNND1; CTNND1; CTNND1	CTNND1; CTNND1 iso3; CTNND1 iso4; CTNND1 iso22	§334; §334; §334; §233	catenin delta-1 isoform 1ABC	O60716; O60716-3; O60716-4; O60716-22	http://www.phosphosite.org/proteinAction.do?id=3241&showAllSites=true	108; 105; 106; 93	EEVPSDQY*YWAPLAQ; EEVPSDQY*YWAPLAQ; EEVPSDQY*YWAPLAQ; EEVPSDQY*YWAPLAQ			SYEDM#IGEEVPSDQY*YWAPLAQHER	3	1037.1					26682		24252	24010	23649	23262	24294	24398	72.0815	71.7223	72.0713	71.5208	71.906	71.637					3.46						-0.4297
697	694	Adaptor/scaffold	CTNND1; CTNND1; CTNND1; CTNND1	CTNND1; CTNND1 iso3; CTNND1 iso4; CTNND1 iso22	§334, §335; §334, §335; §334, §335; §233, §234	catenin delta-1 isoform 1ABC	O60716; O60716-3; O60716-4; O60716-22	http://www.phosphosite.org/proteinAction.do?id=3241&showAllSites=true	108; 105; 106; 93	EEVPSDQY*YWAPLAQ, EVPSDQYY*WAPLAQH; EEVPSDQY*YWAPLAQ, EVPSDQYY*WAPLAQH; EEVPSDQY*YWAPLAQ, EVPSDQYY*WAPLAQH; EEVPSDQY*YWAPLAQ, EVPSDQYY*WAPLAQH			SYEDMIGEEVPSDQY*Y*WAPLAQHER	3	1058.43	26788	26609			26929	26822	26919	26814			26877	26896	78.4408	78.0633			78.0573	78.0718	3.498	3.88			3.625	3.396	-0.4913	-3.2357			0.0295	-1.8172	0.0307	0.0905
698	695	Adaptor/scaffold	CTNND1; CTNND1; CTNND1; CTNND1	CTNND1; CTNND1 iso3; CTNND1 iso4; CTNND1 iso22	§334, §335; §334, §335; §334, §335; §233, §234	catenin delta-1 isoform 1ABC	O60716; O60716-3; O60716-4; O60716-22	http://www.phosphosite.org/proteinAction.do?id=3241&showAllSites=true	108; 105; 106; 93	EEVPSDQY*YWAPLAQ, EVPSDQYY*WAPLAQH; EEVPSDQY*YWAPLAQ, EVPSDQYY*WAPLAQH; EEVPSDQY*YWAPLAQ, EVPSDQYY*WAPLAQH; EEVPSDQY*YWAPLAQ, EVPSDQYY*WAPLAQH			SYEDMIGEEVPSDQY*Y*WAPLAQHER	3	1058.43	26901	26771			26892	26785	26919	26814			26877	26896	78.4408	78.0633			78.0573	78.0718	3.01	3.389			3.327	3.828	0.1957	-0.5575			-0.8058	-1.0925	0.1008	0.1662
699	696	Adaptor/scaffold	CTNND1; CTNND1; CTNND1; CTNND1	CTNND1; CTNND1 iso3; CTNND1 iso4; CTNND1 iso22	§334, §335; §334, §335; §334, §335; §233, §234	catenin delta-1 isoform 1ABC	O60716; O60716-3; O60716-4; O60716-22	http://www.phosphosite.org/proteinAction.do?id=3241&showAllSites=true	108; 105; 106; 93	EEVPSDQY*YWAPLAQ, EVPSDQYY*WAPLAQH; EEVPSDQY*YWAPLAQ, EVPSDQYY*WAPLAQH; EEVPSDQY*YWAPLAQ, EVPSDQYY*WAPLAQH; EEVPSDQY*YWAPLAQ, EVPSDQYY*WAPLAQH			SYEDMIGEEVPSDQY*Y*WAPLAQHER	3	1058.43					27120		26919	26814			26877	26896	78.4408	78.0633			78.0573	78.0718					3.634						0.3754
700	697	Adaptor/scaffold	CTNND1; CTNND1; CTNND1; CTNND1	CTNND1; CTNND1 iso3; CTNND1 iso4; CTNND1 iso22	§334, §335; §334, §335; §334, §335; §233, §234	catenin delta-1 isoform 1ABC	O60716; O60716-3; O60716-4; O60716-22	http://www.phosphosite.org/proteinAction.do?id=3241&showAllSites=true	108; 105; 106; 93	EEVPSDQY*YWAPLAQ, EVPSDQYY*WAPLAQH; EEVPSDQY*YWAPLAQ, EVPSDQYY*WAPLAQH; EEVPSDQY*YWAPLAQ, EVPSDQYY*WAPLAQH; EEVPSDQY*YWAPLAQ, EVPSDQYY*WAPLAQH			SYEDMIGEEVPSDQY*Y*WAPLAQHER	3	1058.43					27180		26919	26814			26877	26896	78.4408	78.0633			78.0573	78.0718					3.231						-1.0337
701	698	Adaptor/scaffold	CTNND1; CTNND1; CTNND1; CTNND1	CTNND1; CTNND1 iso3; CTNND1 iso4; CTNND1 iso22	§334, §335; §334, §335; §334, §335; §233, §234	catenin delta-1 isoform 1ABC	O60716; O60716-3; O60716-4; O60716-22	http://www.phosphosite.org/proteinAction.do?id=3241&showAllSites=true	108; 105; 106; 93	EEVPSDQY*YWAPLAQ, EVPSDQYY*WAPLAQH; EEVPSDQY*YWAPLAQ, EVPSDQYY*WAPLAQH; EEVPSDQY*YWAPLAQ, EVPSDQYY*WAPLAQH; EEVPSDQY*YWAPLAQ, EVPSDQYY*WAPLAQH			SYEDM#IGEEVPSDQY*Y*WAPLAQHER	3	1063.76	23973	24092			24036	23931													3.971	4.092			5.249	3.986	1.0466	1.1397			-0.2039	0.8444	0.1987	0.2577
702	699	Adaptor/scaffold	CTNND1; CTNND1; CTNND1; CTNND1	CTNND1; CTNND1 iso3; CTNND1 iso4; CTNND1 iso22	§334, §335; §334, §335; §334, §335; §233, §234	catenin delta-1 isoform 1ABC	O60716; O60716-3; O60716-4; O60716-22	http://www.phosphosite.org/proteinAction.do?id=3241&showAllSites=true	108; 105; 106; 93	EEVPSDQY*YWAPLAQ, EVPSDQYY*WAPLAQH; EEVPSDQY*YWAPLAQ, EVPSDQYY*WAPLAQH; EEVPSDQY*YWAPLAQ, EVPSDQYY*WAPLAQH; EEVPSDQY*YWAPLAQ, EVPSDQYY*WAPLAQH			SYEDM#IGEEVPSDQY*Y*WAPLAQHER	3	1063.76	24020	24068			24281	24151													3.567	3.371			3.873	4.383	0.6312	1.0315			0.221	0.147	0.1667	0.1026
703	700	Adaptor/scaffold	CTNND1; CTNND1; CTNND1; CTNND1	CTNND1; CTNND1 iso3; CTNND1 iso4; CTNND1 iso22	§334, §335; §334, §335; §334, §335; §233, §234	catenin delta-1 isoform 1ABC	O60716; O60716-3; O60716-4; O60716-22	http://www.phosphosite.org/proteinAction.do?id=3241&showAllSites=true	108; 105; 106; 93	EEVPSDQY*YWAPLAQ, EVPSDQYY*WAPLAQH; EEVPSDQY*YWAPLAQ, EVPSDQYY*WAPLAQH; EEVPSDQY*YWAPLAQ, EVPSDQYY*WAPLAQH; EEVPSDQY*YWAPLAQ, EVPSDQYY*WAPLAQH			SYEDM#IGEEVPSDQY*Y*WAPLAQHER	3	1063.76					24020																		4.277						1.3111
704	701	Adaptor/scaffold	CTNND1; CTNND1; CTNND1; CTNND1	CTNND1; CTNND1 iso3; CTNND1 iso4; CTNND1 iso22	§335; §335; §335; §234	catenin delta-1 isoform 1ABC	O60716; O60716-3; O60716-4; O60716-22	http://www.phosphosite.org/proteinAction.do?id=3241&showAllSites=true	108; 105; 106; 93	EVPSDQYY*WAPLAQH; EVPSDQYY*WAPLAQH; EVPSDQYY*WAPLAQH; EVPSDQYY*WAPLAQH			SYEDMIGEEVPSDQYY*WAPLAQHER	3	1031.77	26207	26029	25610	25368	26292	26184													4.001	4.434	3.284	2.745	3.889	4.149	0.2111	0.0917	-0.0924	-0.7743	0.2498	0.3539	0.1358	0.1066	0.0366	0.0143
705	702	Adaptor/scaffold	CTNND1; CTNND1; CTNND1; CTNND1	CTNND1; CTNND1 iso3; CTNND1 iso4; CTNND1 iso22	§335; §335; §335; §234	catenin delta-1 isoform 1ABC	O60716; O60716-3; O60716-4; O60716-22	http://www.phosphosite.org/proteinAction.do?id=3241&showAllSites=true	108; 105; 106; 93	EVPSDQYY*WAPLAQH; EVPSDQYY*WAPLAQH; EVPSDQYY*WAPLAQH; EVPSDQYY*WAPLAQH			SYEDMIGEEVPSDQYY*WAPLAQHER	3	1031.77	26188		25651			26404													3.544		4.266			3.368	0.2585		-0.0924			0.3196	0.1627		0.115
706	703	Adaptor/scaffold	CTNND1; CTNND1; CTNND1; CTNND1	CTNND1; CTNND1 iso3; CTNND1 iso4; CTNND1 iso22	§335; §335; §335; §234	catenin delta-1 isoform 1ABC	O60716; O60716-3; O60716-4; O60716-22	http://www.phosphosite.org/proteinAction.do?id=3241&showAllSites=true	108; 105; 106; 93	EVPSDQYY*WAPLAQH; EVPSDQYY*WAPLAQH; EVPSDQYY*WAPLAQH; EVPSDQYY*WAPLAQH			SYEDMIGEEVPSDQYY*WAPLAQHER	4	774.08						26668																		2.594						0.7654
707	704	Adaptor/scaffold	CTNND1; CTNND1; CTNND1; CTNND1	CTNND1; CTNND1 iso3; CTNND1 iso4; CTNND1 iso22	§335; §335; §335; §234	catenin delta-1 isoform 1ABC	O60716; O60716-3; O60716-4; O60716-22	http://www.phosphosite.org/proteinAction.do?id=3241&showAllSites=true	108; 105; 106; 93	EVPSDQYY*WAPLAQH; EVPSDQYY*WAPLAQH; EVPSDQYY*WAPLAQH; EVPSDQYY*WAPLAQH			SYEDM#IGEEVPSDQYY*WAPLAQHER	3	1037.1	26242	25206			23833	23726													3.653	4.239			5.005	3.991	-1.2362	-0.1977			0.213	0.2469	0.001	0.0162
708	705	Adaptor/scaffold	CTNND1; CTNND1; CTNND1; CTNND1	CTNND1; CTNND1 iso3; CTNND1 iso4; CTNND1 iso22	§335; §335; §335; §234	catenin delta-1 isoform 1ABC	O60716; O60716-3; O60716-4; O60716-22	http://www.phosphosite.org/proteinAction.do?id=3241&showAllSites=true	108; 105; 106; 93	EVPSDQYY*WAPLAQH; EVPSDQYY*WAPLAQH; EVPSDQYY*WAPLAQH; EVPSDQYY*WAPLAQH			SYEDM#IGEEVPSDQYY*WAPLAQHER	3	1037.1					23793	24992																	3.276	4.572					0.2287	-1.0422
709	706	Adaptor/scaffold	CTNND1; CTNND1; CTNND1; CTNND1	CTNND1; CTNND1 iso3; CTNND1 iso4; CTNND1 iso22	§335; §335; §335; §234	catenin delta-1 isoform 1ABC	O60716; O60716-3; O60716-4; O60716-22	http://www.phosphosite.org/proteinAction.do?id=3241&showAllSites=true	108; 105; 106; 93	EVPSDQYY*WAPLAQH; EVPSDQYY*WAPLAQH; EVPSDQYY*WAPLAQH; EVPSDQYY*WAPLAQH			SYEDM#IGEEVPSDQYY*WAPLAQHER	3	1037.1					26193	25117																	3.534	3.743					-0.3815	-1.2596
710	707	Adaptor/scaffold	CTNND1; CTNND1; CTNND1; CTNND1	CTNND1; CTNND1 iso3; CTNND1 iso4; CTNND1 iso22	§335; §335; §335; §234	catenin delta-1 isoform 1ABC	O60716; O60716-3; O60716-4; O60716-22	http://www.phosphosite.org/proteinAction.do?id=3241&showAllSites=true	108; 105; 106; 93	EVPSDQYY*WAPLAQH; EVPSDQYY*WAPLAQH; EVPSDQYY*WAPLAQH; EVPSDQYY*WAPLAQH			SYEDM#IGEEVPSDQYY*WAPLAQHER	3	1037.1						25459																		3.465						1.6225
711	708	Adaptor/scaffold	CTNND1; CTNND1; CTNND1; CTNND1	CTNND1; CTNND1 iso3; CTNND1 iso4; CTNND1 iso22	§335; §335; §335; §234	catenin delta-1 isoform 1ABC	O60716; O60716-3; O60716-4; O60716-22	http://www.phosphosite.org/proteinAction.do?id=3241&showAllSites=true	108; 105; 106; 93	EVPSDQYY*WAPLAQH; EVPSDQYY*WAPLAQH; EVPSDQYY*WAPLAQH; EVPSDQYY*WAPLAQH			SYEDM#IGEEVPSDQYY*WAPLAQHER	3	1037.1						26007																		2.832						-0.9359
712	709	Adaptor/scaffold	CTNND1; CTNND1; CTNND1; CTNND1	CTNND1; CTNND1 iso3; CTNND1 iso4; CTNND1 iso22	§335; §335; §335; §234	catenin delta-1 isoform 1ABC	O60716; O60716-3; O60716-4; O60716-22	http://www.phosphosite.org/proteinAction.do?id=3241&showAllSites=true	108; 105; 106; 93	EVPSDQYY*WAPLAQH; EVPSDQYY*WAPLAQH; EVPSDQYY*WAPLAQH; EVPSDQYY*WAPLAQH			SYEDM#IGEEVPSDQYY*WAPLAQHER	4	778.078		23595					24273	23595		22947	24315	24187	72.1318	71.6723		70.7408	71.955	71.637		3.173						0.502						0.0038
713	710	Adaptor/scaffold	CTNND1; CTNND1; CTNND1; CTNND1	CTNND1; CTNND1 iso3; CTNND1 iso4; CTNND1 iso22	395; 395; 395; 294	catenin delta-1 isoform 1ABC	O60716; O60716-3; O60716-4; O60716-22	http://www.phosphosite.org/proteinAction.do?id=3241&showAllSites=true	108; 105; 106; 93	AYLQHLCY*RNDKVKT; AYLQHLCY*RNDKVKT; AYLQHLCY*RNDKVKT; AYLQHLCY*RNDKVKT			SNAAAYLQHLCY*R	2	823.861	17291	17131			17304	17397	17291	17124		16694	17285	17383	55.2085	54.8898		54.9383	54.906	55.1497	2.651	2.921			2.319	2.592	0.1532	0.2257			1.106	0.5862	0.0217	0.1745
714	711	Adaptor/scaffold	CTNND1; CTNND1; CTNND1; CTNND1	CTNND1; CTNND1 iso3; CTNND1 iso4; CTNND1 iso22	588; 588; 588; 487	catenin delta-1 isoform 1ABC	O60716; O60716-3; O60716-4; O60716-22	http://www.phosphosite.org/proteinAction.do?id=3241&showAllSites=true	108; 105; 106; 93	CLLRNLSY*QVHREIP; CLLRNLSY*QVHREIP; CLLRNLSY*QVHREIP; CLLRNLSY*QVHREIP			NLSY*QVHR	2	548.75	5590				5551		5590	5321	5305	5208	5539	5360	26.5657	25.8522	25.9588	25.9475	26.3652	25.9343	1.971				1.78		0.0446				-0.6617		0.0153
715	712	Adaptor/scaffold	CTNND1; CTNND1; CTNND1; CTNND1	CTNND1; CTNND1 iso3; CTNND1 iso4; CTNND1 iso22	§600; §600; §600; §499	catenin delta-1 isoform 1ABC	O60716; O60716-3; O60716-4; O60716-22	http://www.phosphosite.org/proteinAction.do?id=3241&showAllSites=true	108; 105; 106; 93	EIPQAERY*QEAAPNV; EIPQAERY*QEAAPNV; EIPQAERY*QEAAPNV; EIPQAERY*QEAAPNV			EIPQAERY*QEAAPNVANNTGPHAASCFGAK	3	1093.49		12851																		4.046						0.825						0.3641
716	713	Adaptor/scaffold	CTNND1; CTNND1; CTNND1; CTNND1	CTNND1; CTNND1 iso3; CTNND1 iso4; CTNND1 iso22	§600; §600; §600; §499	catenin delta-1 isoform 1ABC	O60716; O60716-3; O60716-4; O60716-22	http://www.phosphosite.org/proteinAction.do?id=3241&showAllSites=true	108; 105; 106; 93	EIPQAERY*QEAAPNV; EIPQAERY*QEAAPNV; EIPQAERY*QEAAPNV; EIPQAERY*QEAAPNV			Y*QEAAPNVANNTGPHAASCFGAK	3	819.021	10897	10609					10992	10609	10704	10669	10970	10855	39.7923	39.063	39.4712	39.7145	39.5422	39.2217	2.103	2.181					0.2316	0.3204					0.1145	0.1979
717	714	Adaptor/scaffold	CTNND1; CTNND1; CTNND1; CTNND1	CTNND1; CTNND1 iso3; CTNND1 iso4; CTNND1 iso22	§600; §600; §600; §499	catenin delta-1 isoform 1ABC	O60716; O60716-3; O60716-4; O60716-22	http://www.phosphosite.org/proteinAction.do?id=3241&showAllSites=true	108; 105; 106; 93	EIPQAERY*QEAAPNV; EIPQAERY*QEAAPNV; EIPQAERY*QEAAPNV; EIPQAERY*QEAAPNV			Y*QEAAPNVANNTGPHAASCFGAK	3	819.021		10805					10992	10609	10704	10669	10970	10855	39.7923	39.063	39.4712	39.7145	39.5422	39.2217		2.388						0.2288						0.1797
718	715	Adaptor/scaffold	CTNND1; CTNND1; CTNND1; CTNND1	CTNND1; CTNND1 iso3; CTNND1 iso4; CTNND1 iso22	§656; §656; §656; §549	catenin delta-1 isoform 1ABC	O60716; O60716-3; O60716-4; O60716-22	http://www.phosphosite.org/proteinAction.do?id=3241&showAllSites=true	108; 105; 106; 93	RTSPARGY*ELLFQPE; RTSPARGY*ELLFQPE; RTSPARGY*ELLFQPE; RTSPARGY*ELLFQPE			GY*ELLFQPEVVR	2	765.374			23982				24651	24451	23982	23703	24714	24628	73.0353	72.7902	72.9398	72.623	72.9003	72.6878			3.326						-1.7549						0.3249
719	716	Adaptor/scaffold	CTNND1	CTNND1 iso22	§776	catenin delta-1 isoform 1ABC	O60716-22	http://www.phosphosite.org/proteinAction.do?id=25247700&showAllSites=true	93	NQKSDNNY*STPNERG			SDNNY*STPNER	2	688.759	4107	3991			4114	3983	4151	3991	4003	3864	4132	3995	23.2278	22.8348	22.9473	22.8168	23.1202	22.8163	3.075	3.328			2.983	3.003	0.2156	0.1279			0.1421	0.2905	0.1127	0.1482
720	717	Adaptor/scaffold	CTNND1; CTNND1; CTNND1; CTNND1	CTNND1; CTNND1 iso3; CTNND1 iso4; CTNND1 iso22	§864; §864; §864; §757	catenin delta-1 isoform 1ABC	O60716; O60716-3; O60716-4; O60716-22	http://www.phosphosite.org/proteinAction.do?id=3241&showAllSites=true	108; 105; 106; 93	SRSQSSHS*YDDSTLP; SRSQSSHS*YDDSTLP; SRSQSSHS*YDDSTLP; SRSQSSHS*YDDSTLP			SQSSHS*YDDSTLPLIDR	3	667.625						15096																		3.75						0.5105
721	718	Adaptor/scaffold	CTNND1; CTNND1; CTNND1; CTNND1	CTNND1; CTNND1 iso3; CTNND1 iso4; CTNND1 iso22	§864; §864; §864; §757	catenin delta-1 isoform 1ABC	O60716; O60716-3; O60716-4; O60716-22	http://www.phosphosite.org/proteinAction.do?id=3241&showAllSites=true	108; 105; 106; 93	SRSQSSHS*YDDSTLP; SRSQSSHS*YDDSTLP; SRSQSSHS*YDDSTLP; SRSQSSHS*YDDSTLP			SQSSHS*YDDSTLPLIDRNQK	3	791.024		11848					12075	11848					42.4297	41.8685						2.993						0.3767						0.0279
722	719	Adaptor/scaffold	CTNND1; CTNND1; CTNND1; CTNND1	CTNND1; CTNND1 iso3; CTNND1 iso4; CTNND1 iso22	§865; §865; §865; §758	catenin delta-1 isoform 1ABC	O60716; O60716-3; O60716-4; O60716-22	http://www.phosphosite.org/proteinAction.do?id=3241&showAllSites=true	108; 105; 106; 93	RSQSSHSY*DDSTLPL; RSQSSHSY*DDSTLPL; RSQSSHSY*DDSTLPL; RSQSSHSY*DDSTLPL			SQSSHSY*DDSTLPLIDR	2	1000.93	15106	15022		14649		15153	15180	15108	14808		15175	15178	49.9838	49.9277	49.7853		49.9007	49.7487	5.016	5.007		5.218		5.446	0.4879	-0.1162		2.096		0.1358	0.001	0.0166		0.0393
723	720	Adaptor/scaffold	CTNND1; CTNND1; CTNND1; CTNND1	CTNND1; CTNND1 iso3; CTNND1 iso4; CTNND1 iso22	§865; §865; §865; §758	catenin delta-1 isoform 1ABC	O60716; O60716-3; O60716-4; O60716-22	http://www.phosphosite.org/proteinAction.do?id=3241&showAllSites=true	108; 105; 106; 93	RSQSSHSY*DDSTLPL; RSQSSHSY*DDSTLPL; RSQSSHSY*DDSTLPL; RSQSSHSY*DDSTLPL			SQSSHSY*DDSTLPLIDR	3	667.625	15247	15151		14626		15307													3.647	3.634		2.792		3.614	0.5634	0.5363		0.2005		0.6708	0.0027	0		0.0402
724	721	Adaptor/scaffold	CTNND1; CTNND1	CTNND1; CTNND1 iso3	§899, §904; §899, §904	catenin delta-1 isoform 1ABC	O60716; O60716-3	http://www.phosphosite.org/proteinAction.do?id=3241&showAllSites=true	108; 105	NMGSNTKS*LDNNYST, TKSLDNNY*STPNERG; NMGSNTKS*LDNNYST, TKSLDNNY*STPNERG			S*LDNNY*STPNER	2	785.284	6458	6171			6438	6258													2.928	3.366			2.796	2.982	0.3254	-0.4144			1.2622	-0.6854	0.0874	0.1573
725	722	Adaptor/scaffold	CTNND1; CTNND1	CTNND1; CTNND1 iso3	§904; §904	catenin delta-1 isoform 1ABC	O60716; O60716-3	http://www.phosphosite.org/proteinAction.do?id=3241&showAllSites=true	108; 105	TKSLDNNY*STPNERG; TKSLDNNY*STPNERG			SLDNNY*STPNER	2	745.301	5754	5491	5499	5403	5701	5540	5852	5491	5557	5460	5791	5633	27.2255	26.5065	26.5648	26.5555	26.9625	26.5902	4.364	4.032	4.048	4.051	4.327	4.442	0.2814	0.2734	0.2022	0.2032	0.2823	0.2927	0.1467	0.1019	0.1182	0.1444
726	723	Adaptor/scaffold	CTNND1; CTNND1	CTNND1; CTNND1 iso3	§904; §904	catenin delta-1 isoform 1ABC	O60716; O60716-3	http://www.phosphosite.org/proteinAction.do?id=3241&showAllSites=true	108; 105	TKSLDNNY*STPNERG; TKSLDNNY*STPNERG			SLDNNY*STPNER	2	745.301	6429	5700			5925	5765	5852	5491	5557	5460	5791	5633	27.2255	26.5065	26.5648	26.5555	26.9625	26.5902	3.497	3.984			3.967	4.017	0.0698	0.2993			0.2266	0.1846	0.12	0.114
727	724	Adaptor/scaffold	CTNND1; CTNND1	CTNND1; CTNND1 iso3	§904; §904	catenin delta-1 isoform 1ABC	O60716; O60716-3	http://www.phosphosite.org/proteinAction.do?id=3241&showAllSites=true	108; 105	TKSLDNNY*STPNERG; TKSLDNNY*STPNERG			SLDNNY*STPNER	2	745.301	6002	6168			6388	6254	5852	5491	5557	5460	5791	5633	27.2255	26.5065	26.5648	26.5555	26.9625	26.5902	4.227	3.583			3.631	3.608	0.11	-0.2246			0.0821	-0.0836	0.1519	0.0898
728	725	Adaptor/scaffold	CTNND1; CTNND1	CTNND1; CTNND1 iso3	§904; §904	catenin delta-1 isoform 1ABC	O60716; O60716-3	http://www.phosphosite.org/proteinAction.do?id=3241&showAllSites=true	108; 105	TKSLDNNY*STPNERG; TKSLDNNY*STPNERG			SLDNNY*STPNER	2	745.301	6229	5925				5988	5852	5491	5557	5460	5791	5633	27.2255	26.5065	26.5648	26.5555	26.9625	26.5902	3.418	3.724				3.512	-0.8914	-0.7868				-0.0267	0.1586	0.1382
729	726	Adaptor/scaffold	CTNND1; CTNND1	CTNND1; CTNND1 iso3	§904; §904	catenin delta-1 isoform 1ABC	O60716; O60716-3	http://www.phosphosite.org/proteinAction.do?id=3241&showAllSites=true	108; 105	TKSLDNNY*STPNERG; TKSLDNNY*STPNERG			SLDNNY*STPNERGDHNR	3	690.287	4544	4372					4550	4372					24.1405	23.6428					2.754	3.166					-0.5462	-0.2269					0.125	0.0491
730	727	Adaptor/scaffold	CTNND1; CTNND1	CTNND1; CTNND1 iso3	§904, §906; §904, §906	catenin delta-1 isoform 1ABC	O60716; O60716-3	http://www.phosphosite.org/proteinAction.do?id=3241&showAllSites=true	108; 105	TKSLDNNY*STPNERG, SLDNNYST*PNERGDH; TKSLDNNY*STPNERG, SLDNNYST*PNERGDH			SLDNNY*ST*PNER	2	785.284		5545					5768	5545			5728	5549	27.0238	26.3565			26.8143	26.3915		3.159						-0.35						0.0202
731	728	Adaptor/scaffold	CTNND1; CTNND1	CTNND1; CTNND1 iso3	§905, §906; §905, §906	catenin delta-1 isoform 1ABC	O60716; O60716-3	http://www.phosphosite.org/proteinAction.do?id=3241&showAllSites=true	108; 105	KSLDNNYS*TPNERGD, SLDNNYST*PNERGDH; KSLDNNYS*TPNERGD, SLDNNYST*PNERGDH			SLDNNYS*T*PNER	2	785.284	5746																		3.09						-0.2741						0.0088
732	729	Adaptor/scaffold	CTNND1; CTNND1; CTNND1	CTNND1; CTNND1 iso3; CTNND1 iso4	§96; §96; §96	catenin delta-1 isoform 1ABC	O60716; O60716-3; O60716-4	http://www.phosphosite.org/proteinAction.do?id=3241&showAllSites=true	108; 105; 106	QDHSHLLY*STIPRMQ; QDHSHLLY*STIPRMQ; QDHSHLLY*STIPRMQ	Fyn, Src; Fyn, Src; Fyn, Src		LNGPQDHSHLLY*STIPR	2	1014.49	14103	13964			14085	14119	14154	13964			14135	14149	47.4995	47.3133			47.252	47.265	3.698	3.053			4.005	3.97	0.3115	0.2319			-0.0413	0.8361	0.0555	0.1058
733	730	Adaptor/scaffold	CTNND1; CTNND1; CTNND1	CTNND1; CTNND1 iso3; CTNND1 iso4	§96; §96; §96	catenin delta-1 isoform 1ABC	O60716; O60716-3; O60716-4	http://www.phosphosite.org/proteinAction.do?id=3241&showAllSites=true	108; 105; 106	QDHSHLLY*STIPRMQ; QDHSHLLY*STIPRMQ; QDHSHLLY*STIPRMQ	Fyn, Src; Fyn, Src; Fyn, Src		LNGPQDHSHLLY*STIPR	3	676.662	14033	13914	13782	13615	14241	14045	14033	14059	13821	13674	14156	14149	47.4995	47.3642	47.3382	47.2707	47.304	47.265	2.429	2.831	2.89	2.458	3.409	3.018	0.5936	0.4825	1.1609	1.4186	0.2382	0.555	0.0497	0.0602	0.1149	0.0039
734	731	Adaptor/scaffold	CTNND1; CTNND1; CTNND1	CTNND1; CTNND1 iso3; CTNND1 iso4	§96; §96; §96	catenin delta-1 isoform 1ABC	O60716; O60716-3; O60716-4	http://www.phosphosite.org/proteinAction.do?id=3241&showAllSites=true	108; 105; 106	QDHSHLLY*STIPRMQ; QDHSHLLY*STIPRMQ; QDHSHLLY*STIPRMQ	Fyn, Src; Fyn, Src; Fyn, Src		LNGPQDHSHLLY*STIPR	3	676.662	14260	14144			14031	14277	14033	14059	13821	13674	14156	14149	47.4995	47.3642	47.3382	47.2707	47.304	47.265	4.16	3.422			3.147	3.296	0.2833	0.3598			0.442	0.2939	0.0743	0.0999
735	732	Adaptor/scaffold	CTNND1; CTNND1; CTNND1	CTNND1; CTNND1 iso3; CTNND1 iso4	§98; §98; §98	catenin delta-1 isoform 1ABC	O60716; O60716-3; O60716-4	http://www.phosphosite.org/proteinAction.do?id=3241&showAllSites=true	108; 105; 106	HSHLLYST*IPRMQEP; HSHLLYST*IPRMQEP; HSHLLYST*IPRMQEP			LLYST*IPR	2	521.77		13154																		1.821						-0.4692						0.0262
736	733	Adaptor/scaffold	DAAM1	DAAM1	401	disheveled-associated activator of morphogenesis 1	Q9Y4D1	http://www.phosphosite.org/proteinAction.do?id=15079&showAllSites=true	123	RSGNTVQY*WLLLDRI			SGNTVQY*WLLLDR	2	822.893	29909	29707	29217	28881	30074	29950	29943	29696	29235	28908	30090	30004	85.7853	85.6208	85.931	85.6292	85.8582	85.641	3.058	3.365	3.601	3.023	3.49	3.02	0.407	0.1368	0.9532	0.3645	0.6005	0.945	0.2304	0.2598	0.2555	0.29
737	734	Adaptor/scaffold	DAAM1	DAAM1	401	disheveled-associated activator of morphogenesis 1	Q9Y4D1	http://www.phosphosite.org/proteinAction.do?id=15079&showAllSites=true	123	RSGNTVQY*WLLLDRI			SGNTVQY*WLLLDR	2	822.893		29696					29943	29696	29235	28908	30090	30004	85.7853	85.6208	85.931	85.6292	85.8582	85.641		3.031						0.2657						0.2188
738	735	Adaptor/scaffold	DAPP1	DAPP1	§139	dual adapter for phosphotyrosine and 3-phosphotyrosine and 3-phosphoinositide	Q9UN19	http://www.phosphosite.org/proteinAction.do?id=1414&showAllSites=true	32	KVEEPSIY*ESVRVHT	Lck, Lyn, Src	PLCG2, SH2D1B	KVEEPSIY*ESVR	2	758.358					10471	10382	10572	10319		10606	10471	10414	38.7433	38.1213		39.5602	38.3182	38.135					3.131	2.909					0.0496	0.2231
739	736	Adaptor/scaffold	DAPP1	DAPP1	§139	dual adapter for phosphotyrosine and 3-phosphotyrosine and 3-phosphoinositide	Q9UN19	http://www.phosphosite.org/proteinAction.do?id=1414&showAllSites=true	32	KVEEPSIY*ESVRVHT	Lck, Lyn, Src	PLCG2, SH2D1B	KVEEPSIY*ESVR	3	505.908						10391	10593	10319			10487	10391	38.798	38.1213			38.3182	38.135						3.072						0.001
740	737	Adaptor/scaffold	DAPP1	DAPP1	§139	dual adapter for phosphotyrosine and 3-phosphotyrosine and 3-phosphoinositide	Q9UN19	http://www.phosphosite.org/proteinAction.do?id=1414&showAllSites=true	32	KVEEPSIY*ESVRVHT	Lck, Lyn, Src	PLCG2, SH2D1B	KVEEPSIY*ESVR	3	505.908						10418	10593	10319			10487	10391	38.798	38.1213			38.3182	38.135						2.891						0.001
741	738	Adaptor/scaffold	DIAPH1; DIAPH1	diaphanous 1; diaphanous 1 iso2	130; 121	protein diaphanous homolog 1 isoform 2	O60610; O60610-2	http://www.phosphosite.org/proteinAction.do?id=6994&showAllSites=true	141; 139	EMVSQYLY*TSKAGMS; EMVSQYLY*TSKAGMS			EMVSQYLY*TSK	2	714.809	15899	15786			15954	15925	15899	15801		15350	15983	15955	51.8107	51.6528		51.5372	51.744	51.6582	2.886	2.649			2.75	2.772	0.5407	0.7148			0.6599	0.9755	0.125	0.1468
742	739	Adaptor/scaffold	DIAPH1; DIAPH1	diaphanous 1; diaphanous 1 iso2	130; 121	protein diaphanous homolog 1 isoform 2	O60610; O60610-2	http://www.phosphosite.org/proteinAction.do?id=6994&showAllSites=true	141; 139	EMVSQYLY*TSKAGMS; EMVSQYLY*TSKAGMS			EM#VSQYLY*TSK	2	722.807					13226	13216	13293	13114			13211	13216	45.416	45.0528			44.993	45.0752					2.117	2.103					0.1335	0.5
743	740	Adaptor/scaffold	DIAPH1; DIAPH1	diaphanous 1; diaphanous 1 iso2	§374; §365	protein diaphanous homolog 1 isoform 2	O60610; O60610-2	http://www.phosphosite.org/proteinAction.do?id=6994&showAllSites=true	141; 139	EQGEEDSY*DLKGRLD; EQGEEDSY*DLKGRLD			VQLNVFDEQGEEDSY*DLKGR	3	807.692			18339	18147		18918	18876	18699	18357	18206	18839	18918	59.0663	58.7475	58.8465	58.7897	58.6673	58.977			3.024	2.745		3.39			-0.059	-0.2538		0.02			0.0086	0.0041
744	741	Adaptor/scaffold	DIAPH1; DIAPH1	diaphanous 1; diaphanous 1 iso2	§374; §365	protein diaphanous homolog 1 isoform 2	O60610; O60610-2	http://www.phosphosite.org/proteinAction.do?id=6994&showAllSites=true	141; 139	EQGEEDSY*DLKGRLD; EQGEEDSY*DLKGRLD			VQLNVFDEQGEEDSY*DLKGR	3	807.692				18253			18876	18699	18357	18206	18839	18918	59.0663	58.7475	58.8465	58.7897	58.6673	58.977				3.035						-0.2031						0.0553
745	742	Adaptor/scaffold	DLG1; DLG1	DLG1; DLG1 iso2	108; 108	disks large homolog 1 isoform 1	Q12959; Q12959-2	http://www.phosphosite.org/proteinAction.do?id=5240&showAllSites=true	100; 103	LSPSVEKY*RYQDEDT; LSPSVEKY*RYQDEDT			Y*RYQDEDTPPQEHISPQITNEVIGPELVHVSEK	4	982.716	21571	21393				21657	21585	21235			21732	21646	65.6472	65.316			65.7313	65.5323	6.102	4.938				4.696	-0.737	0.5189				0.2165	0.0473	0.0708
746	743	Adaptor/scaffold	DLG1; DLG1	DLG1; DLG1 iso2	108; 108	disks large homolog 1 isoform 1	Q12959; Q12959-2	http://www.phosphosite.org/proteinAction.do?id=5240&showAllSites=true	100; 103	LSPSVEKY*RYQDEDT; LSPSVEKY*RYQDEDT			Y*RYQDEDTPPQEHISPQITNEVIGPELVHVSEK	4	982.716		21235				21698	21585	21235			21732	21646	65.6472	65.316			65.7313	65.5323		4.268				5.247		1.3512				1.7781		0.0684
747	744	Adaptor/scaffold	DLG1; DLG1	DLG1; DLG1 iso2	108; 108	disks large homolog 1 isoform 1	Q12959; Q12959-2	http://www.phosphosite.org/proteinAction.do?id=5240&showAllSites=true	100; 103	LSPSVEKY*RYQDEDT; LSPSVEKY*RYQDEDT			Y*RYQDEDTPPQEHISPQITNEVIGPELVHVSEK	4	982.716						21498	21585	21235			21732	21646	65.6472	65.316			65.7313	65.5323						3.972						1.4761
748	745	Adaptor/scaffold	DLG1; DLG1	DLG1; DLG1 iso2	110; 110	disks large homolog 1 isoform 1	Q12959; Q12959-2	http://www.phosphosite.org/proteinAction.do?id=5240&showAllSites=true	100; 103	PSVEKYRY*QDEDTPP; PSVEKYRY*QDEDTPP			YRY*QDEDTPPQEHISPQITNEVIGPELVHVSEK	4	982.716	21548																		4.553						-0.5733						0
749	746	Adaptor/scaffold	DLG1; DLG1; DLG1; DLG2; DLG2; DLG2; DLG4	DLG1; DLG1 iso2; DLG1 iso9; PSD-93; PSD-93 iso3; PSD-93 iso4; PSD-95	349; 349; 233; 223; 172; 262; 190	disks large homolog 1 isoform 1	Q12959; Q12959-2; Q12959-9; Q15700; Q15700-3; Q15700-4; P78352	http://www.phosphosite.org/proteinAction.do?id=5240&showAllSites=true	100; 103; 88; 98; 83; 101; 80	IPGDNSIY*VTKIIEG; IPGDNSIY*VTKIIEG; IPGDNSIY*VTKIIEG; IPGDNSIY*VTKIIDG; IPGDNSIY*VTKIIDG; IPGDNSIY*VTKIIDG; IPGDNSIY*VTKIIEG			GLGFSIAGGVGNQHIPGDNSIY*VTK	3	861.086	22750					22821	22750	22687			22992	22906	68.3827	68.5115			68.7812	68.5672	2.829					2.914	0.0606					0.8318	0.0213
750	747	Adaptor/scaffold	DLG1; DLG1; DLG1	DLG1; DLG1 iso2; DLG1 iso9	§399; §399; §283	disks large homolog 1 isoform 1	Q12959; Q12959-2; Q12959-9	http://www.phosphosite.org/proteinAction.do?id=5240&showAllSites=true	100; 103; 88	KNTSDFVY*LKVAKPT; KNTSDFVY*LKVAKPT; KNTSDFVY*LKVAKPT			LLAVNNVCLEEVTHEEAVTALKNTSDFVY*LK	4	900.698	32116						32116	31843	31272	30966			91.1433	90.8495	91.1012	90.8935			3.719						2.9168						0.1647
751	748	Adaptor/scaffold	DLG1; DLG1; DLG1	DLG1; DLG1 iso2; DLG1 iso9	§399; §399; §283	disks large homolog 1 isoform 1	Q12959; Q12959-2; Q12959-9	http://www.phosphosite.org/proteinAction.do?id=5240&showAllSites=true	100; 103; 88	KNTSDFVY*LKVAKPT; KNTSDFVY*LKVAKPT; KNTSDFVY*LKVAKPT			NTSDFVY*LK	2	583.76	15622	15529	15166	15078	15690	15641	15705	15529	15270	15161	15731	15724	51.2885	51.1278	50.96	51.0548	51.1315	51.0938	2.823	2.86	2.811	2.78	3.054	2.617	0.6001	0.575	0.3701	0.425	0.4981	0.4681	0.3069	0.2035	0.3462	0.3116
752	749	Adaptor/scaffold	DLG1; DLG1; DLG1	DLG1; DLG1 iso2; DLG1 iso9	§409; §409; §293	disks large homolog 1 isoform 1	Q12959; Q12959-2; Q12959-9	http://www.phosphosite.org/proteinAction.do?id=5240&showAllSites=true	100; 103; 88	VAKPTSMY*MNDGYAP; VAKPTSMY*MNDGYAP; VAKPTSMY*MNDGYAP			VAKPTSMY*MNDGYAPPDITNSSSQPVDNHVSPSSFLGQTPASPAR	4	1200.55		21315																		4.339						0.6753						0
753	750	Adaptor/scaffold	DLG1; DLG1; DLG1	DLG1; DLG1 iso2; DLG1 iso9	414; 414; 298	disks large homolog 1 isoform 1	Q12959; Q12959-2; Q12959-9	http://www.phosphosite.org/proteinAction.do?id=5240&showAllSites=true	100; 103; 88	SMYMNDGY*APPDITN; SMYMNDGY*APPDITN; SMYMNDGY*APPDITN			VAKPTSMYMNDGY*APPDITNSSSQPVDNHVSPSSFLGQTPASPAR	4	1200.55	21498																		3.945						-0.9047						0.0161
754	751	Adaptor/scaffold	DLG1; DLG1; DLG1	DLG1; DLG1 iso2; DLG1 iso9	§760; §782; §656	disks large homolog 1 isoform 1	Q12959; Q12959-2; Q12959-9	http://www.phosphosite.org/proteinAction.do?id=5240&showAllSites=true	100; 103; 88	YEVDGRDY*HFVTSRE; YEVDGRDY*HFVTSRE; YEVDGRDY*HFVTSRE			DYEVDGRDY*HFVTSR	2	969.904	12431	12194	12110	11913	12398	12354	12431	12232	12141	11952	12434	12385	43.4067	42.8618	43.112	42.94	43.1152	42.9715	3.539	3.56	3.374	3.748	3.37	3.7	-0.0268	-0.2342	0.2233	0.0992	0.0123	0.2258	0.2998	0.4067	0.39	0.3427
755	752	Adaptor/scaffold	DLG1; DLG1; DLG1	DLG1; DLG1 iso2; DLG1 iso9	§760; §782; §656	disks large homolog 1 isoform 1	Q12959; Q12959-2; Q12959-9	http://www.phosphosite.org/proteinAction.do?id=5240&showAllSites=true	100; 103; 88	YEVDGRDY*HFVTSRE; YEVDGRDY*HFVTSRE; YEVDGRDY*HFVTSRE			DYEVDGRDY*HFVTSR	3	646.939	12402	12360	12081	11871	12352	12325	12610	12232	12141	11952	12413	12406	43.4067	42.8618	43.112	42.94	43.062	43.0215	2.962	2.812	3.07	3.107	2.36	3.009	0.5873	0.5069	0.4001	0.362	0.4376	0.4026	0.337	0.2575	0.0872	0.3295
756	753	Adaptor/scaffold	DLG1; DLG1; DLG1	DLG1; DLG1 iso2; DLG1 iso9	§760; §782; §656	disks large homolog 1 isoform 1	Q12959; Q12959-2; Q12959-9	http://www.phosphosite.org/proteinAction.do?id=5240&showAllSites=true	100; 103; 88	YEVDGRDY*HFVTSRE; YEVDGRDY*HFVTSRE; YEVDGRDY*HFVTSRE			DYEVDGRDY*HFVTSR	3	646.939	12610	12155	12293				12610	12232	12141	11952	12413	12406	43.4067	42.8618	43.112	42.94	43.062	43.0215	2.751	3.35	2.341				0.5793	0.6121	0.362				0.2615	0.2965	0.1168
757	754	Adaptor/scaffold	DLG1; DLG1; DLG1	DLG1; DLG1 iso2; DLG1 iso9	§760; §782; §656	disks large homolog 1 isoform 1	Q12959; Q12959-2; Q12959-9	http://www.phosphosite.org/proteinAction.do?id=5240&showAllSites=true	100; 103; 88	YEVDGRDY*HFVTSRE; YEVDGRDY*HFVTSRE; YEVDGRDY*HFVTSRE			DY*HFVTSR	2	552.729	7282	7003	6987	6947	7284	7107	7282	7062	7069	6987	7365	7166	30.8402	30.0725	30.284	30.3525	30.7533	30.2743	2.946	2.696	1.97	2.778	2.879	2.461	-0.1185	0.0344	-0.1652	-0.0126	-0.0858	-0.0772	0.1943	0.1719	0.1173	0.2286
758	755	Adaptor/scaffold	DLG1; DLG1; DLG1	DLG1; DLG1 iso2; DLG1 iso9	§760; §782; §656	disks large homolog 1 isoform 1	Q12959; Q12959-2; Q12959-9	http://www.phosphosite.org/proteinAction.do?id=5240&showAllSites=true	100; 103; 88	YEVDGRDY*HFVTSRE; YEVDGRDY*HFVTSRE; YEVDGRDY*HFVTSRE			DY*HFVTSR	3	368.822			7010	6951	7304		7361	7006	7069	7008	7365	7166	30.885	30.0725	30.284	30.402	30.7533	30.2743			1.821	2.48	2.331				-0.0496	0.0692	-0.0349				0.0407	0.1421
759	756	Adaptor/scaffold	DLG1; DLG1; DLG1	DLG1; DLG1 iso2; DLG1 iso9	§760; §782; §656	disks large homolog 1 isoform 1	Q12959; Q12959-2; Q12959-9	http://www.phosphosite.org/proteinAction.do?id=5240&showAllSites=true	100; 103; 88	YEVDGRDY*HFVTSRE; YEVDGRDY*HFVTSRE; YEVDGRDY*HFVTSRE			RDYEVDGRDY*HFVTSR	3	698.972	10459	10175	10204	10171			10459	10235	10263	10249	10466	10372	38.6942	37.9138	38.3648	38.6633	38.2633	38.0307	3.631	2.619	3.304	3.336			0.3416	0.3312	0.2465	0.2712			0.2307	0.1872	0.1632	0.2382
760	757	Adaptor/scaffold	DLG1; DLG1; DLG1	DLG1; DLG1 iso2; DLG1 iso9	§760; §782; §656	disks large homolog 1 isoform 1	Q12959; Q12959-2; Q12959-9	http://www.phosphosite.org/proteinAction.do?id=5240&showAllSites=true	100; 103; 88	YEVDGRDY*HFVTSRE; YEVDGRDY*HFVTSRE; YEVDGRDY*HFVTSRE			RDYEVDGRDY*HFVTSR	4	524.481	10451				10552		10451	10235	10284	10249	10466	10372	38.6942	37.9138	38.4177	38.6633	38.2633	38.0307	2.964				2.861		0.8464				0.5168		0.2443
761	758	Adaptor/scaffold	DLG1; DLG1; DLG1	DLG1; DLG1 iso2; DLG1 iso9	§760; §782; §656	disks large homolog 1 isoform 1	Q12959; Q12959-2; Q12959-9	http://www.phosphosite.org/proteinAction.do?id=5240&showAllSites=true	100; 103; 88	YEVDGRDY*HFVTSRE; YEVDGRDY*HFVTSRE; YEVDGRDY*HFVTSRE			Y*HFVTSR	2	495.216			7058				7351	7062	7083	7008	7344	7187	30.8402	30.0725	30.3208	30.402	30.7047	30.3235			2.057						-0.3029						0.108
762	759	Adaptor/scaffold	DLG1; DLG1; DLG1	DLG1; DLG1 iso2; DLG1 iso9	§784; §806; §680	disks large homolog 1 isoform 1	Q12959; Q12959-2; Q12959-9	http://www.phosphosite.org/proteinAction.do?id=5240&showAllSites=true	100; 103; 88	KFIEAGQY*NNHLYGT; KFIEAGQY*NNHLYGT; KFIEAGQY*NNHLYGT			FIEAGQY*NNHLYGTSVQSVR	3	788.365	14868		14495	14390	14978	14951		14800	14493	14409	14996	14968		49.3005	49.0057	49.1313	49.3432	49.2415	3.571		2.597	2.632	2.719	2.622	2.3987		0.5661	0.5958	0.2248	0.3785	0.2681		0.0933	0.1005
763	760	Adaptor/scaffold	DLG1; DLG1; DLG1	DLG1; DLG1 iso2; DLG1 iso9	894; 916; 790	disks large homolog 1 isoform 1	Q12959; Q12959-2; Q12959-9	http://www.phosphosite.org/proteinAction.do?id=5240&showAllSites=true	100; 103; 88	IIEEQSGS*YIWVPAK; IIEEQSGS*YIWVPAK; IIEEQSGS*YIWVPAK			QIIEEQSGS*YIWVPAK	2	964.464	20373		19843	19649	20451	20548	20373	20253	19827	19571	20435	20470	62.7487	62.5395	62.5342	62.2235	62.5675	62.6483	4.284		3.514	3.163	3.131	3.05	2.1262		0.5963	-0.0847	2.01	1.4003	0.0098		0.0118	0.009
764	761	Adaptor/scaffold	DLG1; DLG1; DLG1	DLG1; DLG1 iso2; DLG1 iso9	895; 917; 791	disks large homolog 1 isoform 1	Q12959; Q12959-2; Q12959-9	http://www.phosphosite.org/proteinAction.do?id=5240&showAllSites=true	100; 103; 88	IEEQSGSY*IWVPAKE; IEEQSGSY*IWVPAKE; IEEQSGSY*IWVPAKE			QIIEEQSGSY*IWVPAKEKL	3	766.719		21517					21678	21553	21171	20889	21774	21772	66.0037	65.7287	65.9148	65.5788	65.8318	65.8358		3.519						0.314						0.0084
765	762	Adaptor/scaffold	DLG3; DLG3	DLG3; DLG3 iso2	§673; §368	disks large homolog 3 isoform c	Q92796; Q92796-2	http://www.phosphosite.org/proteinAction.do?id=5249&showAllSites=true	90; 58	NEVDGQDY*HFVVSRE; NEVDGQDY*HFVVSRE			DGQDY*HFVVSR	2	701.793	10833	10536				10663	10845	10536			10802	10708	39.4327	38.75			39.1255	38.8677	2.901	2.89				2.617	-0.032	0.8784				-0.466	0.2582	0.2777
766	763	Adaptor/scaffold	DLG3; DLG3	DLG3; DLG3 iso2	§673; §368	disks large homolog 3 isoform c	Q92796; Q92796-2	http://www.phosphosite.org/proteinAction.do?id=5249&showAllSites=true	90; 58	NEVDGQDY*HFVVSRE; NEVDGQDY*HFVVSRE			DNEVDGQDY*HFVVSR	2	930.383	12906	12721			12862	12839	12906	12778	12645	12456	12896	12910	44.6428	44.2143	44.3943	44.2062	44.229	44.2537	4.581	4.577			4.572	4.719	0.1064	0.0936			0.1333	0.3683	0.3336	0.3595
767	764	Adaptor/scaffold	DLG3; DLG3	DLG3; DLG3 iso2	§673; §368	disks large homolog 3 isoform c	Q92796; Q92796-2	http://www.phosphosite.org/proteinAction.do?id=5249&showAllSites=true	90; 58	NEVDGQDY*HFVVSRE; NEVDGQDY*HFVVSRE			GQDY*HFVVSR	2	644.279		9124					9357	9124			9270	9243	35.7458	35.1272			35.3092	35.2878		2.253						0.8328						0.0894
768	765	Adaptor/scaffold	DLG3; DLG3	DLG3; DLG3 iso2	§673; §368	disks large homolog 3 isoform c	Q92796; Q92796-2	http://www.phosphosite.org/proteinAction.do?id=5249&showAllSites=true	90; 58	NEVDGQDY*HFVVSRE; NEVDGQDY*HFVVSRE			RDNEVDGQDY*HFVVSR	2	1008.43	10807	10513			10768	10639	10845	10513	10578	10522	10823	10708	39.4327	38.7	39.1602	39.3507	39.1783	38.8677	4.976	4.112			4.016	4.494	0.0966	0.1332			0.2787	0.3456	0.3066	0.3058
769	766	Adaptor/scaffold	DLG3; DLG3	DLG3; DLG3 iso2	§673; §368	disks large homolog 3 isoform c	Q92796; Q92796-2	http://www.phosphosite.org/proteinAction.do?id=5249&showAllSites=true	90; 58	NEVDGQDY*HFVVSRE; NEVDGQDY*HFVVSRE			RDNEVDGQDY*HFVVSR	3	672.625	10783	10488	10517	10481	10740	10625	10845	10488	10557	10522	10823	10687	39.4327	38.7	39.1053	39.3507	39.1783	38.8168	4.317	4.964	4.207	4.601	5.273	5.642	0.7583	0.7744	0.43	0.3635	0.5916	0.6243	0.2953	0.3154	0.3282	0.3775
770	767	Adaptor/scaffold	DLG3; DLG3	DLG3; DLG3 iso2	§673; §368	disks large homolog 3 isoform c	Q92796; Q92796-2	http://www.phosphosite.org/proteinAction.do?id=5249&showAllSites=true	90; 58	NEVDGQDY*HFVVSRE; NEVDGQDY*HFVVSRE			RDNEVDGQDY*HFVVSR	3	672.625	11022				10957		10845	10488	10557	10522	10823	10687	39.4327	38.7	39.1053	39.3507	39.1783	38.8168	3.304				2.839		0.4392				0.4527		0.2243
771	768	Adaptor/scaffold	DLG3; DLG3	DLG3; DLG3 iso2	§673; §368	disks large homolog 3 isoform c	Q92796; Q92796-2	http://www.phosphosite.org/proteinAction.do?id=5249&showAllSites=true	90; 58	NEVDGQDY*HFVVSRE; NEVDGQDY*HFVVSRE			RDNEVDGQDY*HFVVSR	4	504.721	10826					10649	10826	10550	10578	10501	10802	10708	39.4327	38.7	39.1602	39.296	39.1255	38.8677	2.596					2.746	0.3612					0.3887	0.1274
772	769	Adaptor/scaffold	DLG3; DLG3	DLG3; DLG3 iso2	§808; §503	disks large homolog 3 isoform c	Q92796; Q92796-2	http://www.phosphosite.org/proteinAction.do?id=5249&showAllSites=true	90; 58	IEDQSGHY*IWVPSPE; IEDQSGHY*IWVPSPE			QIIEDQSGHY*IWVPSPEKL	2	1160.06	23929		23461	23095	24055	23971	23958	23884	23397	23136	24055	24061	71.3698	71.4183	71.4555	71.2048	71.5037	71.3333	2.978		2.774	2.656	2.763	3.24	-0.5346		0.1449	0.0264	-0.3902	0.2703	0.1903		0.1763	0.1836
773	770	Adaptor/scaffold	DLG3; DLG3	DLG3; DLG3 iso2	§808; §503	disks large homolog 3 isoform c	Q92796; Q92796-2	http://www.phosphosite.org/proteinAction.do?id=5249&showAllSites=true	90; 58	IEDQSGHY*IWVPSPE; IEDQSGHY*IWVPSPE			QIIEDQSGHY*IWVPSPEKL	2	1160.06	23913						23958	23884	23397	23136	24055	24061	71.3698	71.4183	71.4555	71.2048	71.5037	71.3333	2.992						-0.3974						0.1465
774	771	Adaptor/scaffold	DLG3; DLG3	DLG3; DLG3 iso2	§808; §503	disks large homolog 3 isoform c	Q92796; Q92796-2	http://www.phosphosite.org/proteinAction.do?id=5249&showAllSites=true	90; 58	IEDQSGHY*IWVPSPE; IEDQSGHY*IWVPSPE			QIIEDQSGHY*IWVPSPEKL	3	773.707	24064						24021	23863	23418	23115	24105	24125	71.5237	71.3663	71.5095	71.1553	71.4547	71.2325	3.462						0.4905						0.1218
775	772	Adaptor/scaffold	DLG5	DLG5	§1243	disks large homolog 5	Q8TDM6	http://www.phosphosite.org/proteinAction.do?id=11755&showAllSites=true	214	SHRTCSDY*SEMRATH			TCSDY*SEMR	2	614.704	5434	5202			5384	5215	5474	5202	5221	5124	5434	5255	26.316	25.6528	25.759	25.7427	26.1137	25.6883	2.797	2.011			2.492	2.232	0.3204	0.29			0.2255	0.3592	0.0766	0.0633
776	773	Adaptor/scaffold	DLG5	DLG5	§1243	disks large homolog 5	Q8TDM6	http://www.phosphosite.org/proteinAction.do?id=11755&showAllSites=true	214	SHRTCSDY*SEMRATH			TCSDY*SEM#R	2	622.702		3617			3711	5264	3794	3641			3775	3561	22.3827	21.96			22.3037	21.9438		2.069			2.188	2.12		-0.242			-0.0288	-0.0282		0.114
777	774	Adaptor/scaffold	DLG5	DLG5	§1243	disks large homolog 5	Q8TDM6	http://www.phosphosite.org/proteinAction.do?id=11755&showAllSites=true	214	SHRTCSDY*SEMRATH			TCSDY*SEM#R	2	622.702						3561	3794	3641			3775	3561	22.3827	21.96			22.3037	21.9438						2.108						-0.2079
778	775	Adaptor/scaffold	DLG5	DLG5	1390	disks large homolog 5	Q8TDM6	http://www.phosphosite.org/proteinAction.do?id=11755&showAllSites=true	214	AHQAGLEY*GDQLLEF			VTVGSIAHQAGLEY*GDQLLEFNGINLR	3	998.829		30427					30648	30457				30718	87.5233	87.3837				87.3795		3.185						0.1056						0.1143
779	776	Adaptor/scaffold	DLG5	DLG5	§181	disks large homolog 5	Q8TDM6	http://www.phosphosite.org/proteinAction.do?id=11755&showAllSites=true	214	TAFDKRPY*HRLNPDY			FATHGTAFDKRPY*HR	2	942.439		5356					5642	5356			5581	5381	26.7192	25.9022			26.4672	25.9862		2.674						-0.3312						0.1667
780	777	Adaptor/scaffold	DLG5	DLG5	§181	disks large homolog 5	Q8TDM6	http://www.phosphosite.org/proteinAction.do?id=11755&showAllSites=true	214	TAFDKRPY*HRLNPDY			FATHGTAFDKRPY*HR	3	628.628		5269					5536	5363	5326	5229	5581	5381	26.7192	25.9545	26.0108	25.9995	26.4672	25.9862		2.138						0.2108						0.2667
781	778	Adaptor/scaffold	DLG5	DLG5	§181	disks large homolog 5	Q8TDM6	http://www.phosphosite.org/proteinAction.do?id=11755&showAllSites=true	214	TAFDKRPY*HRLNPDY			FATHGTAFDKRPY*HR	4	471.723		5243				5302	5642	5243	5305	5250	5581	5381	26.7192	25.9545	25.9588	26.0517	26.4672	25.9862		2.667				3.254		0.3533				0.2805		0.2101
782	779	Adaptor/scaffold	DLG5	DLG5	§181	disks large homolog 5	Q8TDM6	http://www.phosphosite.org/proteinAction.do?id=11755&showAllSites=true	214	TAFDKRPY*HRLNPDY			LAFATHGTAFDKRPY*HR	3	690.002	9160					9031	9160	9003			9102	9096	35.4808	34.861			34.9058	34.9298	2.763					2.17	0.3699					0.1999	0.1211
783	780	Adaptor/scaffold	DLG5	DLG5	§181	disks large homolog 5	Q8TDM6	http://www.phosphosite.org/proteinAction.do?id=11755&showAllSites=true	214	TAFDKRPY*HRLNPDY			THGTAFDKRPY*HR	3	555.926	3938						3938	3872		5271	3964	3848	22.8293	22.5012		26.1013	22.7357	22.4877	2.057						0.3176						0.256
784	781	Adaptor/scaffold	DLG5	DLG5	§181	disks large homolog 5	Q8TDM6	http://www.phosphosite.org/proteinAction.do?id=11755&showAllSites=true	214	TAFDKRPY*HRLNPDY			THGTAFDKRPY*HR	4	417.197					3938																		2.443						-0.155
785	782	Adaptor/scaffold	DLG5	DLG5	188	disks large homolog 5	Q8TDM6	http://www.phosphosite.org/proteinAction.do?id=11755&showAllSites=true	214	YHRLNPDY*ERLKIQC			LNPDY*ER	2	493.703		4966																		1.739						0.2525						0.1455
786	783	Adaptor/scaffold	DLG5	DLG5	848	disks large homolog 5	Q8TDM6	http://www.phosphosite.org/proteinAction.do?id=11755&showAllSites=true	214	STQTDIFY*TDRLEDR			NLIQHNNSTQTDIFY*TDRLEDR	3	925.091					17512		17553	17313			17495	17586	55.8257	55.346			55.4045	55.7085					3.305						1.1347
787	784	Adaptor/scaffold	DLG5	DLG5	964	disks large homolog 5	Q8TDM6	http://www.phosphosite.org/proteinAction.do?id=11755&showAllSites=true	214	VPEKLSVY*KKPKQRK			AMLSSTAVPEKLSVY*K	2	902.452		15922				16059	16020	15922			16067	16039	52.0643	51.9628			51.9463	51.8582		3.375				2.886		0.0996				0.233		0.0975
788	785	Adaptor/scaffold	DNMBP	DNMBP	§1477	dynamin-binding protein	Q6XZF7	http://www.phosphosite.org/proteinAction.do?id=6376&showAllSites=true	177	RHPEIVGY*SVPGRNG			EIVGY*SVPGR	2	578.774	10246	9987			10152	10103	10280	10025	10032	8964	10172	10103	38.019	37.3917	37.7852	35.3752	37.5248	37.4115	2.216	2.062			2.663	2.604	1.1654	0.8811			1.0221	1.19	0.1027	0.1081
789	786	Adaptor/scaffold	DNMBP	DNMBP	§1477	dynamin-binding protein	Q6XZF7	http://www.phosphosite.org/proteinAction.do?id=6376&showAllSites=true	177	RHPEIVGY*SVPGRNG			HPEIVGY*SVPGR	2	695.829	10428	10195			10322	10249	10425	10172			10340	10249	38.3773	37.75			37.937	37.8123	3.077	3.142			3.058	3.047	0.5677	0.8301			0.4094	0.4706	0.0292	0.0843
790	787	Adaptor/scaffold	DNMBP	DNMBP	§1477	dynamin-binding protein	Q6XZF7	http://www.phosphosite.org/proteinAction.do?id=6376&showAllSites=true	177	RHPEIVGY*SVPGRNG			NFRHPEIVGY*SVPGR	3	603.293	12651	12661				12626	12651	12589		12225	12728	12679	44.075	43.747		43.6237	43.825	43.6865	3.658	2.959				3.493	1.4225	1.3751				2.6708	0.0638	0.1404
791	788	Adaptor/scaffold	DNMBP	DNMBP	§1477	dynamin-binding protein	Q6XZF7	http://www.phosphosite.org/proteinAction.do?id=6376&showAllSites=true	177	RHPEIVGY*SVPGRNG			NFRHPEIVGY*SVPGR	3	603.293		12454					12651	12589		12225	12728	12679	44.075	43.747		43.6237	43.825	43.6865		3.237						1.3031						0.0196
792	789	Adaptor/scaffold	DNMBP	DNMBP	§429	dynamin-binding protein	Q6XZF7	http://www.phosphosite.org/proteinAction.do?id=6376&showAllSites=true	177	PNLQKSQY*YSTVGGS			SQY*YSTVGGSHPHSEQYPDLLPLEAR	3	1004.46	20280					20291													3.841					4.129	0.078					0.1479	0.0558
793	790	Adaptor/scaffold	DNMBP	DNMBP	§429	dynamin-binding protein	Q6XZF7	http://www.phosphosite.org/proteinAction.do?id=6376&showAllSites=true	177	PNLQKSQY*YSTVGGS			SQY*YSTVGGSHPHSEQYPDLLPLEAR	4	753.595	20227					20264	20227	19959	18861	18710	20141	20260	62.1888	61.8218	60.1062	60.066	61.8567	62.1392	2.826					3.516	-0.0878					0.8155	0.0159
794	791	Adaptor/scaffold	DNMBP	DNMBP	§429	dynamin-binding protein	Q6XZF7	http://www.phosphosite.org/proteinAction.do?id=6376&showAllSites=true	177	PNLQKSQY*YSTVGGS			SQY*YSTVGGSHPHSEQYPDLLPLEAR	4	753.595						20316	20227	19959	18861	18710	20141	20260	62.1888	61.8218	60.1062	60.066	61.8567	62.1392						3.398						0.9933
795	792	Adaptor/scaffold	DNMBP	DNMBP	§430	dynamin-binding protein	Q6XZF7	http://www.phosphosite.org/proteinAction.do?id=6376&showAllSites=true	177	NLQKSQYY*STVGGSH			SQYY*STVGGSHPHSEQYPDLLPLEAR	3	1004.46	20152	19971			20118	20190													4.197	4.18			5.013	4.584	-0.0641	1.099			0.666	0.3152	0.0219	0.0178
796	793	Adaptor/scaffold	DNMBP	DNMBP	§430	dynamin-binding protein	Q6XZF7	http://www.phosphosite.org/proteinAction.do?id=6376&showAllSites=true	177	NLQKSQYY*STVGGSH			SQYY*STVGGSHPHSEQYPDLLPLEAR	3	1004.46		19925			20283															4.121			3.303			1.3126			-0.2636			0.0261
797	794	Adaptor/scaffold	DNMBP	DNMBP	443	dynamin-binding protein	Q6XZF7	http://www.phosphosite.org/proteinAction.do?id=6376&showAllSites=true	177	SHPHSEQY*PDLLPLE			SQYYSTVGGSHPHSEQY*PDLLPLEAR	3	1004.46					19006		19485	19308	18903	18563	18984	19483	60.551	60.2343	60.2153	59.6923	59.895	60.2498					3.497						-1.3412
798	795	Adaptor/scaffold	DNMBP	DNMBP	443	dynamin-binding protein	Q6XZF7	http://www.phosphosite.org/proteinAction.do?id=6376&showAllSites=true	177	SHPHSEQY*PDLLPLE			SQYYSTVGGSHPHSEQY*PDLLPLEAR	3	1004.46					18984		19485	19308	18903	18563	18984	19483	60.551	60.2343	60.2153	59.6923	59.895	60.2498					2.922						-0.1343
799	796	Adaptor/scaffold	DNMBP	DNMBP	§456	dynamin-binding protein	Q6XZF7	http://www.phosphosite.org/proteinAction.do?id=6376&showAllSites=true	177	LEARTRDY*ASLPPKR			TRDY*ASLPPKR	3	461.897					4872		4970	4712			4867	4680	25.1172	24.4112			24.7783	24.408					3.15						-0.0259
800	797	Adaptor/scaffold	DOCK1; DOCK1	DOCK1; DOCK1 iso1	13; 13	dedicator of cytokinesis protein 1	Q14185; NP_001371	http://www.phosphosite.org/proteinAction.do?id=6551&showAllSites=true	215; 215	PTKREEKY*GVAFYNY; PTKREEKY*GVAFYNY			Y*GVAFYNYDAR	2	709.793	17651						17651	17481	17160	17030	17642	17740	56.0792	55.7567	55.8037	55.7853	55.7575	56.0093	2.974						0.1832						0.2686
801	798	Adaptor/scaffold	DOCK1; DOCK1	DOCK1; DOCK1 iso1	§1811; §1811	dedicator of cytokinesis protein 1	Q14185; NP_001371	http://www.phosphosite.org/proteinAction.do?id=6551&showAllSites=true	215; 215	LKGSVADY*GNLMENQ; LKGSVADY*GNLMENQ			GSVADY*GNLMENQDLLGSPTPPPPPPHQR	3	1055.49	21301	21162			21388	21386	21301	21070			21375	21415	64.9383	64.5378			64.8598	64.9705	5.183	5.213			6.067	5.542	-1.9419	-1.1808			-0.8495	1.4988	0.0659	0.1154
802	799	Adaptor/scaffold	DOCK1; DOCK1	DOCK1; DOCK1 iso1	§1811; §1811	dedicator of cytokinesis protein 1	Q14185; NP_001371	http://www.phosphosite.org/proteinAction.do?id=6551&showAllSites=true	215; 215	LKGSVADY*GNLMENQ; LKGSVADY*GNLMENQ			GSVADY*GNLMENQDLLGSPTPPPPPPHQR	3	1055.49	21393				21490		21301	21070			21375	21415	64.9383	64.5378			64.8598	64.9705	4.508				5.182		0.1317				-1.6994		0.035
803	800	Adaptor/scaffold	DOCK1; DOCK1	DOCK1; DOCK1 iso1	§1811; §1811	dedicator of cytokinesis protein 1	Q14185; NP_001371	http://www.phosphosite.org/proteinAction.do?id=6551&showAllSites=true	215; 215	LKGSVADY*GNLMENQ; LKGSVADY*GNLMENQ			GSVADY*GNLM#ENQDLLGSPTPPPPPPHQR	3	1060.82	17676	17604			17660	17733	17742	17604	17160	17030	17684	17719	56.2863	56.0202	55.8037	55.7853	55.8602	55.9592	6.306	4.965			5.634	6.517	0.0164	0.1476			0.3459	0.6215	0.0692	0.142
804	801	Adaptor/scaffold	DOCK1; DOCK1	DOCK1; DOCK1 iso1	§1811; §1811	dedicator of cytokinesis protein 1	Q14185; NP_001371	http://www.phosphosite.org/proteinAction.do?id=6551&showAllSites=true	215; 215	LKGSVADY*GNLMENQ; LKGSVADY*GNLMENQ			GSVADY*GNLM#ENQDLLGSPTPPPPPPHQR	3	1060.82					17717	17778	17742	17604	17160	17030	17684	17719	56.2863	56.0202	55.8037	55.7853	55.8602	55.9592					5.716	6.258					0.008	0.2877
805	802	Adaptor/scaffold	DOK1	Dok1	§337	docking protein 1 isoform 2	Q99704	http://www.phosphosite.org/proteinAction.do?id=834&showAllSites=true	52	VQRKKPLY*WDLYEHA			KKPLY*WDLYEHAQQQLLK	4	596.057		21396					21585	21396			21732	21646	65.6472	65.5258			65.7313	65.5323		2.736						0.5275						0.1031
806	803	Adaptor/scaffold	DOK1	Dok1	§449	docking protein 1 isoform 2	Q99704	http://www.phosphosite.org/proteinAction.do?id=834&showAllSites=true	52	KSHNSALY*SQVQKSG	PTP1B	CD45, SH2D1A	SHNSALY*SQVQK	2	721.327	5821	5561			5758	5601	5810	5552	7006	5418	5758	5612	27.1225	26.4057	30.1307	26.4503	26.8633	26.54	3.689	3.59			4.01	3.661	1.0946	0.6238			0.9504	1.6224	0.0513	0.0454
807	804	Adaptor/scaffold	DOK4	Dok4	104	docking protein 4	Q8TEW6	http://www.phosphosite.org/proteinAction.do?id=10746&showAllSites=true	37	ELEAEEWY*KTLSVEC			TFTCDSELEAEEWY*KTLSVECLGSR	3	1030.78	28863	28625					28893	28642				28954	83.2142	82.896				83.0532	3.43	2.917					-0.764	-1.0324					0.1574	0.0364
808	805	Adaptor/scaffold	DOK4	Dok4	§165	docking protein 4	Q8TEW6	http://www.phosphosite.org/proteinAction.do?id=10746&showAllSites=true	37	QITHENIY*LWDIHNP			LQITHENIY*LWDIHNPR	3	748.032	21987	21807	21429	21188	22090	22046	21987	21826	21465	21183	22131	22045	66.6697	66.4072	66.6662	66.328	66.6962	66.4987	4.509	4.264	4.144	4.04	3.509	3.335	0.1597	0.0798	0.7155	0.2251	0.2399	0.1164	0.2186	0.1819	0.2286	0.1802
809	806	Adaptor/scaffold	DOK4	Dok4	§165	docking protein 4	Q8TEW6	http://www.phosphosite.org/proteinAction.do?id=10746&showAllSites=true	37	QITHENIY*LWDIHNP			LQITHENIY*LWDIHNPR	4	561.276	21998	21835					21998	21868	21507	21204	22131	22024	66.721	66.512	66.7755	66.3798	66.6962	66.4498	3.089	2.709					0.5217	0.6772					0.1285	0.0183
810	807	Adaptor/scaffold	DOK4	Dok4	220	docking protein 4	Q8TEW6	http://www.phosphosite.org/proteinAction.do?id=10746&showAllSites=true	37	TQEGEQIY*QRVHSAT			MCDAGEGLYTFQTQEGEQIY*QR	3	902.04	20503	20325					20493	20325			20561	20596	63.005	62.7472			62.8812	62.9572	5.677	5.273					-0.6252	0.9652					0.4861	0.4852
811	808	Adaptor/scaffold	DOK4	Dok4	220	docking protein 4	Q8TEW6	http://www.phosphosite.org/proteinAction.do?id=10746&showAllSites=true	37	TQEGEQIY*QRVHSAT			M#CDAGEGLYTFQTQEGEQIY*QR	3	907.372	19461	19242					19443	19242			19490	19483	60.4483	60.0273			60.2573	60.2498	3.994	5.032					1.2918	0.5898					0.2154	0.3771
812	809	Adaptor/scaffold	DOK4	Dok4	256	docking protein 4	Q8TEW6	http://www.phosphosite.org/proteinAction.do?id=10746&showAllSites=true	37	NKGTEHYS*YPCTPTT			GTEHYS*YPCTPTTMLPR	3	697.629	15916	15826			15803		15916	15738			15899	15850	51.6578	51.494			51.5442	51.402	2.764	3.449			2.693		0.4956	0.6542			0.3021		0.0027	0.0243
813	810	Adaptor/scaffold	DVL2	DVL2	§362	segment polarity protein dishevelled homolog DVL-2	O14641	http://www.phosphosite.org/proteinAction.do?id=8550&showAllSites=true	79	WDPSPQAY*FTLPRNE			CWDPSPQAY*FTLPR	2	909.389	24488	24300			24573	24510	24488	24367			24588	24544	72.787	72.5857			72.6017	72.487	3.66	3.649			3.845	3.852	0.1121	-0.0209			0.0271	-0.1524	0.1515	0.1581
814	811	Adaptor/scaffold	ENAH	Mena	529	protein enabled homolog isoform a	Q8N8S7	http://www.phosphosite.org/proteinAction.do?id=5158&showAllSites=true	67	IVFDNRSY*DSLHRPK			SY*DSLHRPK	2	591.769	4141	4013			4106	3991	4151	4019	4003	3885	4132	3991	23.2278	22.8348	22.9473	22.8627	23.1202	22.8652	2.665	2.666			2.591	2.636	-0.1752	0.0617			0.0856	0.1633	0.0851	0.0307
815	812	Adaptor/scaffold	EPB41L1; EPB41L1	EPB41L1; EPB41L1 iso2	§343; §281	band 4.1-like protein 1 isoform a	Q9H4G0; Q9H4G0-2	http://www.phosphosite.org/proteinAction.do?id=6918&showAllSites=true	99; 88	IKIRPGEY*EQFESTI; IKIRPGEY*EQFESTI			IRPGEY*EQFESTIGFK	2	990.959	20065	19881	19516	19309	20086	20148	20065	19938	19575	19382	20120	20197	62.1388	61.7702	61.9042	61.7592	61.8032	61.9865	4.354	3.972	3.923	4.169	4.317	4.265	0.1364	0.2467	0.2068	0.0276	0.0341	0.1656	0.2585	0.3216	0.1634	0.2241
816	813	Adaptor/scaffold	EPB41L1; EPB41L1	EPB41L1; EPB41L1 iso2	§343; §281	band 4.1-like protein 1 isoform a	Q9H4G0; Q9H4G0-2	http://www.phosphosite.org/proteinAction.do?id=6918&showAllSites=true	99; 88	IKIRPGEY*EQFESTI; IKIRPGEY*EQFESTI			IRPGEY*EQFESTIGFK	3	660.975	20054	19858	19497	19320	20081	20158	20054	19938	19554	19361	20141	20197	62.1388	61.7702	61.851	61.7052	61.8567	61.9865	3.512	3.324	4.354	4.319	3.043	3.911	0.7494	0.6331	0.4687	0.6093	0.6949	0.4925	0.2923	0.254	0.3103	0.3131
817	814	Adaptor/scaffold	EPB41L1; EPB41L1	EPB41L1; EPB41L1 iso2	§343; §281	band 4.1-like protein 1 isoform a	Q9H4G0; Q9H4G0-2	http://www.phosphosite.org/proteinAction.do?id=6918&showAllSites=true	99; 88	IKIRPGEY*EQFESTI; IKIRPGEY*EQFESTI			IRPGEY*EQFESTIGFKLPNHR	3	866.755	20149	19953	19572				20149	19938	19596	19361			62.1388	61.7702	61.9573	61.7052			3.457	3.431	3.367				-0.1868	0.2276	0.4772				0.2161	0.1831	0.2398
818	815	Adaptor/scaffold	EPB41L1; EPB41L1	EPB41L1; EPB41L1 iso2	§343; §281	band 4.1-like protein 1 isoform a	Q9H4G0; Q9H4G0-2	http://www.phosphosite.org/proteinAction.do?id=6918&showAllSites=true	99; 88	IKIRPGEY*EQFESTI; IKIRPGEY*EQFESTI			IRPGEY*EQFESTIGFKLPNHR	3	866.755		19911					20149	19938	19596	19361			62.1388	61.7702	61.9573	61.7052				3.512						0.2276						0.1669
819	816	Adaptor/scaffold	EPB41L1; EPB41L1	EPB41L1; EPB41L1 iso2	§343; §281	band 4.1-like protein 1 isoform a	Q9H4G0; Q9H4G0-2	http://www.phosphosite.org/proteinAction.do?id=6918&showAllSites=true	99; 88	IKIRPGEY*EQFESTI; IKIRPGEY*EQFESTI			IRPGEY*EQFESTIGFKLPNHR	4	650.318		19939					20117	19980	19638	19445	20225	20260	62.1888	61.8745	62.0615	61.912	62.06	62.1392		3.455						-0.1514						0.1122
820	817	Adaptor/scaffold	EPB41L1; EPB41L1	EPB41L1; EPB41L1 iso2	§796; §694	band 4.1-like protein 1 isoform a	Q9H4G0; Q9H4G0-2	http://www.phosphosite.org/proteinAction.do?id=6918&showAllSites=true	99; 88	KDVLTSTY*GATAETL; KDVLTSTY*GATAETL			DVLTSTY*GATAETLSTSTTTHVTK	3	855.737	16989		16521	16389															2.565		2.083	2.485			0.2948		0.2458	0.2552			0.0658		0.0578	0.0113
821	818	Adaptor/scaffold	EPB41L1; EPB41L1	EPB41L1; EPB41L1 iso2	§864; §762	band 4.1-like protein 1 isoform a	Q9H4G0; Q9H4G0-2	http://www.phosphosite.org/proteinAction.do?id=6918&showAllSites=true	99; 88	LVTKAVVY*RETDPSP; LVTKAVVY*RETDPSP			AVVY*RETDPSPEER	2	864.385	6380				6338		6419	6103	6082	6021	6357	6221	28.6175	27.797	27.8625	27.9648	28.3395	28.0287	2.88				2.941		-0.3465				-0.0256		0.0934
822	819	Adaptor/scaffold	EPB41L1; EPB41L1	EPB41L1; EPB41L1 iso2	§864; §762	band 4.1-like protein 1 isoform a	Q9H4G0; Q9H4G0-2	http://www.phosphosite.org/proteinAction.do?id=6918&showAllSites=true	99; 88	LVTKAVVY*RETDPSP; LVTKAVVY*RETDPSP			AVVY*RETDPSPEER	3	576.593	6359		6080		6300	6164	6359	6119	6082	6000	6357	6221	28.6175	27.797	27.8625	27.916	28.3395	28.0287	3.75		2.808		2.48	3.426	0.4808		-0.1509		0.5299	0.5234	0.1189		0.0839
823	820	Adaptor/scaffold	EPS15	EPS15	§849	epidermal growth factor receptor substrate 15 isoform B	P42566	http://www.phosphosite.org/proteinAction.do?id=4549&showAllSites=true	99	NFANFSAY*PSEEDMI	EGFR		EADPSNFANFSAY*PSEEDMIEWAK	3	943.386	29254	29056			29468	29349	29254	29092			29502	29374	84.1417	83.9917			84.4178	84.0942	4.299	3.497			4.284	3.367	0.1848	0.7909			0.2254	3.1627	0.1651	0.0495
824	821	Adaptor/scaffold	EPS15	EPS15	§849	epidermal growth factor receptor substrate 15 isoform B	P42566	http://www.phosphosite.org/proteinAction.do?id=4549&showAllSites=true	99	NFANFSAY*PSEEDMI	EGFR		EADPSNFANFSAY*PSEEDMIEWAK	3	943.386		29037					29254	29092			29502	29374	84.1417	83.9917			84.4178	84.0942		3.125						0.9845						0.114
825	822	Adaptor/scaffold	EPS15	EPS15	§849	epidermal growth factor receptor substrate 15 isoform B	P42566	http://www.phosphosite.org/proteinAction.do?id=4549&showAllSites=true	99	NFANFSAY*PSEEDMI	EGFR		EADPSNFANFSAY*PSEEDM#IEWAK	3	948.718		24864					24987	24864				24985	73.8377	73.8073				73.536		3.101						0.306						0.0995
826	823	Adaptor/scaffold	EPS15L1; EPS15L1	EPS15R; EPS15R iso2	293; 293	epidermal growth factor receptor substrate 15-like 1	Q9UBC2; Q9UBC2-2	http://www.phosphosite.org/proteinAction.do?id=27565801&showAllSites=true	94; 100	TDLDLDGY*VSGQEVK; TDLDLDGY*VSGQEVK			TDLDLDGY*VSGQEVK	2	859.88	16487	16357	15933	15845		16507	16440	16326	15984	15917	16466	16507	53.1022	52.9523	52.785	52.9752	52.9137	53.0472	4.79	4.812	4.928	4.864		5.013	2.0332	1.9846	-0.1988	0.1335		1.1445	0.1703	0.1891	0.1882	0.1835
827	824	Adaptor/scaffold	EPS15L1; EPS15L1	EPS15R; EPS15R iso2	293; 293	epidermal growth factor receptor substrate 15-like 1	Q9UBC2; Q9UBC2-2	http://www.phosphosite.org/proteinAction.do?id=27565801&showAllSites=true	94; 100	TDLDLDGY*VSGQEVK; TDLDLDGY*VSGQEVK			TDLDLDGY*VSGQEVK	2	859.88			16151				16440	16326	15984	15917	16466	16507	53.1022	52.9523	52.785	52.9752	52.9137	53.0472			3.555						-0.3703						0.1417
828	825	Adaptor/scaffold	EPS15L1; EPS15L1	EPS15R; EPS15R iso2	§30; §30	epidermal growth factor receptor substrate 15-like 1	Q9UBC2; Q9UBC2-2	http://www.phosphosite.org/proteinAction.do?id=27565801&showAllSites=true	94; 100	YKQVDPAY*TGRVGAS; YKQVDPAY*TGRVGAS			QVDPAY*TGR	2	543.734		5015	5006	4865		5018	5210	5048	5011	4893	5140	5003	25.7523	25.2015	25.2563	25.1723	25.4008	25.088		1.845	2.072	2.046		1.994		-0.5522	-0.2549	0.3353		-0.1484		0.2447	0.1485	0.0685
829	826	Adaptor/scaffold	EPS15L1; EPS15L1	EPS15R; EPS15R iso2	§564; §564	epidermal growth factor receptor substrate 15-like 1	Q9UBC2; Q9UBC2-2	http://www.phosphosite.org/proteinAction.do?id=27565801&showAllSites=true	94; 100	AHRSLEQY*DQVLDGA; AHRSLEQY*DQVLDGA			SLEQY*DQVLDGAHGASLTDLANLSEGVSLAER	3	1146.87	31062	30774			31145	31021	31014	30774			31203	31096	88.4095	88.3283			88.5715	88.3262	5.824	5.1			4.963	4.22	-0.8897	-0.574			-0.3318	1.3687	0.0773	0.0218
830	827	Adaptor/scaffold	EPS15L1; EPS15L1	EPS15R; EPS15R iso2	§564; §564	epidermal growth factor receptor substrate 15-like 1	Q9UBC2; Q9UBC2-2	http://www.phosphosite.org/proteinAction.do?id=27565801&showAllSites=true	94; 100	AHRSLEQY*DQVLDGA; AHRSLEQY*DQVLDGA			SLEQY*DQVLDGAHGASLTDLANLSEGVSLAER	3	1146.87					31232	31152	31014	30774			31203	31096	88.4095	88.3283			88.5715	88.3262					5.043	4.743					-0.1884	-2.6274
831	828	Adaptor/scaffold	EPS15L1; EPS15L1	EPS15R; EPS15R iso2	§564; §564	epidermal growth factor receptor substrate 15-like 1	Q9UBC2; Q9UBC2-2	http://www.phosphosite.org/proteinAction.do?id=27565801&showAllSites=true	94; 100	AHRSLEQY*DQVLDGA; AHRSLEQY*DQVLDGA			SLEQY*DQVLDGAHGASLTDLANLSEGVSLAER	3	1146.87					31260		31014	30774			31203	31096	88.4095	88.3283			88.5715	88.3262					4.189						0.039
832	829	Adaptor/scaffold	EPS15L1; EPS15L1	EPS15R; EPS15R iso2	§74; §74	epidermal growth factor receptor substrate 15-like 1	Q9UBC2; Q9UBC2-2	http://www.phosphosite.org/proteinAction.do?id=27565801&showAllSites=true	94; 100	FLDKQGFY*VALRLVA; FLDKQGFY*VALRLVA			QGFY*VALR	2	517.247	18226	18050	17668		18189	18246	18225	18048	17706	17576	18189	18265	57.4827	57.1623	57.1938	57.1807	57.084	57.2993	1.917	2.009	2.015		1.745	1.996	0.4751	0.6012	0.4981		0.2568	0.5164	0.1011	0.1013	0.2251
833	830	Adaptor/scaffold	EPS8	EPS8	§252	epidermal growth factor receptor kinase substrate 8	Q12929	http://www.phosphosite.org/proteinAction.do?id=4547&showAllSites=true	92	DFEKPRQY*HEQEETP			QY*HEQEETPEMMAAR	3	643.922					9639	9610	9755	9500	9549	9477	9639	9637	36.723	36.0922	36.567	36.7127	36.2233	36.245					2.594	2.413					1.0877	-0.0762
834	831	Adaptor/scaffold	EPS8	EPS8	§476, §491	epidermal growth factor receptor kinase substrate 8	Q12929	http://www.phosphosite.org/proteinAction.do?id=4547&showAllSites=true	92	KQEIKRLS*TEHSSVS, EYHPADGY*AFSSNIY			RLS*TEHSSVSEYHPADGY*AFSSNIYTR	4	809.345	16032					16043													3.854					4.49	0.5137					-0.9111	0.0209
835	832	Adaptor/scaffold	EPS8	EPS8	§476, §491	epidermal growth factor receptor kinase substrate 8	Q12929	http://www.phosphosite.org/proteinAction.do?id=4547&showAllSites=true	92	KQEIKRLS*TEHSSVS, EYHPADGY*AFSSNIY			RLS*TEHSSVSEYHPADGY*AFSSNIYTR	4	809.345						16037																		4.602						0.1607
836	833	Adaptor/scaffold	EPS8	EPS8	§477, §491	epidermal growth factor receptor kinase substrate 8	Q12929	http://www.phosphosite.org/proteinAction.do?id=4547&showAllSites=true	92	QEIKRLST*EHSSVSE, EYHPADGY*AFSSNIY			RLST*EHSSVSEYHPADGY*AFSSNIYTR	4	809.345					16072		16062	15906	15543		16072	16060	52.1705	51.9102	51.6438		51.9463	51.9105					3.533						0.3425
837	834	Adaptor/scaffold	EPS8	EPS8	480, 483	epidermal growth factor receptor kinase substrate 8	Q12929	http://www.phosphosite.org/proteinAction.do?id=4547&showAllSites=true	92	KRLSTEHS*SVSEYHP, STEHSSVS*EYHPADG			LSTEHS*SVS*EYHPADGYAFSSNIYTR	4	770.319					15698																		2.932						-0.3216
838	835	Adaptor/scaffold	EPS8	EPS8	480, §491	epidermal growth factor receptor kinase substrate 8	Q12929	http://www.phosphosite.org/proteinAction.do?id=4547&showAllSites=true	92	KRLSTEHS*SVSEYHP, EYHPADGY*AFSSNIY			RLSTEHS*SVSEYHPADGY*AFSSNIYTR	3	1078.79	16059						16059	15927			16046	16060	52.1162	51.9628			51.8965	51.9105	3.38						0.9469						0.0231
839	836	Adaptor/scaffold	EPS8	EPS8	480, §498	epidermal growth factor receptor kinase substrate 8	Q12929	http://www.phosphosite.org/proteinAction.do?id=4547&showAllSites=true	92	KRLSTEHS*SVSEYHP, YAFSSNIY*TRGSHLD			RLSTEHS*SVSEYHPADGYAFSSNIY*TR	4	809.345						15842																		3.63						-2.6993
840	837	Adaptor/scaffold	EPS8	EPS8	§481, §485	epidermal growth factor receptor kinase substrate 8	Q12929	http://www.phosphosite.org/proteinAction.do?id=4547&showAllSites=true	92	RLSTEHSS*VSEYHPA, EHSSVSEY*HPADGYA			LSTEHSS*VSEY*HPADGYAFSSNIYTR	4	770.319		15578																		3.183						-0.5185						0.035
841	838	Adaptor/scaffold	EPS8	EPS8	§481, §491	epidermal growth factor receptor kinase substrate 8	Q12929	http://www.phosphosite.org/proteinAction.do?id=4547&showAllSites=true	92	RLSTEHSS*VSEYHPA, EYHPADGY*AFSSNIY			LSTEHSS*VSEYHPADGY*AFSSNIYTR	4	770.319				15150																		3.76						1.851						0.0051
842	839	Adaptor/scaffold	EPS8	EPS8	483	epidermal growth factor receptor kinase substrate 8	Q12929	http://www.phosphosite.org/proteinAction.do?id=4547&showAllSites=true	92	STEHSSVS*EYHPADG			LSTEHSSVS*EYHPADGYAFSSN	3	822.336						12411	12537	12337	12204	11994	12476	12411	43.5602	43.1218	43.2702	43.0483	43.2138	43.1743						2.754						0.4525
843	840	Adaptor/scaffold	EPS8	EPS8	483, §491	epidermal growth factor receptor kinase substrate 8	Q12929	http://www.phosphosite.org/proteinAction.do?id=4547&showAllSites=true	92	STEHSSVS*EYHPADG, EYHPADGY*AFSSNIY			LSTEHSSVS*EYHPADGY*AFSSNIYTR	3	1026.76	15615	15560			15682	15671	15663	15612	15186	14804	15682	15724	51.191	51.1768	50.7543	50.1415	51.082	51.0938	5.231	5.321			5.153	6.313	0.2647	-0.574			-0.1326	0.0387	0.0205	0.001
844	841	Adaptor/scaffold	EPS8	EPS8	483, §491	epidermal growth factor receptor kinase substrate 8	Q12929	http://www.phosphosite.org/proteinAction.do?id=4547&showAllSites=true	92	STEHSSVS*EYHPADG, EYHPADGY*AFSSNIY			LSTEHSSVS*EYHPADGY*AFSSNIYTR	3	1026.76					15663		15663	15612	15186	14804	15682	15724	51.191	51.1768	50.7543	50.1415	51.082	51.0938					4.95						-0.0644
845	842	Adaptor/scaffold	EPS8	EPS8	483, §498	epidermal growth factor receptor kinase substrate 8	Q12929	http://www.phosphosite.org/proteinAction.do?id=4547&showAllSites=true	92	STEHSSVS*EYHPADG, YAFSSNIY*TRGSHLD			LSTEHSSVS*EYHPADGYAFSSNIY*TR	3	1026.76	15254				15402														4.923				5.596		2.3766				-0.249		0.0038
846	843	Adaptor/scaffold	EPS8	EPS8	483, 499	epidermal growth factor receptor kinase substrate 8	Q12929	http://www.phosphosite.org/proteinAction.do?id=4547&showAllSites=true	92	STEHSSVS*EYHPADG, AFSSNIYT*RGSHLDQ			LSTEHSSVS*EYHPADGYAFSSNIYT*R	3	1026.76			14862		15519																5.49		4.183				0.0647		-0.0801				0.0198
847	844	Adaptor/scaffold	EPS8	EPS8	483, 499	epidermal growth factor receptor kinase substrate 8	Q12929	http://www.phosphosite.org/proteinAction.do?id=4547&showAllSites=true	92	STEHSSVS*EYHPADG, AFSSNIYT*RGSHLDQ			LSTEHSSVS*EYHPADGYAFSSNIYT*R	3	1026.76			14846																		5.718						0.3185						0.0033
848	845	Adaptor/scaffold	EPS8	EPS8	§485	epidermal growth factor receptor kinase substrate 8	Q12929	http://www.phosphosite.org/proteinAction.do?id=4547&showAllSites=true	92	EHSSVSEY*HPADGYA			LSTEHSSVSEY*HPADGYAFSSNIYTR	3	1000.1	16095				16144	15998													4.237				3.816	5.044	0.1765				0.208	0.0168	0.0544
849	846	Adaptor/scaffold	EPS8	EPS8	§485	epidermal growth factor receptor kinase substrate 8	Q12929	http://www.phosphosite.org/proteinAction.do?id=4547&showAllSites=true	92	EHSSVSEY*HPADGYA			LSTEHSSVSEY*HPADGYAFSSNIYTR	3	1000.1						16177																		3.371						0.0726
850	847	Adaptor/scaffold	EPS8	EPS8	§485, §491	epidermal growth factor receptor kinase substrate 8	Q12929	http://www.phosphosite.org/proteinAction.do?id=4547&showAllSites=true	92	EHSSVSEY*HPADGYA, EYHPADGY*AFSSNIY			LSTEHSSVSEY*HPADGY*AFSSNIYTR	4	770.319	15618		15197			15672	15618	15591	14850	14804	15731	15703	51.191	51.1278	49.8908	50.1415	51.1315	51.0438	3.041		3.533			3.405	0.3832		0.7578			-0.3095	0		0.0454
851	848	Adaptor/scaffold	EPS8	EPS8	§485, 494	epidermal growth factor receptor kinase substrate 8	Q12929	http://www.phosphosite.org/proteinAction.do?id=4547&showAllSites=true	92	EHSSVSEY*HPADGYA, PADGYAFS*SNIYTRG			LSTEHSSVSEY*HPADGYAFS*SNIYTR	3	1026.76						15656																		5.765						-0.0212
852	849	Adaptor/scaffold	EPS8	EPS8	§485, §498	epidermal growth factor receptor kinase substrate 8	Q12929	http://www.phosphosite.org/proteinAction.do?id=4547&showAllSites=true	92	EHSSVSEY*HPADGYA, YAFSSNIY*TRGSHLD			LSTEHSSVSEY*HPADGYAFSSNIY*TR	3	1026.76		15247		14774																5.145		4.349				0.1541		0.8844				0.0049		0.0078
853	850	Adaptor/scaffold	EPS8	EPS8	§485, §498	epidermal growth factor receptor kinase substrate 8	Q12929	http://www.phosphosite.org/proteinAction.do?id=4547&showAllSites=true	92	EHSSVSEY*HPADGYA, YAFSSNIY*TRGSHLD			RLSTEHSSVSEY*HPADGYAFSSNIY*TR	4	809.345	13771					13873													3.461					3.123	1.8375					0.0194	0.0248
854	851	Adaptor/scaffold	EPS8	EPS8	§485, 499	epidermal growth factor receptor kinase substrate 8	Q12929	http://www.phosphosite.org/proteinAction.do?id=4547&showAllSites=true	92	EHSSVSEY*HPADGYA, AFSSNIYT*RGSHLDQ			LSTEHSSVSEY*HPADGYAFSSNIYT*R	3	1026.76		15349				15350														4.305				4.825		3.0873				0.4916		0.0059
855	852	Adaptor/scaffold	EPS8	EPS8	§491	epidermal growth factor receptor kinase substrate 8	Q12929	http://www.phosphosite.org/proteinAction.do?id=4547&showAllSites=true	92	EYHPADGY*AFSSNIY			LSTEHSSVSEYHPADGY*AFSSNIYTR	3	1000.1	15878	15803	15421	15353	15903														5.578	5.971	6.142	5.546	5.102		0.0145	0.1162	0.3552	0.2562	0.0767		0.0068	0.0465	0.0034	0.0346
856	853	Adaptor/scaffold	EPS8	EPS8	§491	epidermal growth factor receptor kinase substrate 8	Q12929	http://www.phosphosite.org/proteinAction.do?id=4547&showAllSites=true	92	EYHPADGY*AFSSNIY			LSTEHSSVSEYHPADGY*AFSSNIYTR	3	1000.1		15782																		5.708						0.0818						0.0523
857	854	Adaptor/scaffold	EPS8	EPS8	§491	epidermal growth factor receptor kinase substrate 8	Q12929	http://www.phosphosite.org/proteinAction.do?id=4547&showAllSites=true	92	EYHPADGY*AFSSNIY			LSTEHSSVSEYHPADGY*AFSSNIYTR	4	750.328			15418																		3.187						0.5358						0.0614
858	855	Adaptor/scaffold	EPS8	EPS8	§491	epidermal growth factor receptor kinase substrate 8	Q12929	http://www.phosphosite.org/proteinAction.do?id=4547&showAllSites=true	92	EYHPADGY*AFSSNIY			RLSTEHSSVSEYHPADGY*AFSSNIYTR	4	789.353	14396	14308	14072		14518	14514	14396	14332	13905	13779	14534	14443	48.2083	48.0268	47.5493	47.536	48.2303	47.9772	4.958	4.176	4.044		4.32	4.582	-0.6424	-0.7515	0.5629		-1.3956	-1.2595	0.1353	0.1696	0.0749
859	856	Adaptor/scaffold	EPS8	EPS8	§491, §498	epidermal growth factor receptor kinase substrate 8	Q12929	http://www.phosphosite.org/proteinAction.do?id=4547&showAllSites=true	92	EYHPADGY*AFSSNIY, YAFSSNIY*TRGSHLD			LSTEHSSVSEYHPADGY*AFSSNIY*TR	3	1026.76		15011			15136															6.03			5.199			0.8447			0.1427			0.0111
860	857	Adaptor/scaffold	EPS8	EPS8	§491, §498	epidermal growth factor receptor kinase substrate 8	Q12929	http://www.phosphosite.org/proteinAction.do?id=4547&showAllSites=true	92	EYHPADGY*AFSSNIY, YAFSSNIY*TRGSHLD			LSTEHSSVSEYHPADGY*AFSSNIY*TR	3	1026.76		14988																		5.63						0.8447						0.0128
861	858	Adaptor/scaffold	EPS8	EPS8	§491, §498	epidermal growth factor receptor kinase substrate 8	Q12929	http://www.phosphosite.org/proteinAction.do?id=4547&showAllSites=true	92	EYHPADGY*AFSSNIY, YAFSSNIY*TRGSHLD			RLSTEHSSVSEYHPADGY*AFSSNIY*TR	4	809.345		13637																		3.571						0.3554						0.0407
862	859	Adaptor/scaffold	EPS8	EPS8	§491, 499	epidermal growth factor receptor kinase substrate 8	Q12929	http://www.phosphosite.org/proteinAction.do?id=4547&showAllSites=true	92	EYHPADGY*AFSSNIY, AFSSNIYT*RGSHLDQ			LSTEHSSVSEYHPADGY*AFSSNIYT*R	3	1026.76	15039		14632	14589		15119													6.131		5.745	5.725		5.917	-0.5658		0.2452	-0.192		0.3027	0.0142		0.0204	0
863	860	Adaptor/scaffold	EPS8	EPS8	§491, 499	epidermal growth factor receptor kinase substrate 8	Q12929	http://www.phosphosite.org/proteinAction.do?id=4547&showAllSites=true	92	EYHPADGY*AFSSNIY, AFSSNIYT*RGSHLDQ			LSTEHSSVSEYHPADGY*AFSSNIYT*R	3	1026.76						15103																		5.969						0.3027
864	861	Adaptor/scaffold	EPS8	EPS8	§498	epidermal growth factor receptor kinase substrate 8	Q12929	http://www.phosphosite.org/proteinAction.do?id=4547&showAllSites=true	92	YAFSSNIY*TRGSHLD			LSTEHSSVSEYHPADGYAFSSNIY*TR	3	1000.1	15625	15555	15168	15104	15693	15668	15978	15885	15186	15140	15693	16018	51.961	51.8598	50.7543	51.0003	51.8443	51.8077	5.284	6.447	6.442	5.621	6.449	5.653	-0.2446	-0.1383	-0.1527	-0.0569	0.2613	0.0349	0.0232	0.0119	0.0247	0.0219
865	862	Adaptor/scaffold	EPS8	EPS8	§498	epidermal growth factor receptor kinase substrate 8	Q12929	http://www.phosphosite.org/proteinAction.do?id=4547&showAllSites=true	92	YAFSSNIY*TRGSHLD			LSTEHSSVSEYHPADGYAFSSNIY*TR	4	750.328		15556					15978	15556	15186	15350	16025	16018	51.961	51.7565	50.7543	51.5372	51.8443	51.8077		2.364						0.1567						0.081
866	863	Adaptor/scaffold	EPS8	EPS8	§498	epidermal growth factor receptor kinase substrate 8	Q12929	http://www.phosphosite.org/proteinAction.do?id=4547&showAllSites=true	92	YAFSSNIY*TRGSHLD			RLSTEHSSVSEYHPADGYAFSSNIY*TR	4	789.353		14217	13841	13692																3.298	2.999	3.742				-0.2806	-1.1877	1.1437				0.0216	0.0232	0.0128
867	864	Adaptor/scaffold	EPS8	EPS8	§498	epidermal growth factor receptor kinase substrate 8	Q12929	http://www.phosphosite.org/proteinAction.do?id=4547&showAllSites=true	92	YAFSSNIY*TRGSHLD			RLSTEHSSVSEYHPADGYAFSSNIY*TR	4	789.353		14091	13879	13710																3.192	3.184	3.529				0.1133	-0.2573	1.0025				0.0114	0.026	0.0485
868	865	Adaptor/scaffold	EPS8	EPS8	§525	epidermal growth factor receptor kinase substrate 8	Q12929	http://www.phosphosite.org/proteinAction.do?id=4547&showAllSites=true	92	NRHIDRNY*EPLKTQP			HIDRNY*EPLK	2	682.822	5417	5167		5030	5342	5195	5417	5195	5158	5040	5371	5213	26.265	25.5513	25.6102	25.5345	25.959	25.5858	2.691	2.886		2.244	2.633	2.772	0.2337	0.3269		0.0505	0.151	0.1366	0.1629	0.1633		0.145
869	866	Adaptor/scaffold	EPS8	EPS8	§525	epidermal growth factor receptor kinase substrate 8	Q12929	http://www.phosphosite.org/proteinAction.do?id=4547&showAllSites=true	92	NRHIDRNY*EPLKTQP			HIDRNY*EPLK	3	455.55	5412	5175	5159	5041	5330	5193	5453	5195	5179	5061	5371	5193	26.265	25.5513	25.6592	25.5853	25.959	25.5858	3.122	3.617	2.892	2.804	2.826	3.055	0.2072	0.1928	0.1971	0.0827	0.1654	0.1148	0.1631	0.3564	0.2304	0.1679
870	867	Adaptor/scaffold	EPS8	EPS8	§525	epidermal growth factor receptor kinase substrate 8	Q12929	http://www.phosphosite.org/proteinAction.do?id=4547&showAllSites=true	92	NRHIDRNY*EPLKTQP			HIDRNY*EPLKTQPK	3	606.968	5140	4864	4877	4738	5058	4869	5159	4864	4885	4746	5056	4898	25.5527	24.8488	24.9628	24.8335	25.209	24.8393	2.829	2.895	3.087	2.86	3.077	3.147	0.1878	0.2985	0.2413	0.0806	0.0706	0.171	0.2374	0.312	0.2718	0.2133
871	868	Adaptor/scaffold	EPS8	EPS8	§525	epidermal growth factor receptor kinase substrate 8	Q12929	http://www.phosphosite.org/proteinAction.do?id=4547&showAllSites=true	92	NRHIDRNY*EPLKTQP			HIDRNY*EPLKTQPK	4	455.478		4866					5159	4866	4885	4746	5077	4898	25.5527	24.8488	24.9628	24.8335	25.2568	24.8393		3.62						-0.0715						0.1137
872	869	Adaptor/scaffold	EPS8	EPS8	§525	epidermal growth factor receptor kinase substrate 8	Q12929	http://www.phosphosite.org/proteinAction.do?id=4547&showAllSites=true	92	NRHIDRNY*EPLKTQP			NY*EPLKTQPK	2	649.313	5183	4948	4950	4812	5101	4944	5201	4964	4948	4809	5101	4982	25.6515	24.9928	25.1047	24.9733	25.351	25.0322	3.155	2.929	3.05	3.043	3.183	3.028	0.357	0.21	0.3327	0.3666	0.2528	0.1763	0.1808	0.1265	0.1261	0.0995
873	870	Adaptor/scaffold	EPS8	EPS8	§540	epidermal growth factor receptor kinase substrate 8	Q12929	http://www.phosphosite.org/proteinAction.do?id=4547&showAllSites=true	92	KKYAKSKY*DFVARNN			SKY*DFVAR	2	533.242	7178	6900	6902			7022	7070	6900	6775	6714	7197	6872	30.1848	29.7175	29.5515	29.6792	30.3572	29.5828	2.281	2.349	2.362			2.598	-1.1973	-0.6362	-1.9532			-1.7041	0.2767	0.2532	0.2315
874	871	Adaptor/scaffold	EPS8	EPS8	§602	epidermal growth factor receptor kinase substrate 8	Q12929	http://www.phosphosite.org/proteinAction.do?id=4547&showAllSites=true	92	LGRADPPY*THTIQKQ			PPY*THTIQK	2	582.776				4739	5030		5138	4901	4885	4746	5030	4898	25.5028	24.8488	24.9628	24.8335	25.209	24.8393				2.443	2.692					0.1876	0.311					0.0379
875	872	Adaptor/scaffold	EPS8	EPS8	723	epidermal growth factor receptor kinase substrate 8	Q12929	http://www.phosphosite.org/proteinAction.do?id=4547&showAllSites=true	92	VPVINITY*DSTPEDV			QNVPVINITY*DSTPEDVK	2	1056.5			19616	19375			20157	20001	19554	19375	20141	20218	62.1888	61.9258	61.851	61.7052	61.8567	62.04			3.772	4.251					1.007	1.0024					0.0631	0.0522
876	873	Adaptor/scaffold	EPS8	EPS8	723	epidermal growth factor receptor kinase substrate 8	Q12929	http://www.phosphosite.org/proteinAction.do?id=4547&showAllSites=true	92	VPVINITY*DSTPEDV			QNVPVINITY*DSTPEDVK	2	1056.5			19546				20157	20001	19554	19375	20141	20218	62.1888	61.9258	61.851	61.7052	61.8567	62.04			4.083						0.7124						0.067
877	874	Adaptor/scaffold	EPS8	EPS8	§774	epidermal growth factor receptor kinase substrate 8	Q12929	http://www.phosphosite.org/proteinAction.do?id=4547&showAllSites=true	92	CPEGARVY*SQITVQK			VY*SQITVQK	2	573.284	7283	7024	6995	6952	7285	7113	7283	7077	7069	6987	7323	7166	30.8402	30.1117	30.284	30.3525	30.6543	30.2743	3.035	2.806	2.843	3.161	2.937	3.018	0.0867	0.2149	0.2014	0.0785	0.1768	0.1546	0.2359	0.2138	0.2014	0.204
878	875	Adaptor/scaffold	EPS8	EPS8	§774	epidermal growth factor receptor kinase substrate 8	Q12929	http://www.phosphosite.org/proteinAction.do?id=4547&showAllSites=true	92	CPEGARVY*SQITVQK			VY*SQITVQK	2	573.284		7139					7283	7077	7069	6987	7323	7166	30.8402	30.1117	30.284	30.3525	30.6543	30.2743		2.112						0.1733						0.1596
879	876	Adaptor/scaffold	EPS8L1	EPS8L1	526	epidermal growth factor receptor kinase substrate 8-like protein 1 isoform b	Q8TE68	http://www.phosphosite.org/proteinAction.do?id=8775&showAllSites=true	80	DPAGQEGY*VPYNILT			VRDPAGQEGY*VPYNILTPYPGPR	3	880.427		22609																		3.527						3.0344						0.166
880	877	Adaptor/scaffold	EPS8L1	EPS8L1	§529	epidermal growth factor receptor kinase substrate 8-like protein 1 isoform b	Q8TE68	http://www.phosphosite.org/proteinAction.do?id=8775&showAllSites=true	80	GQEGYVPY*NILTPYP			VRDPAGQEGYVPY*NILTPYPGPR	3	880.427	22390						22390	22330	21885	21603	22551	22486	67.7282	67.6475	67.712	67.3928	67.7157	67.5535	3.767						-0.0712						0.0769
881	878	Adaptor/scaffold	EPS8L1	EPS8L1	§684	epidermal growth factor receptor kinase substrate 8-like protein 1 isoform b	Q8TE68	http://www.phosphosite.org/proteinAction.do?id=8775&showAllSites=true	80	PEEGARVY*SQVTVQR			VY*SQVTVQR	2	580.279	6320	6063	6030	5970	6277	6141	6320	6077	6040	5958	6294	6137	28.4138	27.6953	27.7612	27.8135	28.1907	27.8307	3.105	3.12	3.023	3.113	3.264	3.442	-0.4335	-0.5383	0.0073	-0.3778	-0.1555	-0.4191	0.1939	0.1639	0.1635	0.1712
882	879	Adaptor/scaffold	EVPL	envoplakin	1250	envoplakin	Q92817	http://www.phosphosite.org/proteinAction.do?id=5939&showAllSites=true	232	AQKPTVEY*KEVTQEV			AQKPTVEY*KEVTQEVVR	3	695.352	11364	11085		10931	11339		11364	11079	11035	10948	11342	11209	40.7157	39.9687	40.2905	40.3998	40.4307	40.0653	3.01	2.45		2.943	2.735		-0.5389	-0.277		-0.58	1.2556		0.1348	0.1748		0.1978
883	880	Adaptor/scaffold	EVPL	envoplakin	133	envoplakin	Q92817	http://www.phosphosite.org/proteinAction.do?id=5939&showAllSites=true	232	VTQECAEY*RALYEKM			VTQECAEY*R	2	618.242	4497		4328	4195		4344	4487	4355	4318	4179	4447	4344	23.9933	23.5955	23.6642	23.5177	23.8173	23.5647	2.233		2.271	2.053		2.23	0.4837		-0.3412	-0.3083		0.4428	0.1362		0.2094	0.1348
884	881	Adaptor/scaffold	EVPL	envoplakin	§1352	envoplakin	Q92817	http://www.phosphosite.org/proteinAction.do?id=5939&showAllSites=true	232	RAAEDAVY*ELQSKRL			AAEDAVY*ELQSK	2	702.308	12494	12229	12151	12009	12463	12382	12495	12229	12183	12015	12455	12427	43.4587	42.9127	43.2163	43.0993	43.1627	43.0727	3.284	3.098	3.475	3.728	3.304	3.441	1.0081	0.4323	0.8597	0.0069	0.8772	0.7221	0.3299	0.3397	0.2771	0.2614
885	882	Adaptor/scaffold	EVPL	envoplakin	1520	envoplakin	Q92817	http://www.phosphosite.org/proteinAction.do?id=5939&showAllSites=true	232	KSQEKTIY*KEVIRVQ			TIY*KEVIR	2	551.289		7250				7359	7550	7279	7302	7223	7574	7359	31.345	30.606	30.8775	30.9465	31.2625	30.78		2.423				2.43		0.4681				0.4674		0.1836
886	883	Adaptor/scaffold	EVPL	envoplakin	§1700	envoplakin	Q92817	http://www.phosphosite.org/proteinAction.do?id=5939&showAllSites=true	232	TGKDMSPY*EAYKRGI			ISILEPETGKDMSPY*EAYKR	3	803.047	16658						16734	16498	16236	16043	16739	16711	53.8307	53.5618	53.4367	53.2892	53.579	53.5122	3.881						0.2851						0.1384
887	884	Adaptor/scaffold	FAM125A	FAM125A	§202	multivesicular body subunit 12A	Q96EY5	http://www.phosphosite.org/proteinAction.do?id=16534&showAllSites=true	29	STLRRNDS*IYEASSL			RNDS*IYEASSLYGISAMDGVPFTLHPR	3	1026.15			27449		28174																4.197		5.229				0.303		-0.7332				0.0318
888	885	Adaptor/scaffold	FAM125A	FAM125A	§202	multivesicular body subunit 12A	Q96EY5	http://www.phosphosite.org/proteinAction.do?id=16534&showAllSites=true	29	STLRRNDS*IYEASSL			RNDS*IYEASSLYGISAM#DGVPFTLHPR	3	1031.48			24774																		3.7						0.0904						0.0204
889	886	Adaptor/scaffold	FAM125A	FAM125A	§204	multivesicular body subunit 12A	Q96EY5	http://www.phosphosite.org/proteinAction.do?id=16534&showAllSites=true	29	LRRNDSIY*EASSLYG		CD2AP, CIN85	RNDSIY*EASSLYGISAMDGVPFTLHPR	3	1026.15	27998	27840				28038	28011	27874	27492	27147	28200	28038	81.0585	81.003	81.5587	81.1612	81.2345	80.851	5.089	4.163				4.411	0.3945	1.0258				0.0816	0.0332	0.046
890	887	Adaptor/scaffold	FAM125A	FAM125A	§204	multivesicular body subunit 12A	Q96EY5	http://www.phosphosite.org/proteinAction.do?id=16534&showAllSites=true	29	LRRNDSIY*EASSLYG		CD2AP, CIN85	RNDSIY*EASSLYGISAMDGVPFTLHPR	3	1026.15	28150						28011	27874	27492	27147	28200	28038	81.0585	81.003	81.5587	81.1612	81.2345	80.851	4.67						0.1717						0.0125
891	888	Adaptor/scaffold	FAM125A	FAM125A	§204	multivesicular body subunit 12A	Q96EY5	http://www.phosphosite.org/proteinAction.do?id=16534&showAllSites=true	29	LRRNDSIY*EASSLYG		CD2AP, CIN85	RNDSIY*EASSLYGISAM#DGVPFTLHPR	3	1031.48		25194			25390	25393														4.235			4.764	4.295		0.9493			0.2882	0.1489		0.0369
892	889	Adaptor/scaffold	FAM125A	FAM125A	§210	multivesicular body subunit 12A	Q96EY5	http://www.phosphosite.org/proteinAction.do?id=16534&showAllSites=true	29	IYEASSLY*GISAMDG			RNDSIYEASSLY*GISAMDGVPFTLHPR	3	1026.15	27376	27221		26509	27526	27395													4.372	5.215		3.661	4.128	5.267	0.3214	2.6744		-0.2298	0.3867	-0.2075	0.0915	0.0825		0.076
893	890	Adaptor/scaffold	FAM125A	FAM125A	§210	multivesicular body subunit 12A	Q96EY5	http://www.phosphosite.org/proteinAction.do?id=16534&showAllSites=true	29	IYEASSLY*GISAMDG			RNDSIYEASSLY*GISAMDGVPFTLHPR	3	1026.15	27413	27196																	5.226	4.03					0.1489	1.5251					0.1145	0.1069
894	891	Adaptor/scaffold	FAM125A	FAM125A	§210	multivesicular body subunit 12A	Q96EY5	http://www.phosphosite.org/proteinAction.do?id=16534&showAllSites=true	29	IYEASSLY*GISAMDG			RNDSIYEASSLY*GISAM#DGVPFTLHPR	3	1031.48		24193	23702		24434	24323														3.546	4.421		4.107	4.207		0.9901	-0.7557		1.1374	1.0573		0.0563	0.0377
895	892	Adaptor/scaffold	FAM125A	FAM125A	§210	multivesicular body subunit 12A	Q96EY5	http://www.phosphosite.org/proteinAction.do?id=16534&showAllSites=true	29	IYEASSLY*GISAMDG			RNDSIYEASSLY*GISAM#DGVPFTLHPR	3	1031.48		24239	23662		24481	24349														3.879	4.921		3.411	3.695		0.0987	-0.3963		1.1374	1.0573		0.0666	0.0414
896	893	Adaptor/scaffold	FLOT1	FLOT1	§160	flotillin-1	O75955	http://www.phosphosite.org/proteinAction.do?id=8372&showAllSites=true	47	DIHDDQDY*LHSLGKA	Fyn		DIHDDQDY*LHSLGK	3	579.249		11253					11613	11253	11662	11179	11552	11482	41.2802	40.437	41.8955	40.9725	40.9467	40.7345		2.352						-0.2098						0.0875
897	894	Adaptor/scaffold	FLOT1	FLOT1	§203	flotillin-1	O75955	http://www.phosphosite.org/proteinAction.do?id=8372&showAllSites=true	47	QEKVSAQY*LSEIEMA			AQY*LSEIEMAK	2	681.804	16378	16226	15882	15793	16386	16362													3.439	3.451	2.982	3.023	3.153	2.288	1.0629	0.4462	0.1473	0.04	0.8361	0.8217	0.2873	0.2373	0.2531	0.2331
898	895	Adaptor/scaffold	FLOT1	FLOT1	§203	flotillin-1	O75955	http://www.phosphosite.org/proteinAction.do?id=8372&showAllSites=true	47	QEKVSAQY*LSEIEMA			AQY*LSEIEM#AK	2	689.802			14038	13889	14213	14182	14217	14248	14038	13863	14219	14191	47.6498	47.8263	47.4427	47.7583	47.4565	47.3657			2.405	2.719	3.017	2.924			0.2876	0.6213	-0.5045	-0.177			0.0394	0.0773
899	896	Adaptor/scaffold	FLOT1	FLOT1	§203	flotillin-1	O75955	http://www.phosphosite.org/proteinAction.do?id=8372&showAllSites=true	47	QEKVSAQY*LSEIEMA			AQY*LSEIEM#AK	2	689.802			13832	13662			14217	14248	14038	13863	14219	14191	47.6498	47.8263	47.4427	47.7583	47.4565	47.3657			3.207	3.077					-0.0739	-0.0487					0.2346	0.2177
900	897	Adaptor/scaffold	FLOT1	FLOT1	§203	flotillin-1	O75955	http://www.phosphosite.org/proteinAction.do?id=8372&showAllSites=true	47	QEKVSAQY*LSEIEMA			VSAQY*LSEIEMAK	2	774.854			18741	18564			19380	19203	18741	18647	19364	19441	60.2915	59.978	60.0047	59.902	59.9455	60.145			4.008	4.354					0.1713	0.3163					0.1819	0.2017
901	898	Adaptor/scaffold	FLOT1	FLOT1	§203	flotillin-1	O75955	http://www.phosphosite.org/proteinAction.do?id=8372&showAllSites=true	47	QEKVSAQY*LSEIEMA			VSAQY*LSEIEMAK	3	516.905	19342	19169	18828	18633	19353	19407	19342	19203	18819	18626	19343	19441	60.2915	59.978	60.0047	59.8497	59.895	60.145	4.449	4.347	3.795	3.809	4.019	3.69	0.2179	0.6156	1.0425	0.5986	0.1435	0.2554	0.1057	0.1244	0.1553	0.0916
902	899	Adaptor/scaffold	FLOT1	FLOT1	§203	flotillin-1	O75955	http://www.phosphosite.org/proteinAction.do?id=8372&showAllSites=true	47	QEKVSAQY*LSEIEMA			VSAQY*LSEIEM#AK	2	782.852	17764	17629	17266	17115	17769	17846	17805	17607	17286	17115	17621	17698	56.4437	56.0742	56.1208	56.0558	55.7073	55.9107	4.17	4.373	4.228	3.919	4.463	4.558	0.1691	0.3971	0.1552	0.2128	0.3327	0.2938	0.2416	0.2041	0.2483	0.2194
903	900	Adaptor/scaffold	FLOT1	FLOT1	§203	flotillin-1	O75955	http://www.phosphosite.org/proteinAction.do?id=8372&showAllSites=true	47	QEKVSAQY*LSEIEMA			VSAQY*LSEIEM#AK	2	782.852	17561	17422	17062	17346	17554	17620	17805	17607	17286	17115	17621	17698	56.4437	56.0742	56.1208	56.0558	55.7073	55.9107	3.363	3.823	3.617	3.892	3.99	4.234	-0.7767	-0.0703	0.0449	0.3314	-0.0968	-0.0828	0.2179	0.2427	0.2405	0.2037
904	901	Adaptor/scaffold	FLOT1	FLOT1	§203	flotillin-1	O75955	http://www.phosphosite.org/proteinAction.do?id=8372&showAllSites=true	47	QEKVSAQY*LSEIEMA			VSAQY*LSEIEM#AK	2	782.852	18046	17844	17697	17565	18005	18082	17805	17607	17286	17115	17621	17698	56.4437	56.0742	56.1208	56.0558	55.7073	55.9107	3.846	3.366	3.779	3.593	3.819	3.753	0.3379	0.219	0.1766	0.2495	-0.154	0.0756	0.236	0.2615	0.2137	0.2443
905	902	Adaptor/scaffold	FLOT1	FLOT1	§203	flotillin-1	O75955	http://www.phosphosite.org/proteinAction.do?id=8372&showAllSites=true	47	QEKVSAQY*LSEIEMA			VSAQY*LSEIEM#AK	2	782.852	18258	18060	18397	18219	18227	18299	17805	17607	17286	17115	17621	17698	56.4437	56.0742	56.1208	56.0558	55.7073	55.9107	3.244	3.483	2.702	2.906	2.997	2.817	-1.1625	-0.9318	-0.5164	-0.0516	-1.3041	-0.9406	0.2381	0.2476	0.081	0.1946
906	903	Adaptor/scaffold	FLOT1	FLOT1	§203	flotillin-1	O75955	http://www.phosphosite.org/proteinAction.do?id=8372&showAllSites=true	47	QEKVSAQY*LSEIEMA			VSAQY*LSEIEM#AK	2	782.852			18665	17814		18572	17805	17607	17286	17115	17621	17698	56.4437	56.0742	56.1208	56.0558	55.7073	55.9107			3.063	3.231		2.902			0.4403	-0.5318		-1.3274			0.2557	0.1704
907	904	Adaptor/scaffold	FLOT1	FLOT1	§203	flotillin-1	O75955	http://www.phosphosite.org/proteinAction.do?id=8372&showAllSites=true	47	QEKVSAQY*LSEIEMA			VSAQY*LSEIEM#AK	3	522.237	17627	17457	17310	16955	17793	17869													4.099	4.258	3.363	3.613	4.008	3.648	0.2753	0.3996	0.1825	0.0981	0.3694	-0.0586	0.0788	0.1162	0.1338	0.1423
908	905	Adaptor/scaffold	FLOT1	FLOT1	§203	flotillin-1	O75955	http://www.phosphosite.org/proteinAction.do?id=8372&showAllSites=true	47	QEKVSAQY*LSEIEMA			VSAQY*LSEIEM#AK	3	522.237			17104		17586	17666															3.578		3.317	3.388			0.0457		-0.1022	0.4999			0.1403
909	906	Adaptor/scaffold	FLOT1	FLOT1	§223	flotillin-1	O75955	http://www.phosphosite.org/proteinAction.do?id=8372&showAllSites=true	47	YELKKAAY*DIEVNTR			KAAY*DIEVNTR	2	680.319			7567				7781	7510	7567	7453	7784	7607	31.892	31.167	31.5117	31.5292	31.76	31.3242			2.461						-0.1386						0.273
910	907	Adaptor/scaffold	FNBP1L; FNBP1L	FNBP1L; FNBP1L iso4	§291; §291	formin-binding protein 1-like isoform 1	Q5T0N5; Q5T0N5-4	http://www.phosphosite.org/proteinAction.do?id=7332&showAllSites=true	70; 64	EDYSQHIY*RTISDGT; EDYSQHIY*RTISDGT			SGFEPPGDFPFEDYSQHIY*R	3	823.346	25849				25934	25869	25869	25690	25245	24900	25974	25869	75.9325	75.7532	75.9503	75.5468	75.8848	75.6738	2.743				2.609	2.478	0.3312				0.4819	0.6711	0.1671
911	908	Adaptor/scaffold	FRS2	FRS2	§177, 195	fibroblast growth factor receptor substrate 2	Q8WU20	http://www.phosphosite.org/proteinAction.do?id=1099&showAllSites=true	57	VGSARLPS*VGEESTH, VAEEQVHT*YVNTTGV			LPS*VGEESTHPLLVAEEQVHT*YVNTTGVQEER	4	927.926	24311	24211			24476														4.168	5.043			4.295		-0.1197	0.1356			1.5759		0.0226	0.0189
912	909	Adaptor/scaffold	FRS2	FRS2	§177, 195	fibroblast growth factor receptor substrate 2	Q8WU20	http://www.phosphosite.org/proteinAction.do?id=1099&showAllSites=true	57	VGSARLPS*VGEESTH, VAEEQVHT*YVNTTGV			LPS*VGEESTHPLLVAEEQVHT*YVNTTGVQEER	4	927.926	24293																		3.192						-0.3075						0.0019
913	910	Adaptor/scaffold	FRS2	FRS2	§177, §196	fibroblast growth factor receptor substrate 2	Q8WU20	http://www.phosphosite.org/proteinAction.do?id=1099&showAllSites=true	57	VGSARLPS*VGEESTH, AEEQVHTY*VNTTGVQ		Grb2	LPS*VGEESTHPLLVAEEQVHTY*VNTTGVQEER	3	1236.9	24438	24195			24524														3.796	4.197			3.024		1.7622	1.0466			1.4669		0.0463	0.0467
914	911	Adaptor/scaffold	FRS2	FRS2	182, §196	fibroblast growth factor receptor substrate 2	Q8WU20	http://www.phosphosite.org/proteinAction.do?id=1099&showAllSites=true	57	LPSVGEES*THPLLVA, AEEQVHTY*VNTTGVQ		Grb2	LPSVGEES*THPLLVAEEQVHTY*VNTTGVQEER	4	927.926		24171					24378	24171			24441	24460	72.3843	72.1752			72.2493	72.2873		3.996						0.3636						0.0167
915	912	Adaptor/scaffold	FRS2	FRS2	183, 195	fibroblast growth factor receptor substrate 2	Q8WU20	http://www.phosphosite.org/proteinAction.do?id=1099&showAllSites=true	57	PSVGEEST*HPLLVAE, VAEEQVHT*YVNTTGV			LPSVGEEST*HPLLVAEEQVHT*YVNTTGVQEER	4	927.926						24412																		4.107						-0.3537
916	913	Adaptor/scaffold	FRS2	FRS2	195	fibroblast growth factor receptor substrate 2	Q8WU20	http://www.phosphosite.org/proteinAction.do?id=1099&showAllSites=true	57	VAEEQVHT*YVNTTGV			LPSVGEESTHPLLVAEEQVHT*YVNTTGVQEER	3	1210.24					22627																		4.391						1.3955
917	914	Adaptor/scaffold	FRS2	FRS2	195	fibroblast growth factor receptor substrate 2	Q8WU20	http://www.phosphosite.org/proteinAction.do?id=1099&showAllSites=true	57	VAEEQVHT*YVNTTGV			LPSVGEESTHPLLVAEEQVHT*YVNTTGVQEER	4	907.935	22386				22501	22387	22488	22372	21948	21687	22501	22486	67.827	67.75	67.8705	67.607	67.8723	67.5535	4.818				3.961	3.689	-0.1665				0.2292	1.35	0.0047
918	915	Adaptor/scaffold	FRS2	FRS2	§196	fibroblast growth factor receptor substrate 2	Q8WU20	http://www.phosphosite.org/proteinAction.do?id=1099&showAllSites=true	57	AEEQVHTY*VNTTGVQ		Grb2	LPSVGEESTHPLLVAEEQVHTY*VNTTGVQEER	3	1210.24					22589	22462	22362	22330	21885	21645	22589	22549	67.527	67.6475	67.712	67.497	67.8203	67.7067					5.49	5.57					0.7381	-0.1012
919	916	Adaptor/scaffold	FRS2	FRS2	§196	fibroblast growth factor receptor substrate 2	Q8WU20	http://www.phosphosite.org/proteinAction.do?id=1099&showAllSites=true	57	AEEQVHTY*VNTTGVQ		Grb2	LPSVGEESTHPLLVAEEQVHTY*VNTTGVQEER	4	907.935	22449	22295	21874	21609	22704	22410													4.664	3.636	4.169	3.79	4.294	5.258	-0.78	-1.3632	-0.4244	-0.3285	-0.0809	-0.2687	0.0405	0.0444	0.048	0.037
920	917	Adaptor/scaffold	FRS2	FRS2	§196	fibroblast growth factor receptor substrate 2	Q8WU20	http://www.phosphosite.org/proteinAction.do?id=1099&showAllSites=true	57	AEEQVHTY*VNTTGVQ		Grb2	LPSVGEESTHPLLVAEEQVHTY*VNTTGVQEER	4	907.935		22412		21716																3.65		3.721				-1.1526		-0.3034				0.0339		0.0329
921	918	Adaptor/scaffold	FRS2	FRS2	§306	fibroblast growth factor receptor substrate 2	Q8WU20	http://www.phosphosite.org/proteinAction.do?id=1099&showAllSites=true	57	PSVNKLVY*ENINGLS		Grb2	LVY*ENINGLSIPSASGVR	2	984.993	21927	21795	21428	21148	22153	22011	21984	21795	21444	21204	22131	22087	66.6213	66.512	66.6117	66.3798	66.6962	66.5988	4.952	5.614	4.939	5.096	5.009	5.479	0.2017	0.1575	0.5884	0.2069	0.2948	0.3524	0.4572	0.4836	0.4397	0.4716
[truncated: 10,683 more rows]
[truncated: 23 more columns]

## Sheet: Summary
CELL SIGNALING TECHNOLOGY PTMSCAN® RESULTS
[truncated: 5,244 more rows]

## Sheet: Fold Change by Protein Type
CELL SIGNALING TECHNOLOGY PTMSCAN® RESULTS
[truncated: 3,580 more rows]
