# Supplementary material for: Complementary PTM Profiling of Drug Response in Human Gastric Carcinoma by Immunoaffinity and IMAC Methods with Total Proteome Analysis
Source: Proteomes. 2015 Aug 7;3(3):160–83. doi: 10.3390/proteomes3030160 (PMC5217380; doi:10.3390/proteomes3030160)
Supplement: Supplementary file 1 [file proteomes-03-00160-s001.zip › proteomes-03-00159-supplementary/Stokes_etal_Supplemental_Table_S3_SerThrMix_FINAL.xlsx]

## Sheet: Column Definitions
Column Name	Definition	In Details	In Summary
Accession	is the UniProt accession number for the assigned protein	Y	Y
Calculated m/z	is the calculated, accurate mass-to-charge ratio of the identified peptide from the primary amino acid sequence and associated modifications	Y	Y
Charge	is the observed charge state for the identified peptide	Y	Y
Count in Details	is the number of times the designated modification site is represented from all peptide assignments in the Details tab. These redundant assignments can be as a result of multiple MS/MS spectra for the same peptide ion or from distinct peptide ions due to multiple charge states, presence of oxidized methionine and overlapping sequence		Y
Delta Cn	is the delta Xcorr value. In general, a Delta Cn of 0.1 or greater is good	Y
Description	is the FASTA database description of the protein entry	Y	Y
Fold Change	is the relative fold-change between the integrated peak area of the experimental (numerator) and control (denominator) conditions. A negative value indicates the peptide is more abundant in the control condition		Y
Gene Name	is the gene name for the assigned protein. In some cases, the Gene Name is hyperlinked (when in blue text) when there are siRNA products available at CST	Y	Y
Intensity	is the parent ion intensity observed during the MS at its chromatographic apex. A blank intensity value indicates that a chromatographic peak corresponding to that peptide was not found.		Y
kD	is the translated molecular weight of the assigned protein	Y
Mass Accuracy (ppm)	is the mass measurement error obtained between the observed and theoretical mass of the assigned peptide	Y
MS2 Spectrum Number	is the spectrum number of the MS2 channel of the raw LC-MS/MS data file	Y
Peak Apex MS Spectrum Number	is the spectrum number that is referenced for the corresponding apex peak intensity measurement of the parent ion from the MS channel of the raw LC-MS/MS data file	Y
Peptide	is the amino acid sequence for the peptide assignment	Y	Y
Retention Time	is the corresponding apex retention time of the parent ion from the MS channel of the raw LC-MS/MS data file		Y
Site	is the site of modification for the peptide assignment. In some cases, the site is hyperlinked (when in blue text) when there are site-specific antibodies available at CST	Y	Y
Species	indicates the origin(s) of the identified peptide	Y	Y
URL	is the URL address for the PhosphoSitePlus web site for the protein assignment	Y	Y
Xcorr	is the primary SEQUEST score for the identified peptide, which is based on the correlation of the experimental MS/MS spectrum and a theoretical MS/MS spectrum derived from the assigned sequence	Y
Discriminant	is the linear discriminant analysis score. The higher the score, the higher confidence in the assignment of the peptide sequence to the MS/MS spectrum	Y

## Sheet: Details
CELL SIGNALING TECHNOLOGY PTMSCAN® RESULTS
Table #S3: MKN45 Cells; LysC/Trypsin Digest; Ser/Thr Motif Antibody Mix
Samples: DMSO = CS 20826, 20827; SU11274 = CS 20828, 20829; Staurosporine = CS 20830, 20831
Legend: * - phosphorylation, # - oxidized methionine, § - published site, Blue Text - CST antibody/siRNA available, – - no Fold Change determined, Bold Intensity = manually reviewed values. Red intensity = multiple identifications for one m/z.
																MS2 Spectrum Number						Peak Apex MS Spectrum Number						Retention Time						Xcorr						Mass Accuracy (ppm)						DeltaCN
Index	Index in Detail	Protein Type	Gene Name	Protein Name	Site	Description	Accession	URL	kD	-7/+7 peptide	Upstream Kinase	Downstream Target	Peptide	Charge	Calc. m/z	DMSO (CS20826)	DMSO (CS20827)	SU11274 (CS20828)	SU11274 (CS20829)	Staurosporine (CS20830)	Staurosporine (CS20831)	DMSO (CS20826)	DMSO (CS20827)	SU11274 (CS20828)	SU11274 (CS20829)	Staurosporine (CS20830)	Staurosporine (CS20831)	DMSO (CS20826)	DMSO (CS20827)	SU11274 (CS20828)	SU11274 (CS20829)	Staurosporine (CS20830)	Staurosporine (CS20831)	DMSO (CS20826)	DMSO (CS20827)	SU11274 (CS20828)	SU11274 (CS20829)	Staurosporine (CS20830)	Staurosporine (CS20831)	DMSO (CS20826)	DMSO (CS20827)	SU11274 (CS20828)	SU11274 (CS20829)	Staurosporine (CS20830)	Staurosporine (CS20831)	DMSO (CS20826)	DMSO (CS20827)	SU11274 (CS20828)	SU11274 (CS20829)
1	Absent in database
2	1	Absent in database											ANGT*T*VLVGMPAGAK	3	516.229						12297																		2.095						3.6006
3	Activator protein
4	2	Activator protein	BORA	BORA	296	protein aurora borealis	Q6PGQ7	http://www.phosphosite.org/proteinAction.do?id=19309&showAllSites=true	61	LSEQRKFT*VHSPDAS			FT*VHSPDASSGTNSNGITNPCIR	3	838.036		13448		13564		13227														3.43		2.699		3.565		1.315		-0.1219		0.4722		0.0148		0.0949
5	3	Activator protein	BORA	BORA	299	protein aurora borealis	Q6PGQ7	http://www.phosphosite.org/proteinAction.do?id=19309&showAllSites=true	61	QRKFTVHS*PDASSGT			FTVHS*PDASSGTNSNGITNPCIR	3	838.036	13329				13047	13250		13437	13450	13567	13094	13250		44.5642	44.6307	44.6148	44.7447	44.3255	2.98				3.861	4.172	-0.2265				0.5359	0.7538	0.0214
6	4	Activator protein	TRAPPC9	NIBP	§953	trafficking protein particle complex subunit 9 isoform b	Q96Q05	http://www.phosphosite.org/proteinAction.do?id=9806&showAllSites=true	129	NFESFPES*PGEKGQF			FNFESFPES*PGEK	2	797.827	20705	20617	20991	21209	20425	20814	20848	20782	20991	20994	20591	20708	63.931	63.4732	63.7702	63.2688	64.0088	63.4747	3.941	4.215	3.681	4.025	3.805	4.552	0.4393	0.652	0.7466	0.4598	0.5682	0.7164	0.3181	0.3535	0.3449	0.3434
7	5	Activator protein	TRAPPC9	NIBP	§953	trafficking protein particle complex subunit 9 isoform b	Q96Q05	http://www.phosphosite.org/proteinAction.do?id=9806&showAllSites=true	129	NFESFPES*PGEKGQF			FNFESFPES*PGEK	2	797.827	20914	20827	21198	20998	20634	20604	20848	20782	20991	20994	20591	20708	63.931	63.4732	63.7702	63.2688	64.0088	63.4747	3.938	4.232	4.152	3.829	3.886	3.632	0.4582	0.8293	0.4872	0.5217	0.484	0.3962	0.3208	0.3527	0.3474	0.3404
8	Adaptor/scaffold
9	6	Adaptor/scaffold	ABI1; ABI1; ABI1	Abi-1; Abi-1 iso2; Abi-1 iso3	§213; §208; §213	abl interactor 1 isoform b	Q8IZP0; Q8IZP0-2; Q8IZP0-3	http://www.phosphosite.org/proteinAction.do?id=3268&showAllSites=true	55; 49; 49	PPTVPNDY*MTSPARL; PPTVPNDY*MTSPARL; PPTVPNDY*MTSPARL	Abl; Abl; Abl	Abl, PIK3R1; Abl, PIK3R1; Abl, PIK3R1	TLEPVKPPTVPNDY*M#TSPAR	3	770.368	14770																		2.809						0.3998						0.0264
10	7	Adaptor/scaffold	ABI1; ABI1; ABI1	Abi-1; Abi-1 iso2; Abi-1 iso3	§225; §220; §225	abl interactor 1 isoform b	Q8IZP0; Q8IZP0-2; Q8IZP0-3	http://www.phosphosite.org/proteinAction.do?id=3268&showAllSites=true	55; 49; 49	ARLGSQHS*PGRTASL; ARLGSQHS*PGRTASL; ARLGSQHS*PGRTASL	ERK1, ERK2; ERK1, ERK2; ERK1, ERK2		LGSQHS*PGR	2	509.727				3719		3414	3478	3530	3414	3750	3374	3414	21.3122	20.874	21.1717	21.5532	21.3808	20.668				1.967		2.014				0.1973		0.6122				0.0989
11	8	Adaptor/scaffold	ABI1; ABI1; ABI1	Abi-1; Abi-1 iso2; Abi-1 iso3	§323; §290; §296	abl interactor 1 isoform b	Q8IZP0; Q8IZP0-2; Q8IZP0-3	http://www.phosphosite.org/proteinAction.do?id=3268&showAllSites=true	55; 49; 49	RQISRHNS*TTSSTSS; RQISRHNS*TTSSTSS; RQISRHNS*TTSSTSS			HNS*TTSSTSSGGYR	2	761.302	3928	3978		4218		3974	3928	3959	3881	4198	3772	3937	22.3012	21.8683	22.2463	22.631	22.3075	21.888	3.296	2.924		2.787		2.613	-1.5422	-0.8213		-1.0204		-1.5881	0.1512	0.1037		0.1261
12	9	Adaptor/scaffold	ABI2; ABI2	Abi-2; Abi-2 iso2	§227; §221	abl interactor 2	Q9NYB9; Q9NYB9-2	http://www.phosphosite.org/proteinAction.do?id=6879&showAllSites=true	56; 52	NMAPSQQS*PVRTASV; NMAPSQQS*PVRTASV			NMAPSQQS*PVR	2	647.784	5695						5695		5561	5981	5491	5604	26.1563		25.8908	26.531	26.1563	25.5958	2.342						0.8408						0.1171
13	10	Adaptor/scaffold	ACD	ACD	§424, §435	adrenocortical dysplasia protein homolog isoform 1	Q96AP0	http://www.phosphosite.org/proteinAction.do?id=16185&showAllSites=true	58	PHASRTPS*SPLQSCT, QSCTPSLS*PRSHVPS			TPS*SPLQSCTPSLS*PR	2	937.891		14171				14009														2.516				3.053		1.4699				0.6892		0.0232
14	11	Adaptor/scaffold	ACD	ACD	§425	adrenocortical dysplasia protein homolog isoform 1	Q96AP0	http://www.phosphosite.org/proteinAction.do?id=16185&showAllSites=true	58	HASRTPSS*PLQSCTP			TPSS*PLQSCTPSLSPR	2	897.908					13030	13246	13225	13374	13366	13567	13052	13246	44.3672	44.4083	44.4263	44.6148	44.6348	44.2737					3.71	3.329					-1.5018	1.2591
15	12	Adaptor/scaffold	ACD	ACD	§425, §435	adrenocortical dysplasia protein homolog isoform 1	Q96AP0	http://www.phosphosite.org/proteinAction.do?id=16185&showAllSites=true	58	HASRTPSS*PLQSCTP, QSCTPSLS*PRSHVPS			TPSS*PLQSCTPSLS*PR	2	937.891					13799		14002	14088	14143	14386	13779	14015	46.3122	46.2245	46.3407	46.6582	46.4597	46.2512					3.023						0.0478
16	13	Adaptor/scaffold	ACD	ACD	§425, §435	adrenocortical dysplasia protein homolog isoform 1	Q96AP0	http://www.phosphosite.org/proteinAction.do?id=16185&showAllSites=true	58	HASRTPSS*PLQSCTP, QSCTPSLS*PRSHVPS			TPSS*PLQSCTPSLS*PR	2	937.891					13779		14002	14088	14143	14386	13779	14015	46.3122	46.2245	46.3407	46.6582	46.4597	46.2512					2.784						-0.1166
17	14	Adaptor/scaffold	AFAP1; AFAP1	AFAP; AFAP iso3	§668; §752	actin filament-associated protein 1 isoform a	Q8N556; NP_001128119	http://www.phosphosite.org/proteinAction.do?id=6254&showAllSites=true	81; 90	SGTSSPQS*PVFRHRT; SGTSSPQS*PVFRHRT	mTOR; mTOR		SGTSSPQS*PVFR	2	665.295	9081		9110				9097	9143	9167	9345	8991	9143	34.1552	33.8437	34.2475	34.4303	34.4872	34.1112	2.415		2.672				0.0981		-0.0878				0.1153		0.119
18	15	Adaptor/scaffold	AHNAK	AHNAK	§158	neuroblast differentiation-associated protein AHNAK isoform 1	Q09666	http://www.phosphosite.org/proteinAction.do?id=6031&showAllSites=true	629	ITVTRRVT*AYTVDVT	AurB, PKACA		RVT*AYTVDVTGR	2	709.345	11152	11198					11167	11198	11224	11299	10973	11138	39.2543	38.9952	39.2285	39.0165	39.4212	39.0662	2.055	2.438					0.3975	0.9999					0.2805	0.2088
19	16	Adaptor/scaffold	AHNAK	AHNAK	§210, §216	neuroblast differentiation-associated protein AHNAK isoform 1	Q09666	http://www.phosphosite.org/proteinAction.do?id=6031&showAllSites=true	629	KTVIRLPS*GSGAASP, PSGSGAAS*PTGSAVD	ERK2		LPS*GSGAAS*PTGSAVDIR	2	901.89					13068	13313					13073	13313					44.6895	44.5382					2.374	2.694					0.3927	-0.4313
20	17	Adaptor/scaffold	AHNAK	AHNAK	§210, §216	neuroblast differentiation-associated protein AHNAK isoform 1	Q09666	http://www.phosphosite.org/proteinAction.do?id=6031&showAllSites=true	629	KTVIRLPS*GSGAASP, PSGSGAAS*PTGSAVD	ERK2		LPS*GSGAAS*PTGSAVDIR	2	901.89					13024						13073	13313					44.6895	44.5382					3.127						0.4129
21	18	Adaptor/scaffold	AHNAK	AHNAK	§3716	neuroblast differentiation-associated protein AHNAK isoform 1	Q09666	http://www.phosphosite.org/proteinAction.do?id=6031&showAllSites=true	629	GPKVDIDT*PDINIEG			VDIDT*PDINIEGSEGK	2	891.396					16839						16839	17013					54.4153	53.869					4.762						1.8531
22	19	Adaptor/scaffold	AHNAK	AHNAK	§4100	neuroblast differentiation-associated protein AHNAK isoform 1	Q09666	http://www.phosphosite.org/proteinAction.do?id=6031&showAllSites=true	629	GPKVDIDT*PDIDIHG			VDIDT*PDIDIHGPEGK	2	900.906					15480		15724	15894	15781	16045	15551	15737	50.6822	50.7978	50.3935	50.7453	51.0277	50.713					3.228						0.1409
23	20	Adaptor/scaffold	AHNAK	AHNAK	§4100	neuroblast differentiation-associated protein AHNAK isoform 1	Q09666	http://www.phosphosite.org/proteinAction.do?id=6031&showAllSites=true	629	GPKVDIDT*PDIDIHG			VDIDT*PDIDIHGPEGK	3	600.94					15491	15695	15766	15852	15865	16066	15530	15695	50.7908	50.692	50.5995	50.7975	50.9722	50.713					2.854	2.582					0.7356	0.6754
24	21	Adaptor/scaffold	AHNAK	AHNAK	§4430	neuroblast differentiation-associated protein AHNAK isoform 1	Q09666	http://www.phosphosite.org/proteinAction.do?id=6031&showAllSites=true	629	GPSLDIDT*PDVNIEG			LDIDT*PDVNIEGPEGK	2	896.406					18030	18197	18349	18288	18490	18605	18071	18197	57.4183	56.9312	57.1943	57.1738	57.5147	57.0828					2.273	2.496					-0.0597	-0.6027
25	22	Adaptor/scaffold	AHNAK	AHNAK	§4564	neuroblast differentiation-associated protein AHNAK isoform 1	Q09666	http://www.phosphosite.org/proteinAction.do?id=6031&showAllSites=true	629	GPKVGIDT*PDIDIHG			VGIDT*PDIDIHGPEGK	3	581.605					15314		15766	15726	15865	15856	15314	15608	50.7908	50.377	50.5995	50.2797	50.5478	50.291					2.7						0.9579
26	23	Adaptor/scaffold	AHNAK	AHNAK	§490	neuroblast differentiation-associated protein AHNAK isoform 1	Q09666	http://www.phosphosite.org/proteinAction.do?id=6031&showAllSites=true	629	MKGTKVKT*PEMIIQK			VKT*PEMIIQK	2	633.83						10458																		2.309						0.2121
27	24	Adaptor/scaffold	AHNAK	AHNAK	§490	neuroblast differentiation-associated protein AHNAK isoform 1	Q09666	http://www.phosphosite.org/proteinAction.do?id=6031&showAllSites=true	629	MKGTKVKT*PEMIIQK			VKT*PEMIIQK	3	422.889				10585	10202	10438	10411	10497	10510	10630	10202	10454	37.3933	37.2032	37.5012	37.3937	37.6527	37.3775				2.38	3.615	2.968				1.0878	0.9571	0.9798				0.1894
28	25	Adaptor/scaffold	AHNAK	AHNAK	§490	neuroblast differentiation-associated protein AHNAK isoform 1	Q09666	http://www.phosphosite.org/proteinAction.do?id=6031&showAllSites=true	629	MKGTKVKT*PEMIIQK			VKT*PEM#IIQK	2	641.827					7709																		2.017						0.2974
29	26	Adaptor/scaffold	AHNAK	AHNAK	§4993	neuroblast differentiation-associated protein AHNAK isoform 1	Q09666	http://www.phosphosite.org/proteinAction.do?id=6031&showAllSites=true	629	SPKADIKS*PSLDVTV			ADIKS*PSLDVTVPEAELNLETPEISVGGK	3	1030.18			26125		25322	25734	25699	25738	26153	26223	25358	25734	76.9525	76.8205	76.8873	76.9852	76.6377	76.8965			3.777		4.972	4.277			0.0622		0.058	0.4596			0.0272
30	27	Adaptor/scaffold	AHNAK	AHNAK	§4995	neuroblast differentiation-associated protein AHNAK isoform 1	Q09666	http://www.phosphosite.org/proteinAction.do?id=6031&showAllSites=true	629	KADIKSPS*LDVTVPE			ADIKSPS*LDVTVPEAELNLETPEISVGGK	3	1030.18			26166																		2.692						0.0622						0.0013
31	28	Adaptor/scaffold	AHNAK	AHNAK	§5099	neuroblast differentiation-associated protein AHNAK isoform 1	Q09666	http://www.phosphosite.org/proteinAction.do?id=6031&showAllSites=true	629	DVEFDIKS*PKFKAEA	ERK2		MYFPDVEFDIKS*PK	3	599.272					24303	24599		24520	24977		24303	24593		73.4807	73.789		73.8262	73.8013					2.405	1.837					0.8027	0.4472
32	29	Adaptor/scaffold	AHNAK	AHNAK	§5099	neuroblast differentiation-associated protein AHNAK isoform 1	Q09666	http://www.phosphosite.org/proteinAction.do?id=6031&showAllSites=true	629	DVEFDIKS*PKFKAEA	ERK2		M#YFPDVEFDIKS*PK	3	604.604						22154																		2.375						0.9714
33	30	Adaptor/scaffold	AHNAK	AHNAK	§5780	neuroblast differentiation-associated protein AHNAK isoform 1	Q09666	http://www.phosphosite.org/proteinAction.do?id=6031&showAllSites=true	629	SKKPRHRS*NSFSDER	mTOR		S*NSFSDER	2	511.185	5769	5663																	2.037	1.771					0.387	0.2216					0.1092	0.106
34	31	Adaptor/scaffold	AHNAK	AHNAK	§5780, §5782	neuroblast differentiation-associated protein AHNAK isoform 1	Q09666	http://www.phosphosite.org/proteinAction.do?id=6031&showAllSites=true	629	SKKPRHRS*NSFSDER, KPRHRSNS*FSDEREF	mTOR		HRS*NS*FSDER	2	697.748	4427					4436	4427	4479	4385	4702	4297	4441	23.4807	22.9837	23.3122	23.699	23.4555	22.9905	1.731					2	0.2061					0.8452	0
35	32	Adaptor/scaffold	AHNAK	AHNAK	§5780, §5782	neuroblast differentiation-associated protein AHNAK isoform 1	Q09666	http://www.phosphosite.org/proteinAction.do?id=6031&showAllSites=true	629	SKKPRHRS*NSFSDER, KPRHRSNS*FSDEREF	mTOR		S*NS*FSDER	2	551.168	6426	6122				6093	6288	6154	5729	6023	6142	6093	27.5287	26.7103	26.2717	26.6282	27.6628	26.9557	1.703	1.482				1.925	0.2577	0.4193				0.2727	0.0751	0.0177
36	33	Adaptor/scaffold	AHNAK	AHNAK	§5780, §5784	neuroblast differentiation-associated protein AHNAK isoform 1	Q09666	http://www.phosphosite.org/proteinAction.do?id=6031&showAllSites=true	629	SKKPRHRS*NSFSDER, RHRSNSFS*DEREFSG	mTOR		S*NSFS*DER	2	551.168	6197				6011														1.929				2.234		0.1548				0.34		0.0122
37	34	Adaptor/scaffold	AHNAK	AHNAK	§5782	neuroblast differentiation-associated protein AHNAK isoform 1	Q09666	http://www.phosphosite.org/proteinAction.do?id=6031&showAllSites=true	629	KPRHRSNS*FSDEREF			SNS*FSDER	2	511.185	5306	5241	5196	5499	5120	5206	5364	5296	5246	5540	5605	5247	25.4537	24.753	25.1758	25.5198	25.424	24.7713	2.567	2.188	2.558	2.401	2.207	2.341	0.0683	0.1301	0.0592	0.2917	0.0675	0.2638	0.0854	0.0875	0.0824	0.0789
38	35	Adaptor/scaffold	AHNAK	AHNAK	§5782	neuroblast differentiation-associated protein AHNAK isoform 1	Q09666	http://www.phosphosite.org/proteinAction.do?id=6031&showAllSites=true	629	KPRHRSNS*FSDEREF			SNS*FSDER	2	511.185					5605		5364	5296	5246	5540	5605	5247	25.4537	24.753	25.1758	25.5198	25.424	24.7713					1.713						0.3225
39	36	Adaptor/scaffold	AHNAK	AHNAK	§5782, §5784	neuroblast differentiation-associated protein AHNAK isoform 1	Q09666	http://www.phosphosite.org/proteinAction.do?id=6031&showAllSites=true	629	KPRHRSNS*FSDEREF, RHRSNSFS*DEREFSG			SNS*FS*DER	2	551.168						5701																		1.652						0.4964
40	37	Adaptor/scaffold	AHNAK	AHNAK	§5782, §5794	neuroblast differentiation-associated protein AHNAK isoform 1	Q09666	http://www.phosphosite.org/proteinAction.do?id=6031&showAllSites=true	629	KPRHRSNS*FSDEREF, REFSGPST*PTGTLEF	ERK2		SNS*FSDEREFSGPST*PTGTLEFEGGEVSLEGGK	3	1198.83					24013		24313				24013	24236	73.1747				72.979	72.8393					5.36						0.9793
41	38	Adaptor/scaffold	AHNAK	AHNAK	§5784	neuroblast differentiation-associated protein AHNAK isoform 1	Q09666	http://www.phosphosite.org/proteinAction.do?id=6031&showAllSites=true	629	RHRSNSFS*DEREFSG			SNSFS*DER	2	511.185					5355																		2.142						0.1243
42	39	Adaptor/scaffold	AHNAK	AHNAK	§5790	neuroblast differentiation-associated protein AHNAK isoform 1	Q09666	http://www.phosphosite.org/proteinAction.do?id=6031&showAllSites=true	629	FSDEREFS*GPSTPTG			EFS*GPSTPTGTLEFEGGEVSLEGGK	2	1296.57				23601																		4.325						0.5806						0.0071
43	40	Adaptor/scaffold	AHNAK	AHNAK	§5790	neuroblast differentiation-associated protein AHNAK isoform 1	Q09666	http://www.phosphosite.org/proteinAction.do?id=6031&showAllSites=true	629	FSDEREFS*GPSTPTG			EFS*GPSTPTGTLEFEGGEVSLEGGK	3	864.718	24467	36961		38071	26256														3.38	4.932		3.221	3.48		0.4414	0.2542		0.8521	2.472		0.0057	0.058		0.0345
44	41	Adaptor/scaffold	AHNAK	AHNAK	§5790	neuroblast differentiation-associated protein AHNAK isoform 1	Q09666	http://www.phosphosite.org/proteinAction.do?id=6031&showAllSites=true	629	FSDEREFS*GPSTPTG			EFS*GPSTPTGTLEFEGGEVSLEGGK	3	864.718		37314			37555															3.867			4.289			0.1224			1.6294			0.0517
45	42	Adaptor/scaffold	AHNAK	AHNAK	§5790, §5793	neuroblast differentiation-associated protein AHNAK isoform 1	Q09666	http://www.phosphosite.org/proteinAction.do?id=6031&showAllSites=true	629	FSDEREFS*GPSTPTG, EREFSGPS*TPTGTLE			EFS*GPS*TPTGTLEFEGGEVSLEGGK	2	1336.56	25716					25693	25825	25696	26279	26118	25526	25693	77.2968	76.7117	77.22	76.7023	77.0878	76.7307	3.527					3.155	1.9166					0.1592	0.0039
46	43	Adaptor/scaffold	AHNAK	AHNAK	§5790, §5793	neuroblast differentiation-associated protein AHNAK isoform 1	Q09666	http://www.phosphosite.org/proteinAction.do?id=6031&showAllSites=true	629	FSDEREFS*GPSTPTG, EREFSGPS*TPTGTLE			EFS*GPS*TPTGTLEFEGGEVSLEGGK	3	891.373	25682	26822		27116															3.982	3.918		3.099			0.4425	0.9305		0.0273			0	0.0032		0.0092
47	44	Adaptor/scaffold	AHNAK	AHNAK	§5790, §5794	neuroblast differentiation-associated protein AHNAK isoform 1	Q09666	http://www.phosphosite.org/proteinAction.do?id=6031&showAllSites=true	629	FSDEREFS*GPSTPTG, REFSGPST*PTGTLEF	ERK2		EFS*GPST*PTGTLEFEGGEVSLEGGK	2	1336.56	25944	25622	26168	26150	25481														3.538	3.237	3.461	3.461	3.72		0.6488	0.4707	0.856	0.7625	1.2669		0.0198	0.0086	0.0014	0.0112
48	45	Adaptor/scaffold	AHNAK	AHNAK	§5790, §5794	neuroblast differentiation-associated protein AHNAK isoform 1	Q09666	http://www.phosphosite.org/proteinAction.do?id=6031&showAllSites=true	629	FSDEREFS*GPSTPTG, REFSGPST*PTGTLEF	ERK2		EFS*GPST*PTGTLEFEGGEVSLEGGK	2	1336.56	25756	25811		26175															3.409	3.175		3.268			0.5322	2.5535		-0.0679			0.0198	0.0161		0.0266
49	46	Adaptor/scaffold	AHNAK	AHNAK	§5790, §5794	neuroblast differentiation-associated protein AHNAK isoform 1	Q09666	http://www.phosphosite.org/proteinAction.do?id=6031&showAllSites=true	629	FSDEREFS*GPSTPTG, REFSGPST*PTGTLEF	ERK2		EFS*GPST*PTGTLEFEGGEVSLEGGK	2	1336.56	26030	25987																	3.511	3.293					-1.4808	0.5185					0.0063	0.0069
50	47	Adaptor/scaffold	AHNAK	AHNAK	§5790, §5794	neuroblast differentiation-associated protein AHNAK isoform 1	Q09666	http://www.phosphosite.org/proteinAction.do?id=6031&showAllSites=true	629	FSDEREFS*GPSTPTG, REFSGPST*PTGTLEF	ERK2		EFS*GPST*PTGTLEFEGGEVSLEGGK	3	891.373	26607	26628	27107	27447	25613	26499													4.439	3.607	4.254	3.045	4.918	3.472	1.7605	0.657	-1.5694	2.0095	0.8886	0.6534	0.0129	0.0491	0.018	0.0163
51	48	Adaptor/scaffold	AHNAK	AHNAK	§5790, §5794	neuroblast differentiation-associated protein AHNAK isoform 1	Q09666	http://www.phosphosite.org/proteinAction.do?id=6031&showAllSites=true	629	FSDEREFS*GPSTPTG, REFSGPST*PTGTLEF	ERK2		EFS*GPST*PTGTLEFEGGEVSLEGGK	3	891.373		38004	27327		26201	38171														4.641	4.42		3.563	3.857		0.7268	0.1686		1.6915	0.6788		0.0301	0.0253
52	49	Adaptor/scaffold	AHNAK	AHNAK	§5790, §5794	neuroblast differentiation-associated protein AHNAK isoform 1	Q09666	http://www.phosphosite.org/proteinAction.do?id=6031&showAllSites=true	629	FSDEREFS*GPSTPTG, REFSGPST*PTGTLEF	ERK2		EFS*GPST*PTGTLEFEGGEVSLEGGK	3	891.373					37263																		3.297						3.2719
53	50	Adaptor/scaffold	AHNAK	AHNAK	§5790, §5794	neuroblast differentiation-associated protein AHNAK isoform 1	Q09666	http://www.phosphosite.org/proteinAction.do?id=6031&showAllSites=true	629	FSDEREFS*GPSTPTG, REFSGPST*PTGTLEF	ERK2		EFS*GPST*PTGTLEFEGGEVSLEGGK	3	891.373					37912																		3.291						2.4187
54	51	Adaptor/scaffold	AHNAK	AHNAK	§5790, §5794	neuroblast differentiation-associated protein AHNAK isoform 1	Q09666	http://www.phosphosite.org/proteinAction.do?id=6031&showAllSites=true	629	FSDEREFS*GPSTPTG, REFSGPST*PTGTLEF	ERK2		EFS*GPST*PTGTLEFEGGEVSLEGGK	3	891.373					38111																		3.145						0.173
55	52	Adaptor/scaffold	AHNAK	AHNAK	§5790, §5794	neuroblast differentiation-associated protein AHNAK isoform 1	Q09666	http://www.phosphosite.org/proteinAction.do?id=6031&showAllSites=true	629	FSDEREFS*GPSTPTG, REFSGPST*PTGTLEF	ERK2		EFS*GPST*PTGTLEFEGGEVSLEGGK	3	891.373					38093																		2.885						2.7776
56	53	Adaptor/scaffold	AHNAK	AHNAK	§5790, §5796	neuroblast differentiation-associated protein AHNAK isoform 1	Q09666	http://www.phosphosite.org/proteinAction.do?id=6031&showAllSites=true	629	FSDEREFS*GPSTPTG, FSGPSTPT*GTLEFEG			EFS*GPSTPT*GTLEFEGGEVSLEGGK	2	1336.56					25438																		3.338						-0.1643
57	54	Adaptor/scaffold	AHNAK	AHNAK	§5790, §5796	neuroblast differentiation-associated protein AHNAK isoform 1	Q09666	http://www.phosphosite.org/proteinAction.do?id=6031&showAllSites=true	629	FSDEREFS*GPSTPTG, FSGPSTPT*GTLEFEG			EFS*GPSTPT*GTLEFEGGEVSLEGGK	3	891.373	27243	25719	26136	26164	26712	38322													3.658	5.496	5.028	4.935	3.675	3.173	0.5216	0.4952	0.4824	0.8796	0.4156	-1.7479	0.0398	0.011	0.0115	0.0081
58	55	Adaptor/scaffold	AHNAK	AHNAK	§5790, §5796	neuroblast differentiation-associated protein AHNAK isoform 1	Q09666	http://www.phosphosite.org/proteinAction.do?id=6031&showAllSites=true	629	FSDEREFS*GPSTPTG, FSGPSTPT*GTLEFEG			EFS*GPSTPT*GTLEFEGGEVSLEGGK	3	891.373			27550	27502	26418																2.673	2.6	4.21				1.5953	1.4565	0.4559				0.0277	0.0197
59	56	Adaptor/scaffold	AHNAK	AHNAK	§5790, §5796	neuroblast differentiation-associated protein AHNAK isoform 1	Q09666	http://www.phosphosite.org/proteinAction.do?id=6031&showAllSites=true	629	FSDEREFS*GPSTPTG, FSGPSTPT*GTLEFEG			EFS*GPSTPT*GTLEFEGGEVSLEGGK	3	891.373			27538	38764																	3.22	4.355					0.4053	0.3948					0.0046	0.0056
60	57	Adaptor/scaffold	AHNAK	AHNAK	§5790, §5796	neuroblast differentiation-associated protein AHNAK isoform 1	Q09666	http://www.phosphosite.org/proteinAction.do?id=6031&showAllSites=true	629	FSDEREFS*GPSTPTG, FSGPSTPT*GTLEFEG			EFS*GPSTPT*GTLEFEGGEVSLEGGK	3	891.373			27307																		4.139						2.9176						0.0036
61	58	Adaptor/scaffold	AHNAK	AHNAK	§5790, §5796	neuroblast differentiation-associated protein AHNAK isoform 1	Q09666	http://www.phosphosite.org/proteinAction.do?id=6031&showAllSites=true	629	FSDEREFS*GPSTPTG, FSGPSTPT*GTLEFEG			EFS*GPSTPT*GTLEFEGGEVSLEGGK	3	891.373			38775																		3.656						0.2444						0.0013
62	59	Adaptor/scaffold	AHNAK	AHNAK	§5790, §5798	neuroblast differentiation-associated protein AHNAK isoform 1	Q09666	http://www.phosphosite.org/proteinAction.do?id=6031&showAllSites=true	629	FSDEREFS*GPSTPTG, GPSTPTGT*LEFEGGE	mTOR		EFS*GPSTPTGT*LEFEGGEVSLEGGK	3	891.373	25872			38988	25402	25667	25872	25738	26258	26286	25589	25748	77.2968	76.8205	77.1643	77.1555	77.2575	76.8965	4.278			2.784	5.067	3.683	0.5602			1.1902	0.2854	0.3191	0.0034			0.0198
63	60	Adaptor/scaffold	AHNAK	AHNAK	§5790, §5798	neuroblast differentiation-associated protein AHNAK isoform 1	Q09666	http://www.phosphosite.org/proteinAction.do?id=6031&showAllSites=true	629	FSDEREFS*GPSTPTG, GPSTPTGT*LEFEGGE	mTOR		EFS*GPSTPTGT*LEFEGGEVSLEGGK	3	891.373	36981				26226	37499	25872	25738	26258	26286	25589	25748	77.2968	76.8205	77.1643	77.1555	77.2575	76.8965	3.928				4.327	4.821	0.9968				1.0101	2.005	0.0027
64	61	Adaptor/scaffold	AHNAK	AHNAK	§5790, §5798	neuroblast differentiation-associated protein AHNAK isoform 1	Q09666	http://www.phosphosite.org/proteinAction.do?id=6031&showAllSites=true	629	FSDEREFS*GPSTPTG, GPSTPTGT*LEFEGGE	mTOR		EFS*GPSTPTGT*LEFEGGEVSLEGGK	3	891.373	34942				37926		25872	25738	26258	26286	25589	25748	77.2968	76.8205	77.1643	77.1555	77.2575	76.8965	2.901				5.25		-0.3774				0.6845		0.0551
65	62	Adaptor/scaffold	AHNAK	AHNAK	§5790, §5798	neuroblast differentiation-associated protein AHNAK isoform 1	Q09666	http://www.phosphosite.org/proteinAction.do?id=6031&showAllSites=true	629	FSDEREFS*GPSTPTG, GPSTPTGT*LEFEGGE	mTOR		EFS*GPSTPTGT*LEFEGGEVSLEGGK	3	891.373	37372				37209		25872	25738	26258	26286	25589	25748	77.2968	76.8205	77.1643	77.1555	77.2575	76.8965	3.22				3.95		3.2555				1.6593		0.019
66	63	Adaptor/scaffold	AHNAK	AHNAK	§5793	neuroblast differentiation-associated protein AHNAK isoform 1	Q09666	http://www.phosphosite.org/proteinAction.do?id=6031&showAllSites=true	629	EREFSGPS*TPTGTLE			EFSGPS*TPTGTLEFEGGEVSLEGGK	2	1296.57					37349	38093																	2.578	3.969					4.3261	1.249
67	64	Adaptor/scaffold	AHNAK	AHNAK	§5793	neuroblast differentiation-associated protein AHNAK isoform 1	Q09666	http://www.phosphosite.org/proteinAction.do?id=6031&showAllSites=true	629	EREFSGPS*TPTGTLE			EFSGPS*TPTGTLEFEGGEVSLEGGK	2	1296.57					37423																		2.95						3.8862
68	65	Adaptor/scaffold	AHNAK	AHNAK	§5793	neuroblast differentiation-associated protein AHNAK isoform 1	Q09666	http://www.phosphosite.org/proteinAction.do?id=6031&showAllSites=true	629	EREFSGPS*TPTGTLE			EFSGPS*TPTGTLEFEGGEVSLEGGK	3	864.718	24154	24093	24657		24103	27836													4.006	4.112	3.179		4.768	2.679	1.9026	2.6137	-0.4761		0.8056	-4.2106	0.0319	0.004	0.0058
69	66	Adaptor/scaffold	AHNAK	AHNAK	§5793	neuroblast differentiation-associated protein AHNAK isoform 1	Q09666	http://www.phosphosite.org/proteinAction.do?id=6031&showAllSites=true	629	EREFSGPS*TPTGTLE			EFSGPS*TPTGTLEFEGGEVSLEGGK	3	864.718		36896			27603	38265														4.286			3.213	2.749		1.9588			-1.6422	1.5348		0.0084
70	67	Adaptor/scaffold	AHNAK	AHNAK	§5793	neuroblast differentiation-associated protein AHNAK isoform 1	Q09666	http://www.phosphosite.org/proteinAction.do?id=6031&showAllSites=true	629	EREFSGPS*TPTGTLE			EFSGPS*TPTGTLEFEGGEVSLEGGK	3	864.718		37489			26549	35725														3.418			3.589	2.619		2.0973			3.4327	1.4284		0.0166
71	68	Adaptor/scaffold	AHNAK	AHNAK	§5793	neuroblast differentiation-associated protein AHNAK isoform 1	Q09666	http://www.phosphosite.org/proteinAction.do?id=6031&showAllSites=true	629	EREFSGPS*TPTGTLE			EFSGPS*TPTGTLEFEGGEVSLEGGK	3	864.718		37641			32852															3.148			3.036			1.5445			2.6145			0.0729
72	69	Adaptor/scaffold	AHNAK	AHNAK	§5793	neuroblast differentiation-associated protein AHNAK isoform 1	Q09666	http://www.phosphosite.org/proteinAction.do?id=6031&showAllSites=true	629	EREFSGPS*TPTGTLE			EFSGPS*TPTGTLEFEGGEVSLEGGK	3	864.718					36093																		3.568						-0.4325
73	70	Adaptor/scaffold	AHNAK	AHNAK	§5793, §5794	neuroblast differentiation-associated protein AHNAK isoform 1	Q09666	http://www.phosphosite.org/proteinAction.do?id=6031&showAllSites=true	629	EREFSGPS*TPTGTLE, REFSGPST*PTGTLEF	ERK2		EFSGPS*T*PTGTLEFEGGEVSLEGGK	3	891.373	24257	26858	27094	24593	26525	26899													3.872	3.834	3.918	4.752	4.101	3.192	0.2255	0.9795	-0.8398	1.0144	0.4529	-2.9236	0.0206	0.0092	0.0183	0.0471
74	71	Adaptor/scaffold	AHNAK	AHNAK	§5793, §5794	neuroblast differentiation-associated protein AHNAK isoform 1	Q09666	http://www.phosphosite.org/proteinAction.do?id=6031&showAllSites=true	629	EREFSGPS*TPTGTLE, REFSGPST*PTGTLEF	ERK2		EFSGPS*T*PTGTLEFEGGEVSLEGGK	3	891.373	27012	26964	38950		26611	26728													3.8	4.168	3.143		3.714	3.99	0.8933	0.4611	0.8654		-0.0924	-0.4709	0.0103	0.015	0.0395
75	72	Adaptor/scaffold	AHNAK	AHNAK	§5793, §5794	neuroblast differentiation-associated protein AHNAK isoform 1	Q09666	http://www.phosphosite.org/proteinAction.do?id=6031&showAllSites=true	629	EREFSGPS*TPTGTLE, REFSGPST*PTGTLEF	ERK2		EFSGPS*T*PTGTLEFEGGEVSLEGGK	3	891.373	27734	27850			27472	26712													3.111	2.388			3.351	4.147	1.3288	2.4714			2.112	2.3494	0.0079	0.055
76	73	Adaptor/scaffold	AHNAK	AHNAK	§5793, §5794	neuroblast differentiation-associated protein AHNAK isoform 1	Q09666	http://www.phosphosite.org/proteinAction.do?id=6031&showAllSites=true	629	EREFSGPS*TPTGTLE, REFSGPST*PTGTLEF	ERK2		EFSGPS*T*PTGTLEFEGGEVSLEGGK	3	891.373	28149					37533													3.17					3.2	-2.9583					1.3186	0.0192
77	74	Adaptor/scaffold	AHNAK	AHNAK	§5793, §5794	neuroblast differentiation-associated protein AHNAK isoform 1	Q09666	http://www.phosphosite.org/proteinAction.do?id=6031&showAllSites=true	629	EREFSGPS*TPTGTLE, REFSGPST*PTGTLEF	ERK2		EFSGPS*T*PTGTLEFEGGEVSLEGGK	3	891.373	37193					38371													3.539					2.41	1.3549					3.558	0.0017
78	75	Adaptor/scaffold	AHNAK	AHNAK	§5793, §5796	neuroblast differentiation-associated protein AHNAK isoform 1	Q09666	http://www.phosphosite.org/proteinAction.do?id=6031&showAllSites=true	629	EREFSGPS*TPTGTLE, FSGPSTPT*GTLEFEG			EFSGPS*TPT*GTLEFEGGEVSLEGGK	2	1336.56		26008																		3.176						-2.7459						0.0179
79	76	Adaptor/scaffold	AHNAK	AHNAK	§5793, §5796	neuroblast differentiation-associated protein AHNAK isoform 1	Q09666	http://www.phosphosite.org/proteinAction.do?id=6031&showAllSites=true	629	EREFSGPS*TPTGTLE, FSGPSTPT*GTLEFEG			EFSGPS*TPT*GTLEFEGGEVSLEGGK	3	891.373	26799			27775	28044	27174													4.008			2.872	2.752	3.46	0.7629			1.2237	-1.1817	0.4848	0.0174			0.0507
80	77	Adaptor/scaffold	AHNAK	AHNAK	§5793, §5798	neuroblast differentiation-associated protein AHNAK isoform 1	Q09666	http://www.phosphosite.org/proteinAction.do?id=6031&showAllSites=true	629	EREFSGPS*TPTGTLE, GPSTPTGT*LEFEGGE	mTOR		EFSGPS*TPTGT*LEFEGGEVSLEGGK	3	891.373	27838	24134	26345																3.878	4.187	4.613				-0.5164	0.0915	1.3124				0.0158	0.0064	0.0134
81	78	Adaptor/scaffold	AHNAK	AHNAK	§5794	neuroblast differentiation-associated protein AHNAK isoform 1	Q09666	http://www.phosphosite.org/proteinAction.do?id=6031&showAllSites=true	629	REFSGPST*PTGTLEF	ERK2		EFSGPST*PTGTLEFEGGEVSLEGGK	2	1296.57	23243	23178	23676		23156	23229	23284	23260	23696	23640	23156	23291	70.3947	70.0453	70.427	70.1177	70.4873	70.3057	4.297	4.306	4.292		3.978	4.315	0.5426	0.4957	0.4095		0.5311	0.5657	0.0226	0.0271	0.0167
82	79	Adaptor/scaffold	AHNAK	AHNAK	§5794	neuroblast differentiation-associated protein AHNAK isoform 1	Q09666	http://www.phosphosite.org/proteinAction.do?id=6031&showAllSites=true	629	REFSGPST*PTGTLEF	ERK2		EFSGPST*PTGTLEFEGGEVSLEGGK	2	1296.57	23454		23898		22960	23439	23284	23260	23696	23640	23156	23291	70.3947	70.0453	70.427	70.1177	70.4873	70.3057	4.142		4.154		4.159	3.91	0.3397		0.5144		0.5805	0.5668	0.031		0.0496
83	80	Adaptor/scaffold	AHNAK	AHNAK	§5794	neuroblast differentiation-associated protein AHNAK isoform 1	Q09666	http://www.phosphosite.org/proteinAction.do?id=6031&showAllSites=true	629	REFSGPST*PTGTLEF	ERK2		EFSGPST*PTGTLEFEGGEVSLEGGK	2	1296.57					23377	37480	23284	23260	23696	23640	23156	23291	70.3947	70.0453	70.427	70.1177	70.4873	70.3057					3.665	2.309					0.3372	-0.5405
84	81	Adaptor/scaffold	AHNAK	AHNAK	§5794	neuroblast differentiation-associated protein AHNAK isoform 1	Q09666	http://www.phosphosite.org/proteinAction.do?id=6031&showAllSites=true	629	REFSGPST*PTGTLEF	ERK2		EFSGPST*PTGTLEFEGGEVSLEGGK	2	1296.57					24095		23284	23260	23696	23640	23156	23291	70.3947	70.0453	70.427	70.1177	70.4873	70.3057					3.191						-1.7644
85	82	Adaptor/scaffold	AHNAK	AHNAK	§5794	neuroblast differentiation-associated protein AHNAK isoform 1	Q09666	http://www.phosphosite.org/proteinAction.do?id=6031&showAllSites=true	629	REFSGPST*PTGTLEF	ERK2		EFSGPST*PTGTLEFEGGEVSLEGGK	3	864.718	23348	23663	24862	24495	23301	25851													5.506	5.499	2.83	3.477	6.022	4.253	1.3425	0.3083	0.5496	0.6998	0.6682	2.8962	0.0185	0.0021	0.0218	0.029
86	83	Adaptor/scaffold	AHNAK	AHNAK	§5794	neuroblast differentiation-associated protein AHNAK isoform 1	Q09666	http://www.phosphosite.org/proteinAction.do?id=6031&showAllSites=true	629	REFSGPST*PTGTLEF	ERK2		EFSGPST*PTGTLEFEGGEVSLEGGK	3	864.718	23964	24299	38256	24634	23515	38091													3.811	2.956	3.075	2.905	6.356	5.242	1.7048	2.2222	4.1937	0.1555	0.483	-0.8705	0	0.0104	0.0025	0.009
87	84	Adaptor/scaffold	AHNAK	AHNAK	§5794	neuroblast differentiation-associated protein AHNAK isoform 1	Q09666	http://www.phosphosite.org/proteinAction.do?id=6031&showAllSites=true	629	REFSGPST*PTGTLEF	ERK2		EFSGPST*PTGTLEFEGGEVSLEGGK	3	864.718		37479		38217	23913	37377														3.746		4.098	5.793	4.903		2.9957		0.3362	0.6611	-0.038		0		0.036
88	85	Adaptor/scaffold	AHNAK	AHNAK	§5794	neuroblast differentiation-associated protein AHNAK isoform 1	Q09666	http://www.phosphosite.org/proteinAction.do?id=6031&showAllSites=true	629	REFSGPST*PTGTLEF	ERK2		EFSGPST*PTGTLEFEGGEVSLEGGK	3	864.718				38225	25431	37542																4.476	3.596	4.694				3.7857	2.1618	0.0933				0.0089
89	86	Adaptor/scaffold	AHNAK	AHNAK	§5794	neuroblast differentiation-associated protein AHNAK isoform 1	Q09666	http://www.phosphosite.org/proteinAction.do?id=6031&showAllSites=true	629	REFSGPST*PTGTLEF	ERK2		EFSGPST*PTGTLEFEGGEVSLEGGK	3	864.718					36695																		4.922						3.6822
90	87	Adaptor/scaffold	AHNAK	AHNAK	§5794	neuroblast differentiation-associated protein AHNAK isoform 1	Q09666	http://www.phosphosite.org/proteinAction.do?id=6031&showAllSites=true	629	REFSGPST*PTGTLEF	ERK2		EFSGPST*PTGTLEFEGGEVSLEGGK	3	864.718					37517																		4.35						-0.2782
91	88	Adaptor/scaffold	AHNAK	AHNAK	§5794	neuroblast differentiation-associated protein AHNAK isoform 1	Q09666	http://www.phosphosite.org/proteinAction.do?id=6031&showAllSites=true	629	REFSGPST*PTGTLEF	ERK2		EFSGPST*PTGTLEFEGGEVSLEGGK	3	864.718					31907																		3.602						0.4269
92	89	Adaptor/scaffold	AHNAK	AHNAK	§5794	neuroblast differentiation-associated protein AHNAK isoform 1	Q09666	http://www.phosphosite.org/proteinAction.do?id=6031&showAllSites=true	629	REFSGPST*PTGTLEF	ERK2		EFSGPST*PTGTLEFEGGEVSLEGGK	3	864.718					25052																		3.405						0.9039
93	90	Adaptor/scaffold	AHNAK	AHNAK	§5794, §5796	neuroblast differentiation-associated protein AHNAK isoform 1	Q09666	http://www.phosphosite.org/proteinAction.do?id=6031&showAllSites=true	629	REFSGPST*PTGTLEF, FSGPSTPT*GTLEFEG	ERK2		EFSGPST*PT*GTLEFEGGEVSLEGGK	3	891.373	24725		24925	25086	26903														3.738		4.672	3.107	2.973		-0.7058		0.1508	0.7038	0.6956		0.0107		0.0132	0.0298
94	91	Adaptor/scaffold	AHNAK	AHNAK	§5794, §5798	neuroblast differentiation-associated protein AHNAK isoform 1	Q09666	http://www.phosphosite.org/proteinAction.do?id=6031&showAllSites=true	629	REFSGPST*PTGTLEF, GPSTPTGT*LEFEGGE	ERK2, mTOR		EFSGPST*PTGT*LEFEGGEVSLEGGK	3	891.373	27449	24119	24720	24519															2.928	4.1	4.541	3.395			1.0175	-0.7751	0.505	2.295			0.0064	0.0183	0.0097	0.0214
95	92	Adaptor/scaffold	AHNAK	AHNAK	§5794, §5798	neuroblast differentiation-associated protein AHNAK isoform 1	Q09666	http://www.phosphosite.org/proteinAction.do?id=6031&showAllSites=true	629	REFSGPST*PTGTLEF, GPSTPTGT*LEFEGGE	ERK2, mTOR		EFSGPST*PTGT*LEFEGGEVSLEGGK	3	891.373	37934	38182	24678																4.322	3.391	4.169				0.7062	0.4703	0.2816				0.0182	0.0014	0.0019
96	93	Adaptor/scaffold	AHNAK	AHNAK	§5796	neuroblast differentiation-associated protein AHNAK isoform 1	Q09666	http://www.phosphosite.org/proteinAction.do?id=6031&showAllSites=true	629	FSGPSTPT*GTLEFEG			EFSGPSTPT*GTLEFEGGEVSLEGGK	3	864.718	23538	23282	23697	23641	23091	23355													6.354	6.094	6.346	6.577	6.012	5.907	0.3556	1.1468	0.9389	0.802	1.784	1.3312	0.0382	0.0174	0.0094	0.0112
97	94	Adaptor/scaffold	AHNAK	AHNAK	§5796	neuroblast differentiation-associated protein AHNAK isoform 1	Q09666	http://www.phosphosite.org/proteinAction.do?id=6031&showAllSites=true	629	FSGPSTPT*GTLEFEG			EFSGPSTPT*GTLEFEGGEVSLEGGK	3	864.718	37195	23471	24122	23853	25076	23565													4.999	5.763	5.373	5.251	3.525	5.787	2.8215	0.58	0.6426	0.5735	1.1996	0.6021	0.0414	0.0177	0.0173	0.0085
98	95	Adaptor/scaffold	AHNAK	AHNAK	§5796	neuroblast differentiation-associated protein AHNAK isoform 1	Q09666	http://www.phosphosite.org/proteinAction.do?id=6031&showAllSites=true	629	FSGPSTPT*GTLEFEG			EFSGPSTPT*GTLEFEGGEVSLEGGK	3	864.718	36398	23080			37275	36994													3.725	5.804			5.459	3.805	3.329	0.9308			0.3484	1.5352	0.0251	0.0341
99	96	Adaptor/scaffold	AHNAK	AHNAK	§5796	neuroblast differentiation-associated protein AHNAK isoform 1	Q09666	http://www.phosphosite.org/proteinAction.do?id=6031&showAllSites=true	629	FSGPSTPT*GTLEFEG			EFSGPSTPT*GTLEFEGGEVSLEGGK	3	864.718	37231	24045			36477	23155													3.806	4.326			4.262	6.137	1.0191	1.472			1.1132	1.2414	0.01	0.0112
100	97	Adaptor/scaffold	AHNAK	AHNAK	§5796	neuroblast differentiation-associated protein AHNAK isoform 1	Q09666	http://www.phosphosite.org/proteinAction.do?id=6031&showAllSites=true	629	FSGPSTPT*GTLEFEG			EFSGPSTPT*GTLEFEGGEVSLEGGK	3	864.718	36520	23895			27371	24364													3.743	4.069			3.266	4.14	1.2196	2.2388			0.4577	0.5613	0.0106	0.0349
101	98	Adaptor/scaffold	AHNAK	AHNAK	§5796	neuroblast differentiation-associated protein AHNAK isoform 1	Q09666	http://www.phosphosite.org/proteinAction.do?id=6031&showAllSites=true	629	FSGPSTPT*GTLEFEG			EFSGPSTPT*GTLEFEGGEVSLEGGK	3	864.718	37418	36628			34299	37613													2.95	3.665			4.05	4.526	1.8073	1.6506			1.0659	1.1304	0.0395	0.0834
102	99	Adaptor/scaffold	AHNAK	AHNAK	§5796	neuroblast differentiation-associated protein AHNAK isoform 1	Q09666	http://www.phosphosite.org/proteinAction.do?id=6031&showAllSites=true	629	FSGPSTPT*GTLEFEG			EFSGPSTPT*GTLEFEGGEVSLEGGK	3	864.718	36329	37280			35730	36625													3.425	4.018			3.258	4.226	0.4177	2.0495			-0.7497	1.7957	0.0283	0.0089
103	100	Adaptor/scaffold	AHNAK	AHNAK	§5796	neuroblast differentiation-associated protein AHNAK isoform 1	Q09666	http://www.phosphosite.org/proteinAction.do?id=6031&showAllSites=true	629	FSGPSTPT*GTLEFEG			EFSGPSTPT*GTLEFEGGEVSLEGGK	3	864.718	37502	37512			35277	36545													3.223	4.8			2.996	3.478	4.2984	1.7933			2.5801	2.6118	0.0189	0.0798
104	101	Adaptor/scaffold	AHNAK	AHNAK	§5796	neuroblast differentiation-associated protein AHNAK isoform 1	Q09666	http://www.phosphosite.org/proteinAction.do?id=6031&showAllSites=true	629	FSGPSTPT*GTLEFEG			EFSGPSTPT*GTLEFEGGEVSLEGGK	3	864.718	38143				37566	37740													2.342				4.322	4.572	1.4914				2.2819	1.6404	0.0202
105	102	Adaptor/scaffold	AHNAK	AHNAK	§5796	neuroblast differentiation-associated protein AHNAK isoform 1	Q09666	http://www.phosphosite.org/proteinAction.do?id=6031&showAllSites=true	629	FSGPSTPT*GTLEFEG			EFSGPSTPT*GTLEFEGGEVSLEGGK	3	864.718						37803																		4.152						3.3425
106	103	Adaptor/scaffold	AHNAK	AHNAK	§5796	neuroblast differentiation-associated protein AHNAK isoform 1	Q09666	http://www.phosphosite.org/proteinAction.do?id=6031&showAllSites=true	629	FSGPSTPT*GTLEFEG			EFSGPSTPT*GTLEFEGGEVSLEGGK	3	864.718						38421																		4.109						1.9168
107	104	Adaptor/scaffold	AHNAK	AHNAK	§5796	neuroblast differentiation-associated protein AHNAK isoform 1	Q09666	http://www.phosphosite.org/proteinAction.do?id=6031&showAllSites=true	629	FSGPSTPT*GTLEFEG			EFSGPSTPT*GTLEFEGGEVSLEGGK	3	864.718						37790																		2.456						2.0087
108	105	Adaptor/scaffold	AHNAK	AHNAK	§5796, §5798	neuroblast differentiation-associated protein AHNAK isoform 1	Q09666	http://www.phosphosite.org/proteinAction.do?id=6031&showAllSites=true	629	FSGPSTPT*GTLEFEG, GPSTPTGT*LEFEGGE	mTOR		EFSGPSTPT*GT*LEFEGGEVSLEGGK	3	891.373	24935	25908		26352	37253	38183													3.956	4.845		4.595	4.196	5.319	1.4467	0.4812		0.6346	2.3497	1.5303	0.0406	0.0137		0.0909
109	106	Adaptor/scaffold	AHNAK	AHNAK	§5796, §5798	neuroblast differentiation-associated protein AHNAK isoform 1	Q09666	http://www.phosphosite.org/proteinAction.do?id=6031&showAllSites=true	629	FSGPSTPT*GTLEFEG, GPSTPTGT*LEFEGGE	mTOR		EFSGPSTPT*GT*LEFEGGEVSLEGGK	3	891.373	24446	24297		24789															4.877	4.704		4.886			0.3476	1.0526		0.6656			0.0319	0		0.0166
110	107	Adaptor/scaffold	AHNAK	AHNAK	§5796, §5798	neuroblast differentiation-associated protein AHNAK isoform 1	Q09666	http://www.phosphosite.org/proteinAction.do?id=6031&showAllSites=true	629	FSGPSTPT*GTLEFEG, GPSTPTGT*LEFEGGE	mTOR		EFSGPSTPT*GT*LEFEGGEVSLEGGK	3	891.373	38111	24486		38784															3.3	4.411		4.375			0.9826	-0.9239		1.4352			0.0207	0.0168		0.015
111	108	Adaptor/scaffold	AHNAK	AHNAK	§5796, §5798	neuroblast differentiation-associated protein AHNAK isoform 1	Q09666	http://www.phosphosite.org/proteinAction.do?id=6031&showAllSites=true	629	FSGPSTPT*GTLEFEG, GPSTPTGT*LEFEGGE	mTOR		EFSGPSTPT*GT*LEFEGGEVSLEGGK	3	891.373		37495																		2.987						2.6336						0.0342
112	109	Adaptor/scaffold	AHNAK	AHNAK	§5796, §5798	neuroblast differentiation-associated protein AHNAK isoform 1	Q09666	http://www.phosphosite.org/proteinAction.do?id=6031&showAllSites=true	629	FSGPSTPT*GTLEFEG, GPSTPTGT*LEFEGGE	mTOR		EFSGPSTPT*GT*LEFEGGEVSLEGGK	3	891.373		35758																		2.389						3.1859						0.0522
113	110	Adaptor/scaffold	AHNAK	AHNAK	§5798	neuroblast differentiation-associated protein AHNAK isoform 1	Q09666	http://www.phosphosite.org/proteinAction.do?id=6031&showAllSites=true	629	GPSTPTGT*LEFEGGE	mTOR		EFSGPSTPTGT*LEFEGGEVSLEGGK	3	864.718	23730	24130	23909	24065	23726	23776	23305	23260	23696	23640	22898	23291	70.4498	70.0453	70.427	70.1177	70.4873	70.3057	5.666	3.502	5.717	5.063	5.066	5.948	0.5474	2.3199	0.5284	0.5202	0.8007	0.8107	0.0089	0.0082	0.0155	0.0079
114	111	Adaptor/scaffold	AHNAK	AHNAK	§5798	neuroblast differentiation-associated protein AHNAK isoform 1	Q09666	http://www.phosphosite.org/proteinAction.do?id=6031&showAllSites=true	629	GPSTPTGT*LEFEGGE	mTOR		EFSGPSTPTGT*LEFEGGEVSLEGGK	3	864.718	36776	36761	23505	23436	25027	24136	23305	23260	23696	23640	22898	23291	70.4498	70.0453	70.427	70.1177	70.4873	70.3057	3.587	3.515	5.029	5.043	4.263	4.592	1.586	1.662	1.0238	0.5013	0.1626	0.467	0.0836	0.0418	0.0548	0.009
115	112	Adaptor/scaffold	AHNAK	AHNAK	§5798	neuroblast differentiation-associated protein AHNAK isoform 1	Q09666	http://www.phosphosite.org/proteinAction.do?id=6031&showAllSites=true	629	GPSTPTGT*LEFEGGE	mTOR		EFSGPSTPTGT*LEFEGGEVSLEGGK	3	864.718	36859	37261	24585	24538	24505	24154	23305	23260	23696	23640	22898	23291	70.4498	70.0453	70.427	70.1177	70.4873	70.3057	4.609	3.604	4.206	3.987	3.502	4.813	1.8438	-1.5492	1.6449	0.6481	0.5101	0.332	0.064	0.0783	0.0344	0.1215
116	113	Adaptor/scaffold	AHNAK	AHNAK	§5798	neuroblast differentiation-associated protein AHNAK isoform 1	Q09666	http://www.phosphosite.org/proteinAction.do?id=6031&showAllSites=true	629	GPSTPTGT*LEFEGGE	mTOR		EFSGPSTPTGT*LEFEGGEVSLEGGK	3	864.718	24683	24153	24440	24554	24291	23966	23305	23260	23696	23640	22898	23291	70.4498	70.0453	70.427	70.1177	70.4873	70.3057	3.796	3.251	4.078	2.944	3.937	5.342	0.4091	2.0507	0.9011	1.0569	0.916	0.8468	0.0198	0.0774	0.0638	0.0377
117	114	Adaptor/scaffold	AHNAK	AHNAK	§5798	neuroblast differentiation-associated protein AHNAK isoform 1	Q09666	http://www.phosphosite.org/proteinAction.do?id=6031&showAllSites=true	629	GPSTPTGT*LEFEGGE	mTOR		EFSGPSTPTGT*LEFEGGEVSLEGGK	3	864.718	37883	36518	38144	38039	24878	24558	23305	23260	23696	23640	22898	23291	70.4498	70.0453	70.427	70.1177	70.4873	70.3057	2.947	3.852	3.556	3.296	3.815	3.269	-2.0789	0.6889	1.7897	0.9488	1.4349	1.114	0.0527	0.0878	0.0615	0.0301
118	115	Adaptor/scaffold	AHNAK	AHNAK	§5798	neuroblast differentiation-associated protein AHNAK isoform 1	Q09666	http://www.phosphosite.org/proteinAction.do?id=6031&showAllSites=true	629	GPSTPTGT*LEFEGGE	mTOR		EFSGPSTPTGT*LEFEGGEVSLEGGK	3	864.718	37365	36785	38214		26424	24995	23305	23260	23696	23640	22898	23291	70.4498	70.0453	70.427	70.1177	70.4873	70.3057	4.399	3.285	3.598		3.131	3.641	-0.3006	1.5359	3.5565		1.9484	4.1891	0.0735	0.0551	0.067
119	116	Adaptor/scaffold	AHNAK	AHNAK	§5798	neuroblast differentiation-associated protein AHNAK isoform 1	Q09666	http://www.phosphosite.org/proteinAction.do?id=6031&showAllSites=true	629	GPSTPTGT*LEFEGGE	mTOR		EFSGPSTPTGT*LEFEGGEVSLEGGK	3	864.718	37400	36419			22898	25042	23305	23260	23696	23640	22898	23291	70.4498	70.0453	70.427	70.1177	70.4873	70.3057	3.92	2.918			5.314	3.877	1.9233	1.4768			1.3791	3.4873	0.0201	0.0674
120	117	Adaptor/scaffold	AHNAK	AHNAK	§5798	neuroblast differentiation-associated protein AHNAK isoform 1	Q09666	http://www.phosphosite.org/proteinAction.do?id=6031&showAllSites=true	629	GPSTPTGT*LEFEGGE	mTOR		EFSGPSTPTGT*LEFEGGEVSLEGGK	3	864.718		38222			36872	25169	23305	23260	23696	23640	22898	23291	70.4498	70.0453	70.427	70.1177	70.4873	70.3057		3.013			6.127	3.644		1.7239			1.1026	0.4011		0.093
121	118	Adaptor/scaffold	AHNAK	AHNAK	§5798	neuroblast differentiation-associated protein AHNAK isoform 1	Q09666	http://www.phosphosite.org/proteinAction.do?id=6031&showAllSites=true	629	GPSTPTGT*LEFEGGE	mTOR		EFSGPSTPTGT*LEFEGGEVSLEGGK	3	864.718					36589	37026	23305	23260	23696	23640	22898	23291	70.4498	70.0453	70.427	70.1177	70.4873	70.3057					4.81	5.377					4.5049	1.3783
122	119	Adaptor/scaffold	AHNAK	AHNAK	§5798	neuroblast differentiation-associated protein AHNAK isoform 1	Q09666	http://www.phosphosite.org/proteinAction.do?id=6031&showAllSites=true	629	GPSTPTGT*LEFEGGE	mTOR		EFSGPSTPTGT*LEFEGGEVSLEGGK	3	864.718					37842	25258	23305	23260	23696	23640	22898	23291	70.4498	70.0453	70.427	70.1177	70.4873	70.3057					5.637	4.292					-2.5747	3.3657
123	120	Adaptor/scaffold	AHNAK	AHNAK	§5798	neuroblast differentiation-associated protein AHNAK isoform 1	Q09666	http://www.phosphosite.org/proteinAction.do?id=6031&showAllSites=true	629	GPSTPTGT*LEFEGGE	mTOR		EFSGPSTPTGT*LEFEGGEVSLEGGK	3	864.718					34751	37690	23305	23260	23696	23640	22898	23291	70.4498	70.0453	70.427	70.1177	70.4873	70.3057					4.597	5.077					-0.3956	2.2208
124	121	Adaptor/scaffold	AHNAK	AHNAK	§5798	neuroblast differentiation-associated protein AHNAK isoform 1	Q09666	http://www.phosphosite.org/proteinAction.do?id=6031&showAllSites=true	629	GPSTPTGT*LEFEGGE	mTOR		EFSGPSTPTGT*LEFEGGEVSLEGGK	3	864.718					37110	27049	23305	23260	23696	23640	22898	23291	70.4498	70.0453	70.427	70.1177	70.4873	70.3057					5.247	3.897					0.9125	2.4382
125	122	Adaptor/scaffold	AHNAK	AHNAK	§5798	neuroblast differentiation-associated protein AHNAK isoform 1	Q09666	http://www.phosphosite.org/proteinAction.do?id=6031&showAllSites=true	629	GPSTPTGT*LEFEGGE	mTOR		EFSGPSTPTGT*LEFEGGEVSLEGGK	3	864.718					34831	37048	23305	23260	23696	23640	22898	23291	70.4498	70.0453	70.427	70.1177	70.4873	70.3057					3.24	5.489					1.7079	0.6776
126	123	Adaptor/scaffold	AHNAK	AHNAK	§5798	neuroblast differentiation-associated protein AHNAK isoform 1	Q09666	http://www.phosphosite.org/proteinAction.do?id=6031&showAllSites=true	629	GPSTPTGT*LEFEGGE	mTOR		EFSGPSTPTGT*LEFEGGEVSLEGGK	3	864.718					37850	26775	23305	23260	23696	23640	22898	23291	70.4498	70.0453	70.427	70.1177	70.4873	70.3057					4.64	3.933					0.762	2.1255
127	124	Adaptor/scaffold	AHNAK	AHNAK	§5798	neuroblast differentiation-associated protein AHNAK isoform 1	Q09666	http://www.phosphosite.org/proteinAction.do?id=6031&showAllSites=true	629	GPSTPTGT*LEFEGGE	mTOR		EFSGPSTPTGT*LEFEGGEVSLEGGK	3	864.718					34111	36845	23305	23260	23696	23640	22898	23291	70.4498	70.0453	70.427	70.1177	70.4873	70.3057					3.792	4.2					0.6714	-0.2063
128	125	Adaptor/scaffold	AHNAK	AHNAK	§5798	neuroblast differentiation-associated protein AHNAK isoform 1	Q09666	http://www.phosphosite.org/proteinAction.do?id=6031&showAllSites=true	629	GPSTPTGT*LEFEGGE	mTOR		EFSGPSTPTGT*LEFEGGEVSLEGGK	3	864.718					38024	37824	23305	23260	23696	23640	22898	23291	70.4498	70.0453	70.427	70.1177	70.4873	70.3057					4.518	3.337					0.0684	-0.1993
129	126	Adaptor/scaffold	AHNAK	AHNAK	§5798	neuroblast differentiation-associated protein AHNAK isoform 1	Q09666	http://www.phosphosite.org/proteinAction.do?id=6031&showAllSites=true	629	GPSTPTGT*LEFEGGE	mTOR		EFSGPSTPTGT*LEFEGGEVSLEGGK	3	864.718					34376	36823	23305	23260	23696	23640	22898	23291	70.4498	70.0453	70.427	70.1177	70.4873	70.3057					3.29	4.343					0.5823	1.0356
130	127	Adaptor/scaffold	AHNAK	AHNAK	§5798	neuroblast differentiation-associated protein AHNAK isoform 1	Q09666	http://www.phosphosite.org/proteinAction.do?id=6031&showAllSites=true	629	GPSTPTGT*LEFEGGE	mTOR		EFSGPSTPTGT*LEFEGGEVSLEGGK	3	864.718					36290	36202	23305	23260	23696	23640	22898	23291	70.4498	70.0453	70.427	70.1177	70.4873	70.3057					4.053	3.571					0.8454	0.244
131	128	Adaptor/scaffold	AHNAK	AHNAK	§5798	neuroblast differentiation-associated protein AHNAK isoform 1	Q09666	http://www.phosphosite.org/proteinAction.do?id=6031&showAllSites=true	629	GPSTPTGT*LEFEGGE	mTOR		EFSGPSTPTGT*LEFEGGEVSLEGGK	3	864.718					35255	38139	23305	23260	23696	23640	22898	23291	70.4498	70.0453	70.427	70.1177	70.4873	70.3057					3.348	3.807					3.9994	1.502
132	129	Adaptor/scaffold	AHNAK	AHNAK	§5798	neuroblast differentiation-associated protein AHNAK isoform 1	Q09666	http://www.phosphosite.org/proteinAction.do?id=6031&showAllSites=true	629	GPSTPTGT*LEFEGGE	mTOR		EFSGPSTPTGT*LEFEGGEVSLEGGK	3	864.718					35485	38479	23305	23260	23696	23640	22898	23291	70.4498	70.0453	70.427	70.1177	70.4873	70.3057					3.83	3.199					0.0539	2.5369
133	130	Adaptor/scaffold	AHNAK	AHNAK	§5798	neuroblast differentiation-associated protein AHNAK isoform 1	Q09666	http://www.phosphosite.org/proteinAction.do?id=6031&showAllSites=true	629	GPSTPTGT*LEFEGGE	mTOR		EFSGPSTPTGT*LEFEGGEVSLEGGK	3	864.718					34485	36237	23305	23260	23696	23640	22898	23291	70.4498	70.0453	70.427	70.1177	70.4873	70.3057					3.012	3.813					0.2297	0.5181
134	131	Adaptor/scaffold	AHNAK	AHNAK	§5798	neuroblast differentiation-associated protein AHNAK isoform 1	Q09666	http://www.phosphosite.org/proteinAction.do?id=6031&showAllSites=true	629	GPSTPTGT*LEFEGGE	mTOR		EFSGPSTPTGT*LEFEGGEVSLEGGK	3	864.718					37429		23305	23260	23696	23640	22898	23291	70.4498	70.0453	70.427	70.1177	70.4873	70.3057					5.201						-0.0617
135	132	Adaptor/scaffold	AHNAK	AHNAK	§5798	neuroblast differentiation-associated protein AHNAK isoform 1	Q09666	http://www.phosphosite.org/proteinAction.do?id=6031&showAllSites=true	629	GPSTPTGT*LEFEGGE	mTOR		EFSGPSTPTGT*LEFEGGEVSLEGGK	3	864.718					37445		23305	23260	23696	23640	22898	23291	70.4498	70.0453	70.427	70.1177	70.4873	70.3057					4.648						-0.3213
136	133	Adaptor/scaffold	AHNAK	AHNAK	§5798	neuroblast differentiation-associated protein AHNAK isoform 1	Q09666	http://www.phosphosite.org/proteinAction.do?id=6031&showAllSites=true	629	GPSTPTGT*LEFEGGE	mTOR		EFSGPSTPTGT*LEFEGGEVSLEGGK	3	864.718					35539		23305	23260	23696	23640	22898	23291	70.4498	70.0453	70.427	70.1177	70.4873	70.3057					4.496						-0.3219
137	134	Adaptor/scaffold	AHNAK	AHNAK	§5798	neuroblast differentiation-associated protein AHNAK isoform 1	Q09666	http://www.phosphosite.org/proteinAction.do?id=6031&showAllSites=true	629	GPSTPTGT*LEFEGGE	mTOR		EFSGPSTPTGT*LEFEGGEVSLEGGK	3	864.718					38191		23305	23260	23696	23640	22898	23291	70.4498	70.0453	70.427	70.1177	70.4873	70.3057					4.446						-0.2382
138	135	Adaptor/scaffold	AHNAK	AHNAK	§5798	neuroblast differentiation-associated protein AHNAK isoform 1	Q09666	http://www.phosphosite.org/proteinAction.do?id=6031&showAllSites=true	629	GPSTPTGT*LEFEGGE	mTOR		EFSGPSTPTGT*LEFEGGEVSLEGGK	3	864.718					35623		23305	23260	23696	23640	22898	23291	70.4498	70.0453	70.427	70.1177	70.4873	70.3057					4.202						2.9682
139	136	Adaptor/scaffold	AHNAK	AHNAK	§5798	neuroblast differentiation-associated protein AHNAK isoform 1	Q09666	http://www.phosphosite.org/proteinAction.do?id=6031&showAllSites=true	629	GPSTPTGT*LEFEGGE	mTOR		EFSGPSTPTGT*LEFEGGEVSLEGGK	3	864.718					35667		23305	23260	23696	23640	22898	23291	70.4498	70.0453	70.427	70.1177	70.4873	70.3057					3.128						2.3133
140	137	Adaptor/scaffold	AHNAK	AHNAK	§5798	neuroblast differentiation-associated protein AHNAK isoform 1	Q09666	http://www.phosphosite.org/proteinAction.do?id=6031&showAllSites=true	629	GPSTPTGT*LEFEGGE	mTOR		EFSGPSTPTGT*LEFEGGEVSLEGGK	3	864.718					36155		23305	23260	23696	23640	22898	23291	70.4498	70.0453	70.427	70.1177	70.4873	70.3057					2.874						0.788
141	138	Adaptor/scaffold	AHNAK	AHNAK	§5798	neuroblast differentiation-associated protein AHNAK isoform 1	Q09666	http://www.phosphosite.org/proteinAction.do?id=6031&showAllSites=true	629	GPSTPTGT*LEFEGGE	mTOR		SGPSTPTGT*LEFEGGEVSLEGGK	3	772.681					20978		21289	21202			20978	21191	65.0993	64.5712			64.995	64.7495					3.057						-0.8795
142	139	Adaptor/scaffold	AHNAK2	AHNAK2	§294, 297	protein AHNAK2	Q8IVF2	http://www.phosphosite.org/proteinAction.do?id=16057&showAllSites=true	617	PRDAHDVS*PTSTDTE, AHDVSPTS*TDTEAQL			DAHDVS*PTS*TDTEAQLTVER	3	777.984	12789			12987															3.919			2.861			-0.3042			0.3447			0.027			0.0139
143	140	Adaptor/scaffold	AHNAK2	AHNAK2	§294, §298	protein AHNAK2	Q8IVF2	http://www.phosphosite.org/proteinAction.do?id=16057&showAllSites=true	617	PRDAHDVS*PTSTDTE, HDVSPTST*DTEAQLT			DAHDVS*PTST*DTEAQLTVER	3	777.984			12889	13145	12684		12805	12891	12889	13042	12590	12713	43.3242	43.1807	43.2935	43.3015	43.4537	42.9437			2.963	2.852	3.002				0.6523	0.0915	0.0312				0.0078	0.0205
144	141	Adaptor/scaffold	AHNAK2	AHNAK2	§296, §298	protein AHNAK2	Q8IVF2	http://www.phosphosite.org/proteinAction.do?id=16057&showAllSites=true	617	DAHDVSPT*STDTEAQ, HDVSPTST*DTEAQLT			DAHDVSPT*ST*DTEAQLTVER	3	777.984		12916																		3.85						0.4424						0.0022
145	142	Adaptor/scaffold	AHNAK2	AHNAK2	5484	protein AHNAK2	Q8IVF2	http://www.phosphosite.org/proteinAction.do?id=16057&showAllSites=true	617	VTIHSIVT*PEFVDLS			SIVT*PEFVDLSVPR	2	819.911					25807						25807	26252					77.9372	78.2405					2.544						0.7045
146	143	Adaptor/scaffold	AKAP1	AKAP1	§70	A-kinase anchor protein 1, mitochondrial	Q92667	http://www.phosphosite.org/proteinAction.do?id=5935&showAllSites=true	97	VCPKVVST*PPSVTEP			VVST*PPSVTEPPEK	2	773.874	9542	9670	9617	9900	9413	9683	9621	9772	9712	9900	9453	9737	35.4538	35.4087	35.5778	35.749	35.6425	35.6092	2.761	3.209	2.918	2.895	2.851	3.059	-0.0261	0.1796	0.2299	0.214	0.1036	0.4743	0.1366	0.1438	0.1304	0.1395
147	144	Adaptor/scaffold	AKAP1	AKAP1	§70	A-kinase anchor protein 1, mitochondrial	Q92667	http://www.phosphosite.org/proteinAction.do?id=5935&showAllSites=true	97	VCPKVVST*PPSVTEP			VVST*PPSVTEPPEK	2	773.874	9342	9435	9392	9678	9044	9345	9621	9772	9712	9900	9453	9737	35.4538	35.4087	35.5778	35.749	35.6425	35.6092	3.152	3.12	3.015	2.569	2.129	3.25	0.2996	0.031	1.4571	0.2175	0.3978	2.0319	0.1541	0.1393	0.0741	0.0901
148	145	Adaptor/scaffold	AKAP1	AKAP1	§70	A-kinase anchor protein 1, mitochondrial	Q92667	http://www.phosphosite.org/proteinAction.do?id=5935&showAllSites=true	97	VCPKVVST*PPSVTEP			VVST*PPSVTEPPEK	2	773.874	9136	9467	9186	9454			9621	9772	9712	9900	9453	9737	35.4538	35.4087	35.5778	35.749	35.6425	35.6092	2.609	2.757	2.577	2.896			0.7317	0.1573	0.8176	2.0395			0.1613	0.084	0.1584	0.151
149	146	Adaptor/scaffold	AKAP1	AKAP1	§70	A-kinase anchor protein 1, mitochondrial	Q92667	http://www.phosphosite.org/proteinAction.do?id=5935&showAllSites=true	97	VCPKVVST*PPSVTEP			VVST*PPSVTEPPEK	2	773.874		9142		9436			9621	9772	9712	9900	9453	9737	35.4538	35.4087	35.5778	35.749	35.6425	35.6092		2.485		2.25				0.0909		1.0112				0.1127		0.1254
150	147	Adaptor/scaffold	AKAP1	AKAP1	§70	A-kinase anchor protein 1, mitochondrial	Q92667	http://www.phosphosite.org/proteinAction.do?id=5935&showAllSites=true	97	VCPKVVST*PPSVTEP			VVST*PPSVTEPPEK	2	773.874		9394					9621	9772	9712	9900	9453	9737	35.4538	35.4087	35.5778	35.749	35.6425	35.6092		2.686						1.6499						0.1376
151	148	Adaptor/scaffold	AKAP1	AKAP1	§70	A-kinase anchor protein 1, mitochondrial	Q92667	http://www.phosphosite.org/proteinAction.do?id=5935&showAllSites=true	97	VCPKVVST*PPSVTEP			VVST*PPSVTEPPEK	2	773.874		9216					9621	9772	9712	9900	9453	9737	35.4538	35.4087	35.5778	35.749	35.6425	35.6092		2.294						4.0352						0.1043
152	149	Adaptor/scaffold	AKAP1	AKAP1	73	A-kinase anchor protein 1, mitochondrial	Q92667	http://www.phosphosite.org/proteinAction.do?id=5935&showAllSites=true	97	KVVSTPPS*VTEPPEK			VVSTPPS*VTEPPEK	3	516.251			9700				9642	9919	9700	9983	9453	9682	35.5062	35.7695	36.1825	35.8473	35.6425	35.4608			2.743						-0.2275						0.0869
153	150	Adaptor/scaffold	AKAP11	AKAP11	919	A-kinase anchor protein 11	Q9UKA4	http://www.phosphosite.org/proteinAction.do?id=15115&showAllSites=true	211	KEKTPPFS*HCDQAVL			EKTPPFS*HCDQAVLQCSEASSNK	3	900.719	12468																		3.497						0.1916						0.035
154	151	Adaptor/scaffold	AKAP11	AKAP11	§981	A-kinase anchor protein 11	Q9UKA4	http://www.phosphosite.org/proteinAction.do?id=15115&showAllSites=true	211	SGEESQLT*PEKSPKF			ESLPVSGEESQLT*PEK	2	905.411	12626	12756	12721	12897	12429	12634	12721	12849	12941	13000	12506	12692	43.1132	43.0767	43.0887	43.2005	43.2422	42.8937	3.199	2.739	2.885	2.854	3.322	4.021	0.342	0.4982	0.448	0.5394	0.452	0.751	0.1659	0.1873	0.2053	0.2003
155	152	Adaptor/scaffold	AKAP11	AKAP11	§981	A-kinase anchor protein 11	Q9UKA4	http://www.phosphosite.org/proteinAction.do?id=15115&showAllSites=true	211	SGEESQLT*PEKSPKF			ESLPVSGEESQLT*PEK	2	905.411			12941	12894			12721	12849	12941	13000	12506	12692	43.1132	43.0767	43.0887	43.2005	43.2422	42.8937			2.464	3.495					0.3852	0.5018					0.2717	0.2183
156	153	Adaptor/scaffold	AKAP11	AKAP11	§981	A-kinase anchor protein 11	Q9UKA4	http://www.phosphosite.org/proteinAction.do?id=15115&showAllSites=true	211	SGEESQLT*PEKSPKF			ESLPVSGEESQLT*PEK	3	603.943		12880					12721	12880	12820	12979	12464	12692	43.1132	43.1278	43.0887	43.1492	43.1395	42.8937		3.524						1.3745						0.2123
157	154	Adaptor/scaffold	AKAP12	AKAP12	§1116	A-kinase anchor protein 12 isoform 1	Q02952	http://www.phosphosite.org/proteinAction.do?id=7607&showAllSites=true	191	GKVVGQTT*PESFEKA			VVGQTT*PESFEK	2	701.318	9834	9735	9762		9601	9739	9789	9793	9838	9983	9600	9739	35.8668	35.4612	35.881	35.8473	36.0153	35.7113	2.542	2.899	3.228		2.745	3.163	-0.0724	-0.1638	0.2773		0.2917	0.3839	0.1416	0.1246	0.1203
158	155	Adaptor/scaffold	AKAP13; AKAP13; AKAP13	AKAP13; AKAP13 iso2; AKAP13 iso4	1149; 1149; 1149	A-kinase anchor protein 13 isoform 1	Q12802; Q12802-2; Q12802-4	http://www.phosphosite.org/proteinAction.do?id=5723&showAllSites=true	308; 308; 305	TDPQGVGT*PEMIPLD; TDPQGVGT*PEMIPLD; TDPQGVGT*PEMIPLD			AVTDPQGVGT*PEMIPLDWEK	2	1132.02					25517	25831					25547	25831					77.1487	77.2332					4.158	4.06					-0.3042	1.1673
159	156	Adaptor/scaffold	AKAP13; AKAP13; AKAP13	AKAP13; AKAP13 iso2; AKAP13 iso4	1149; 1149; 1149	A-kinase anchor protein 13 isoform 1	Q12802; Q12802-2; Q12802-4	http://www.phosphosite.org/proteinAction.do?id=5723&showAllSites=true	308; 308; 305	TDPQGVGT*PEMIPLD; TDPQGVGT*PEMIPLD; TDPQGVGT*PEMIPLD			AVTDPQGVGT*PEMIPLDWEK	3	755.017			26315		25493	25839	25846		26300	26349	25493	25874	77.3577		77.2772	77.3225	77.1487	77.2332			2.441		3.703	3.452			0.4323		0.878	1.4196			0.0985
160	157	Adaptor/scaffold	AKAP13; AKAP13; AKAP13	AKAP13; AKAP13 iso2; AKAP13 iso4	1149; 1149; 1149	A-kinase anchor protein 13 isoform 1	Q12802; Q12802-2; Q12802-4	http://www.phosphosite.org/proteinAction.do?id=5723&showAllSites=true	308; 308; 305	TDPQGVGT*PEMIPLD; TDPQGVGT*PEMIPLD; TDPQGVGT*PEMIPLD			AVTDPQGVGT*PEM#IPLDWEK	2	1140.02					22280	22529	22591	22546	22919	22947	22280	22619	68.5403	68.1335	68.4232	68.317	68.7783	68.5318					3.775	3.664					1.0562	1.1948
161	158	Adaptor/scaffold	AKAP13; AKAP13; AKAP13	AKAP13; AKAP13 iso2; AKAP13 iso4	1149; 1149; 1149	A-kinase anchor protein 13 isoform 1	Q12802; Q12802-2; Q12802-4	http://www.phosphosite.org/proteinAction.do?id=5723&showAllSites=true	308; 308; 305	TDPQGVGT*PEMIPLD; TDPQGVGT*PEMIPLD; TDPQGVGT*PEMIPLD			AVTDPQGVGT*PEM#IPLDWEK	3	760.348					22256	22503	22528	22567	23003	22926	22256	22619	68.3672	68.1905	68.6518	68.265	68.7783	68.5318					2.973	2.623					0.8114	0.6567
162	159	Adaptor/scaffold	AKAP13; AKAP13; AKAP13	AKAP13; AKAP13 iso2; AKAP13 iso4	§1507; §1507; §1507	A-kinase anchor protein 13 isoform 1	Q12802; Q12802-2; Q12802-4	http://www.phosphosite.org/proteinAction.do?id=5723&showAllSites=true	308; 308; 305	NRSRDRQS*LDGFYSH; NRSRDRQS*LDGFYSH; NRSRDRQS*LDGFYSH			DRQS*LDGFYSHGMGAEGR	3	688.286						13676			13912		13577	13676			45.7665		45.9755	45.334						4.071						0.2547
163	160	Adaptor/scaffold	AKAP13; AKAP13; AKAP13	AKAP13; AKAP13 iso2; AKAP13 iso4	§1600; §1604; §1582	A-kinase anchor protein 13 isoform 1	Q12802; Q12802-2; Q12802-4	http://www.phosphosite.org/proteinAction.do?id=5723&showAllSites=true	308; 308; 305	RPPIHRRS*FSLEGLT; SADFNYRS*FSLEGLT; DAEMNHRS*FSLEGLT			S*FSLEGLTGGAGVGNKPSSSLEVSSANAEELR	3	1077.51		23501	23920		23310	23593	23557	23533	23920	23913	23279	23606	71.1242	70.7805	71.0823	70.8288	71.081	71.1447		3.934	4.779		5.295	3.524		-0.3546	0.1612		-0.4743	0.148		0.0402	0.0244
164	161	Adaptor/scaffold	AKAP13; AKAP13; AKAP13	AKAP13; AKAP13 iso2; AKAP13 iso4	§1602; §1606; §1584	A-kinase anchor protein 13 isoform 1	Q12802; Q12802-2; Q12802-4	http://www.phosphosite.org/proteinAction.do?id=5723&showAllSites=true	308; 308; 305	PIHRRSFS*LEGLTGG; DFNYRSFS*LEGLTGG; EMNHRSFS*LEGLTGG			SFS*LEGLTGGAGVGNK	2	787.366	21913	21863	22257	22223			21940	21874	22257	22233	21662		66.8075	66.3343	66.7173	66.4452	66.817		3.85	3.162	3.142	3.039			0.081	-1.4055	-0.2125	0.9216			0.0485	0.001	0.0494	0.0737
165	162	Adaptor/scaffold	AKAP13; AKAP13; AKAP13	AKAP13; AKAP13 iso2; AKAP13 iso4	§1602; §1606; §1584	A-kinase anchor protein 13 isoform 1	Q12802; Q12802-2; Q12802-4	http://www.phosphosite.org/proteinAction.do?id=5723&showAllSites=true	308; 308; 305	PIHRRSFS*LEGLTGG; DFNYRSFS*LEGLTGG; EMNHRSFS*LEGLTGG			SFS*LEGLTGGAGVGNK	2	787.366				22238			21940	21874	22257	22233	21662		66.8075	66.3343	66.7173	66.4452	66.817					3.398						0.0738						0.1158
166	163	Adaptor/scaffold	AKAP13; AKAP13; AKAP13	AKAP13; AKAP13 iso2; AKAP13 iso4	§1602; §1606; §1584	A-kinase anchor protein 13 isoform 1	Q12802; Q12802-2; Q12802-4	http://www.phosphosite.org/proteinAction.do?id=5723&showAllSites=true	308; 308; 305	PIHRRSFS*LEGLTGG; DFNYRSFS*LEGLTGG; EMNHRSFS*LEGLTGG			SFS*LEGLTGGAGVGNKPSSSLEVSSANAEELR	3	1077.51	23501		24047	23868	23361	23580													4.311		4.166	4.117	3.916	4.145	0.5827		0.2332	0.384	-1.9328	0.148	0.0019		0.0292	0.0332
167	164	Adaptor/scaffold	AKAP13; AKAP13; AKAP13	AKAP13; AKAP13 iso2; AKAP13 iso4	§1602; §1606; §1584	A-kinase anchor protein 13 isoform 1	Q12802; Q12802-2; Q12802-4	http://www.phosphosite.org/proteinAction.do?id=5723&showAllSites=true	308; 308; 305	PIHRRSFS*LEGLTGG; DFNYRSFS*LEGLTGG; EMNHRSFS*LEGLTGG			SFS*LEGLTGGAGVGNKPSSSLEVSSANAEELR	3	1077.51				23964																		3.703						0.245						0.005
168	165	Adaptor/scaffold	AKAP13; AKAP13; AKAP13	AKAP13; AKAP13 iso2; AKAP13 iso4	§1642; §1646; §1624	A-kinase anchor protein 13 isoform 1	Q12802; Q12802-2; Q12802-4	http://www.phosphosite.org/proteinAction.do?id=5723&showAllSites=true	308; 308; 305	SGEERVDS*LVSLSEE; SGEERVDS*LVSLSEE; SGEERVDS*LVSLSEE			VDS*LVSLSEEDLESDQR	2	1000.94			22863	22751			22528	22399	22863	22737			68.3672	67.7382	68.2552	67.7657					3.329	3.684					1.4948	0.2802					0.2255	0.1696
169	166	Adaptor/scaffold	AKAP13; AKAP13; AKAP13	AKAP13; AKAP13 iso2; AKAP13 iso4	§1642; §1646; §1624	A-kinase anchor protein 13 isoform 1	Q12802; Q12802-2; Q12802-4	http://www.phosphosite.org/proteinAction.do?id=5723&showAllSites=true	308; 308; 305	SGEERVDS*LVSLSEE; SGEERVDS*LVSLSEE; SGEERVDS*LVSLSEE			VDS*LVSLSEEDLESDQR	2	1000.94				22765			22528	22399	22863	22737			68.3672	67.7382	68.2552	67.7657						3.605						0.9066						0.2158
170	167	Adaptor/scaffold	AKAP13; AKAP13; AKAP13	AKAP13; AKAP13 iso2; AKAP13 iso4	2390; 2394; 2370	A-kinase anchor protein 13 isoform 1	Q12802; Q12802-2; Q12802-4	http://www.phosphosite.org/proteinAction.do?id=5723&showAllSites=true	308; 308; 305	FRDMAECS*TPLPEDC; FRDMAECS*TPLPEDC; FRDMAECS*TPLPEDC			DMAECS*TPLPEDCSPTHSPR	3	789.641						9812	9810	9835	9859	9983	9621	9812	35.9168	35.5613	35.9307	35.8473	36.0637	35.8587						3.025						0.2029
171	168	Adaptor/scaffold	AKAP13; AKAP13; AKAP13	AKAP13; AKAP13 iso2; AKAP13 iso4	2390, §2398; 2394, §2402; 2370, §2378	A-kinase anchor protein 13 isoform 1	Q12802; Q12802-2; Q12802-4	http://www.phosphosite.org/proteinAction.do?id=5723&showAllSites=true	308; 308; 305	FRDMAECS*TPLPEDC, TPLPEDCS*PTHSPRV; FRDMAECS*TPLPEDC, TPLPEDCS*PTHSPRV; FRDMAECS*TPLPEDC, TPLPEDCS*PTHSPRV			DMAECS*TPLPEDCS*PTHSPR	3	816.297						10428		10352			10070	10428		36.8448			37.1887	37.0138						3.744						0.0613
172	169	Adaptor/scaffold	AKAP13; AKAP13; AKAP13	AKAP13; AKAP13 iso2; AKAP13 iso4	§2391; §2395; §2371	A-kinase anchor protein 13 isoform 1	Q12802; Q12802-2; Q12802-4	http://www.phosphosite.org/proteinAction.do?id=5723&showAllSites=true	308; 308; 305	RDMAECST*PLPEDCS; RDMAECST*PLPEDCS; RDMAECST*PLPEDCS			DMAECST*PLPEDCSPTHSPR	3	789.641		9849			9572	9792														2.942			3.404	3.379		-0.8076			-0.0437	-0.0007		0.0241
173	170	Adaptor/scaffold	AKAP13; AKAP13; AKAP13	AKAP13; AKAP13 iso2; AKAP13 iso4	§2391; §2395; §2371	A-kinase anchor protein 13 isoform 1	Q12802; Q12802-2; Q12802-4	http://www.phosphosite.org/proteinAction.do?id=5723&showAllSites=true	308; 308; 305	RDMAECST*PLPEDCS; RDMAECST*PLPEDCS; RDMAECST*PLPEDCS			DM#AECST*PLPEDCSPTHSPR	3	794.973	8039	8069			7959	8040	8089	8069	8076	8363	7983	8069	31.7385	31.2257	31.6477	31.9825	32.046	31.4605	3.484	3.531			3.856	3.707	0.0433	-0.2511			-0.149	0.9546	0.0223	0.0137
174	171	Adaptor/scaffold	AKAP13; AKAP13; AKAP13	AKAP13; AKAP13 iso2; AKAP13 iso4	§2391, §2398; §2395, §2402; §2371, §2378	A-kinase anchor protein 13 isoform 1	Q12802; Q12802-2; Q12802-4	http://www.phosphosite.org/proteinAction.do?id=5723&showAllSites=true	308; 308; 305	RDMAECST*PLPEDCS, TPLPEDCS*PTHSPRV; RDMAECST*PLPEDCS, TPLPEDCS*PTHSPRV; RDMAECST*PLPEDCS, TPLPEDCS*PTHSPRV			DMAECST*PLPEDCS*PTHSPR	3	816.297					10052																		3.771						0.2874
175	172	Adaptor/scaffold	AKAP13; AKAP13; AKAP13	AKAP13; AKAP13 iso2; AKAP13 iso4	§2391, §2398, §2400; §2395, §2402, §2404; §2371, §2378, §2380	A-kinase anchor protein 13 isoform 1	Q12802; Q12802-2; Q12802-4	http://www.phosphosite.org/proteinAction.do?id=5723&showAllSites=true	308; 308; 305	RDMAECST*PLPEDCS, TPLPEDCS*PTHSPRV, LPEDCSPT*HSPRVLF; RDMAECST*PLPEDCS, TPLPEDCS*PTHSPRV, LPEDCSPT*HSPRVLF; RDMAECST*PLPEDCS, TPLPEDCS*PTHSPRV, LPEDCSPT*HSPRVLF			DMAECST*PLPEDCS*PT*HSPR	3	842.952						10708		10791			10511	10708		37.9468			38.2847	38.1938						4.12						0.1427
176	173	Adaptor/scaffold	AKAP13; AKAP13; AKAP13	AKAP13; AKAP13 iso2; AKAP13 iso4	§2391, §2400; §2395, §2404; §2371, §2380	A-kinase anchor protein 13 isoform 1	Q12802; Q12802-2; Q12802-4	http://www.phosphosite.org/proteinAction.do?id=5723&showAllSites=true	308; 308; 305	RDMAECST*PLPEDCS, LPEDCSPT*HSPRVLF; RDMAECST*PLPEDCS, LPEDCSPT*HSPRVLF; RDMAECST*PLPEDCS, LPEDCSPT*HSPRVLF			DMAECST*PLPEDCSPT*HSPR	3	816.297					10184	10252																	3.596	3.868					0.4503	0.6092
177	174	Adaptor/scaffold	AKAP13; AKAP13; AKAP13	AKAP13; AKAP13 iso2; AKAP13 iso4	§2391, §2400; §2395, §2404; §2371, §2380	A-kinase anchor protein 13 isoform 1	Q12802; Q12802-2; Q12802-4	http://www.phosphosite.org/proteinAction.do?id=5723&showAllSites=true	308; 308; 305	RDMAECST*PLPEDCS, LPEDCSPT*HSPRVLF; RDMAECST*PLPEDCS, LPEDCSPT*HSPRVLF; RDMAECST*PLPEDCS, LPEDCSPT*HSPRVLF			DMAECST*PLPEDCSPT*HSPR	3	816.297						10470																		3.458						1.4439
178	175	Adaptor/scaffold	AKAP13; AKAP13; AKAP13	AKAP13; AKAP13 iso2; AKAP13 iso4	§2391, §2400, §2402; §2395, §2404, §2406; §2371, §2380, §2382	A-kinase anchor protein 13 isoform 1	Q12802; Q12802-2; Q12802-4	http://www.phosphosite.org/proteinAction.do?id=5723&showAllSites=true	308; 308; 305	RDMAECST*PLPEDCS, LPEDCSPT*HSPRVLF, EDCSPTHS*PRVLFRS; RDMAECST*PLPEDCS, LPEDCSPT*HSPRVLF, EDCSPTHS*PRVLFRS; RDMAECST*PLPEDCS, LPEDCSPT*HSPRVLF, EDCSPTHS*PRVLFRS			DMAECST*PLPEDCSPT*HS*PR	3	842.952					10536																		3.997						-0.0111
179	176	Adaptor/scaffold	AKAP13; AKAP13; AKAP13	AKAP13; AKAP13 iso2; AKAP13 iso4	§2411; §2415; §2391	A-kinase anchor protein 13 isoform 1	Q12802; Q12802-2; Q12802-4	http://www.phosphosite.org/proteinAction.do?id=5723&showAllSites=true	308; 308; 305	RVLFRSNT*EEALKGG; RVLFRSNT*EEALKGG; RVLFRSNT*EEALKGG			SNT*EEALK	2	486.208	5010	5031	4916		4831	4961	5010	5023	4910	5246	4819	4974	24.718	24.1638	24.4457	24.8793	24.6292	24.1687	2.117	2.366	2.282		2.129	2.183	0.1908	0.3785	0.0191		-0.1755	0.3575	0.0668	0.1494	0.1007
180	177	Adaptor/scaffold	AKAP13; AKAP13; AKAP13	AKAP13; AKAP13 iso2; AKAP13 iso4	§2561, §2567; §2565, §2571; §2541, §2547	A-kinase anchor protein 13 isoform 1	Q12802; Q12802-2; Q12802-4	http://www.phosphosite.org/proteinAction.do?id=5723&showAllSites=true	308; 308; 305	SERALTRS*LSRPSSL, RSLSRPSS*LIEQEKQ; SERALTRS*LSRPSSL, RSLSRPSS*LIEQEKQ; SERALTRS*LSRPSSL, RSLSRPSS*LIEQEKQ			S*LSRPSS*LIEQEK	2	817.365					14612																		2.936						1.2137
181	178	Adaptor/scaffold	AKAP13; AKAP13; AKAP13	AKAP13; AKAP13 iso2; AKAP13 iso4	§2563, §2567; §2567, §2571; §2543, §2547	A-kinase anchor protein 13 isoform 1	Q12802; Q12802-2; Q12802-4	http://www.phosphosite.org/proteinAction.do?id=5723&showAllSites=true	308; 308; 305	RALTRSLS*RPSSLIE, RSLSRPSS*LIEQEKQ; RALTRSLS*RPSSLIE, RSLSRPSS*LIEQEKQ; RALTRSLS*RPSSLIE, RSLSRPSS*LIEQEKQ			SLS*RPSS*LIEQEK	2	817.365						14937	14842	14991		15205	14690	14937	48.4322	48.504		48.6693	48.8153	48.4045						2.772						0.9641
182	179	Adaptor/scaffold	AKAP13; AKAP13; AKAP13	AKAP13; AKAP13 iso2; AKAP13 iso4	§2567; §2571; §2547	A-kinase anchor protein 13 isoform 1	Q12802; Q12802-2; Q12802-4	http://www.phosphosite.org/proteinAction.do?id=5723&showAllSites=true	308; 308; 305	RSLSRPSS*LIEQEKQ; RSLSRPSS*LIEQEKQ; RSLSRPSS*LIEQEKQ			PSS*LIEQEK	2	555.758					7261	7350	6435	7370	6380		7276	7350	27.8643	29.548	27.7445		30.3473	29.7208					1.872	2.479					1.2193	0.5007
183	180	Adaptor/scaffold	AKAP13; AKAP13; AKAP13	AKAP13; AKAP13 iso2; AKAP13 iso4	§2567; §2571; §2547	A-kinase anchor protein 13 isoform 1	Q12802; Q12802-2; Q12802-4	http://www.phosphosite.org/proteinAction.do?id=5723&showAllSites=true	308; 308; 305	RSLSRPSS*LIEQEKQ; RSLSRPSS*LIEQEKQ; RSLSRPSS*LIEQEKQ			PSS*LIEQEK	2	555.758						7326	6435	7370	6380		7276	7350	27.8643	29.548	27.7445		30.3473	29.7208						2.051						0.5007
184	181	Adaptor/scaffold	AKAP13; AKAP13; AKAP13	AKAP13; AKAP13 iso2; AKAP13 iso4	§2567; §2571; §2547	A-kinase anchor protein 13 isoform 1	Q12802; Q12802-2; Q12802-4	http://www.phosphosite.org/proteinAction.do?id=5723&showAllSites=true	308; 308; 305	RSLSRPSS*LIEQEKQ; RSLSRPSS*LIEQEKQ; RSLSRPSS*LIEQEKQ			SLSRPSS*LIEQEK	3	518.591					12552	12699	12763	12849	12862	13000	12569	12699	43.2143	43.0767	43.1893	43.2005	43.4022	42.9437					2.539	2.672					0.4476	0.7482
185	182	Adaptor/scaffold	AKAP13; AKAP13; AKAP13	AKAP13; AKAP13 iso2; AKAP13 iso4	§2699; §2703; §2679	A-kinase anchor protein 13 isoform 1	Q12802; Q12802-2; Q12802-4	http://www.phosphosite.org/proteinAction.do?id=5723&showAllSites=true	308; 308; 305	TKLMRIPS*FFPSPEE; TKLMRIPS*FFPSPEE; TKLMRIPS*FFPSPEE			IPS*FFPSPEEPPSPSAPSIAK	3	754.696	24278		24774				24323	24310	24704	24753	24014	24320	73.1173	72.903	73.067	73.0665	73.0357	73.0685	3.046		3.131				-0.3395		-0.9037				0.0387		0.0656
186	183	Adaptor/scaffold	AKAP13; AKAP13; AKAP13	AKAP13; AKAP13 iso2; AKAP13 iso4	§2699; §2703; §2679	A-kinase anchor protein 13 isoform 1	Q12802; Q12802-2; Q12802-4	http://www.phosphosite.org/proteinAction.do?id=5723&showAllSites=true	308; 308; 305	TKLMRIPS*FFPSPEE; TKLMRIPS*FFPSPEE; TKLMRIPS*FFPSPEE			IPS*FFPSPEEPPSPSAPSIAK	3	754.696	24323						24323	24310	24704	24753	24014	24320	73.1173	72.903	73.067	73.0665	73.0357	73.0685	2.836						-0.6294						0.0849
187	184	Adaptor/scaffold	AKAP8	AKAP8	§339	A-kinase anchor protein 8	O43823	http://www.phosphosite.org/proteinAction.do?id=5758&showAllSites=true	76	DAAGDFRS*GDEEFKG			S*GDEEFKGEDELCDSGR	3	670.586						11682	11881	11799	11959	11887	11645	11682	41.0322	40.4648	40.9867	40.452	41.103	40.4187						4.154						1.7386
188	185	Adaptor/scaffold	ANK1; ANK1; ANK1	ANK1; ANK1 iso11; ANK1 iso21	§1688; §1526; §1729	ankyrin-1 isoform 3	P16157; P16157-11; P16157-21	http://www.phosphosite.org/proteinAction.do?id=6530&showAllSites=true	206; 180; 208	ARITHSPT*VSQVTER; ARITHSPT*VSQVTER; ARITHSPT*VSQVTER			ITHSPT*VSQVTER	3	512.247					7052		7169		7157	7447	7052	7106	29.5702		29.5097	29.8377	29.845	29.1262					2.694						-1.8393
189	186	Adaptor/scaffold	ANK2; ANK2; ANK2	ANK2; ANK2 iso2; ANK2 iso5	§3803; §1718; §370	ankyrin-2 isoform 3	Q01484; Q01484-2; Q01484-7	http://www.phosphosite.org/proteinAction.do?id=8302&showAllSites=true	434; 206; 63	KTPEEVST*PAEEEKL; KTPEEVST*PAEEEKL; KTPEEVST*PAEEEKL			TPEEVST*PAEEEK	2	763.319					5887	5978					5887	5979					27.0327	26.4658					3.416	3.446					0.9433	0.9482
190	187	Adaptor/scaffold	ANK2; ANK2; ANK2	ANK2; ANK2 iso2; ANK2 iso5	§3803; §1718; §370	ankyrin-2 isoform 3	Q01484; Q01484-2; Q01484-7	http://www.phosphosite.org/proteinAction.do?id=8302&showAllSites=true	434; 206; 63	KTPEEVST*PAEEEKL; KTPEEVST*PAEEEKL; KTPEEVST*PAEEEKL			TPEEVST*PAEEEK	2	763.319					5845						5887	5979					27.0327	26.4658					3.55						1.2829
191	188	Adaptor/scaffold	ANK3; ANK3; ANK3	ANK3; ANK3 iso4; ANK3 iso5	4255, §4258; 1746, §1749; 1739, §1742	ankyrin-3 isoform 2	Q12955; Q12955-4; Q12955-5	http://www.phosphosite.org/proteinAction.do?id=5207&showAllSites=true	480; 204; 203	FEANGSHT*EITPEAK, NGSHTEIT*PEAKTKS; FEANGSHT*EITPEAK, NGSHTEIT*PEAKTKS; FEANGSHT*EITPEAK, NGSHTEIT*PEAKTKS			FEANGSHT*EIT*PEAK	3	597.573			8525				8530	8518	8525	8804	8403	8515	32.785	32.2903	32.7285	33.0173	33.0505	32.546			2.421						-0.0199						0.0746
192	189	Adaptor/scaffold	ANK3; ANK3; ANK3	ANK3; ANK3 iso4; ANK3 iso5	§4258; §1749; §1742	ankyrin-3 isoform 2	Q12955; Q12955-4; Q12955-5	http://www.phosphosite.org/proteinAction.do?id=5207&showAllSites=true	480; 204; 203	NGSHTEIT*PEAKTKS; NGSHTEIT*PEAKTKS; NGSHTEIT*PEAKTKS			FEANGSHTEIT*PEAK	2	855.872	7504	7531	7490	7812	7398	7476	7568	7601	7596	7867	7500	7476	30.4942	30.0807	30.5153	30.7948	30.8698	30.2138	2.778	3.463	2.905	2.784	3.582	2.835	0.0744	0.7979	0.128	0.6191	0.4266	0.0994	0.2124	0.2627	0.2577	0.2411
193	190	Adaptor/scaffold	ANK3; ANK3; ANK3	ANK3; ANK3 iso4; ANK3 iso5	§4258; §1749; §1742	ankyrin-3 isoform 2	Q12955; Q12955-4; Q12955-5	http://www.phosphosite.org/proteinAction.do?id=5207&showAllSites=true	480; 204; 203	NGSHTEIT*PEAKTKS; NGSHTEIT*PEAKTKS; NGSHTEIT*PEAKTKS			FEANGSHTEIT*PEAK	3	570.917	7508				7405	7466	7568	7601	7556	7881	7486	7466	30.4942	30.0807	30.4227	30.8297	30.834	30.2138	2.367				2.51	2.498	-0.2181				-0.6106	-0.4977	0.095
194	191	Adaptor/scaffold	ANK3	ANK3 iso4	§844	ankyrin-3 isoform 2	Q12955-4	http://www.phosphosite.org/proteinAction.do?id=22778905&showAllSites=true	204	ANAPEMLS*DGEYISD			ANAPEMLS*DGEYISDVEEGNR	2	1188.49				21796	21299	21458	21583	21475	21911	21771	21299	21464	65.883	65.3117	65.817	65.2732	65.892	65.484				4.614	4.302	4.589				-1.6003	0.4772	3.0002				0.0932
195	192	Adaptor/scaffold	ANK3	ANK3 iso4	§844	ankyrin-3 isoform 2	Q12955-4	http://www.phosphosite.org/proteinAction.do?id=22778905&showAllSites=true	204	ANAPEMLS*DGEYISD			ANAPEMLS*DGEYISDVEEGNR	3	792.661		21461	21864	21760	21253	21439	21562	21433	21890	21771	21253	21485	65.8277	65.2028	65.7652	65.2732	65.838	65.5403		4.298	5.037	5.242	5.067	5.305		1.4299	0.7337	0.4099	0.5098	-0.0186		0.0358	0.0688	0.0916
196	193	Adaptor/scaffold	ANK3	ANK3 iso4	§844	ankyrin-3 isoform 2	Q12955-4	http://www.phosphosite.org/proteinAction.do?id=22778905&showAllSites=true	204	ANAPEMLS*DGEYISD			ANAPEMLS*DGEYISDVEEGNR	3	792.661				21745			21562	21433	21890	21771	21253	21485	65.8277	65.2028	65.7652	65.2732	65.838	65.5403				4.487						0.0083						0.0897
197	194	Adaptor/scaffold	ANK3	ANK3 iso4	§844	ankyrin-3 isoform 2	Q12955-4	http://www.phosphosite.org/proteinAction.do?id=22778905&showAllSites=true	204	ANAPEMLS*DGEYISD			ANAPEM#LS*DGEYISDVEEGNR	2	1196.49		18661					18790	18661	19078	18899	18533	18503	58.5722	58.0907	58.6855	57.9195	58.707	57.7272		4.49						1.0278						0.129
198	195	Adaptor/scaffold	ANK3	ANK3 iso4	§844	ankyrin-3 isoform 2	Q12955-4	http://www.phosphosite.org/proteinAction.do?id=22778905&showAllSites=true	204	ANAPEMLS*DGEYISD			ANAPEM#LS*DGEYISDVEEGNR	3	797.993	18699	18608	18981	18842	18441	18574	18790	18645	19078	18842	18512	18629	58.5722	57.8678	58.6855	57.8635	58.6525	58.0577	3.717	3.907	4.691	4.118	4.045	4.677	1.6252	1.3083	0.4232	1.3108	1.1267	0.4115	0.099	0.0793	0.0743	0.0692
199	196	Adaptor/scaffold	ANK3	ANK3 iso4	§844	ankyrin-3 isoform 2	Q12955-4	http://www.phosphosite.org/proteinAction.do?id=22778905&showAllSites=true	204	ANAPEMLS*DGEYISD			ANAPEM#LS*DGEYISDVEEGNR	3	797.993		18601	18947				18790	18645	19078	18842	18512	18629	58.5722	57.8678	58.6855	57.8635	58.6525	58.0577		3.458	3.784					0.6342	1.2308					0.0371	0.0588
200	197	Adaptor/scaffold	ANK3	ANK3 iso4	§844, §850	ankyrin-3 isoform 2	Q12955-4	http://www.phosphosite.org/proteinAction.do?id=22778905&showAllSites=true	204	ANAPEMLS*DGEYISD, LSDGEYIS*DVEEGNR			ANAPEM#LS*DGEYIS*DVEEGNR	3	824.649	18449	18361	18708	18594	18204	18375	18475	18361	18700	18668	18218	18335	57.7428	57.2587	57.7287	57.3337	57.89	57.2995	4.254	4.976	3.362	4.63	4.178	3.361	0.3445	0.4278	0.0815	0.6773	0.5945	0.2192	0.2301	0.2262	0.1967	0.1867
201	198	Adaptor/scaffold	ANK3	ANK3 iso4	§844, §850	ankyrin-3 isoform 2	Q12955-4	http://www.phosphosite.org/proteinAction.do?id=22778905&showAllSites=true	204	ANAPEMLS*DGEYISD, LSDGEYIS*DVEEGNR			ANAPEM#LS*DGEYIS*DVEEGNR	3	824.649						18431	18475	18361	18700	18668	18218	18335	57.7428	57.2587	57.7287	57.3337	57.89	57.2995						3.904						0.7542
202	199	Adaptor/scaffold	ANK3	ANK3 iso4	848	ankyrin-3 isoform 2	Q12955-4	http://www.phosphosite.org/proteinAction.do?id=22778905&showAllSites=true	204	EMLSDGEY*ISDVEEG			ANAPEMLSDGEY*ISDVEEGNR	3	792.661	21569																		4.051						1.017						0.0494
203	200	Adaptor/scaffold	ANK3	ANK3 iso4	848	ankyrin-3 isoform 2	Q12955-4	http://www.phosphosite.org/proteinAction.do?id=22778905&showAllSites=true	204	EMLSDGEY*ISDVEEG			ANAPEM#LSDGEY*ISDVEEGNR	3	797.993	18868				18565														3.756				3.407		0.7194				-0.1586		0.0269
204	201	Adaptor/scaffold	ANK3; ANK3; ANK3	ANK3; ANK3 iso4; ANK3 iso5	§959; §960; §953	ankyrin-3 isoform 2	Q12955; Q12955-4; Q12955-5	http://www.phosphosite.org/proteinAction.do?id=5207&showAllSites=true	480; 204; 203	TREFDSDS*LRHYSWA; TREFDSDS*LRHYSWA; TREFDSDS*LRHYSWA			EFDSDS*LR	2	524.703				9107			8908	8828	8915	9107	8739	8870	33.6957	33.0685	33.637	33.7377	33.8748	33.4427				1.721						0.1144						0.1024
205	202	Adaptor/scaffold	BAIAP2L1	IRTKS	168	brain-specific angiogenesis inhibitor 1-associated protein 2-like protein 1	Q9UHR4	http://www.phosphosite.org/proteinAction.do?id=7791&showAllSites=true	57	IEYVETVT*SRQSEIQ			EIEYVETVT*SR	2	703.316			12924				12826	12849	12924	13000	12569	12734	43.3742	43.0767	43.2403	43.2005	43.4022	42.9967			2.566						0.0656						0.0935
206	203	Adaptor/scaffold	BAIAP2L1	IRTKS	§248, §257, §261	brain-specific angiogenesis inhibitor 1-associated protein 2-like protein 1	Q9UHR4	http://www.phosphosite.org/proteinAction.do?id=7791&showAllSites=true	57	NMIEEIKT*PASTPVS, ASTPVSGT*PQASPMI, VSGTPQAS*PMIERSN			T*PASTPVSGT*PQAS*PMIER	2	1083.93						12669																		3.47						1.8542
207	204	Adaptor/scaffold	BAIAP2L1	IRTKS	§248, §261	brain-specific angiogenesis inhibitor 1-associated protein 2-like protein 1	Q9UHR4	http://www.phosphosite.org/proteinAction.do?id=7791&showAllSites=true	57	NMIEEIKT*PASTPVS, VSGTPQAS*PMIERSN			T*PASTPVSGTPQAS*PMIER	3	696.302				12734	12162																	2.89	3.409					-0.0315	-0.0152					0.0065
208	205	Adaptor/scaffold	BAIAP2L1	IRTKS	§248, §261	brain-specific angiogenesis inhibitor 1-associated protein 2-like protein 1	Q9UHR4	http://www.phosphosite.org/proteinAction.do?id=7791&showAllSites=true	57	NMIEEIKT*PASTPVS, VSGTPQAS*PMIERSN			T*PASTPVSGTPQAS*PM#IER	3	701.634			10016																		3.475						0.1892						0.0427
209	206	Adaptor/scaffold	BAIAP2L1	IRTKS	§251, §257	brain-specific angiogenesis inhibitor 1-associated protein 2-like protein 1	Q9UHR4	http://www.phosphosite.org/proteinAction.do?id=7791&showAllSites=true	57	EEIKTPAS*TPVSGTP, ASTPVSGT*PQASPMI			TPAS*TPVSGT*PQASPMIER	3	696.302			12894																		2.741						0.3305						0.0445
210	207	Adaptor/scaffold	BAIAP2L1	IRTKS	§251, §257, §261	brain-specific angiogenesis inhibitor 1-associated protein 2-like protein 1	Q9UHR4	http://www.phosphosite.org/proteinAction.do?id=7791&showAllSites=true	57	EEIKTPAS*TPVSGTP, ASTPVSGT*PQASPMI, VSGTPQAS*PMIERSN			TPAS*TPVSGT*PQAS*PMIER	2	1083.93				12910																		3.705						-0.0981						0.0055
211	208	Adaptor/scaffold	BAIAP2L1	IRTKS	§252, §257	brain-specific angiogenesis inhibitor 1-associated protein 2-like protein 1	Q9UHR4	http://www.phosphosite.org/proteinAction.do?id=7791&showAllSites=true	57	EIKTPAST*PVSGTPQ, ASTPVSGT*PQASPMI			TPAST*PVSGT*PQASPMIER	2	1043.95				13125			12805	13038	13009	13137	12611	12419	43.3242	43.553	43.5518	43.5165	43.5058	42.2208				4.355						0.0239						0.0592
212	209	Adaptor/scaffold	BAIAP2L1	IRTKS	§252, §257	brain-specific angiogenesis inhibitor 1-associated protein 2-like protein 1	Q9UHR4	http://www.phosphosite.org/proteinAction.do?id=7791&showAllSites=true	57	EIKTPAST*PVSGTPQ, ASTPVSGT*PQASPMI			TPAST*PVSGT*PQASPMIER	2	1043.95				13137			12805	13038	13009	13137	12611	12419	43.3242	43.553	43.5518	43.5165	43.5058	42.2208				3.873						0.0239						0.0407
213	210	Adaptor/scaffold	BAIAP2L1	IRTKS	§252, §257	brain-specific angiogenesis inhibitor 1-associated protein 2-like protein 1	Q9UHR4	http://www.phosphosite.org/proteinAction.do?id=7791&showAllSites=true	57	EIKTPAST*PVSGTPQ, ASTPVSGT*PQASPMI			TPAST*PVSGT*PQASPM#IER	2	1051.95				10249																		3.219						-1.9096						0.0159
214	211	Adaptor/scaffold	BAIAP2L1	IRTKS	§252, §257, §261	brain-specific angiogenesis inhibitor 1-associated protein 2-like protein 1	Q9UHR4	http://www.phosphosite.org/proteinAction.do?id=7791&showAllSites=true	57	EIKTPAST*PVSGTPQ, ASTPVSGT*PQASPMI, VSGTPQAS*PMIERSN			TPAST*PVSGT*PQAS*PMIER	2	1083.93			12729				12616	12765	12629	12979	12422		42.854	42.8685	42.9372	43.1492	43.034				4.511						-0.0918						0.0461
215	212	Adaptor/scaffold	BAIAP2L1	IRTKS	§252, §257, §261	brain-specific angiogenesis inhibitor 1-associated protein 2-like protein 1	Q9UHR4	http://www.phosphosite.org/proteinAction.do?id=7791&showAllSites=true	57	EIKTPAST*PVSGTPQ, ASTPVSGT*PQASPMI, VSGTPQAS*PMIERSN			TPAST*PVSGT*PQAS*PMIER	2	1083.93			12629				12616	12765	12629	12979	12422		42.854	42.8685	42.9372	43.1492	43.034				3.473						0.1673						0.0438
216	213	Adaptor/scaffold	BAIAP2L1	IRTKS	§252, §257, §261	brain-specific angiogenesis inhibitor 1-associated protein 2-like protein 1	Q9UHR4	http://www.phosphosite.org/proteinAction.do?id=7791&showAllSites=true	57	EIKTPAST*PVSGTPQ, ASTPVSGT*PQASPMI, VSGTPQAS*PMIERSN			TPAST*PVSGT*PQAS*PMIER	3	722.957				12890																		2.706						0.1517						0.028
217	214	Adaptor/scaffold	BAIAP2L1	IRTKS	§252, §261	brain-specific angiogenesis inhibitor 1-associated protein 2-like protein 1	Q9UHR4	http://www.phosphosite.org/proteinAction.do?id=7791&showAllSites=true	57	EIKTPAST*PVSGTPQ, VSGTPQAS*PMIERSN			AST*PVSGTPQAS*PM#IER	2	952.897		9222		9457			9118	9185	9209	9457	8970		34.2085	33.9458	34.3543	34.583	34.4347			3.292		3.52				0.3904		1.6377				0.0102		0.0102
218	215	Adaptor/scaffold	BAIAP2L1	IRTKS	§252, §261	brain-specific angiogenesis inhibitor 1-associated protein 2-like protein 1	Q9UHR4	http://www.phosphosite.org/proteinAction.do?id=7791&showAllSites=true	57	EIKTPAST*PVSGTPQ, VSGTPQAS*PMIERSN			TPAST*PVSGTPQAS*PMIER	3	696.302	12426		12481			12418	12426	12954	12526	12727	12149	12440	42.3363	43.3402	42.371	42.5212	42.3518	42.276	2.403		3.052			2.708	0.6084		0.376			0.0691	0.0221		0.0048
219	216	Adaptor/scaffold	BAIAP2L1	IRTKS	§252, §261	brain-specific angiogenesis inhibitor 1-associated protein 2-like protein 1	Q9UHR4	http://www.phosphosite.org/proteinAction.do?id=7791&showAllSites=true	57	EIKTPAST*PVSGTPQ, VSGTPQAS*PMIERSN			TPAST*PVSGTPQAS*PM#IER	2	1051.95	9930	10077	10062				9955	10077	10069				36.2777	36.2855	36.434				4.091	3.188	3.917				0.3697	2.0087	1.696				0.0043	0.0442	0.0451
220	217	Adaptor/scaffold	BAIAP2L1	IRTKS	§252, §261	brain-specific angiogenesis inhibitor 1-associated protein 2-like protein 1	Q9UHR4	http://www.phosphosite.org/proteinAction.do?id=7791&showAllSites=true	57	EIKTPAST*PVSGTPQ, VSGTPQAS*PMIERSN			TPAST*PVSGTPQAS*PM#IER	3	701.634		10052			9799	10061														2.431			3.32	2.728		0.5478			0.2607	0.7599		0.022
221	218	Adaptor/scaffold	BAIAP2L1	IRTKS	§255, §257, §261	brain-specific angiogenesis inhibitor 1-associated protein 2-like protein 1	Q9UHR4	http://www.phosphosite.org/proteinAction.do?id=7791&showAllSites=true	57	TPASTPVS*GTPQASP, ASTPVSGT*PQASPMI, VSGTPQAS*PMIERSN			TPASTPVS*GT*PQAS*PMIER	3	722.957			12982	13098	12475		12595	12828	12982	13000	12443	12755	42.8033	43.0272	43.1893	43.2005	43.0858	43.0487			2.212	2.506	2.515				0.1646	0.4645	0.5373				0.0205	0.0073
222	219	Adaptor/scaffold	BAIAP2L1	IRTKS	§255, §261	brain-specific angiogenesis inhibitor 1-associated protein 2-like protein 1	Q9UHR4	http://www.phosphosite.org/proteinAction.do?id=7791&showAllSites=true	57	TPASTPVS*GTPQASP, VSGTPQAS*PMIERSN			TPASTPVS*GTPQAS*PM#IER	3	701.634	9911						9911	10084	10048	10109	9785	10046	36.226	36.1848	36.381	36.1507	36.4865	36.3672	3.177						0.0155						0.0135
223	220	Adaptor/scaffold	BAIAP2L1	IRTKS	§293	brain-specific angiogenesis inhibitor 1-associated protein 2-like protein 1	Q9UHR4	http://www.phosphosite.org/proteinAction.do?id=7791&showAllSites=true	57	PAPSGRAY*TSPLIDM			AY*TSPLIDM#FNNPATAAPNSQR	3	825.705		23069					22990	22877	23276	23409	22838		69.6117	69.3195	69.3463	69.5193	69.9318			3.343						0.4953						0.0245
224	221	Adaptor/scaffold	BAIAP2L1	IRTKS	§293	brain-specific angiogenesis inhibitor 1-associated protein 2-like protein 1	Q9UHR4	http://www.phosphosite.org/proteinAction.do?id=7791&showAllSites=true	57	PAPSGRAY*TSPLIDM			AY*TSPLIDM#FNNPATAAPNSQR	3	825.705		22877					22990	22877	23276	23409	22838		69.6117	69.3195	69.3463	69.5193	69.9318			3.088						1.0105						0.0438
225	222	Adaptor/scaffold	BAIAP2L1	IRTKS	294	brain-specific angiogenesis inhibitor 1-associated protein 2-like protein 1	Q9UHR4	http://www.phosphosite.org/proteinAction.do?id=7791&showAllSites=true	57	APSGRAYT*SPLIDMF			AYT*SPLIDM#FNNPATAAPNSQR	3	825.705	22938																		3.147						-0.1786						0.0016
226	223	Adaptor/scaffold	BAIAP2L1	IRTKS	§331	brain-specific angiogenesis inhibitor 1-associated protein 2-like protein 1	Q9UHR4	http://www.phosphosite.org/proteinAction.do?id=7791&showAllSites=true	57	PSLQRSVS*VATGLNM			SVS*VATGLNMM#K	2	667.298	13493	13616	13610				13477	13616	13597	13840			44.9892	44.9872	44.984	45.2902			2.186	2.139	2.416				0.5632	1.0485	-0.5366				0.0849	0.0461	0.043
227	224	Adaptor/scaffold	BAIAP2L1	IRTKS	§414	brain-specific angiogenesis inhibitor 1-associated protein 2-like protein 1	Q9UHR4	http://www.phosphosite.org/proteinAction.do?id=7791&showAllSites=true	57	AVTVPTPS*PTPVRSI			LLEENETEAVTVPTPS*PTPVR	2	1180.08		18118	18130	18331			18013	18078	18133	18331	17735		56.5398	56.3875	56.2937	56.5908	56.6532			3.443	4.599	4.433				1.0285	1.5394	0.9844				0.0704	0.1244	0.0694
228	225	Adaptor/scaffold	BAIAP2L1	IRTKS	§414	brain-specific angiogenesis inhibitor 1-associated protein 2-like protein 1	Q9UHR4	http://www.phosphosite.org/proteinAction.do?id=7791&showAllSites=true	57	AVTVPTPS*PTPVRSI			LLEENETEAVTVPTPS*PTPVR	3	787.053	17937		18116	18485	17691		17971	18015	18116	18395	17693	17999	56.4282	56.2243	56.456	56.6433	56.541	56.4297	3.652		3.711	3.366	3.555		0.3256		0.367	0.4361	0.5472		0.0497		0.0785	0.0707
229	226	Adaptor/scaffold	BAIAP2L1	IRTKS	§414	brain-specific angiogenesis inhibitor 1-associated protein 2-like protein 1	Q9UHR4	http://www.phosphosite.org/proteinAction.do?id=7791&showAllSites=true	57	AVTVPTPS*PTPVRSI			LLEENETEAVTVPTPS*PTPVR	3	787.053			18334	18278			17971	18015	18116	18395	17693	17999	56.4282	56.2243	56.456	56.6433	56.541	56.4297			2.549	2.971					0.5983	0.9771					0.0451	0.0336
230	227	Adaptor/scaffold	BAIAP2L2	BAIAP2L2	§429	brain-specific angiogenesis inhibitor 1-associated protein 2-like protein 2	Q6UXY1	http://www.phosphosite.org/proteinAction.do?id=18397&showAllSites=true	59	YPLRGSHS*LDDLLDR			GSHS*LDDLLDRPGNSIAPSEYWDGQSR	3	1018.12				22641																		3.63						1.2549						0.0216
231	228	Adaptor/scaffold	CABLES1	CABLES1	§242	CDK5 and ABL1 enzyme substrate 1 isoform 2	Q8TDN4	http://www.phosphosite.org/proteinAction.do?id=23560&showAllSites=true	68	GSRGRLNS*FTQGILP			LNS*FTQGILPIAF	2	750.879		35902					35866	35960		36776	35842		106.38	106.305		106.715	106.421			2.212						0.1966						0.1487
232	229	Adaptor/scaffold	CABLES1	CABLES1	§415	CDK5 and ABL1 enzyme substrate 1 isoform 2	Q8TDN4	http://www.phosphosite.org/proteinAction.do?id=23560&showAllSites=true	68	AFGARRNT*IDSTSSF			NT*IDSTSSFSQFR	2	785.333	16758	16678				16662	16795	16678		16904	16559	16593	53.404	52.8698		52.88	53.615	52.7983	3.247	3.04				2.882	4.0186	2.8806				3.6476	0.2592	0.2366
233	230	Adaptor/scaffold	CABLES1	CABLES1	§415	CDK5 and ABL1 enzyme substrate 1 isoform 2	Q8TDN4	http://www.phosphosite.org/proteinAction.do?id=23560&showAllSites=true	68	AFGARRNT*IDSTSSF			RNT*IDSTSSFSQFR	2	863.383				14713			14590	14519	14689	14743	14375	14477	47.7928	47.4945	47.6767	47.532	48.0022	47.4087				3.181						-0.0457						0.1775
234	231	Adaptor/scaffold	CABLES1	CABLES1	§418	CDK5 and ABL1 enzyme substrate 1 isoform 2	Q8TDN4	http://www.phosphosite.org/proteinAction.do?id=23560&showAllSites=true	68	ARRNTIDS*TSSFSQF			RNTIDS*TSSFSQFR	3	575.925		14515				14425	14521	14592	14689	14743	14354	14477	47.7928	47.4945	47.6767	47.532	47.9477	47.4087		2.869				2.76		0.4349				0.8733		0.0474
235	232	Adaptor/scaffold	CD2AP	CD2AP	§510, §514	CD2-associated protein	Q9Y5K6	http://www.phosphosite.org/proteinAction.do?id=3236&showAllSites=true	71	GRFNGGHS*PTHSPEK, GGHSPTHS*PEKILKL			FNGGHS*PTHS*PEK	2	777.792	4070	4118	4013	4357	3924	4110	4084	4127	4007	4357	3919	4105	22.658	22.2248	22.5117	22.9863	22.6292	22.2652	2.315	2.57	2.386	2.436	1.973	2.216	0.3721	0.2291	0.2419	0.5101	0.8416	0.35	0.1577	0.1873	0.0996	0.1168
236	233	Adaptor/scaffold	CD2AP	CD2AP	§551	CD2-associated protein	Q9Y5K6	http://www.phosphosite.org/proteinAction.do?id=3236&showAllSites=true	71	KPSVYLST*PSSASKA			PSVYLST*PSSASK	2	702.326		10847	10736			10831														3.053	2.872			3.178		1.5864	0.891			2.2829		0.0055	0.0162
237	234	Adaptor/scaffold	CD2AP	CD2AP	§551	CD2-associated protein	Q9Y5K6	http://www.phosphosite.org/proteinAction.do?id=3236&showAllSites=true	71	KPSVYLST*PSSASKA			PSVYLST*PSSASK	2	702.326		10664																		2.248						1.6179						0.0267
238	235	Adaptor/scaffold	CD2AP	CD2AP	§551, §553	CD2-associated protein	Q9Y5K6	http://www.phosphosite.org/proteinAction.do?id=3236&showAllSites=true	71	KPSVYLST*PSSASKA, SVYLSTPS*SASKANT			PSVYLST*PS*SASK	2	742.309	11707	12044																	2.52	3.246					0.7193	0.406					0.0074	0.0327
239	236	Adaptor/scaffold	CD2AP	CD2AP	§551, §554	CD2-associated protein	Q9Y5K6	http://www.phosphosite.org/proteinAction.do?id=3236&showAllSites=true	71	KPSVYLST*PSSASKA, VYLSTPSS*ASKANTT			PSVYLST*PSS*ASK	2	742.309	11914	11832	12046	12170			11923	11904	12064	12170			41.1332	40.7228	41.243	40.853			2.83	2.918	3.214	3.118			0.9772	0.7014	0.5101	1.1991			0.013	0.0375	0.0499	0.0196
240	237	Adaptor/scaffold	CD2AP	CD2AP	§551, §554	CD2-associated protein	Q9Y5K6	http://www.phosphosite.org/proteinAction.do?id=3236&showAllSites=true	71	KPSVYLST*PSSASKA, VYLSTPSS*ASKANTT			PSVYLST*PSS*ASK	2	742.309			11828	11949			11923	11904	12064	12170			41.1332	40.7228	41.243	40.853					2.788	2.622					2.0783	1.9608					0.0342	0.0053
241	238	Adaptor/scaffold	CD2AP	CD2AP	§553	CD2-associated protein	Q9Y5K6	http://www.phosphosite.org/proteinAction.do?id=3236&showAllSites=true	71	SVYLSTPS*SASKANT			PSVYLSTPS*SASK	2	702.326		10764	10711	10836	10438	10633	10726	10770	10762	10945	10438	10742	38.1762	37.8943	38.115	38.1597	38.3387	38.092		3.133	3.134	2.699	3.129	2.913		1.5895	0.9487	1.3043	0.587	0.7424		0.0273	0.0088	0.0234
242	239	Adaptor/scaffold	CD2AP	CD2AP	§554	CD2-associated protein	Q9Y5K6	http://www.phosphosite.org/proteinAction.do?id=3236&showAllSites=true	71	VYLSTPSS*ASKANTT			PSVYLSTPSS*ASK	2	702.326			10838																		2.524						0.7407						0.0053
243	240	Adaptor/scaffold	CGN	CGN	§131	cingulin	Q9P2M7	http://www.phosphosite.org/proteinAction.do?id=7138&showAllSites=true	136	GKLLRSHS*QASLAGP			SHS*QASLAGPGPVDPSNR	2	928.918	8671	8716	8695	8946	8605	8742	8698	8727	8747	8946	8592	8765	33.189	32.814	33.2318	33.4868	33.5132	33.1797	4.343	4.204	5.011	4.141	3.59	3.868	0.0689	0.3101	-0.1753	0.1893	0.1186	0.6897	0.0776	0.08	0.0416	0.0537
244	241	Adaptor/scaffold	CGN	CGN	§131	cingulin	Q9P2M7	http://www.phosphosite.org/proteinAction.do?id=7138&showAllSites=true	136	GKLLRSHS*QASLAGP			SHS*QASLAGPGPVDPSNR	2	928.918		8678					8698	8727	8747	8946	8592	8765	33.189	32.814	33.2318	33.4868	33.5132	33.1797		3.993						0.3457						0.053
245	242	Adaptor/scaffold	CGN	CGN	§131	cingulin	Q9P2M7	http://www.phosphosite.org/proteinAction.do?id=7138&showAllSites=true	136	GKLLRSHS*QASLAGP			SHS*QASLAGPGPVDPSNR	3	619.614	8641	8670	8666	8931	8563		8698	8748	8666	9017	8592	8765	33.189	32.8645	33.2318	33.5348	33.5132	33.1797	3.41	3.622	3.872	3.588	3.382		0.1439	0.1387	0.0782	0.3255	-0.0437		0.053	0.0516	0.0128	0.0527
246	243	Adaptor/scaffold	CGN	CGN	§134	cingulin	Q9P2M7	http://www.phosphosite.org/proteinAction.do?id=7138&showAllSites=true	136	LRSHSQAS*LAGPGPV			SHSQAS*LAGPGPVDPSNR	3	619.614						8726																		3.496						0.1973
247	244	Adaptor/scaffold	CGN	CGN	§149	cingulin	Q9P2M7	http://www.phosphosite.org/proteinAction.do?id=7138&showAllSites=true	136	DPSNRSNS*MLELAPK			SNS*M#LELAPK	2	593.265		10710		10700			10453	10728	10472	10903			37.4975	37.7885	37.5012	38.056				2.519		2.428				0.8964		0.3981				0.1492		0.0873
248	245	Adaptor/scaffold	CNKSR1	CNKSR1	§289, §293, §300	connector enhancer of kinase suppressor of ras 1	Q969H4	http://www.phosphosite.org/proteinAction.do?id=15360&showAllSites=true	80	KKIPIPET*PPQTPPQ, IPETPPQT*PPQVLDS, TPPQVLDS*PHQRSPS			KIPIPET*PPQT*PPQVLDS*PHQR	3	905.75					18614	18917	18916	19212	19309	19424	18614	18965	58.8958	59.3788	59.262	59.2598	59.2492	58.9355					3.476	3.323					0.7887	1.885
249	246	Adaptor/scaffold	CNKSR1	CNKSR1	§289, §293, §300	connector enhancer of kinase suppressor of ras 1	Q969H4	http://www.phosphosite.org/proteinAction.do?id=15360&showAllSites=true	80	KKIPIPET*PPQTPPQ, IPETPPQT*PPQVLDS, TPPQVLDS*PHQRSPS			KIPIPET*PPQT*PPQVLDS*PHQR	3	905.75					18629		18916	19212	19309	19424	18614	18965	58.8958	59.3788	59.262	59.2598	59.2492	58.9355					3.643						0.812
250	247	Adaptor/scaffold	CNKSR1	CNKSR1	§289, §293, §300	connector enhancer of kinase suppressor of ras 1	Q969H4	http://www.phosphosite.org/proteinAction.do?id=15360&showAllSites=true	80	KKIPIPET*PPQTPPQ, IPETPPQT*PPQVLDS, TPPQVLDS*PHQRSPS			KIPIPET*PPQT*PPQVLDS*PHQR	3	905.75					18860		18916	19212	19309	19424	18614	18965	58.8958	59.3788	59.262	59.2598	59.2492	58.9355					3.071						0.1995
251	248	Adaptor/scaffold	CNKSR1	CNKSR1	§305, §314	connector enhancer of kinase suppressor of ras 1	Q969H4	http://www.phosphosite.org/proteinAction.do?id=15360&showAllSites=true	80	LDSPHQRS*PSLSLAP, SLSLAPLS*PRAPSED			S*PSLSLAPLS*PR	2	692.817	19973				19720		20113	20152	20378	20553	19720	20183	62.0005	61.8243	61.9333	62.1527	62.0613	62.0853	2.248				2.523		0.3769				0.6582		0.1749
252	249	Adaptor/scaffold	CTNND1; CTNND1; CTNND1; CTNND1	CTNND1; CTNND1 iso3; CTNND1 iso4; CTNND1 iso22	§193; §193; §193; §92	catenin delta-1 isoform 1ABC	O60716; O60716-3; O60716-4; O60716-22	http://www.phosphosite.org/proteinAction.do?id=3241&showAllSites=true	108; 105; 106; 93	GNGGPGPY*VGQAGTA; GNGGPGPY*VGQAGTA; GNGGPGPY*VGQAGTA; GNGGPGPY*VGQAGTA			NGNGGPGPY*VGQAGTATLPR	2	982.455		13245																		3.371						0.1539						0.3628
253	250	Adaptor/scaffold	CTNND1; CTNND1; CTNND1; CTNND1	CTNND1; CTNND1 iso3; CTNND1 iso4; CTNND1 iso22	§199; §199; §199; §98	catenin delta-1 isoform 1ABC	O60716; O60716-3; O60716-4; O60716-22	http://www.phosphosite.org/proteinAction.do?id=3241&showAllSites=true	108; 105; 106; 93	PYVGQAGT*ATLPRNF; PYVGQAGT*ATLPRNF; PYVGQAGT*ATLPRNF; PYVGQAGT*ATLPRNF			NGNGGPGPYVGQAGT*ATLPR	3	655.306		14029																		3.556						0.4344						0.0147
254	251	Adaptor/scaffold	CTNND1; CTNND1; CTNND1; CTNND1	CTNND1; CTNND1 iso3; CTNND1 iso4; CTNND1 iso22	§201; §201; §201; §100	catenin delta-1 isoform 1ABC	O60716; O60716-3; O60716-4; O60716-22	http://www.phosphosite.org/proteinAction.do?id=3241&showAllSites=true	108; 105; 106; 93	VGQAGTAT*LPRNFHY; VGQAGTAT*LPRNFHY; VGQAGTAT*LPRNFHY; VGQAGTAT*LPRNFHY			NGNGGPGPYVGQAGTAT*LPR	2	982.455	13892	14035	14214	14211			13981	14109	14101	14211	13787		46.2605	46.2795	46.2373	46.4495	46.5167		3.95	3.04	3.044	3.613			-0.9827	0.1701	0.2332	0.3415			0.168	0.141	0.1419	0.1943
255	252	Adaptor/scaffold	CTNND1; CTNND1; CTNND1; CTNND1	CTNND1; CTNND1 iso3; CTNND1 iso4; CTNND1 iso22	§201; §201; §201; §100	catenin delta-1 isoform 1ABC	O60716; O60716-3; O60716-4; O60716-22	http://www.phosphosite.org/proteinAction.do?id=3241&showAllSites=true	108; 105; 106; 93	VGQAGTAT*LPRNFHY; VGQAGTAT*LPRNFHY; VGQAGTAT*LPRNFHY; VGQAGTAT*LPRNFHY			NGNGGPGPYVGQAGTAT*LPR	2	982.455			14012				13981	14109	14101	14211	13787		46.2605	46.2795	46.2373	46.4495	46.5167				3.864						-0.028						0.1545
256	253	Adaptor/scaffold	CTNND1; CTNND1; CTNND1; CTNND1	CTNND1; CTNND1 iso3; CTNND1 iso4; CTNND1 iso22	§201; §201; §201; §100	catenin delta-1 isoform 1ABC	O60716; O60716-3; O60716-4; O60716-22	http://www.phosphosite.org/proteinAction.do?id=3241&showAllSites=true	108; 105; 106; 93	VGQAGTAT*LPRNFHY; VGQAGTAT*LPRNFHY; VGQAGTAT*LPRNFHY; VGQAGTAT*LPRNFHY			NGNGGPGPYVGQAGTAT*LPR	3	655.306	13885		14188	14189			14023	14109	13989	14302	13787	14015	46.3667	46.2795	46.3407	46.4495	46.5167	46.2512	3.195		4.144	3.323			0.3361		0.6356	0.7249			0.0384		0.0583	0.0964
257	254	Adaptor/scaffold	CTNND1; CTNND1; CTNND1; CTNND1	CTNND1; CTNND1 iso3; CTNND1 iso4; CTNND1 iso22	§201; §201; §201; §100	catenin delta-1 isoform 1ABC	O60716; O60716-3; O60716-4; O60716-22	http://www.phosphosite.org/proteinAction.do?id=3241&showAllSites=true	108; 105; 106; 93	VGQAGTAT*LPRNFHY; VGQAGTAT*LPRNFHY; VGQAGTAT*LPRNFHY; VGQAGTAT*LPRNFHY			NGNGGPGPYVGQAGTAT*LPR	3	655.306			13989				14023	14109	13989	14302	13787	14015	46.3667	46.2795	46.3407	46.4495	46.5167	46.2512			3.547						0.3133						0.1023
258	255	Adaptor/scaffold	CTNND1; CTNND1; CTNND1; CTNND1	CTNND1; CTNND1 iso3; CTNND1 iso4; CTNND1 iso22	§201; §201; §201; §100	catenin delta-1 isoform 1ABC	O60716; O60716-3; O60716-4; O60716-22	http://www.phosphosite.org/proteinAction.do?id=3241&showAllSites=true	108; 105; 106; 93	VGQAGTAT*LPRNFHY; VGQAGTAT*LPRNFHY; VGQAGTAT*LPRNFHY; VGQAGTAT*LPRNFHY			VGQAGTAT*LPR	2	575.784		8133		8399			8173	8140	8092	8447			31.9307	31.3723	31.79	32.1733				1.917		2.074				-0.6131		-0.2322				0.0189		0.108
259	256	Adaptor/scaffold	CTNND1; CTNND1; CTNND1; CTNND1	CTNND1; CTNND1 iso3; CTNND1 iso4; CTNND1 iso22	§228; §228; §228; §127	catenin delta-1 isoform 1ABC	O60716; O60716-3; O60716-4; O60716-22	http://www.phosphosite.org/proteinAction.do?id=3241&showAllSites=true	108; 105; 106; 93	YPGGSDNY*GSLSRVT; YPGGSDNY*GSLSRVT; YPGGSDNY*GSLSRVT; YPGGSDNY*GSLSRVT	Fyn, Src; Fyn, Src; Fyn, Src; Fyn, Src	CDH1, RhoA; CDH1, RhoA; CDH1, RhoA; CDH1, RhoA	HYEDGYPGGSDNY*GSLSR	2	1027.4		9325				9343														4.313				3.9		0.1358				0.8477		0.0503
260	257	Adaptor/scaffold	CTNND1; CTNND1; CTNND1; CTNND1	CTNND1; CTNND1 iso3; CTNND1 iso4; CTNND1 iso22	§228; §228; §228; §127	catenin delta-1 isoform 1ABC	O60716; O60716-3; O60716-4; O60716-22	http://www.phosphosite.org/proteinAction.do?id=3241&showAllSites=true	108; 105; 106; 93	YPGGSDNY*GSLSRVT; YPGGSDNY*GSLSRVT; YPGGSDNY*GSLSRVT; YPGGSDNY*GSLSRVT	Fyn, Src; Fyn, Src; Fyn, Src; Fyn, Src	CDH1, RhoA; CDH1, RhoA; CDH1, RhoA; CDH1, RhoA	HYEDGYPGGSDNY*GSLSR	3	685.269	9298	9297			9176	9322													3.239	4.477			4.706	3.715	-0.0448	-0.0593			1.2931	0.5524	0.0823	0.0861
261	258	Adaptor/scaffold	CTNND1; CTNND1; CTNND1; CTNND1	CTNND1; CTNND1 iso3; CTNND1 iso4; CTNND1 iso22	§228, §230; §228, §230; §228, §230; §127, §129	catenin delta-1 isoform 1ABC	O60716; O60716-3; O60716-4; O60716-22	http://www.phosphosite.org/proteinAction.do?id=3241&showAllSites=true	108; 105; 106; 93	YPGGSDNY*GSLSRVT, GGSDNYGS*LSRVTRI; YPGGSDNY*GSLSRVT, GGSDNYGS*LSRVTRI; YPGGSDNY*GSLSRVT, GGSDNYGS*LSRVTRI; YPGGSDNY*GSLSRVT, GGSDNYGS*LSRVTRI	Fyn, Src; Fyn, Src; Fyn, Src; Fyn, Src	CDH1, RhoA; CDH1, RhoA; CDH1, RhoA; CDH1, RhoA	HYEDGYPGGSDNY*GS*LSR	3	711.924	9903	9845				9862	9903	9877			9747	9842	36.175	35.6662			36.385	35.8587	5.127	4.526				3.827	0.3632	0.3582				-0.4175	0.1147	0.0919
262	259	Adaptor/scaffold	CTNND1; CTNND1; CTNND1; CTNND1	CTNND1; CTNND1 iso3; CTNND1 iso4; CTNND1 iso22	§228, §230; §228, §230; §228, §230; §127, §129	catenin delta-1 isoform 1ABC	O60716; O60716-3; O60716-4; O60716-22	http://www.phosphosite.org/proteinAction.do?id=3241&showAllSites=true	108; 105; 106; 93	YPGGSDNY*GSLSRVT, GGSDNYGS*LSRVTRI; YPGGSDNY*GSLSRVT, GGSDNYGS*LSRVTRI; YPGGSDNY*GSLSRVT, GGSDNYGS*LSRVTRI; YPGGSDNY*GSLSRVT, GGSDNYGS*LSRVTRI	Fyn, Src; Fyn, Src; Fyn, Src; Fyn, Src	CDH1, RhoA; CDH1, RhoA; CDH1, RhoA; CDH1, RhoA	HYEDGYPGGSDNY*GS*LSR	3	711.924	10004						9903	9877			9747	9842	36.175	35.6662			36.385	35.8587	2.631						0.2955						0.1075
263	260	Adaptor/scaffold	CTNND1; CTNND1; CTNND1; CTNND1	CTNND1; CTNND1 iso3; CTNND1 iso4; CTNND1 iso22	§228, §232; §228, §232; §228, §232; §127, §131	catenin delta-1 isoform 1ABC	O60716; O60716-3; O60716-4; O60716-22	http://www.phosphosite.org/proteinAction.do?id=3241&showAllSites=true	108; 105; 106; 93	YPGGSDNY*GSLSRVT, SDNYGSLS*RVTRIEE; YPGGSDNY*GSLSRVT, SDNYGSLS*RVTRIEE; YPGGSDNY*GSLSRVT, SDNYGSLS*RVTRIEE; YPGGSDNY*GSLSRVT, SDNYGSLS*RVTRIEE	Fyn, Src; Fyn, Src; Fyn, Src; Fyn, Src	CDH1, RhoA; CDH1, RhoA; CDH1, RhoA; CDH1, RhoA	HYEDGYPGGSDNY*GSLS*R	3	711.924					9755																		3.362						0.5904
264	261	Adaptor/scaffold	CTNND1; CTNND1; CTNND1; CTNND1	CTNND1; CTNND1 iso3; CTNND1 iso4; CTNND1 iso22	§230; §230; §230; §129	catenin delta-1 isoform 1ABC	O60716; O60716-3; O60716-4; O60716-22	http://www.phosphosite.org/proteinAction.do?id=3241&showAllSites=true	108; 105; 106; 93	GGSDNYGS*LSRVTRI; GGSDNYGS*LSRVTRI; GGSDNYGS*LSRVTRI; GGSDNYGS*LSRVTRI			HYEDGYPGGSDNYGS*LSR	2	1027.4	11046	11033	11110	11025	10898		11083	11085	11161	11025	10889	11015	39.0455	38.68	39.0702	38.5675	39.2105	38.7632	3.812	4.021	3.832	3.518	3.872		0.0224	-0.0394	-0.0322	0.0811	-1.9174		0.035	0.0332	0.029	0.0115
265	262	Adaptor/scaffold	CTNND1; CTNND1; CTNND1; CTNND1	CTNND1; CTNND1 iso3; CTNND1 iso4; CTNND1 iso22	§230; §230; §230; §129	catenin delta-1 isoform 1ABC	O60716; O60716-3; O60716-4; O60716-22	http://www.phosphosite.org/proteinAction.do?id=3241&showAllSites=true	108; 105; 106; 93	GGSDNYGS*LSRVTRI; GGSDNYGS*LSRVTRI; GGSDNYGS*LSRVTRI; GGSDNYGS*LSRVTRI			HYEDGYPGGSDNYGS*LSR	2	1027.4			11033				11083	11085	11161	11025	10889	11015	39.0455	38.68	39.0702	38.5675	39.2105	38.7632			3.76						0.0594						0.0293
266	263	Adaptor/scaffold	CTNND1; CTNND1; CTNND1; CTNND1	CTNND1; CTNND1 iso3; CTNND1 iso4; CTNND1 iso22	§230; §230; §230; §129	catenin delta-1 isoform 1ABC	O60716; O60716-3; O60716-4; O60716-22	http://www.phosphosite.org/proteinAction.do?id=3241&showAllSites=true	108; 105; 106; 93	GGSDNYGS*LSRVTRI; GGSDNYGS*LSRVTRI; GGSDNYGS*LSRVTRI; GGSDNYGS*LSRVTRI			HYEDGYPGGSDNYGS*LSR	3	685.269	11042	11024	11099		10872	10996	11083	11085	11099	11113	10910	11015	39.0455	38.68	39.0702	38.5675	39.2655	38.7632	5.373	4.528	5.498		4.817	4.808	0.3549	0.2003	0.4205		0.1493	0.6237	0.0725	0.058	0.0755
267	264	Adaptor/scaffold	CTNND1; CTNND1; CTNND1; CTNND1	CTNND1; CTNND1 iso3; CTNND1 iso4; CTNND1 iso22	§230; §230; §230; §129	catenin delta-1 isoform 1ABC	O60716; O60716-3; O60716-4; O60716-22	http://www.phosphosite.org/proteinAction.do?id=3241&showAllSites=true	108; 105; 106; 93	GGSDNYGS*LSRVTRI; GGSDNYGS*LSRVTRI; GGSDNYGS*LSRVTRI; GGSDNYGS*LSRVTRI			HYEDGYPGGSDNYGS*LSR	3	685.269		10937					11083	11085	11099	11113	10910	11015	39.0455	38.68	39.0702	38.5675	39.2655	38.7632		2.756						0.3865						0.0594
268	265	Adaptor/scaffold	CTNND1; CTNND1; CTNND1; CTNND1	CTNND1; CTNND1 iso3; CTNND1 iso4; CTNND1 iso22	§232; §232; §232; §131	catenin delta-1 isoform 1ABC	O60716; O60716-3; O60716-4; O60716-22	http://www.phosphosite.org/proteinAction.do?id=3241&showAllSites=true	108; 105; 106; 93	SDNYGSLS*RVTRIEE; SDNYGSLS*RVTRIEE; SDNYGSLS*RVTRIEE; SDNYGSLS*RVTRIEE			HYEDGYPGGSDNYGSLS*R	3	685.269				10976																		4.972						0.2034						0.0397
269	266	Adaptor/scaffold	CTNND1; CTNND1; CTNND1; CTNND1	CTNND1; CTNND1 iso3; CTNND1 iso4; CTNND1 iso22	§232; §232; §232; §131	catenin delta-1 isoform 1ABC	O60716; O60716-3; O60716-4; O60716-22	http://www.phosphosite.org/proteinAction.do?id=3241&showAllSites=true	108; 105; 106; 93	SDNYGSLS*RVTRIEE; SDNYGSLS*RVTRIEE; SDNYGSLS*RVTRIEE; SDNYGSLS*RVTRIEE			HYEDGYPGGSDNYGSLS*R	3	685.269				11180																		4.176						0.1811						0.0028
270	267	Adaptor/scaffold	CTNND1; CTNND1; CTNND1; CTNND1	CTNND1; CTNND1 iso3; CTNND1 iso4; CTNND1 iso22	§252; §252; §252; §151	catenin delta-1 isoform 1ABC	O60716; O60716-3; O60716-4; O60716-22	http://www.phosphosite.org/proteinAction.do?id=3241&showAllSites=true	108; 105; 106; 93	MEGYRAPS*RQDVYGP; MEGYRAPS*RQDVYGP; MEGYRAPS*RQDVYGP; MEGYRAPS*RQDVYGP	GSK3B; GSK3B; GSK3B; GSK3B		APS*RQDVYGPQPQ	2	761.838			8132	8341																	2.447	2.519					0.3222	0.8373					0.094	0.1021
271	268	Adaptor/scaffold	CTNND1; CTNND1; CTNND1; CTNND1	CTNND1; CTNND1 iso3; CTNND1 iso4; CTNND1 iso22	§252; §252; §252; §151	catenin delta-1 isoform 1ABC	O60716; O60716-3; O60716-4; O60716-22	http://www.phosphosite.org/proteinAction.do?id=3241&showAllSites=true	108; 105; 106; 93	MEGYRAPS*RQDVYGP; MEGYRAPS*RQDVYGP; MEGYRAPS*RQDVYGP; MEGYRAPS*RQDVYGP	GSK3B; GSK3B; GSK3B; GSK3B		APS*RQDVYGPQPQVR	2	889.423		8674					8530	8674	8558	8825			32.785	32.2903	32.7753	33.0682				1.832						0.2779						0.2232
272	269	Adaptor/scaffold	CTNND1; CTNND1; CTNND1; CTNND1	CTNND1; CTNND1 iso3; CTNND1 iso4; CTNND1 iso22	§252; §252; §252; §151	catenin delta-1 isoform 1ABC	O60716; O60716-3; O60716-4; O60716-22	http://www.phosphosite.org/proteinAction.do?id=3241&showAllSites=true	108; 105; 106; 93	MEGYRAPS*RQDVYGP; MEGYRAPS*RQDVYGP; MEGYRAPS*RQDVYGP; MEGYRAPS*RQDVYGP	GSK3B; GSK3B; GSK3B; GSK3B		APS*RQDVYGPQPQVR	3	593.284	8680	8692	8457	8956			8530	8539	8558	8956	8466	8557	32.785	32.3393	32.7753	33.0682	33.2023	32.6535	3.725	3.546	3.128	3.448			0.327	0.1092	0.2896	0.3568			0.2978	0.2544	0.0901	0.2637
273	270	Adaptor/scaffold	CTNND1; CTNND1; CTNND1; CTNND1	CTNND1; CTNND1 iso3; CTNND1 iso4; CTNND1 iso22	§252; §252; §252; §151	catenin delta-1 isoform 1ABC	O60716; O60716-3; O60716-4; O60716-22	http://www.phosphosite.org/proteinAction.do?id=3241&showAllSites=true	108; 105; 106; 93	MEGYRAPS*RQDVYGP; MEGYRAPS*RQDVYGP; MEGYRAPS*RQDVYGP; MEGYRAPS*RQDVYGP	GSK3B; GSK3B; GSK3B; GSK3B		APS*RQDVYGPQPQVR	3	593.284	8449	8477	8685	8744			8530	8539	8558	8956	8466	8557	32.785	32.3393	32.7753	33.0682	33.2023	32.6535	3.615	2.769	3.688	2.963			0.4044	0.4041	0.0732	0.5775			0.2089	0.044	0.1207	0.0697
274	271	Adaptor/scaffold	CTNND1; CTNND1; CTNND1; CTNND1	CTNND1; CTNND1 iso3; CTNND1 iso4; CTNND1 iso22	§257; §257; §257; §156	catenin delta-1 isoform 1ABC	O60716; O60716-3; O60716-4; O60716-22	http://www.phosphosite.org/proteinAction.do?id=3241&showAllSites=true	108; 105; 106; 93	APSRQDVY*GPQPQVR; APSRQDVY*GPQPQVR; APSRQDVY*GPQPQVR; APSRQDVY*GPQPQVR	PTP1B, Src; PTP1B, Src; PTP1B, Src; PTP1B, Src		QDVY*GPQPQVR	2	683.811		7383				7314	7379	7383			7255	7294	30.0567	29.548			30.2988	29.573		2.577				2.277		-0.3026				-0.6095		0.2309
275	272	Adaptor/scaffold	CTNND1; CTNND1; CTNND1; CTNND1	CTNND1; CTNND1 iso3; CTNND1 iso4; CTNND1 iso22	§268; §268; §268; §167	catenin delta-1 isoform 1ABC	O60716; O60716-3; O60716-4; O60716-22	http://www.phosphosite.org/proteinAction.do?id=3241&showAllSites=true	108; 105; 106; 93	PQVRVGGS*SVDLHRF; PQVRVGGS*SVDLHRF; PQVRVGGS*SVDLHRF; PQVRVGGS*SVDLHRF	PKCE; PKCE; PKCE; PKCE		GGS*SVDLHR	2	504.219		6394	6347				6435	6406	6347	6712			27.8643	27.2947	27.7	28.1723				1.886	2.025					0.0938	-0.1723					0.0314	0.0905
276	273	Adaptor/scaffold	CTNND1; CTNND1; CTNND1; CTNND1	CTNND1; CTNND1 iso3; CTNND1 iso4; CTNND1 iso22	§268; §268; §268; §167	catenin delta-1 isoform 1ABC	O60716; O60716-3; O60716-4; O60716-22	http://www.phosphosite.org/proteinAction.do?id=3241&showAllSites=true	108; 105; 106; 93	PQVRVGGS*SVDLHRF; PQVRVGGS*SVDLHRF; PQVRVGGS*SVDLHRF; PQVRVGGS*SVDLHRF	PKCE; PKCE; PKCE; PKCE		VGGS*SVDLHR	2	553.753	6378	6361	6319	6672	6261	6351	6435	6406	6319	6733	6247	5874	27.8643	27.2947	27.7	28.2197	27.9075	26.2253	2.235	2.31	2.067	2.2	2.162	1.992	0.123	0.1632	0.0541	0.1955	-0.0249	0.5195	0.0809	0.1391	0.0401	0.1767
277	274	Adaptor/scaffold	CTNND1; CTNND1; CTNND1; CTNND1	CTNND1; CTNND1 iso3; CTNND1 iso4; CTNND1 iso22	§268; §268; §268; §167	catenin delta-1 isoform 1ABC	O60716; O60716-3; O60716-4; O60716-22	http://www.phosphosite.org/proteinAction.do?id=3241&showAllSites=true	108; 105; 106; 93	PQVRVGGS*SVDLHRF; PQVRVGGS*SVDLHRF; PQVRVGGS*SVDLHRF; PQVRVGGS*SVDLHRF	PKCE; PKCE; PKCE; PKCE		VGGS*SVDLHR	3	369.505	6416		6340				6435	6406	6340	6733	6247		27.8643	27.2947	27.7	28.2197	27.9075		2.146		2.23				-0.1689		-0.0463				0.0112		0.0094
278	275	Adaptor/scaffold	CTNND1; CTNND1; CTNND1; CTNND1	CTNND1; CTNND1 iso3; CTNND1 iso4; CTNND1 iso22	§268, §269; §268, §269; §268, §269; §167, §168	catenin delta-1 isoform 1ABC	O60716; O60716-3; O60716-4; O60716-22	http://www.phosphosite.org/proteinAction.do?id=3241&showAllSites=true	108; 105; 106; 93	PQVRVGGS*SVDLHRF, QVRVGGSS*VDLHRFH; PQVRVGGS*SVDLHRF, QVRVGGSS*VDLHRFH; PQVRVGGS*SVDLHRF, QVRVGGSS*VDLHRFH; PQVRVGGS*SVDLHRF, QVRVGGSS*VDLHRFH	PKCE; PKCE; PKCE; PKCE		VGGS*S*VDLHR	2	593.736				6949			6708	6679	6674	6949			28.4785	27.923	28.4017	28.8283						2.219						0.2583						0.0361
279	276	Adaptor/scaffold	CTNND1; CTNND1; CTNND1; CTNND1	CTNND1; CTNND1 iso3; CTNND1 iso4; CTNND1 iso22	§269; §269; §269; §168	catenin delta-1 isoform 1ABC	O60716; O60716-3; O60716-4; O60716-22	http://www.phosphosite.org/proteinAction.do?id=3241&showAllSites=true	108; 105; 106; 93	QVRVGGSS*VDLHRFH; QVRVGGSS*VDLHRFH; QVRVGGSS*VDLHRFH; QVRVGGSS*VDLHRFH			VGGSS*VDLHR	2	553.753			5882																		2.067						0.2246						0.0746
280	277	Adaptor/scaffold	CTNND1; CTNND1; CTNND1; CTNND1	CTNND1; CTNND1 iso3; CTNND1 iso4; CTNND1 iso22	§288; §288; §288; §187	catenin delta-1 isoform 1ABC	O60716; O60716-3; O60716-4; O60716-22	http://www.phosphosite.org/proteinAction.do?id=3241&showAllSites=true	108; 105; 106; 93	GLEDDQRS*MGYDDLD; GLEDDQRS*MGYDDLD; GLEDDQRS*MGYDDLD; GLEDDQRS*MGYDDLD			S*MGYDDLDYGMMSDYGTAR	2	1114.4			24275	24107			23893		24275	24123	23615		72.0237		72.019	71.3862	71.9602				5.335	4.024					0.5671	0.7337					0.0733	0.0481
281	278	Adaptor/scaffold	CTNND1; CTNND1; CTNND1; CTNND1	CTNND1; CTNND1 iso3; CTNND1 iso4; CTNND1 iso22	§288; §288; §288; §187	catenin delta-1 isoform 1ABC	O60716; O60716-3; O60716-4; O60716-22	http://www.phosphosite.org/proteinAction.do?id=3241&showAllSites=true	108; 105; 106; 93	GLEDDQRS*MGYDDLD; GLEDDQRS*MGYDDLD; GLEDDQRS*MGYDDLD; GLEDDQRS*MGYDDLD			S*MGYDDLDYGMMSDYGTAR	3	743.272			24299						24299	24186	23657				72.019	71.5517	72.074				3.559						0.3378						0.0979
282	279	Adaptor/scaffold	CTNND1; CTNND1; CTNND1; CTNND1	CTNND1; CTNND1 iso3; CTNND1 iso4; CTNND1 iso22	§288; §288; §288; §187	catenin delta-1 isoform 1ABC	O60716; O60716-3; O60716-4; O60716-22	http://www.phosphosite.org/proteinAction.do?id=3241&showAllSites=true	108; 105; 106; 93	GLEDDQRS*MGYDDLD; GLEDDQRS*MGYDDLD; GLEDDQRS*MGYDDLD; GLEDDQRS*MGYDDLD			S*MGYDDLDYGMM#SDYGTAR	2	1122.4	20571		20794	20664															4.512		5.175	4.825			0.1014		0.4284	0.1341			0.0424		0.0511	0.0451
283	280	Adaptor/scaffold	CTNND1; CTNND1; CTNND1; CTNND1	CTNND1; CTNND1 iso3; CTNND1 iso4; CTNND1 iso22	§288; §288; §288; §187	catenin delta-1 isoform 1ABC	O60716; O60716-3; O60716-4; O60716-22	http://www.phosphosite.org/proteinAction.do?id=3241&showAllSites=true	108; 105; 106; 93	GLEDDQRS*MGYDDLD; GLEDDQRS*MGYDDLD; GLEDDQRS*MGYDDLD; GLEDDQRS*MGYDDLD			S*MGYDDLDYGMM#SDYGTAR	3	748.604				20713																		3.126						1.3177						0.0473
284	281	Adaptor/scaffold	CTNND1; CTNND1; CTNND1; CTNND1	CTNND1; CTNND1 iso3; CTNND1 iso4; CTNND1 iso22	§288; §288; §288; §187	catenin delta-1 isoform 1ABC	O60716; O60716-3; O60716-4; O60716-22	http://www.phosphosite.org/proteinAction.do?id=3241&showAllSites=true	108; 105; 106; 93	GLEDDQRS*MGYDDLD; GLEDDQRS*MGYDDLD; GLEDDQRS*MGYDDLD; GLEDDQRS*MGYDDLD			S*MGYDDLDYGM#MSDYGTAR	2	1122.4	20782	20652	21038	20933															4.807	5.364	4.985	4.889			0.8979	-0.3719	0.0432	0.2325			0.0515	0.0687	0.0535	0.0397
285	282	Adaptor/scaffold	CTNND1; CTNND1; CTNND1; CTNND1	CTNND1; CTNND1 iso3; CTNND1 iso4; CTNND1 iso22	§288; §288; §288; §187	catenin delta-1 isoform 1ABC	O60716; O60716-3; O60716-4; O60716-22	http://www.phosphosite.org/proteinAction.do?id=3241&showAllSites=true	108; 105; 106; 93	GLEDDQRS*MGYDDLD; GLEDDQRS*MGYDDLD; GLEDDQRS*MGYDDLD; GLEDDQRS*MGYDDLD			S*MGYDDLDYGM#MSDYGTAR	2	1122.4				20926																		5.23						0.1866						0.056
286	283	Adaptor/scaffold	CTNND1; CTNND1; CTNND1; CTNND1	CTNND1; CTNND1 iso3; CTNND1 iso4; CTNND1 iso22	§288; §288; §288; §187	catenin delta-1 isoform 1ABC	O60716; O60716-3; O60716-4; O60716-22	http://www.phosphosite.org/proteinAction.do?id=3241&showAllSites=true	108; 105; 106; 93	GLEDDQRS*MGYDDLD; GLEDDQRS*MGYDDLD; GLEDDQRS*MGYDDLD; GLEDDQRS*MGYDDLD			S*MGYDDLDYGM#MSDYGTAR	2	1122.4				21137																		3.403						0.8152						0.0217
287	284	Adaptor/scaffold	CTNND1; CTNND1; CTNND1; CTNND1	CTNND1; CTNND1 iso3; CTNND1 iso4; CTNND1 iso22	§288; §288; §288; §187	catenin delta-1 isoform 1ABC	O60716; O60716-3; O60716-4; O60716-22	http://www.phosphosite.org/proteinAction.do?id=3241&showAllSites=true	108; 105; 106; 93	GLEDDQRS*MGYDDLD; GLEDDQRS*MGYDDLD; GLEDDQRS*MGYDDLD; GLEDDQRS*MGYDDLD			S*MGYDDLDYGM#MSDYGTAR	3	748.604			21044	20965																	2.791	3.573					0.85	1.1974					0.0269	0.0335
288	285	Adaptor/scaffold	CTNND1; CTNND1; CTNND1; CTNND1	CTNND1; CTNND1 iso3; CTNND1 iso4; CTNND1 iso22	§288; §288; §288; §187	catenin delta-1 isoform 1ABC	O60716; O60716-3; O60716-4; O60716-22	http://www.phosphosite.org/proteinAction.do?id=3241&showAllSites=true	108; 105; 106; 93	GLEDDQRS*MGYDDLD; GLEDDQRS*MGYDDLD; GLEDDQRS*MGYDDLD; GLEDDQRS*MGYDDLD			S*MGYDDLDYGM#M#SDYGTAR	2	1130.4	17578	17480	17766	17771															4.498	4.423	4.519	4.504			0.7328	2.4457	0.2751	0.1901			0.0115	0.069	0.0783	0.038
289	286	Adaptor/scaffold	CTNND1; CTNND1; CTNND1; CTNND1	CTNND1; CTNND1 iso3; CTNND1 iso4; CTNND1 iso22	§288; §288; §288; §187	catenin delta-1 isoform 1ABC	O60716; O60716-3; O60716-4; O60716-22	http://www.phosphosite.org/proteinAction.do?id=3241&showAllSites=true	108; 105; 106; 93	GLEDDQRS*MGYDDLD; GLEDDQRS*MGYDDLD; GLEDDQRS*MGYDDLD; GLEDDQRS*MGYDDLD			S*MGYDDLDYGM#M#SDYGTAR	2	1130.4				17847																		4.066						0.2031						0.0598
290	287	Adaptor/scaffold	CTNND1; CTNND1; CTNND1; CTNND1	CTNND1; CTNND1 iso3; CTNND1 iso4; CTNND1 iso22	§288; §288; §288; §187	catenin delta-1 isoform 1ABC	O60716; O60716-3; O60716-4; O60716-22	http://www.phosphosite.org/proteinAction.do?id=3241&showAllSites=true	108; 105; 106; 93	GLEDDQRS*MGYDDLD; GLEDDQRS*MGYDDLD; GLEDDQRS*MGYDDLD; GLEDDQRS*MGYDDLD			S*MGYDDLDYGM#M#SDYGTAR	3	753.935	17581		17764	17709															3.54		2.549	3.066			0.3023		-0.0503	-0.0267			0.1241		0.0392	0.0856
291	288	Adaptor/scaffold	CTNND1; CTNND1; CTNND1; CTNND1	CTNND1; CTNND1 iso3; CTNND1 iso4; CTNND1 iso22	§288; §288; §288; §187	catenin delta-1 isoform 1ABC	O60716; O60716-3; O60716-4; O60716-22	http://www.phosphosite.org/proteinAction.do?id=3241&showAllSites=true	108; 105; 106; 93	GLEDDQRS*MGYDDLD; GLEDDQRS*MGYDDLD; GLEDDQRS*MGYDDLD; GLEDDQRS*MGYDDLD			S*MGYDDLDYGM#M#SDYGTAR	3	753.935				17694																		2.699						-0.0982						0.1455
292	289	Adaptor/scaffold	CTNND1; CTNND1; CTNND1; CTNND1	CTNND1; CTNND1 iso3; CTNND1 iso4; CTNND1 iso22	§288; §288; §288; §187	catenin delta-1 isoform 1ABC	O60716; O60716-3; O60716-4; O60716-22	http://www.phosphosite.org/proteinAction.do?id=3241&showAllSites=true	108; 105; 106; 93	GLEDDQRS*MGYDDLD; GLEDDQRS*MGYDDLD; GLEDDQRS*MGYDDLD; GLEDDQRS*MGYDDLD			S*M#GYDDLDYGMMSDYGTAR	2	1122.4	22085	21952	22379	22260			22087	21937	22436	22260	21830	20603	67.195	66.5017	67.1545	66.5533	67.2578	63.204	4.532	4.629	4.776	5.003			0.0966	-1.2543	-0.1863	0.5564			0.0422	0.1115	0.1156	0.0989
293	290	Adaptor/scaffold	CTNND1; CTNND1; CTNND1; CTNND1	CTNND1; CTNND1 iso3; CTNND1 iso4; CTNND1 iso22	§288; §288; §288; §187	catenin delta-1 isoform 1ABC	O60716; O60716-3; O60716-4; O60716-22	http://www.phosphosite.org/proteinAction.do?id=3241&showAllSites=true	108; 105; 106; 93	GLEDDQRS*MGYDDLD; GLEDDQRS*MGYDDLD; GLEDDQRS*MGYDDLD; GLEDDQRS*MGYDDLD			S*M#GYDDLDYGMMSDYGTAR	2	1122.4		21972					22087	21937	22436	22260	21830	20603	67.195	66.5017	67.1545	66.5533	67.2578	63.204		3.973						0.9836						0.0542
294	291	Adaptor/scaffold	CTNND1; CTNND1; CTNND1; CTNND1	CTNND1; CTNND1 iso3; CTNND1 iso4; CTNND1 iso22	§288; §288; §288; §187	catenin delta-1 isoform 1ABC	O60716; O60716-3; O60716-4; O60716-22	http://www.phosphosite.org/proteinAction.do?id=3241&showAllSites=true	108; 105; 106; 93	GLEDDQRS*MGYDDLD; GLEDDQRS*MGYDDLD; GLEDDQRS*MGYDDLD; GLEDDQRS*MGYDDLD			S*M#GYDDLDYGMM#SDYGTAR	2	1130.4	18361	18258	18590	18464															5.277	5.481	4.874	4.7			0.3678	0.2324	-0.2498	0.3482			0.0797	0.0694	0.0566	0.0734
295	292	Adaptor/scaffold	CTNND1; CTNND1; CTNND1; CTNND1	CTNND1; CTNND1 iso3; CTNND1 iso4; CTNND1 iso22	§288; §288; §288; §187	catenin delta-1 isoform 1ABC	O60716; O60716-3; O60716-4; O60716-22	http://www.phosphosite.org/proteinAction.do?id=3241&showAllSites=true	108; 105; 106; 93	GLEDDQRS*MGYDDLD; GLEDDQRS*MGYDDLD; GLEDDQRS*MGYDDLD; GLEDDQRS*MGYDDLD			S*M#GYDDLDYGMM#SDYGTAR	2	1130.4			18571																		5.158						2.018						0.05
296	293	Adaptor/scaffold	CTNND1; CTNND1; CTNND1; CTNND1	CTNND1; CTNND1 iso3; CTNND1 iso4; CTNND1 iso22	§288; §288; §288; §187	catenin delta-1 isoform 1ABC	O60716; O60716-3; O60716-4; O60716-22	http://www.phosphosite.org/proteinAction.do?id=3241&showAllSites=true	108; 105; 106; 93	GLEDDQRS*MGYDDLD; GLEDDQRS*MGYDDLD; GLEDDQRS*MGYDDLD; GLEDDQRS*MGYDDLD			S*M#GYDDLDYGMM#SDYGTAR	2	1130.4			18867																		3.788						-1.4541						0.0126
297	294	Adaptor/scaffold	CTNND1; CTNND1; CTNND1; CTNND1	CTNND1; CTNND1 iso3; CTNND1 iso4; CTNND1 iso22	§288; §288; §288; §187	catenin delta-1 isoform 1ABC	O60716; O60716-3; O60716-4; O60716-22	http://www.phosphosite.org/proteinAction.do?id=3241&showAllSites=true	108; 105; 106; 93	GLEDDQRS*MGYDDLD; GLEDDQRS*MGYDDLD; GLEDDQRS*MGYDDLD; GLEDDQRS*MGYDDLD			S*M#GYDDLDYGMM#SDYGTAR	3	753.935	18369	18285	18601	18486															3.917	3.075	3.513	4.242			-0.2968	-0.9829	0.113	0.7119			0.0334	0.0377	0.0138	0.0777
298	295	Adaptor/scaffold	CTNND1; CTNND1; CTNND1; CTNND1	CTNND1; CTNND1 iso3; CTNND1 iso4; CTNND1 iso22	§288; §288; §288; §187	catenin delta-1 isoform 1ABC	O60716; O60716-3; O60716-4; O60716-22	http://www.phosphosite.org/proteinAction.do?id=3241&showAllSites=true	108; 105; 106; 93	GLEDDQRS*MGYDDLD; GLEDDQRS*MGYDDLD; GLEDDQRS*MGYDDLD; GLEDDQRS*MGYDDLD			S*M#GYDDLDYGM#MSDYGTAR	2	1130.4	18807	18706	19063	19120			18832	18706	19120	18962	18554		58.6785	58.1475	58.7917	58.0802	58.7635		4.809	4.67	5.18	4.71			0.382	0.1962	0.2321	0.18			0.0627	0.0574	0.0616	0.0312
299	296	Adaptor/scaffold	CTNND1; CTNND1; CTNND1; CTNND1	CTNND1; CTNND1 iso3; CTNND1 iso4; CTNND1 iso22	§288; §288; §288; §187	catenin delta-1 isoform 1ABC	O60716; O60716-3; O60716-4; O60716-22	http://www.phosphosite.org/proteinAction.do?id=3241&showAllSites=true	108; 105; 106; 93	GLEDDQRS*MGYDDLD; GLEDDQRS*MGYDDLD; GLEDDQRS*MGYDDLD; GLEDDQRS*MGYDDLD			S*M#GYDDLDYGM#MSDYGTAR	2	1130.4			19306	19103			18832	18706	19120	18962	18554		58.6785	58.1475	58.7917	58.0802	58.7635				5.147	4.42					-1.1055	0.4177					0.0315	0.013
300	297	Adaptor/scaffold	CTNND1; CTNND1; CTNND1; CTNND1	CTNND1; CTNND1 iso3; CTNND1 iso4; CTNND1 iso22	§288; §288; §288; §187	catenin delta-1 isoform 1ABC	O60716; O60716-3; O60716-4; O60716-22	http://www.phosphosite.org/proteinAction.do?id=3241&showAllSites=true	108; 105; 106; 93	GLEDDQRS*MGYDDLD; GLEDDQRS*MGYDDLD; GLEDDQRS*MGYDDLD; GLEDDQRS*MGYDDLD			S*M#GYDDLDYGM#MSDYGTAR	2	1130.4				18895			18832	18706	19120	18962	18554		58.6785	58.1475	58.7917	58.0802	58.7635					5.146						-0.1189						0.0293
301	298	Adaptor/scaffold	CTNND1; CTNND1; CTNND1; CTNND1	CTNND1; CTNND1 iso3; CTNND1 iso4; CTNND1 iso22	§288; §288; §288; §187	catenin delta-1 isoform 1ABC	O60716; O60716-3; O60716-4; O60716-22	http://www.phosphosite.org/proteinAction.do?id=3241&showAllSites=true	108; 105; 106; 93	GLEDDQRS*MGYDDLD; GLEDDQRS*MGYDDLD; GLEDDQRS*MGYDDLD; GLEDDQRS*MGYDDLD			S*M#GYDDLDYGM#MSDYGTAR	3	753.935	18806	18715	19050	18910			18853	18729	19050	18983	18533		58.733	58.0907	58.7917	58.1305	58.707		4.18	4.49	4.012	3.416			0.7228	0.4788	0.7619	0.6399			0.0613	0.0262	0.0583	0.0597
302	299	Adaptor/scaffold	CTNND1; CTNND1; CTNND1; CTNND1	CTNND1; CTNND1 iso3; CTNND1 iso4; CTNND1 iso22	§291; §291; §291; §190	catenin delta-1 isoform 1ABC	O60716; O60716-3; O60716-4; O60716-22	http://www.phosphosite.org/proteinAction.do?id=3241&showAllSites=true	108; 105; 106; 93	DDQRSMGY*DDLDYGM; DDQRSMGY*DDLDYGM; DDQRSMGY*DDLDYGM; DDQRSMGY*DDLDYGM	Src; Src; Src; Src		SMGY*DDLDYGMM#SDYGTAR	2	1122.4	20548																		4.097						0.3306						0.0031
303	300	Adaptor/scaffold	CTNND1; CTNND1; CTNND1; CTNND1	CTNND1; CTNND1 iso3; CTNND1 iso4; CTNND1 iso22	§291; §291; §291; §190	catenin delta-1 isoform 1ABC	O60716; O60716-3; O60716-4; O60716-22	http://www.phosphosite.org/proteinAction.do?id=3241&showAllSites=true	108; 105; 106; 93	DDQRSMGY*DDLDYGM; DDQRSMGY*DDLDYGM; DDQRSMGY*DDLDYGM; DDQRSMGY*DDLDYGM	Src; Src; Src; Src		SMGY*DDLDYGMM#SDYGTAR	3	748.604			20793																		3.706						1.3851						0.0238
304	301	Adaptor/scaffold	CTNND1; CTNND1; CTNND1; CTNND1	CTNND1; CTNND1 iso3; CTNND1 iso4; CTNND1 iso22	§291; §291; §291; §190	catenin delta-1 isoform 1ABC	O60716; O60716-3; O60716-4; O60716-22	http://www.phosphosite.org/proteinAction.do?id=3241&showAllSites=true	108; 105; 106; 93	DDQRSMGY*DDLDYGM; DDQRSMGY*DDLDYGM; DDQRSMGY*DDLDYGM; DDQRSMGY*DDLDYGM	Src; Src; Src; Src		SM#GY*DDLDYGMMSDYGTAR	3	748.604				22241			22129	21937	22436	22241	21830		67.307	66.5017	67.1545	66.5	67.2578					3.561						-0.407						0.0014
305	302	Adaptor/scaffold	CTNND1; CTNND1; CTNND1; CTNND1	CTNND1; CTNND1 iso3; CTNND1 iso4; CTNND1 iso22	§291; §291; §291; §190	catenin delta-1 isoform 1ABC	O60716; O60716-3; O60716-4; O60716-22	http://www.phosphosite.org/proteinAction.do?id=3241&showAllSites=true	108; 105; 106; 93	DDQRSMGY*DDLDYGM; DDQRSMGY*DDLDYGM; DDQRSMGY*DDLDYGM; DDQRSMGY*DDLDYGM	Src; Src; Src; Src		SM#GY*DDLDYGMM#SDYGTAR	3	753.935				18600																		2.603						0.5288						0.0679
306	303	Adaptor/scaffold	CTNND1; CTNND1; CTNND1; CTNND1	CTNND1; CTNND1 iso3; CTNND1 iso4; CTNND1 iso22	§291; §291; §291; §190	catenin delta-1 isoform 1ABC	O60716; O60716-3; O60716-4; O60716-22	http://www.phosphosite.org/proteinAction.do?id=3241&showAllSites=true	108; 105; 106; 93	DDQRSMGY*DDLDYGM; DDQRSMGY*DDLDYGM; DDQRSMGY*DDLDYGM; DDQRSMGY*DDLDYGM	Src; Src; Src; Src		SM#GY*DDLDYGMM#SDYGTAR	3	753.935				18645																		2.581						0.2904						0.022
307	304	Adaptor/scaffold	CTNND1; CTNND1; CTNND1; CTNND1	CTNND1; CTNND1 iso3; CTNND1 iso4; CTNND1 iso22	§291; §291; §291; §190	catenin delta-1 isoform 1ABC	O60716; O60716-3; O60716-4; O60716-22	http://www.phosphosite.org/proteinAction.do?id=3241&showAllSites=true	108; 105; 106; 93	DDQRSMGY*DDLDYGM; DDQRSMGY*DDLDYGM; DDQRSMGY*DDLDYGM; DDQRSMGY*DDLDYGM	Src; Src; Src; Src		SM#GY*DDLDYGM#MSDYGTAR	2	1130.4				19339																		4.157						0.8368						0.0053
308	305	Adaptor/scaffold	CTNND1; CTNND1; CTNND1; CTNND1	CTNND1; CTNND1 iso3; CTNND1 iso4; CTNND1 iso22	§296; §296; §296; §195	catenin delta-1 isoform 1ABC	O60716; O60716-3; O60716-4; O60716-22	http://www.phosphosite.org/proteinAction.do?id=3241&showAllSites=true	108; 105; 106; 93	MGYDDLDY*GMMSDYG; MGYDDLDY*GMMSDYG; MGYDDLDY*GMMSDYG; MGYDDLDY*GMMSDYG	Src; Src; Src; Src		SMGYDDLDY*GM#MSDYGTAR	3	748.604	20798	21953																	2.518	2.261					0.8476	1.1703					0.0393	0.0285
309	306	Adaptor/scaffold	CTNND1; CTNND1; CTNND1; CTNND1	CTNND1; CTNND1 iso3; CTNND1 iso4; CTNND1 iso22	§296; §296; §296; §195	catenin delta-1 isoform 1ABC	O60716; O60716-3; O60716-4; O60716-22	http://www.phosphosite.org/proteinAction.do?id=3241&showAllSites=true	108; 105; 106; 93	MGYDDLDY*GMMSDYG; MGYDDLDY*GMMSDYG; MGYDDLDY*GMMSDYG; MGYDDLDY*GMMSDYG	Src; Src; Src; Src		SM#GYDDLDY*GMMSDYGTAR	3	748.604			22462																		3.348						1.3499						0.0311
310	307	Adaptor/scaffold	CTNND1; CTNND1; CTNND1; CTNND1	CTNND1; CTNND1 iso3; CTNND1 iso4; CTNND1 iso22	§310; §310; §310; §209	catenin delta-1 isoform 1ABC	O60716; O60716-3; O60716-4; O60716-22	http://www.phosphosite.org/proteinAction.do?id=3241&showAllSites=true	108; 105; 106; 93	GTARRTGT*PSDPRRR; GTARRTGT*PSDPRRR; GTARRTGT*PSDPRRR; GTARRTGT*PSDPRRR	GSK3B; GSK3B; GSK3B; GSK3B		TGT*PSDPR	2	455.687	3894			4168			3916	3980	3860	4168	3772	3958	22.3012	21.9122	22.2015	22.675	22.3075	21.933	1.7			2.005			0.3072			0.4775			0.0439			0.108
311	308	Adaptor/scaffold	CTNND1; CTNND1; CTNND1; CTNND1	CTNND1; CTNND1 iso3; CTNND1 iso4; CTNND1 iso22	§320; §320; §320; §219	catenin delta-1 isoform 1ABC	O60716; O60716-3; O60716-4; O60716-22	http://www.phosphosite.org/proteinAction.do?id=3241&showAllSites=true	108; 105; 106; 93	DPRRRLRS*YEDMIGE; DPRRRLRS*YEDMIGE; DPRRRLRS*YEDMIGE; DPRRRLRS*YEDMIGE			LRS*YEDMIGEEVPSDQYYWAPLAQHER	3	1121.5					24758	25021																	4.903	4.924					2.2097	3.1799
312	309	Adaptor/scaffold	CTNND1; CTNND1; CTNND1; CTNND1	CTNND1; CTNND1 iso3; CTNND1 iso4; CTNND1 iso22	§320; §320; §320; §219	catenin delta-1 isoform 1ABC	O60716; O60716-3; O60716-4; O60716-22	http://www.phosphosite.org/proteinAction.do?id=3241&showAllSites=true	108; 105; 106; 93	DPRRRLRS*YEDMIGE; DPRRRLRS*YEDMIGE; DPRRRLRS*YEDMIGE; DPRRRLRS*YEDMIGE			LRS*YEDM#IGEEVPSDQYYWAPLAQHER	3	1126.83	22881	22927	23245	23143	22690	22859	22927	22903	23339	23143	22712	22913	69.4413	69.0933	69.511	68.9718	69.6027	69.3097	5.434	5.303	5.473	5.495	5.193	5.173	0.3718	0.2434	-0.0005	0.1388	1.4477	2.4037	0.0354	0.0156	0.0363	0.0203
313	310	Adaptor/scaffold	CTNND1; CTNND1; CTNND1; CTNND1	CTNND1; CTNND1 iso3; CTNND1 iso4; CTNND1 iso22	§320; §320; §320; §219	catenin delta-1 isoform 1ABC	O60716; O60716-3; O60716-4; O60716-22	http://www.phosphosite.org/proteinAction.do?id=3241&showAllSites=true	108; 105; 106; 93	DPRRRLRS*YEDMIGE; DPRRRLRS*YEDMIGE; DPRRRLRS*YEDMIGE; DPRRRLRS*YEDMIGE			LRS*YEDM#IGEEVPSDQYYWAPLAQHER	3	1126.83	23110	23016	23603	23596			22927	22903	23339	23143	22712	22913	69.4413	69.0933	69.511	68.9718	69.6027	69.3097	5.714	4.806	4.365	5.288			0.1806	0.437	0.7922	0.4105			0.0669	0.0356	0.0073	0.0113
314	311	Adaptor/scaffold	CTNND1; CTNND1; CTNND1; CTNND1	CTNND1; CTNND1 iso3; CTNND1 iso4; CTNND1 iso22	§320; §320; §320; §219	catenin delta-1 isoform 1ABC	O60716; O60716-3; O60716-4; O60716-22	http://www.phosphosite.org/proteinAction.do?id=3241&showAllSites=true	108; 105; 106; 93	DPRRRLRS*YEDMIGE; DPRRRLRS*YEDMIGE; DPRRRLRS*YEDMIGE; DPRRRLRS*YEDMIGE			LRS*YEDM#IGEEVPSDQYYWAPLAQHER	3	1126.83	23088	22808	23450	23353			22927	22903	23339	23143	22712	22913	69.4413	69.0933	69.511	68.9718	69.6027	69.3097	5.003	4.344	4.887	5.538			0.6943	0.6156	0.273	0.1953			0.0049	0.0678	0.0551	0.0477
315	312	Adaptor/scaffold	CTNND1; CTNND1; CTNND1; CTNND1	CTNND1; CTNND1 iso3; CTNND1 iso4; CTNND1 iso22	§320; §320; §320; §219	catenin delta-1 isoform 1ABC	O60716; O60716-3; O60716-4; O60716-22	http://www.phosphosite.org/proteinAction.do?id=3241&showAllSites=true	108; 105; 106; 93	DPRRRLRS*YEDMIGE; DPRRRLRS*YEDMIGE; DPRRRLRS*YEDMIGE; DPRRRLRS*YEDMIGE			LRS*YEDM#IGEEVPSDQYYWAPLAQHER	3	1126.83			23710	23806			22927	22903	23339	23143	22712	22913	69.4413	69.0933	69.511	68.9718	69.6027	69.3097			4.719	3.849					2.8562	1.3636					0.0233	0.0405
316	313	Adaptor/scaffold	CTNND1; CTNND1; CTNND1; CTNND1	CTNND1; CTNND1 iso3; CTNND1 iso4; CTNND1 iso22	§320; §320; §320; §219	catenin delta-1 isoform 1ABC	O60716; O60716-3; O60716-4; O60716-22	http://www.phosphosite.org/proteinAction.do?id=3241&showAllSites=true	108; 105; 106; 93	DPRRRLRS*YEDMIGE; DPRRRLRS*YEDMIGE; DPRRRLRS*YEDMIGE; DPRRRLRS*YEDMIGE			LRS*YEDM#IGEEVPSDQYYWAPLAQHER	3	1126.83				23699			22927	22903	23339	23143	22712	22913	69.4413	69.0933	69.511	68.9718	69.6027	69.3097				4.006						-1.0211						0.0169
317	314	Adaptor/scaffold	CTNND1; CTNND1; CTNND1; CTNND1	CTNND1; CTNND1 iso3; CTNND1 iso4; CTNND1 iso22	§320; §320; §320; §219	catenin delta-1 isoform 1ABC	O60716; O60716-3; O60716-4; O60716-22	http://www.phosphosite.org/proteinAction.do?id=3241&showAllSites=true	108; 105; 106; 93	DPRRRLRS*YEDMIGE; DPRRRLRS*YEDMIGE; DPRRRLRS*YEDMIGE; DPRRRLRS*YEDMIGE			LRS*YEDM#IGEEVPSDQYYWAPLAQHER	4	845.375		22824																		3.512						0.5077						0.0447
318	315	Adaptor/scaffold	CTNND1; CTNND1; CTNND1; CTNND1	CTNND1; CTNND1 iso3; CTNND1 iso4; CTNND1 iso22	§320; §320; §320; §219	catenin delta-1 isoform 1ABC	O60716; O60716-3; O60716-4; O60716-22	http://www.phosphosite.org/proteinAction.do?id=3241&showAllSites=true	108; 105; 106; 93	DPRRRLRS*YEDMIGE; DPRRRLRS*YEDMIGE; DPRRRLRS*YEDMIGE; DPRRRLRS*YEDMIGE			S*YEDM#IGEEVPSDQYYWAPLAQHER	3	1037.1	24281	24209	24943	24735			24376	24289	24767	24735	24119	24320	73.3462	72.8457	73.2347	72.7242	73.3193	73.0685	3.126	3.669	3.761	3.664			0.2616	-0.0735	-0.129	0.5722			0.0354	0.0071	0.0292	0.0345
319	316	Adaptor/scaffold	CTNND1; CTNND1; CTNND1; CTNND1	CTNND1; CTNND1 iso3; CTNND1 iso4; CTNND1 iso22	§320; §320; §320; §219	catenin delta-1 isoform 1ABC	O60716; O60716-3; O60716-4; O60716-22	http://www.phosphosite.org/proteinAction.do?id=3241&showAllSites=true	108; 105; 106; 93	DPRRRLRS*YEDMIGE; DPRRRLRS*YEDMIGE; DPRRRLRS*YEDMIGE; DPRRRLRS*YEDMIGE			S*YEDM#IGEEVPSDQYYWAPLAQHER	3	1037.1	24501	24197	25201	24962			24376	24289	24767	24735	24119	24320	73.3462	72.8457	73.2347	72.7242	73.3193	73.0685	3.18	3.794	3.608	2.897			-0.7634	0.0761	1.2461	0.3112			0.0483	0.0572	0.0707	0.0118
320	317	Adaptor/scaffold	CTNND1; CTNND1; CTNND1; CTNND1	CTNND1; CTNND1 iso3; CTNND1 iso4; CTNND1 iso22	§320; §320; §320; §219	catenin delta-1 isoform 1ABC	O60716; O60716-3; O60716-4; O60716-22	http://www.phosphosite.org/proteinAction.do?id=3241&showAllSites=true	108; 105; 106; 93	DPRRRLRS*YEDMIGE; DPRRRLRS*YEDMIGE; DPRRRLRS*YEDMIGE; DPRRRLRS*YEDMIGE			S*YEDM#IGEEVPSDQYYWAPLAQHER	3	1037.1				24916			24376	24289	24767	24735	24119	24320	73.3462	72.8457	73.2347	72.7242	73.3193	73.0685				3.019						0.6901						0.0265
321	318	Adaptor/scaffold	CTNND1; CTNND1; CTNND1; CTNND1	CTNND1; CTNND1 iso3; CTNND1 iso4; CTNND1 iso22	§321; §321; §321; §220	catenin delta-1 isoform 1ABC	O60716; O60716-3; O60716-4; O60716-22	http://www.phosphosite.org/proteinAction.do?id=3241&showAllSites=true	108; 105; 106; 93	PRRRLRSY*EDMIGEE; PRRRLRSY*EDMIGEE; PRRRLRSY*EDMIGEE; PRRRLRSY*EDMIGEE			LRSY*EDMIGEEVPSDQYYWAPLAQHER	3	1121.5	25076	25030	25463	25366			25111	25066	25635	25425	24770	25076	75.3418	74.9822	75.2198	74.845	75.0598	75.0903	5.291	4.946	6.025	6.184			1.2171	1.9737	0.1964	0.3726			0.0134	0.0262	0	0.0187
322	319	Adaptor/scaffold	CTNND1; CTNND1; CTNND1; CTNND1	CTNND1; CTNND1 iso3; CTNND1 iso4; CTNND1 iso22	§321; §321; §321; §220	catenin delta-1 isoform 1ABC	O60716; O60716-3; O60716-4; O60716-22	http://www.phosphosite.org/proteinAction.do?id=3241&showAllSites=true	108; 105; 106; 93	PRRRLRSY*EDMIGEE; PRRRLRSY*EDMIGEE; PRRRLRSY*EDMIGEE; PRRRLRSY*EDMIGEE			LRSY*EDMIGEEVPSDQYYWAPLAQHER	3	1121.5			25635	25350			25111	25066	25635	25425	24770	25076	75.3418	74.9822	75.2198	74.845	75.0598	75.0903			3.609	5.729					0.4584	0.3649					0.0233	0.0155
323	320	Adaptor/scaffold	CTNND1; CTNND1; CTNND1; CTNND1	CTNND1; CTNND1 iso3; CTNND1 iso4; CTNND1 iso22	§321; §321; §321; §220	catenin delta-1 isoform 1ABC	O60716; O60716-3; O60716-4; O60716-22	http://www.phosphosite.org/proteinAction.do?id=3241&showAllSites=true	108; 105; 106; 93	PRRRLRSY*EDMIGEE; PRRRLRSY*EDMIGEE; PRRRLRSY*EDMIGEE; PRRRLRSY*EDMIGEE			LRSY*EDMIGEEVPSDQYYWAPLAQHER	4	841.376		25091	25482																	2.998	2.745					1.1946	0.7546					0.0529	0.0031
324	321	Adaptor/scaffold	CTNND1; CTNND1; CTNND1; CTNND1	CTNND1; CTNND1 iso3; CTNND1 iso4; CTNND1 iso22	§321; §321; §321; §220	catenin delta-1 isoform 1ABC	O60716; O60716-3; O60716-4; O60716-22	http://www.phosphosite.org/proteinAction.do?id=3241&showAllSites=true	108; 105; 106; 93	PRRRLRSY*EDMIGEE; PRRRLRSY*EDMIGEE; PRRRLRSY*EDMIGEE; PRRRLRSY*EDMIGEE			LRSY*EDM#IGEEVPSDQYYWAPLAQHER	3	1126.83		23044		23459		22917														4.349		5.001		4.314		0.3297		2.4885		1.5615		0		0.004
325	322	Adaptor/scaffold	CTNND1; CTNND1; CTNND1; CTNND1	CTNND1; CTNND1 iso3; CTNND1 iso4; CTNND1 iso22	§321; §321; §321; §220	catenin delta-1 isoform 1ABC	O60716; O60716-3; O60716-4; O60716-22	http://www.phosphosite.org/proteinAction.do?id=3241&showAllSites=true	108; 105; 106; 93	PRRRLRSY*EDMIGEE; PRRRLRSY*EDMIGEE; PRRRLRSY*EDMIGEE; PRRRLRSY*EDMIGEE			LRSY*EDM#IGEEVPSDQYYWAPLAQHER	4	845.375			23424	23326			22948	22882	23424	23199	22712	22892	69.497	69.0355	69.511	68.9718	69.6027	69.2533			3.25	3.945					0.4729	0.139					0.0291	0.003
326	323	Adaptor/scaffold	CTNND1; CTNND1; CTNND1; CTNND1	CTNND1; CTNND1 iso3; CTNND1 iso4; CTNND1 iso22	§321; §321; §321; §220	catenin delta-1 isoform 1ABC	O60716; O60716-3; O60716-4; O60716-22	http://www.phosphosite.org/proteinAction.do?id=3241&showAllSites=true	108; 105; 106; 93	PRRRLRSY*EDMIGEE; PRRRLRSY*EDMIGEE; PRRRLRSY*EDMIGEE; PRRRLRSY*EDMIGEE			SY*EDMIGEEVPSDQYYWAPLAQHER	3	1031.77	26338	26334	26752	26710	26007		26350	26368	26965	26748	25967	26231	78.7417	78.5675	78.6685	78.3913	78.2712	78.1855	2.991	3.138	2.875	2.674	3.981		1.9366	0.7688	-0.1167	0.5947	1.4434		0.0484	0.0126	0.034	0.0026
327	324	Adaptor/scaffold	CTNND1; CTNND1; CTNND1; CTNND1	CTNND1; CTNND1 iso3; CTNND1 iso4; CTNND1 iso22	§321; §321; §321; §220	catenin delta-1 isoform 1ABC	O60716; O60716-3; O60716-4; O60716-22	http://www.phosphosite.org/proteinAction.do?id=3241&showAllSites=true	108; 105; 106; 93	PRRRLRSY*EDMIGEE; PRRRLRSY*EDMIGEE; PRRRLRSY*EDMIGEE; PRRRLRSY*EDMIGEE			SY*EDMIGEEVPSDQYYWAPLAQHER	3	1031.77			26917	26698	26066		26350	26368	26965	26748	25967	26231	78.7417	78.5675	78.6685	78.3913	78.2712	78.1855			2.518	3.735	2.607				0.0319	0.6821	1.4434				0.008	0.023
328	325	Adaptor/scaffold	CTNND1; CTNND1; CTNND1; CTNND1	CTNND1; CTNND1 iso3; CTNND1 iso4; CTNND1 iso22	§321; §321; §321; §220	catenin delta-1 isoform 1ABC	O60716; O60716-3; O60716-4; O60716-22	http://www.phosphosite.org/proteinAction.do?id=3241&showAllSites=true	108; 105; 106; 93	PRRRLRSY*EDMIGEE; PRRRLRSY*EDMIGEE; PRRRLRSY*EDMIGEE; PRRRLRSY*EDMIGEE			SY*EDM#IGEEVPSDQYYWAPLAQHER	3	1037.1			24726	24556		24334															4.022	4.389		3.055			0.2592	0.492		-0.3057			0.0012	0.0092
329	326	Adaptor/scaffold	CTNND1; CTNND1; CTNND1; CTNND1	CTNND1; CTNND1 iso3; CTNND1 iso4; CTNND1 iso22	§321; §321; §321; §220	catenin delta-1 isoform 1ABC	O60716; O60716-3; O60716-4; O60716-22	http://www.phosphosite.org/proteinAction.do?id=3241&showAllSites=true	108; 105; 106; 93	PRRRLRSY*EDMIGEE; PRRRLRSY*EDMIGEE; PRRRLRSY*EDMIGEE; PRRRLRSY*EDMIGEE			SY*EDM#IGEEVPSDQYYWAPLAQHER	3	1037.1			24991																		3.175						-0.0393						0.0256
330	327	Adaptor/scaffold	CTNND1; CTNND1; CTNND1; CTNND1	CTNND1; CTNND1 iso3; CTNND1 iso4; CTNND1 iso22	§334; §334; §334; §233	catenin delta-1 isoform 1ABC	O60716; O60716-3; O60716-4; O60716-22	http://www.phosphosite.org/proteinAction.do?id=3241&showAllSites=true	108; 105; 106; 93	EEVPSDQY*YWAPLAQ; EEVPSDQY*YWAPLAQ; EEVPSDQY*YWAPLAQ; EEVPSDQY*YWAPLAQ			SYEDMIGEEVPSDQY*YWAPLAQHER	3	1031.77	25704	25662																	2.893	2.953					-0.9914	0.596					0.0598	0.0673
331	328	Adaptor/scaffold	CTNND1; CTNND1; CTNND1; CTNND1	CTNND1; CTNND1 iso3; CTNND1 iso4; CTNND1 iso22	§334; §334; §334; §233	catenin delta-1 isoform 1ABC	O60716; O60716-3; O60716-4; O60716-22	http://www.phosphosite.org/proteinAction.do?id=3241&showAllSites=true	108; 105; 106; 93	EEVPSDQY*YWAPLAQ; EEVPSDQY*YWAPLAQ; EEVPSDQY*YWAPLAQ; EEVPSDQY*YWAPLAQ			SYEDM#IGEEVPSDQY*YWAPLAQHER	3	1037.1	23420	23374																	4.637	4.132					-1.1961	-1.8081					0.0709	0.0516
332	329	Adaptor/scaffold	CTNND1; CTNND1; CTNND1; CTNND1	CTNND1; CTNND1 iso3; CTNND1 iso4; CTNND1 iso22	§335; §335; §335; §234	catenin delta-1 isoform 1ABC	O60716; O60716-3; O60716-4; O60716-22	http://www.phosphosite.org/proteinAction.do?id=3241&showAllSites=true	108; 105; 106; 93	EVPSDQYY*WAPLAQH; EVPSDQYY*WAPLAQH; EVPSDQYY*WAPLAQH; EVPSDQYY*WAPLAQH			SYEDMIGEEVPSDQYY*WAPLAQHER	3	1031.77		25690																		2.969						0.596						0.0077
333	330	Adaptor/scaffold	CTNND1; CTNND1; CTNND1; CTNND1	CTNND1; CTNND1 iso3; CTNND1 iso4; CTNND1 iso22	§349; §349; §349; §248	catenin delta-1 isoform 1ABC	O60716; O60716-3; O60716-4; O60716-22	http://www.phosphosite.org/proteinAction.do?id=3241&showAllSites=true	108; 105; 106; 93	HERGSLAS*LDSLRKG; HERGSLAS*LDSLRKG; HERGSLAS*LDSLRKG; HERGSLAS*LDSLRKG			GSLAS*LDSLR	2	549.763	18142		18324				18097	18078	18324	18332	17882	18020	56.7593	56.3875	56.775	56.4863	57.0298	56.4822	1.781		2.539				0.1995		0.7183				0.1211		0.0387
334	331	Adaptor/scaffold	CTNND1; CTNND1	CTNND1; CTNND1 iso3	§899, §905; §899, §905	catenin delta-1 isoform 1ABC	O60716; O60716-3	http://www.phosphosite.org/proteinAction.do?id=3241&showAllSites=true	108; 105	NMGSNTKS*LDNNYST, KSLDNNYS*TPNERGD; NMGSNTKS*LDNNYST, KSLDNNYS*TPNERGD			S*LDNNYS*TPNER	2	785.284			7644																		2.043						0.8163						0.0016
335	332	Adaptor/scaffold	CTNND1; CTNND1	CTNND1; CTNND1 iso3	§906; §906	catenin delta-1 isoform 1ABC	O60716; O60716-3	http://www.phosphosite.org/proteinAction.do?id=3241&showAllSites=true	108; 105	SLDNNYST*PNERGDH; SLDNNYST*PNERGDH			SLDNNYST*PNER	2	745.301	6838	6755	6802	7057			6918	6847	6802	7132	6730	6797	28.9758	28.3143	28.882	29.1127	29.034	28.3795	3.062	3.758	3.494	3.493			-0.0262	0.1342	0.2318	0.3179			0.0828	0.0809	0.0787	0.084
336	333	Adaptor/scaffold	CTNND1; CTNND1; CTNND1; CTNND1	CTNND1; CTNND1 iso3; CTNND1 iso4; CTNND1 iso22	§920; §920; §900; §792	catenin delta-1 isoform 1ABC	O60716; O60716-3; O60716-4; O60716-22	http://www.phosphosite.org/proteinAction.do?id=3241&showAllSites=true	108; 105; 106; 93	HNRTLDRS*GDLGDME; HNRTLDRS*GDLGDME; HNRTLDRS*GDLGDME; HNRTLDRS*GDLGDME			S*GDLGDM#EPLK	2	629.257		9585					9579	9585	9650	9857	9432	9603	35.3497	35.0498	35.4238	35.5442	35.5888	35.2585		2.36						0.0173						0.201
337	334	Adaptor/scaffold	DIAPH1; DIAPH1	diaphanous 1; diaphanous 1 iso2	793; 772	protein diaphanous homolog 1 isoform 2	O60610; O60610-2	http://www.phosphosite.org/proteinAction.do?id=6994&showAllSites=true	141; 139	KLVAEDLS*QDCFWTK; KLVAEDLS*QDCFWTK			LVAEDLS*QDCFWTK	2	896.387			23526				23158	23050	23526	23388		23039	70.0573	69.4878	69.9463	69.4663		69.6437			2.653						2.0805						0.1863
338	335	Adaptor/scaffold	DLG1; DLG1; DLG1	DLG1; DLG1 iso2; DLG1 iso9	422, §448; 422, §448; 306, §332	disks large homolog 1 isoform 1	Q12959; Q12959-2; Q12959-9	http://www.phosphosite.org/proteinAction.do?id=5240&showAllSites=true	100; 103; 88	APPDITNS*SSQPVDN, PASPARYS*PVSKAVL; APPDITNS*SSQPVDN, PASPARYS*PVSKAVL; APPDITNS*SSQPVDN, PASPARYS*PVSKAVL			VAKPTSMYM#NDGYAPPDITNS*SSQPVDNHVSPSSFLGQTPASPARYS*PVSK	5	1112.1					21135																		3.79						-1.0316
339	336	Adaptor/scaffold	DLG1; DLG1; DLG1	DLG1; DLG1 iso2; DLG1 iso9	§443; §443; §327	disks large homolog 1 isoform 1	Q12959; Q12959-2; Q12959-9	http://www.phosphosite.org/proteinAction.do?id=5240&showAllSites=true	100; 103; 88	FLGQTPAS*PARYSPV; FLGQTPAS*PARYSPV; FLGQTPAS*PARYSPV	CDK1, CDK2; CDK1, CDK2; CDK1, CDK2		PTSM#YMNDGYAPPDITNSSSQPVDNHVSPSSFLGQTPAS*PAR	4	1130					22113	22466																	4.212	3.421					1.1834	2.3107
340	337	Adaptor/scaffold	DLG1; DLG1; DLG1	DLG1; DLG1 iso2; DLG1 iso9	§443; §443; §327	disks large homolog 1 isoform 1	Q12959; Q12959-2; Q12959-9	http://www.phosphosite.org/proteinAction.do?id=5240&showAllSites=true	100; 103; 88	FLGQTPAS*PARYSPV; FLGQTPAS*PARYSPV; FLGQTPAS*PARYSPV	CDK1, CDK2; CDK1, CDK2; CDK1, CDK2		PTSM#YMNDGYAPPDITNSSSQPVDNHVSPSSFLGQTPAS*PAR	4	1130					22136																		3.816						1.1834
341	338	Adaptor/scaffold	DLG1; DLG1; DLG1	DLG1; DLG1 iso2; DLG1 iso9	§443; §443; §327	disks large homolog 1 isoform 1	Q12959; Q12959-2; Q12959-9	http://www.phosphosite.org/proteinAction.do?id=5240&showAllSites=true	100; 103; 88	FLGQTPAS*PARYSPV; FLGQTPAS*PARYSPV; FLGQTPAS*PARYSPV	CDK1, CDK2; CDK1, CDK2; CDK1, CDK2		PTSM#YM#NDGYAPPDITNSSSQPVDNHVSPSSFLGQTPAS*PAR	4	1134	21369	21365			21051														5.561	4.301			4.944		0.3953	-0.3316			0.0953		0.1401	0.1482
342	339	Adaptor/scaffold	DLG1; DLG1; DLG1	DLG1; DLG1 iso2; DLG1 iso9	§443; §443; §327	disks large homolog 1 isoform 1	Q12959; Q12959-2; Q12959-9	http://www.phosphosite.org/proteinAction.do?id=5240&showAllSites=true	100; 103; 88	FLGQTPAS*PARYSPV; FLGQTPAS*PARYSPV; FLGQTPAS*PARYSPV	CDK1, CDK2; CDK1, CDK2; CDK1, CDK2		PTSM#YM#NDGYAPPDITNSSSQPVDNHVSPSSFLGQTPAS*PAR	4	1134					21065																		4.58						1.7418
343	340	Adaptor/scaffold	DLG1; DLG1; DLG1	DLG1; DLG1 iso2; DLG1 iso9	§443; §443; §327	disks large homolog 1 isoform 1	Q12959; Q12959-2; Q12959-9	http://www.phosphosite.org/proteinAction.do?id=5240&showAllSites=true	100; 103; 88	FLGQTPAS*PARYSPV; FLGQTPAS*PARYSPV; FLGQTPAS*PARYSPV	CDK1, CDK2; CDK1, CDK2; CDK1, CDK2		VAKPTSMYMNDGYAPPDITNSSSQPVDNHVSPSSFLGQTPAS*PAR	4	1200.55					21636																		4.395						2.8709
344	341	Adaptor/scaffold	DLG1; DLG1; DLG1	DLG1; DLG1 iso2; DLG1 iso9	§443; §443; §327	disks large homolog 1 isoform 1	Q12959; Q12959-2; Q12959-9	http://www.phosphosite.org/proteinAction.do?id=5240&showAllSites=true	100; 103; 88	FLGQTPAS*PARYSPV; FLGQTPAS*PARYSPV; FLGQTPAS*PARYSPV	CDK1, CDK2; CDK1, CDK2; CDK1, CDK2		VAKPTSMYM#NDGYAPPDITNSSSQPVDNHVSPSSFLGQTPAS*PAR	4	1204.55		20753			20536	20843														3.989			3.605	4.732		-0.8692			0.5462	1.27		0.0494
345	342	Adaptor/scaffold	DLG1; DLG1; DLG1	DLG1; DLG1 iso2; DLG1 iso9	§443; §443; §327	disks large homolog 1 isoform 1	Q12959; Q12959-2; Q12959-9	http://www.phosphosite.org/proteinAction.do?id=5240&showAllSites=true	100; 103; 88	FLGQTPAS*PARYSPV; FLGQTPAS*PARYSPV; FLGQTPAS*PARYSPV	CDK1, CDK2; CDK1, CDK2; CDK1, CDK2		VAKPTSMYM#NDGYAPPDITNSSSQPVDNHVSPSSFLGQTPAS*PAR	4	1204.55					20512	20954																	4.577	4.524					0.0488	-4.3967
346	343	Adaptor/scaffold	DLG1; DLG1; DLG1	DLG1; DLG1 iso2; DLG1 iso9	§443; §443; §327	disks large homolog 1 isoform 1	Q12959; Q12959-2; Q12959-9	http://www.phosphosite.org/proteinAction.do?id=5240&showAllSites=true	100; 103; 88	FLGQTPAS*PARYSPV; FLGQTPAS*PARYSPV; FLGQTPAS*PARYSPV	CDK1, CDK2; CDK1, CDK2; CDK1, CDK2		VAKPTSM#YMNDGYAPPDITNSSSQPVDNHVSPSSFLGQTPAS*PAR	4	1204.55			21127																		4.191						-0.1368						0.0281
347	344	Adaptor/scaffold	DLG1; DLG1; DLG1	DLG1; DLG1 iso2; DLG1 iso9	§443; §443; §327	disks large homolog 1 isoform 1	Q12959; Q12959-2; Q12959-9	http://www.phosphosite.org/proteinAction.do?id=5240&showAllSites=true	100; 103; 88	FLGQTPAS*PARYSPV; FLGQTPAS*PARYSPV; FLGQTPAS*PARYSPV	CDK1, CDK2; CDK1, CDK2; CDK1, CDK2		VAKPTSM#YMNDGYAPPDITNSSSQPVDNHVSPSSFLGQTPAS*PAR	4	1204.55			21111																		3.78						-0.0363						0.0333
348	345	Adaptor/scaffold	DLG1; DLG1; DLG1	DLG1; DLG1 iso2; DLG1 iso9	§443, §448; §443, §448; §327, §332	disks large homolog 1 isoform 1	Q12959; Q12959-2; Q12959-9	http://www.phosphosite.org/proteinAction.do?id=5240&showAllSites=true	100; 103; 88	FLGQTPAS*PARYSPV, PASPARYS*PVSKAVL; FLGQTPAS*PARYSPV, PASPARYS*PVSKAVL; FLGQTPAS*PARYSPV, PASPARYS*PVSKAVL	CDK1, CDK2; CDK1, CDK2; CDK1, CDK2		LGQTPAS*PARYS*PVSK	2	909.913					8923	9158	9055	9164			8928	9158	34.0542	33.8943			34.3337	34.1112					3.023	3.001					0.709	0.6637
349	346	Adaptor/scaffold	DLG3; DLG3	DLG3; DLG3 iso2	§759; §454	disks large homolog 3 isoform c	Q92796; Q92796-2	http://www.phosphosite.org/proteinAction.do?id=5249&showAllSites=true	90; 58	MEMNRRQT*YEQANKI; MEMNRRQT*YEQANKI			RQT*YEQANK	2	609.269	3608						3608	3686			3524		21.6393	21.2655			21.7332		2.435						0.4027						0.1683
350	347	Adaptor/scaffold	DLG5	DLG5	1295, 1300	disks large homolog 5	Q8TDM6	http://www.phosphosite.org/proteinAction.do?id=11755&showAllSites=true	214	GSERGSVS*HSECSTP, SVSHSECS*TPPQSPL			GSVS*HSECS*TPPQSPLNIDTLSSCSQSQTSASTLPR	4	991.675		19517																		3.89						-0.0452						0.0047
351	348	Adaptor/scaffold	DLG5	DLG5	1305, 1316	disks large homolog 5	Q8TDM6	http://www.phosphosite.org/proteinAction.do?id=11755&showAllSites=true	214	ECSTPPQS*PLNIDTL, IDTLSSCS*QSQTSAS			GSVSHSECSTPPQS*PLNIDTLSSCS*QSQTSASTLPR	4	991.675						19395	19483	19527			19268	19395	60.3675	60.2085			60.6083	60.029						3.498						1.4761
352	349	Adaptor/scaffold	DLG5	DLG5	1311, 1313	disks large homolog 5	Q8TDM6	http://www.phosphosite.org/proteinAction.do?id=11755&showAllSites=true	214	QSPLNIDT*LSSCSQS, PLNIDTLS*SCSQSQT			GSVSHSECSTPPQSPLNIDT*LS*SCSQSQTSASTLPR	4	991.675					19260																		3.868						1.07
353	350	Adaptor/scaffold	DLG5	DLG5	1451, 1479	disks large homolog 5	Q8TDM6	http://www.phosphosite.org/proteinAction.do?id=11755&showAllSites=true	214	LDPAGTHS*TLQGSGT, EQDEGPST*PPAKQSS			SSSHLDPAGTHS*TLQGSGTTTPEHPSVIDPLMEQDEGPST*PPAK	4	1164.26					18091																		5.197						0.4363
354	351	Adaptor/scaffold	DLG5	DLG5	1465, 1479	disks large homolog 5	Q8TDM6	http://www.phosphosite.org/proteinAction.do?id=11755&showAllSites=true	214	TTTPEHPS*VIDPLME, EQDEGPST*PPAKQSS			SSSHLDPAGTHSTLQGSGTTTPEHPS*VIDPLMEQDEGPST*PPAK	4	1164.26					18061																		6.244						0.4363
355	352	Adaptor/scaffold	DLG5	DLG5	1478	disks large homolog 5	Q8TDM6	http://www.phosphosite.org/proteinAction.do?id=11755&showAllSites=true	214	MEQDEGPS*TPPAKQS			SSSHLDPAGTHSTLQGSGTTTPEHPSVIDPLM#EQDEGPS*TPPAK	4	1148.27		15785																		4.221						-1.3248						0.001
356	353	Adaptor/scaffold	DLG5	DLG5	1479	disks large homolog 5	Q8TDM6	http://www.phosphosite.org/proteinAction.do?id=11755&showAllSites=true	214	EQDEGPST*PPAKQSS			SSSHLDPAGTHSTLQGSGTTTPEHPSVIDPLMEQDEGPST*PPAK	4	1144.27					17052	17283																	6.428	5.325					0.9311	1.4008
357	354	Adaptor/scaffold	DLG5	DLG5	1479	disks large homolog 5	Q8TDM6	http://www.phosphosite.org/proteinAction.do?id=11755&showAllSites=true	214	EQDEGPST*PPAKQSS			SSSHLDPAGTHSTLQGSGTTTPEHPSVIDPLMEQDEGPST*PPAK	4	1144.27					17078																		5.387						0.9311
358	355	Adaptor/scaffold	DLG5	DLG5	1479	disks large homolog 5	Q8TDM6	http://www.phosphosite.org/proteinAction.do?id=11755&showAllSites=true	214	EQDEGPST*PPAKQSS			SSSHLDPAGTHSTLQGSGTTTPEHPSVIDPLM#EQDEGPST*PPAK	4	1148.27					15438																		4.307						0.0893
359	356	Adaptor/scaffold	DLGAP3	SAPAP3	484	disks large-associated protein 3	O95886	http://www.phosphosite.org/proteinAction.do?id=10673&showAllSites=true	106	SVFGELES*QAVDALD			AVCGSVFGELES*QAVDALDLPGCFR	4	695.063	16701																		3.042						0.7602						0.0669
360	357	Adaptor/scaffold	DLGAP4; DLGAP4; DLGAP4	SAPAP4; SAPAP4 iso1; SAPAP4 iso3	§915; §912; §376	disks large-associated protein 4 isoform c	Q9Y2H0; Q9Y2H0-1; Q9Y2H0-3	http://www.phosphosite.org/proteinAction.do?id=985401&showAllSites=true	108; 108; 49	NSWQLVET*PEKRKEE; NSWQLVET*PEKRKEE; NSWQLVET*PEKRKEE			ANSWQLVET*PEK	2	741.337	16187	16168	16328	16382	15951	16092	16165	16146	16119	16360	15929	16091	51.8088	51.4387	51.6253	51.5295	51.9988	51.5272	3.812	4.008	3.969	3.983	3.838	3.728	0.4151	0.3993	0.4452	0.4654	0.4697	0.6155	0.3904	0.3749	0.3392	0.3994
361	358	Adaptor/scaffold	DLGAP4; DLGAP4; DLGAP4	SAPAP4; SAPAP4 iso1; SAPAP4 iso3	§915; §912; §376	disks large-associated protein 4 isoform c	Q9Y2H0; Q9Y2H0-1; Q9Y2H0-3	http://www.phosphosite.org/proteinAction.do?id=985401&showAllSites=true	108; 108; 49	NSWQLVET*PEKRKEE; NSWQLVET*PEKRKEE; NSWQLVET*PEKRKEE			ANSWQLVET*PEK	2	741.337	15978	15969	16119	16179	15741	15896	16165	16146	16119	16360	15929	16091	51.8088	51.4387	51.6253	51.5295	51.9988	51.5272	3.607	3.305	3.822	3.636	3.657	3.341	0.4589	0.443	0.5069	0.4438	0.5105	0.7187	0.3436	0.3448	0.4312	0.3282
362	359	Adaptor/scaffold	DLGAP4; DLGAP4; DLGAP4	SAPAP4; SAPAP4 iso1; SAPAP4 iso3	§915; §912; §376	disks large-associated protein 4 isoform c	Q9Y2H0; Q9Y2H0-1; Q9Y2H0-3	http://www.phosphosite.org/proteinAction.do?id=985401&showAllSites=true	108; 108; 49	NSWQLVET*PEKRKEE; NSWQLVET*PEKRKEE; NSWQLVET*PEKRKEE			ANSWQLVET*PEK	2	741.337		16390		16608		16313	16165	16146	16119	16360	15929	16091	51.8088	51.4387	51.6253	51.5295	51.9988	51.5272		3.011		3.185		3.564		0.6226		0.6503		1.1269		0.1895		0.319
363	360	Adaptor/scaffold	DLGAP4; DLGAP4; DLGAP4	SAPAP4; SAPAP4 iso1; SAPAP4 iso3	§915; §912; §376	disks large-associated protein 4 isoform c	Q9Y2H0; Q9Y2H0-1; Q9Y2H0-3	http://www.phosphosite.org/proteinAction.do?id=985401&showAllSites=true	108; 108; 49	NSWQLVET*PEKRKEE; NSWQLVET*PEKRKEE; NSWQLVET*PEKRKEE			ANSWQLVET*PEK	3	494.561	16121	16163	16238		15899		16144	16167	16238	16381	15908	16070	51.7548	51.4927	51.521	51.5817	51.9457	51.4692	2.968	2.75	3.641		3.209		-0.1521	0.5163	0.4169		0.6453		0.0547	0.0528	0.1731
364	361	Adaptor/scaffold	DLGAP4; DLGAP4; DLGAP4	SAPAP4; SAPAP4 iso1; SAPAP4 iso3	§915; §912; §376	disks large-associated protein 4 isoform c	Q9Y2H0; Q9Y2H0-1; Q9Y2H0-3	http://www.phosphosite.org/proteinAction.do?id=985401&showAllSites=true	108; 108; 49	NSWQLVET*PEKRKEE; NSWQLVET*PEKRKEE; NSWQLVET*PEKRKEE			SWQLVET*PEK	2	648.797			16541	16538		16249	16417	16419	16516	16570	16160	16249	52.4513	52.1305	52.1863	52.0477	52.5923	52.1148			2.724	2.831		2.46			0.1888	-0.134		0.1719			0.2232	0.2603
365	362	Adaptor/scaffold	DTL	RAMP	425, §429	denticleless protein homolog	Q9NZJ0	http://www.phosphosite.org/proteinAction.do?id=6421&showAllSites=true	79	PGLVTVTS*SQSTPAK, TVTSSQST*PAKAPRA	CDK2		PGLVTVTS*SQST*PAK	2	816.868				11688																		3.167						-0.9121						0.0465
366	363	Adaptor/scaffold	DTL	RAMP	§429	denticleless protein homolog	Q9NZJ0	http://www.phosphosite.org/proteinAction.do?id=6421&showAllSites=true	79	TVTSSQST*PAKAPRA	CDK2		ESRPGLVTVTSSQST*PAK	2	962.972		8824	8827	9078			8761	8849	8831	9078			33.3402	33.1173	33.4338	33.7848				3.563	3.311	3.749				1.2421	0.6128	-0.4373				0.0476	0.023	0.0573
367	364	Adaptor/scaffold	DTL	RAMP	§429	denticleless protein homolog	Q9NZJ0	http://www.phosphosite.org/proteinAction.do?id=6421&showAllSites=true	79	TVTSSQST*PAKAPRA	CDK2		ESRPGLVTVTSSQST*PAK	3	642.317	8723	8795	8755	9051	8652	8803	8761	8828	8810	9051	8655	8828	33.3402	33.0685	33.3808	33.7377	33.6698	33.338	3.367	3.58	3.529	3.927	4.358	3.016	0.6134	0.5113	0.38	0.0788	-0.6626	0.4658	0.1566	0.1233	0.0584	0.0452
368	365	Adaptor/scaffold	DTL	RAMP	§429	denticleless protein homolog	Q9NZJ0	http://www.phosphosite.org/proteinAction.do?id=6421&showAllSites=true	79	TVTSSQST*PAKAPRA	CDK2		PGLVTVTSSQST*PAK	2	776.885				10634			10348	10497	10426	10634	10217	10454	37.2427	37.2032	37.2858	37.4943	37.548	37.3775				4.134						-0.0704						0.0545
369	366	Adaptor/scaffold	DVL2	DVL2	250	segment polarity protein dishevelled homolog DVL-2	O14641	http://www.phosphosite.org/proteinAction.do?id=8550&showAllSites=true	79	RPPRLERT*SSFSSVT			T*SSFSSVTDSTMSLN	2	822.329	19713						19713	19674	20002	19991	19436	19658	60.967	60.5913	60.9978	60.709	61.045	60.7282	2.178						0.5557						0.0311
370	367	Adaptor/scaffold	DVL2	DVL2	250	segment polarity protein dishevelled homolog DVL-2	O14641	http://www.phosphosite.org/proteinAction.do?id=8550&showAllSites=true	79	RPPRLERT*SSFSSVT			T*SSFSSVTDSTM#SLNIITVTLNM#EK	3	940.097		29982					30025	29982	30689	30591	29768	30137	89.149	88.4305	89.1462	88.9293	88.7997	89.0668		4.128						-0.167						0.0054
371	368	Adaptor/scaffold	DVL2	DVL2	251	segment polarity protein dishevelled homolog DVL-2	O14641	http://www.phosphosite.org/proteinAction.do?id=8550&showAllSites=true	79	PPRLERTS*SFSSVTD			TS*SFSSVTDSTM#SLN	2	830.326	15381			15727															3.506			2.693			0.344			1.4984			0.0025			0.0144
372	369	Adaptor/scaffold	DVL2	DVL2	252	segment polarity protein dishevelled homolog DVL-2	O14641	http://www.phosphosite.org/proteinAction.do?id=8550&showAllSites=true	79	PRLERTSS*FSSVTDS			TSS*FSSVTDSTM#SLN	2	830.326		15462					15409	15462	15550	15709	15236	15398	49.8762	49.7953	49.8273	49.9232	50.2353	49.7637		2.793						0.4314						0.0236
373	370	Adaptor/scaffold	DVL2	DVL2	254	segment polarity protein dishevelled homolog DVL-2	O14641	http://www.phosphosite.org/proteinAction.do?id=8550&showAllSites=true	79	LERTSSFS*SVTDSTM			TSSFS*SVTDSTM#SLN	2	830.326			15548																		2.568						0.3152						0.0767
374	371	Adaptor/scaffold	ENAH; ENAH	Mena; Mena iso2	§125; §125	protein enabled homolog isoform a	Q8N8S7; Q8N8S7-2	http://www.phosphosite.org/proteinAction.do?id=5158&showAllSites=true	67; 64	PTLPRQNS*QLPAQVQ; PTLPRQNS*QLPAQVQ			QNS*QLPAQVQNGPSQEELEIQR	3	858.405	16910		17088	17183	16709	16893	16984	16986	17104	17183	16727	16929	53.8808	53.5565	53.6568	53.7205	54.0428	53.6567	4.059		3.872	3.54	4.647	4.343	0.5918		0.7055	0.3709	0.6202	0.7968	0.2458		0.2686	0.1761
375	372	Adaptor/scaffold	ENAH; ENAH	Mena; Mena iso2	§489; §489	protein enabled homolog isoform a	Q8N8S7; Q8N8S7-2	http://www.phosphosite.org/proteinAction.do?id=5158&showAllSites=true	67; 64	SKASSTST*PEPTRKP; SKASSTST*PEPTRKP			ASSTST*PEPTR	2	607.259	3904	3970	3849	4216	3786	3965	3916	3970	3881	4219	3772	3958	22.3012	21.9122	22.2463	22.675	22.3075	21.933	2.642	2.576	2.619	2.667	2.672	2.37	0.1125	0.2107	0.3421	0.3569	0.1418	0.0378	0.1693	0.1351	0.1617	0.1566
376	373	Adaptor/scaffold	EPB41L1; EPB41L1	EPB41L1; EPB41L1 iso2	§540, §544, §546; §466, §470, §472	band 4.1-like protein 1 isoform a	Q9H4G0; Q9H4G0-2	http://www.phosphosite.org/proteinAction.do?id=6918&showAllSites=true	99; 88	ERERRLPS*SPASPSP, RLPSSPAS*PSPKGTP, PSSPASPS*PKGTPEK; ERERRLPS*SPASPSP, RLPSSPAS*PSPKGTP, PSSPASPS*PKGTPEK			RLPS*SPAS*PS*PK	2	732.29		7032																		2.116						-0.6775						0.0626
377	374	Adaptor/scaffold	EPB41L1; EPB41L1	EPB41L1; EPB41L1 iso2	§541, §544, §546; §467, §470, §472	band 4.1-like protein 1 isoform a	Q9H4G0; Q9H4G0-2	http://www.phosphosite.org/proteinAction.do?id=6918&showAllSites=true	99; 88	RERRLPSS*PASPSPK, RLPSSPAS*PSPKGTP, PSSPASPS*PKGTPEK; RERRLPSS*PASPSPK, RLPSSPAS*PSPKGTP, PSSPASPS*PKGTPEK			RLPSS*PAS*PS*PK	2	732.29					7170		8297	7804			7857	7483	31.2373	30.5725			31.7508	30.0165					2.104						0.9458
378	375	Adaptor/scaffold	EPB41L1; EPB41L1	EPB41L1; EPB41L1 iso2	§541, §546; §467, §472	band 4.1-like protein 1 isoform a	Q9H4G0; Q9H4G0-2	http://www.phosphosite.org/proteinAction.do?id=6918&showAllSites=true	99; 88	RERRLPSS*PASPSPK, PSSPASPS*PKGTPEK; RERRLPSS*PASPSPK, PSSPASPS*PKGTPEK			RLPSS*PASPS*PK	2	692.307		6269					6330	6269	6296	6607	5953	6147	27.6263	27.1005	27.561	27.9458	27.2217	26.8567		2.604						1.5505						0.0409
379	376	Adaptor/scaffold	EPB41L1; EPB41L1	EPB41L1; EPB41L1 iso2	§544, §546; §470, §472	band 4.1-like protein 1 isoform a	Q9H4G0; Q9H4G0-2	http://www.phosphosite.org/proteinAction.do?id=6918&showAllSites=true	99; 88	RLPSSPAS*PSPKGTP, PSSPASPS*PKGTPEK; RLPSSPAS*PSPKGTP, PSSPASPS*PKGTPEK			RLPSSPAS*PS*PK	2	692.307						5952																		2.444						1.3177
380	377	Adaptor/scaffold	EPB41L1; EPB41L1	EPB41L1; EPB41L1 iso2	§546; §472	band 4.1-like protein 1 isoform a	Q9H4G0; Q9H4G0-2	http://www.phosphosite.org/proteinAction.do?id=6918&showAllSites=true	99; 88	PSSPASPS*PKGTPEK; PSSPASPS*PKGTPEK			LPSSPASPS*PK	2	574.273	6710	6688	6827	7022	6550	6657	6771	6688	6737	7153	6604	6713	28.627	28.2672	28.548	29.1595	28.7312	28.1795	2.999	2.805	2.052	2.81	2.75	2.438	0.2464	0.2533	0.4419	0.4738	0.7412	0.1587	0.1827	0.1996	0.0918	0.2056
381	378	Adaptor/scaffold	EPB41L1; EPB41L1	EPB41L1; EPB41L1 iso2	§546; §472	band 4.1-like protein 1 isoform a	Q9H4G0; Q9H4G0-2	http://www.phosphosite.org/proteinAction.do?id=6918&showAllSites=true	99; 88	PSSPASPS*PKGTPEK; PSSPASPS*PKGTPEK			LPSSPASPS*PK	2	574.273			6599				6771	6688	6737	7153	6604	6713	28.627	28.2672	28.548	29.1595	28.7312	28.1795			2.307						-0.6062						0.2056
382	379	Adaptor/scaffold	EPB41L1; EPB41L1	EPB41L1; EPB41L1 iso2	§546; §472	band 4.1-like protein 1 isoform a	Q9H4G0; Q9H4G0-2	http://www.phosphosite.org/proteinAction.do?id=6918&showAllSites=true	99; 88	PSSPASPS*PKGTPEK; PSSPASPS*PKGTPEK			RLPSSPASPS*PK	2	652.324	6184	6009	6088	6546	5915	6003	6120	6133	6044	6546	5953	6063	27.1465	26.6588	26.9822	27.5682	27.2217	26.6583	2.011	2.424	2.446	2.188	2.209	2.692	0.1657	0.2053	0.1591	0.562	-0.4075	-0.4635	0.1505	0.0757	0.279	0.1189
383	380	Adaptor/scaffold	EPB41L1; EPB41L1	EPB41L1; EPB41L1 iso2	§546; §472	band 4.1-like protein 1 isoform a	Q9H4G0; Q9H4G0-2	http://www.phosphosite.org/proteinAction.do?id=6918&showAllSites=true	99; 88	PSSPASPS*PKGTPEK; PSSPASPS*PKGTPEK			RLPSSPASPS*PK	2	652.324	5963						6120	6133	6044	6546	5953	6063	27.1465	26.6588	26.9822	27.5682	27.2217	26.6583	2.436						0.1503						0.2498
384	381	Adaptor/scaffold	EPB41L1; EPB41L1	EPB41L1; EPB41L1 iso2	§546; §472	band 4.1-like protein 1 isoform a	Q9H4G0; Q9H4G0-2	http://www.phosphosite.org/proteinAction.do?id=6918&showAllSites=true	99; 88	PSSPASPS*PKGTPEK; PSSPASPS*PKGTPEK			RLPSSPASPS*PK	3	435.218	6104	6042	6007	6376			6104	6112	6044	6443	5932	6063	27.1465	26.6145	26.9822	27.5682	27.172	26.6583	3.087	2.387	2.424	2.198			-0.1265	-0.3758	0.3032	-0.3878			0.0456	0.037	0.1107	0.1281
385	382	Adaptor/scaffold	EPB41L1; EPB41L1	EPB41L1; EPB41L1 iso2	§546, §550; §472, §476	band 4.1-like protein 1 isoform a	Q9H4G0; Q9H4G0-2	http://www.phosphosite.org/proteinAction.do?id=6918&showAllSites=true	99; 88	PSSPASPS*PKGTPEK, ASPSPKGT*PEKANER; PSSPASPS*PKGTPEK, ASPSPKGT*PEKANER			LPSSPASPS*PKGT*PEK	2	870.386	6867	6861	6836	7183			6897	6973	6905	7183	6772	6860	28.9255	28.6108	28.932	29.3503	29.135	28.5242	3.329	3.353	3.229	2.94			0.0247	0.5806	0.0393	0.2682			0.112	0.1257	0.1373	0.1206
386	383	Adaptor/scaffold	EPB41L1; EPB41L1	EPB41L1; EPB41L1 iso2	§546, §550; §472, §476	band 4.1-like protein 1 isoform a	Q9H4G0; Q9H4G0-2	http://www.phosphosite.org/proteinAction.do?id=6918&showAllSites=true	99; 88	PSSPASPS*PKGTPEK, ASPSPKGT*PEKANER; PSSPASPS*PKGTPEK, ASPSPKGT*PEKANER			RLPSSPASPS*PKGT*PEK	2	948.437	6220	6234	6145	6558		6222	6288	6343	6254	6558	6163	6251	27.5287	27.152	27.4657	27.9923	27.7163	27.1077	3.333	3.641	4.062	3.083		3.346	0.5507	0.2967	0.2725	0.5065		0.5345	0.1174	0.0998	0.0972	0.071
387	384	Adaptor/scaffold	EPB41L1; EPB41L1	EPB41L1; EPB41L1 iso2	§546, §550; §472, §476	band 4.1-like protein 1 isoform a	Q9H4G0; Q9H4G0-2	http://www.phosphosite.org/proteinAction.do?id=6918&showAllSites=true	99; 88	PSSPASPS*PKGTPEK, ASPSPKGT*PEKANER; PSSPASPS*PKGTPEK, ASPSPKGT*PEKANER			RLPSSPASPS*PKGT*PEK	3	632.627	6398	6302					6398	6322	6233	6607	6163	6251	27.5768	27.1005	27.4165	27.9458	27.7163	27.1077	2.584	2.716					0.2931	0.3303					0.1666	0.1107
388	385	Adaptor/scaffold	EPB41L1; EPB41L1	EPB41L1; EPB41L1 iso2	§667; §593	band 4.1-like protein 1 isoform a	Q9H4G0; Q9H4G0-2	http://www.phosphosite.org/proteinAction.do?id=6918&showAllSites=true	99; 88	DLNKGAPS*QDDESGG; DLNKGAPS*QDDESGG			GAPS*QDDESGGIEDSPDR	2	956.366	7314	7237	7276	7522	7163	7227													3.827	4.609	4.54	4.399	3.604	4.647	0.1234	0.4266	0.053	-0.0503	-0.6132	0.6766	0.3694	0.3281	0.3842	0.3985
389	386	Adaptor/scaffold	EPB41L1; EPB41L1	EPB41L1; EPB41L1 iso2	§667; §593	band 4.1-like protein 1 isoform a	Q9H4G0; Q9H4G0-2	http://www.phosphosite.org/proteinAction.do?id=6918&showAllSites=true	99; 88	DLNKGAPS*QDDESGG; DLNKGAPS*QDDESGG			GAPS*QDDESGGIEDSPDR	2	956.366		7390				7206														3.224				3.606		0.7125				1.8733		0.1631
390	387	Adaptor/scaffold	EPB41L1; EPB41L1	EPB41L1; EPB41L1 iso2	§667, §686; §593, §612	band 4.1-like protein 1 isoform a	Q9H4G0; Q9H4G0-2	http://www.phosphosite.org/proteinAction.do?id=6918&showAllSites=true	99; 88	DLNKGAPS*QDDESGG, PDRGACST*PDMPQFE; DLNKGAPS*QDDESGG, PDRGACST*PDMPQFE			GAPS*QDDESGGIEDSPDRGACST*PDMPQFEPVK	4	909.86				18494																		4.159						-0.5038						0.0056
391	388	Adaptor/scaffold	EPB41L1; EPB41L1	EPB41L1; EPB41L1 iso2	§672; §598	band 4.1-like protein 1 isoform a	Q9H4G0; Q9H4G0-2	http://www.phosphosite.org/proteinAction.do?id=6918&showAllSites=true	99; 88	APSQDDES*GGIEDSP; APSQDDES*GGIEDSP			GAPSQDDES*GGIEDSPDR	2	956.366	6992	6928	6944	7229	6812	6889													4.243	4.368	4.162	4.299	3.813	3.944	0.404	0.4582	0.0131	0.2954	0.9424	0.1207	0.255	0.3001	0.307	0.2502
392	389	Adaptor/scaffold	EPB41L1; EPB41L1	EPB41L1; EPB41L1 iso2	§672; §598	band 4.1-like protein 1 isoform a	Q9H4G0; Q9H4G0-2	http://www.phosphosite.org/proteinAction.do?id=6918&showAllSites=true	99; 88	APSQDDES*GGIEDSP; APSQDDES*GGIEDSP			GAPSQDDES*GGIEDSPDR	2	956.366	6977																		4.488						0.6905						0.2591
393	390	Adaptor/scaffold	EPB41L1; EPB41L1	EPB41L1; EPB41L1 iso2	§672, §678; §598, §604	band 4.1-like protein 1 isoform a	Q9H4G0; Q9H4G0-2	http://www.phosphosite.org/proteinAction.do?id=6918&showAllSites=true	99; 88	APSQDDES*GGIEDSP, ESGGIEDS*PDRGACS; APSQDDES*GGIEDSP, ESGGIEDS*PDRGACS			GAPSQDDES*GGIEDS*PDR	2	996.349	6767	6677	6729	7025		6649	6750	6700	6737	7025	6541	6671	28.5768	27.9717	28.548	28.8743	28.5832	28.079	3.551	3.863	4.119	3.605		3.51	0.4293	0.0276	0.6697	0.2647		1.7335	0.3017	0.3238	0.333	0.2017
394	391	Adaptor/scaffold	EPB41L1; EPB41L1	EPB41L1; EPB41L1 iso2	§672, §685; §598, §611	band 4.1-like protein 1 isoform a	Q9H4G0; Q9H4G0-2	http://www.phosphosite.org/proteinAction.do?id=6918&showAllSites=true	99; 88	APSQDDES*GGIEDSP, SPDRGACS*TPDMPQF; APSQDDES*GGIEDSP, SPDRGACS*TPDMPQF			GAPSQDDES*GGIEDSPDRGACS*TPDMPQFEPVK	4	909.86	18237			18508															3.94			3.588			-0.3644			-0.5038			0.0038			0.0148
395	392	Adaptor/scaffold	EPB41L1; EPB41L1	EPB41L1; EPB41L1 iso2	§678; §604	band 4.1-like protein 1 isoform a	Q9H4G0; Q9H4G0-2	http://www.phosphosite.org/proteinAction.do?id=6918&showAllSites=true	99; 88	ESGGIEDS*PDRGACS; ESGGIEDS*PDRGACS			GAPSQDDESGGIEDS*PDR	2	956.366	6450	6412	6406	6718	6279	6379	6519	6448	6464	6718	6331	6398	28.053	27.389	27.9337	28.3137	28.098	27.4475	5.398	4.584	4.371	4.871	5.279	4.545	0.3337	0.063	-0.0797	0.2319	0.046	0.2752	0.3618	0.3678	0.3598	0.3424
396	393	Adaptor/scaffold	EPB41L1; EPB41L1	EPB41L1; EPB41L1 iso2	§678; §604	band 4.1-like protein 1 isoform a	Q9H4G0; Q9H4G0-2	http://www.phosphosite.org/proteinAction.do?id=6918&showAllSites=true	99; 88	ESGGIEDS*PDRGACS; ESGGIEDS*PDRGACS			GAPSQDDESGGIEDS*PDR	2	956.366	6682				6453		6519	6448	6464	6718	6331	6398	28.053	27.389	27.9337	28.3137	28.098	27.4475	3.772				5.097		0.1816				-0.082		0.3324
397	394	Adaptor/scaffold	EPB41L1; EPB41L1	EPB41L1; EPB41L1 iso2	§678; §604	band 4.1-like protein 1 isoform a	Q9H4G0; Q9H4G0-2	http://www.phosphosite.org/proteinAction.do?id=6918&showAllSites=true	99; 88	ESGGIEDS*PDRGACS; ESGGIEDS*PDRGACS			GAPSQDDESGGIEDS*PDR	3	637.913	6487	6421	6414	6748	6321	6386	6540	6448	6464	6748	6352	6398	28.0995	27.389	27.9337	28.3137	28.1467	27.4475	4.178	3.82	4.54	4.672	4.532	4.804	0.442	0.3361	0.704	0.313	0.4152	0.258	0.3457	0.2606	0.3051	0.3141
398	395	Adaptor/scaffold	EPB41L1; EPB41L1	EPB41L1; EPB41L1 iso2	§678, §685; §604, §611	band 4.1-like protein 1 isoform a	Q9H4G0; Q9H4G0-2	http://www.phosphosite.org/proteinAction.do?id=6918&showAllSites=true	99; 88	ESGGIEDS*PDRGACS, SPDRGACS*TPDMPQF; ESGGIEDS*PDRGACS, SPDRGACS*TPDMPQF			GAPSQDDESGGIEDS*PDRGACS*TPDMPQFEPVK	4	909.86		18276	18481																	4.151	3.995					0.5481	-0.4367					0.0304	0.0524
399	396	Adaptor/scaffold	EPB41L1; EPB41L1	EPB41L1; EPB41L1 iso2	§678, §685; §604, §611	band 4.1-like protein 1 isoform a	Q9H4G0; Q9H4G0-2	http://www.phosphosite.org/proteinAction.do?id=6918&showAllSites=true	99; 88	ESGGIEDS*PDRGACS, SPDRGACS*TPDMPQF; ESGGIEDS*PDRGACS, SPDRGACS*TPDMPQF			GAPSQDDESGGIEDS*PDRGACS*TPDM#PQFEPVK	3	1218.14				15116			14905	14970	15025	15116	14690	14873	48.5967	48.4502	48.5135	48.6183	48.8153	48.4045				5.319						-0.4559						0.0325
400	397	Adaptor/scaffold	EPB41L1; EPB41L1	EPB41L1; EPB41L1 iso2	§678, §685; §604, §611	band 4.1-like protein 1 isoform a	Q9H4G0; Q9H4G0-2	http://www.phosphosite.org/proteinAction.do?id=6918&showAllSites=true	99; 88	ESGGIEDS*PDRGACS, SPDRGACS*TPDMPQF; ESGGIEDS*PDRGACS, SPDRGACS*TPDMPQF			GAPSQDDESGGIEDS*PDRGACS*TPDM#PQFEPVK	3	1218.14				15371			14905	14970	15025	15116	14690	14873	48.5967	48.4502	48.5135	48.6183	48.8153	48.4045				4.875						1.5056						0.0488
401	398	Adaptor/scaffold	EPB41L1; EPB41L1	EPB41L1; EPB41L1 iso2	§678, §685; §604, §611	band 4.1-like protein 1 isoform a	Q9H4G0; Q9H4G0-2	http://www.phosphosite.org/proteinAction.do?id=6918&showAllSites=true	99; 88	ESGGIEDS*PDRGACS, SPDRGACS*TPDMPQF; ESGGIEDS*PDRGACS, SPDRGACS*TPDMPQF			GAPSQDDESGGIEDS*PDRGACS*TPDM#PQFEPVK	4	913.859			14957	15156																	3.111	4.136					0.3361	0.9608					0.0114	0.0208
402	399	Adaptor/scaffold	EPB41L1; EPB41L1	EPB41L1; EPB41L1 iso2	§678, §686; §604, §612	band 4.1-like protein 1 isoform a	Q9H4G0; Q9H4G0-2	http://www.phosphosite.org/proteinAction.do?id=6918&showAllSites=true	99; 88	ESGGIEDS*PDRGACS, PDRGACST*PDMPQFE; ESGGIEDS*PDRGACS, PDRGACST*PDMPQFE			GAPSQDDESGGIEDS*PDRGACST*PDMPQFEPVK	4	909.86			18584		17951	18179	18265	18267	18584	18521	18029	18230	57.1982	56.8777	57.1943	56.9608	57.4085	57.026			3.515		3.282	3.435			0.3001		0.386	-0.0922			0.0097
403	400	Adaptor/scaffold	EPB41L1; EPB41L1	EPB41L1; EPB41L1 iso2	§678, §686; §604, §612	band 4.1-like protein 1 isoform a	Q9H4G0; Q9H4G0-2	http://www.phosphosite.org/proteinAction.do?id=6918&showAllSites=true	99; 88	ESGGIEDS*PDRGACS, PDRGACST*PDMPQFE; ESGGIEDS*PDRGACS, PDRGACST*PDMPQFE			GAPSQDDESGGIEDS*PDRGACST*PDM#PQFEPVK	4	913.859	14839	14936	14992	15254			14863	14936	15067	15205	14732	14915	48.4865	48.504	48.6182	48.6693	48.9247	48.5142	4.008	3.544	4.087	3.472			2.8321	1.7126	0.557	0.9445			0.0138	0.0148	0.0545	0.048
404	401	Adaptor/scaffold	EPB41L1; EPB41L1	EPB41L1; EPB41L1 iso2	§685; §611	band 4.1-like protein 1 isoform a	Q9H4G0; Q9H4G0-2	http://www.phosphosite.org/proteinAction.do?id=6918&showAllSites=true	99; 88	SPDRGACS*TPDMPQF; SPDRGACS*TPDMPQF			GACS*TPDM#PQFEPVK	2	880.357		16673	16770	17098		16620														2.671	3.241	2.786		2.388		1.0036	0.7774	0.2876		1.2459		0.0344	0.0668	0.0062
405	402	Adaptor/scaffold	EPB41L1; EPB41L1	EPB41L1; EPB41L1 iso2	§685; §611	band 4.1-like protein 1 isoform a	Q9H4G0; Q9H4G0-2	http://www.phosphosite.org/proteinAction.do?id=6918&showAllSites=true	99; 88	SPDRGACS*TPDMPQF; SPDRGACS*TPDMPQF			GACS*TPDM#PQFEPVK	2	880.357		13152	15795	16888																2.537	3.086	2.704				0.5758	0.0692	0.5908				0.021	0.0045	0.0021
406	403	Adaptor/scaffold	EPB41L1; EPB41L1	EPB41L1; EPB41L1 iso2	§685; §611	band 4.1-like protein 1 isoform a	Q9H4G0; Q9H4G0-2	http://www.phosphosite.org/proteinAction.do?id=6918&showAllSites=true	99; 88	SPDRGACS*TPDMPQF; SPDRGACS*TPDMPQF			GACS*TPDM#PQFEPVK	2	880.357		16922																		3.028						0.4394						0.0329
407	404	Adaptor/scaffold	EPB41L1; EPB41L1	EPB41L1; EPB41L1 iso2	§686; §612	band 4.1-like protein 1 isoform a	Q9H4G0; Q9H4G0-2	http://www.phosphosite.org/proteinAction.do?id=6918&showAllSites=true	99; 88	PDRGACST*PDMPQFE; PDRGACST*PDMPQFE			GACST*PDMPQFEPVK	2	872.36	16859	17072	17189	17304	16624	17014	16942	16986	17189	17240	16727	16929	53.7763	53.5565	53.6072	53.7205	54.0428	53.6567	3.883	3.699	4.239	3.612	4.083	3.967	0.2735	0.3957	0.4786	0.447	0.3251	0.588	0.0371	0.0301	0.0552	0.0636
408	405	Adaptor/scaffold	EPB41L1; EPB41L1	EPB41L1; EPB41L1 iso2	§686; §612	band 4.1-like protein 1 isoform a	Q9H4G0; Q9H4G0-2	http://www.phosphosite.org/proteinAction.do?id=6918&showAllSites=true	99; 88	PDRGACST*PDMPQFE; PDRGACST*PDMPQFE			GACST*PDMPQFEPVK	2	872.36		16864	16979	17103		16810	16942	16986	17189	17240	16727	16929	53.7763	53.5565	53.6072	53.7205	54.0428	53.6567		3.694	3.483	3.658		3.623		0.2762	0.4001	0.383		0.54		0.0437	0.0423	0.0791
409	406	Adaptor/scaffold	EPB41L1; EPB41L1	EPB41L1; EPB41L1 iso2	§686; §612	band 4.1-like protein 1 isoform a	Q9H4G0; Q9H4G0-2	http://www.phosphosite.org/proteinAction.do?id=6918&showAllSites=true	99; 88	PDRGACST*PDMPQFE; PDRGACST*PDMPQFE			GACST*PDM#PQFEPVK	2	880.357	12119	12648	12684	13260	12814	12535	12238	12206	12295	12454	12023	12209	41.9187	41.758	41.807	41.8375	42.042	41.6933	4.209	3.783	3.636	3.909	2.618	3.97	0.3349	0.6559	0.5815	0.9422	0.3011	0.5095	0.0638	0.0526	0.055	0.0413
410	407	Adaptor/scaffold	EPB41L1; EPB41L1	EPB41L1; EPB41L1 iso2	§686; §612	band 4.1-like protein 1 isoform a	Q9H4G0; Q9H4G0-2	http://www.phosphosite.org/proteinAction.do?id=6918&showAllSites=true	99; 88	PDRGACST*PDMPQFE; PDRGACST*PDMPQFE			GACST*PDM#PQFEPVK	2	880.357	12323	12409	12401	12518	12109	12317	12238	12206	12295	12454	12023	12209	41.9187	41.758	41.807	41.8375	42.042	41.6933	3.415	3.77	3.994	3.432	3.642	3.666	0.3254	0.2411	0.1686	0.2725	0.2419	0.4617	0.058	0.0487	0.0323	0.0392
411	408	Adaptor/scaffold	EPB41L1; EPB41L1	EPB41L1; EPB41L1 iso2	§686; §612	band 4.1-like protein 1 isoform a	Q9H4G0; Q9H4G0-2	http://www.phosphosite.org/proteinAction.do?id=6918&showAllSites=true	99; 88	PDRGACST*PDMPQFE; PDRGACST*PDMPQFE			GACST*PDM#PQFEPVK	2	880.357	12585	12857	12206	13686	12347	12972	12238	12206	12295	12454	12023	12209	41.9187	41.758	41.807	41.8375	42.042	41.6933	3.756	3.447	3.915	3.029	3.631	2.763	-0.0053	0.2125	0.2708	0.5387	0.491	0.4192	0.0505	0.0354	0.038	0.0613
412	409	Adaptor/scaffold	EPB41L1; EPB41L1	EPB41L1; EPB41L1 iso2	§686; §612	band 4.1-like protein 1 isoform a	Q9H4G0; Q9H4G0-2	http://www.phosphosite.org/proteinAction.do?id=6918&showAllSites=true	99; 88	PDRGACST*PDMPQFE; PDRGACST*PDMPQFE			GACST*PDM#PQFEPVK	2	880.357	16650	12206	16987	12731	11914	12115	12238	12206	12295	12454	12023	12209	41.9187	41.758	41.807	41.8375	42.042	41.6933	2.293	3.832	2.428	3.6	3.884	3.907	1.4721	0.3152	0.5581	0.3925	0.3348	0.425	0.0607	0.0415	0.0682	0.0362
413	410	Adaptor/scaffold	EPB41L1; EPB41L1	EPB41L1; EPB41L1 iso2	§686; §612	band 4.1-like protein 1 isoform a	Q9H4G0; Q9H4G0-2	http://www.phosphosite.org/proteinAction.do?id=6918&showAllSites=true	99; 88	PDRGACST*PDMPQFE; PDRGACST*PDMPQFE			GACST*PDM#PQFEPVK	2	880.357	14815	13489	13313	12945	13261	13193	12238	12206	12295	12454	12023	12209	41.9187	41.758	41.807	41.8375	42.042	41.6933	3.142	3.106	3.44	3.841	2.97	2.967	0.6369	-1.0098	0.8867	0.5003	0.7179	0.9003	0.0075	0.0422	0.0202	0.0499
414	411	Adaptor/scaffold	EPB41L1; EPB41L1	EPB41L1; EPB41L1 iso2	§686; §612	band 4.1-like protein 1 isoform a	Q9H4G0; Q9H4G0-2	http://www.phosphosite.org/proteinAction.do?id=6918&showAllSites=true	99; 88	PDRGACST*PDMPQFE; PDRGACST*PDMPQFE			GACST*PDM#PQFEPVK	2	880.357	14142	13954	15461	14887	14122	15221	12238	12206	12295	12454	12023	12209	41.9187	41.758	41.807	41.8375	42.042	41.6933	2.779	3.291	2.931	2.991	3.189	3.39	3.5613	0.7822	1.189	0.327	-0.4311	-0.9749	0.0512	0.0959	0.0269	0.0268
415	412	Adaptor/scaffold	EPB41L1; EPB41L1	EPB41L1; EPB41L1 iso2	§686; §612	band 4.1-like protein 1 isoform a	Q9H4G0; Q9H4G0-2	http://www.phosphosite.org/proteinAction.do?id=6918&showAllSites=true	99; 88	PDRGACST*PDMPQFE; PDRGACST*PDMPQFE			GACST*PDM#PQFEPVK	2	880.357	13744	14168	13568	14034	15017	15032	12238	12206	12295	12454	12023	12209	41.9187	41.758	41.807	41.8375	42.042	41.6933	3.068	3.309	3.23	3.224	3.087	2.644	0.1911	0.1282	-0.2519	0.5847	-0.6535	-0.3545	0.0411	0.0284	0.1152	0.035
416	413	Adaptor/scaffold	EPB41L1; EPB41L1	EPB41L1; EPB41L1 iso2	§686; §612	band 4.1-like protein 1 isoform a	Q9H4G0; Q9H4G0-2	http://www.phosphosite.org/proteinAction.do?id=6918&showAllSites=true	99; 88	PDRGACST*PDMPQFE; PDRGACST*PDMPQFE			GACST*PDM#PQFEPVK	2	880.357	14568	14796	14912	13470	13678	13572	12238	12206	12295	12454	12023	12209	41.9187	41.758	41.807	41.8375	42.042	41.6933	3.418	3.127	3.067	3.206	2.888	2.833	-0.6213	0.3952	0.2493	0.8382	0.93	1.3451	0.0355	0.0458	0.0101	0.0294
417	414	Adaptor/scaffold	EPB41L1; EPB41L1	EPB41L1; EPB41L1 iso2	§686; §612	band 4.1-like protein 1 isoform a	Q9H4G0; Q9H4G0-2	http://www.phosphosite.org/proteinAction.do?id=6918&showAllSites=true	99; 88	PDRGACST*PDMPQFE; PDRGACST*PDMPQFE			GACST*PDM#PQFEPVK	2	880.357	13468	13750	13100	12323	13468	13361	12238	12206	12295	12454	12023	12209	41.9187	41.758	41.807	41.8375	42.042	41.6933	2.714	2.906	3.249	3.757	2.702	2.863	0.6097	-0.036	0.5013	-3.6693	1.5045	0.2084	0.0387	0.014	0.0345	0.0486
418	415	Adaptor/scaffold	EPB41L1; EPB41L1	EPB41L1; EPB41L1 iso2	§686; §612	band 4.1-like protein 1 isoform a	Q9H4G0; Q9H4G0-2	http://www.phosphosite.org/proteinAction.do?id=6918&showAllSites=true	99; 88	PDRGACST*PDMPQFE; PDRGACST*PDMPQFE			GACST*PDM#PQFEPVK	2	880.357	15148	15157	14223	15297	14542	14676	12238	12206	12295	12454	12023	12209	41.9187	41.758	41.807	41.8375	42.042	41.6933	2.828	3.048	3.206	3.454	3.234	2.406	1.1305	0.6612	-0.1833	0.8222	0.4093	-2.8362	0.0678	0.0684	0.0206	0.0019
419	416	Adaptor/scaffold	EPB41L1; EPB41L1	EPB41L1; EPB41L1 iso2	§686; §612	band 4.1-like protein 1 isoform a	Q9H4G0; Q9H4G0-2	http://www.phosphosite.org/proteinAction.do?id=6918&showAllSites=true	99; 88	PDRGACST*PDMPQFE; PDRGACST*PDMPQFE			GACST*PDM#PQFEPVK	2	880.357	13219	14696	13778	15092	13049	16903	12238	12206	12295	12454	12023	12209	41.9187	41.758	41.807	41.8375	42.042	41.6933	3.401	2.95	2.923	2.752	3.605	2.54	1.0235	0.1675	0.8974	1.1761	0.7012	0.0895	0.0762	0.0207	0.0234	0.0441
420	417	Adaptor/scaffold	EPB41L1; EPB41L1	EPB41L1; EPB41L1 iso2	§686; §612	band 4.1-like protein 1 isoform a	Q9H4G0; Q9H4G0-2	http://www.phosphosite.org/proteinAction.do?id=6918&showAllSites=true	99; 88	PDRGACST*PDMPQFE; PDRGACST*PDMPQFE			GACST*PDM#PQFEPVK	2	880.357	14436	15384	14581	15762		13551	12238	12206	12295	12454	12023	12209	41.9187	41.758	41.807	41.8375	42.042	41.6933	3.62	3.023	3.704	3.434		2.999	0.9302	0.7486	-0.3144	0.0156		0.7872	0.0591	0.0667	0.0393	0.0566
421	418	Adaptor/scaffold	EPB41L1; EPB41L1	EPB41L1; EPB41L1 iso2	§686; §612	band 4.1-like protein 1 isoform a	Q9H4G0; Q9H4G0-2	http://www.phosphosite.org/proteinAction.do?id=6918&showAllSites=true	99; 88	PDRGACST*PDMPQFE; PDRGACST*PDMPQFE			GACST*PDM#PQFEPVK	2	880.357		15303	13981	13826		15287	12238	12206	12295	12454	12023	12209	41.9187	41.758	41.807	41.8375	42.042	41.6933		3.614	3.276	3.476		3.293		0.9803	0.1799	-0.6602		0.2227		0.0593	0.0451	0.0239
422	419	Adaptor/scaffold	EPB41L1; EPB41L1	EPB41L1; EPB41L1 iso2	§686; §612	band 4.1-like protein 1 isoform a	Q9H4G0; Q9H4G0-2	http://www.phosphosite.org/proteinAction.do?id=6918&showAllSites=true	99; 88	PDRGACST*PDMPQFE; PDRGACST*PDMPQFE			GACST*PDM#PQFEPVK	2	880.357		14587	15251	14249		13758	12238	12206	12295	12454	12023	12209	41.9187	41.758	41.807	41.8375	42.042	41.6933		3.332	3.714	3.319		3.018		-0.0831	-0.9726	0.0814		0.6647		0.0538	0.1297	0.0037
423	420	Adaptor/scaffold	EPB41L1; EPB41L1	EPB41L1; EPB41L1 iso2	§686; §612	band 4.1-like protein 1 isoform a	Q9H4G0; Q9H4G0-2	http://www.phosphosite.org/proteinAction.do?id=6918&showAllSites=true	99; 88	PDRGACST*PDMPQFE; PDRGACST*PDMPQFE			GACST*PDM#PQFEPVK	2	880.357		14379	14706	15452		14538	12238	12206	12295	12454	12023	12209	41.9187	41.758	41.807	41.8375	42.042	41.6933		3.031	3.353	3.221		3.126		0.2738	0.0426	0.6921		0.8578		0.0163	0.0582	0.0228
424	421	Adaptor/scaffold	EPB41L1; EPB41L1	EPB41L1; EPB41L1 iso2	§686; §612	band 4.1-like protein 1 isoform a	Q9H4G0; Q9H4G0-2	http://www.phosphosite.org/proteinAction.do?id=6918&showAllSites=true	99; 88	PDRGACST*PDMPQFE; PDRGACST*PDMPQFE			GACST*PDM#PQFEPVK	2	880.357			14455	14463		14218	12238	12206	12295	12454	12023	12209	41.9187	41.758	41.807	41.8375	42.042	41.6933			3.393	3.602		3.336			-0.7498	-0.1848		0.7037			0.0378	0.0001
425	422	Adaptor/scaffold	EPB41L1; EPB41L1	EPB41L1; EPB41L1 iso2	§686; §612	band 4.1-like protein 1 isoform a	Q9H4G0; Q9H4G0-2	http://www.phosphosite.org/proteinAction.do?id=6918&showAllSites=true	99; 88	PDRGACST*PDMPQFE; PDRGACST*PDMPQFE			GACST*PDM#PQFEPVK	2	880.357				14669		14034	12238	12206	12295	12454	12023	12209	41.9187	41.758	41.807	41.8375	42.042	41.6933				3.177		3.677				-0.1922		-0.1696				0.0433
426	423	Adaptor/scaffold	EPB41L1; EPB41L1	EPB41L1; EPB41L1 iso2	§686; §612	band 4.1-like protein 1 isoform a	Q9H4G0; Q9H4G0-2	http://www.phosphosite.org/proteinAction.do?id=6918&showAllSites=true	99; 88	PDRGACST*PDMPQFE; PDRGACST*PDMPQFE			GACST*PDM#PQFEPVK	2	880.357						14453	12238	12206	12295	12454	12023	12209	41.9187	41.758	41.807	41.8375	42.042	41.6933						3.212						1.4434
427	424	Adaptor/scaffold	EPB41L1; EPB41L1	EPB41L1; EPB41L1 iso2	§686; §612	band 4.1-like protein 1 isoform a	Q9H4G0; Q9H4G0-2	http://www.phosphosite.org/proteinAction.do?id=6918&showAllSites=true	99; 88	PDRGACST*PDMPQFE; PDRGACST*PDMPQFE			GACST*PDM#PQFEPVK	2	880.357						13984	12238	12206	12295	12454	12023	12209	41.9187	41.758	41.807	41.8375	42.042	41.6933						3.126						1.0317
428	425	Adaptor/scaffold	EPB41L1; EPB41L1	EPB41L1; EPB41L1 iso2	§686; §612	band 4.1-like protein 1 isoform a	Q9H4G0; Q9H4G0-2	http://www.phosphosite.org/proteinAction.do?id=6918&showAllSites=true	99; 88	PDRGACST*PDMPQFE; PDRGACST*PDMPQFE			GACST*PDM#PQFEPVK	3	587.24	12160	12267	12262	12403	11989	12194	12160	12324	12337	12412	11981	12209	41.9187	41.758	41.9103	41.734	41.9325	41.6933	2.819	2.809	3.153	2.946	2.827	3.091	0.472	0.5389	0.4834	0.9587	-0.6835	0.1181	0.0692	0.0188	0.1098	0.0635
429	426	Adaptor/scaffold	EPS15	EPS15	§790, §796	epidermal growth factor receptor substrate 15 isoform B	P42566	http://www.phosphosite.org/proteinAction.do?id=4549&showAllSites=true	99	PLPPGKRS*INKLDSP, RSINKLDS*PDPFKLN			S*INKLDS*PDPFK	2	760.825	16805				16563		16858	16839	16999	17114	16580	16733	53.565	53.1868	53.3948	53.4092	53.6703	53.3405	2.579				3.181		0.4259				0.2422		0.1856
430	427	Adaptor/scaffold	EPS15L1; EPS15L1	EPS15R; EPS15R iso2	§797; §797	epidermal growth factor receptor substrate 15-like 1	Q9UBC2; Q9UBC2-2	http://www.phosphosite.org/proteinAction.do?id=27565801&showAllSites=true	94; 100	KPPSGKST*PVSQLGS; KPPSGKST*PVSQLGS			ST*PVSQLGSADFPEAPDPFQPLGADSGDPFQSK	3	1157.19	29989		30548	30656			29983	29896	30542	30656	29705	30053	89.029	88.5495	88.7388	89.1015	88.6203	88.8307	3.491		3.591	5.408			0.152		0.7283	1.3792			0.0048		0.019	0.0491
431	428	Adaptor/scaffold	EPS15L1; EPS15L1	EPS15R; EPS15R iso2	§797; §797	epidermal growth factor receptor substrate 15-like 1	Q9UBC2; Q9UBC2-2	http://www.phosphosite.org/proteinAction.do?id=27565801&showAllSites=true	94; 100	KPPSGKST*PVSQLGS; KPPSGKST*PVSQLGS			ST*PVSQLGSADFPEAPDPFQPLGADSGDPFQSK	3	1157.19			30592				29983	29896	30542	30656	29705	30053	89.029	88.5495	88.7388	89.1015	88.6203	88.8307			4.424						0.0078						0.0162
432	429	Adaptor/scaffold	EPS15L1; EPS15L1	EPS15R; EPS15R iso2	800; 800	epidermal growth factor receptor substrate 15-like 1	Q9UBC2; Q9UBC2-2	http://www.phosphosite.org/proteinAction.do?id=27565801&showAllSites=true	94; 100	SGKSTPVS*QLGSADF; SGKSTPVS*QLGSADF			STPVS*QLGSADFPEAPDPFQPLGADSGDPFQSK	3	1157.19		29945																		4.303						-0.5201						0.0513
433	430	Adaptor/scaffold	EPS15L1; EPS15L1	EPS15R; EPS15R iso2	804; 804	epidermal growth factor receptor substrate 15-like 1	Q9UBC2; Q9UBC2-2	http://www.phosphosite.org/proteinAction.do?id=27565801&showAllSites=true	94; 100	TPVSQLGS*ADFPEAP; TPVSQLGS*ADFPEAP			STPVSQLGS*ADFPEAPDPFQPLGADSGDPFQSK	3	1157.19		29973																		3.713						-4.3089						0.0193
434	431	Adaptor/scaffold	EPS8	EPS8	§317	epidermal growth factor receptor kinase substrate 8	Q12929	http://www.phosphosite.org/proteinAction.do?id=4547&showAllSites=true	92	GPGEGVLT*LRAKPPP			GPGEGVLT*LR	2	539.768	15119	15208	15279	15439	14924	15148	15178	15208	15340	15499	14984	15209	49.2797	49.2605	49.2913	49.4025	49.5742	49.2687	2.506	2.521	2.393	2.579	2.663	2.578	0.6388	0.6717	0.6939	0.8053	0.7004	0.7546	0.265	0.3224	0.3044	0.2799
435	432	Adaptor/scaffold	EPS8	EPS8	§659	epidermal growth factor receptor kinase substrate 8	Q12929	http://www.phosphosite.org/proteinAction.do?id=4547&showAllSites=true	92	ANITRQNS*SSSDSGG			QNS*SSSDSGGSIVR	2	730.804		5712			5550		5700	5695	5603	5981	5550	5625	26.2053	25.6497	25.9888	26.531	26.2567	25.6452		2.448			2.365			0.3104			-0.6167			0.1313
436	433	Adaptor/scaffold	EPS8	EPS8	§685	epidermal growth factor receptor kinase substrate 8	Q12929	http://www.phosphosite.org/proteinAction.do?id=4547&showAllSites=true	92	LPVDRRKS*QMEEVQD			S*QMEEVQDELIHR	2	847.366	16706		16820	16875	16457	16575	16711	16671	16831	16841	16457	16593	53.1892	52.7598	52.9655	52.7205	53.3422	52.7983	3.236		3.311	2.575	3.167	3.155	-3.6427		0.9808	-0.1622	-0.8879	-0.109	0.2197		0.2266	0.138
437	434	Adaptor/scaffold	EPS8L1	EPS8L1	543	epidermal growth factor receptor kinase substrate 8-like protein 1 isoform b	Q8TE68	http://www.phosphosite.org/proteinAction.do?id=8775&showAllSites=true	80	PGPRLHHS*QSPARSL			LHHS*QSPAR	2	556.754				2832			2599	2718	2506	2832			18.2843	17.9642	18.002	18.2155						1.648						-0.1304						0.0969
438	435	Adaptor/scaffold	EPS8L1	EPS8L1	552	epidermal growth factor receptor kinase substrate 8-like protein 1 isoform b	Q8TE68	http://www.phosphosite.org/proteinAction.do?id=8775&showAllSites=true	80	SPARSLNS*TPPPPPA			SLNS*TPPPPPAPAPAPPPALAR	3	732.712			16886	17306			16879	17070	16886	17387	16643	16971	53.6168	53.7662	53.5018	54.096	53.8292	53.7628			2.867	3.413					0.6211	0.2411					0.0078	0.0282
439	436	Adaptor/scaffold	EPS8L1	EPS8L1	553	epidermal growth factor receptor kinase substrate 8-like protein 1 isoform b	Q8TE68	http://www.phosphosite.org/proteinAction.do?id=8775&showAllSites=true	80	PARSLNST*PPPPPAP			SLNST*PPPPPAPAPAPPPALAR	2	1098.56				17364				17028		17364				53.6607		53.9888						3.533						1.5302						0.0244
440	437	Adaptor/scaffold	EPS8L1	EPS8L1	553	epidermal growth factor receptor kinase substrate 8-like protein 1 isoform b	Q8TE68	http://www.phosphosite.org/proteinAction.do?id=8775&showAllSites=true	80	PARSLNST*PPPPPAP			SLNST*PPPPPAPAPAPPPALAR	3	732.712	16810	17015	17089	17522															3.158	3.439	4.093	3.113			0.8543	0.9084	0.4121	0.4772			0.0042	0.021	0.0088	0.0249
441	438	Adaptor/scaffold	EPS8L1	EPS8L1	§580	epidermal growth factor receptor kinase substrate 8-like protein 1 isoform b	Q8TE68	http://www.phosphosite.org/proteinAction.do?id=8775&showAllSites=true	80	WDRPRWDS*CDSLNGL			WDS*CDSLNGLDPSEK	2	901.851	17190	17129	17332	17338			17173	17112	17377	17338			54.3627	53.8738	54.3547	54.096			3.497	3.844	3.918	3.914			0.9966	0.8527	1.1184	0.8508			0.1388	0.1559	0.1568	0.1616
442	439	Adaptor/scaffold	EPS8L1	EPS8L1	§580, §583	epidermal growth factor receptor kinase substrate 8-like protein 1 isoform b	Q8TE68	http://www.phosphosite.org/proteinAction.do?id=8775&showAllSites=true	80	WDRPRWDS*CDSLNGL, PRWDSCDS*LNGLDPS			WDS*CDS*LNGLDPSEK	2	941.834			18296	18225			18055	17994	18296	18206			56.6497	56.1665	56.7207	56.1647					2.373	2.508					0.1462	0.8828					0.1513	0.132
443	440	Adaptor/scaffold	FAM125A	FAM125A	§202	multivesicular body subunit 12A	Q96EY5	http://www.phosphosite.org/proteinAction.do?id=16534&showAllSites=true	29	STLRRNDS*IYEASSL			RNDS*IYEASSLYGISAM#DGVPF	2	1244.54	28302	28231																	4.013	3.898					4.2698	1.5189					0.139	0.0884
444	441	Adaptor/scaffold	FAM125A	FAM125A	§202	multivesicular body subunit 12A	Q96EY5	http://www.phosphosite.org/proteinAction.do?id=16534&showAllSites=true	29	STLRRNDS*IYEASSL			RNDS*IYEASSLYGISAMDGVPFTLHPR	3	1026.15	27404		27893			27376													4.932		4.402			4.868	0.4093		0.2849			0.7033	0.0524		0.0574
445	442	Adaptor/scaffold	FAM125A	FAM125A	§202	multivesicular body subunit 12A	Q96EY5	http://www.phosphosite.org/proteinAction.do?id=16534&showAllSites=true	29	STLRRNDS*IYEASSL			RNDS*IYEASSLYGISAM#DGVPFTLHPR	3	1031.48	24640	24631	25094	25025	24383		24733	24631	25145	25131	24455		74.3127	73.9923	74.2235	74.0613	74.2153		4.01	4.005	4.705	3.729	3.335		1.3443	-0.0772	1.0948	-2.8826	-1.2321		0.0529	0.0332	0.0842	0.2974
446	443	Adaptor/scaffold	FAM125A	FAM125A	§202	multivesicular body subunit 12A	Q96EY5	http://www.phosphosite.org/proteinAction.do?id=16534&showAllSites=true	29	STLRRNDS*IYEASSL			RNDS*IYEASSLYGISAM#DGVPFTLHPR	3	1031.48		24610					24733	24631	25145	25131	24455		74.3127	73.9923	74.2235	74.0613	74.2153			4.379						-0.1988						0.0717
447	444	Adaptor/scaffold	FAM125A	FAM125A	§204	multivesicular body subunit 12A	Q96EY5	http://www.phosphosite.org/proteinAction.do?id=16534&showAllSites=true	29	LRRNDSIY*EASSLYG		CD2AP, CIN85	RNDSIY*EASSLYGISAM#DGVPF	2	1244.54	28334	28191					28334	28279				28289	84.2923	83.929				83.8405	3.28	3.645					-0.99	-0.0247					0.0211	0.0099
448	445	Adaptor/scaffold	FAM125A	FAM125A	§204	multivesicular body subunit 12A	Q96EY5	http://www.phosphosite.org/proteinAction.do?id=16534&showAllSites=true	29	LRRNDSIY*EASSLYG		CD2AP, CIN85	RNDSIY*EASSLYGISAMDGVPFTLHPR	3	1026.15		27389																		4.333						-0.5283						0.0221
449	446	Adaptor/scaffold	FAM125A	FAM125A	§207	multivesicular body subunit 12A	Q96EY5	http://www.phosphosite.org/proteinAction.do?id=16534&showAllSites=true	29	NDSIYEAS*SLYGISA			RNDSIYEAS*SLYGISAMDGVPFTLHPR	3	1026.15	27392		27909		27084		27400	27439	27875	27987	27057	27386	81.674	81.5532	81.4677	81.7425	81.3927	81.3225	3.791		3.907		4.219		0.4093		0.7323		-0.0444		0.0232		0.0502
450	447	Adaptor/scaffold	FRS2	FRS2	§132	fibroblast growth factor receptor substrate 2	Q8WU20	http://www.phosphosite.org/proteinAction.do?id=1099&showAllSites=true	57	TELEVPRT*PRTPTTP			NNHQTELEVPRT*PR	3	590.948	7799					7797	7799	7783	7845		7710	7817	31.0868	30.5203	31.1		31.3913	30.8475	2.835					2.791	0.0199					-0.2244	0.2222
451	448	Adaptor/scaffold	FRS2	FRS2	§137, §138	fibroblast growth factor receptor substrate 2	Q8WU20	http://www.phosphosite.org/proteinAction.do?id=1099&showAllSites=true	57	PRTPRTPT*TPGFAAQ, RTPRTPTT*PGFAAQN			TPT*T*PGFAAQNLPNGYPR	3	687.966						19736																		3.39						-0.4333
452	449	Adaptor/scaffold	FRS2	FRS2	§177	fibroblast growth factor receptor substrate 2	Q8WU20	http://www.phosphosite.org/proteinAction.do?id=1099&showAllSites=true	57	VGSARLPS*VGEESTH			LPS*VGEESTHPLLVAEEQVHTYVNTTGVQEER	3	1210.24		26057			25766															3.777			3.364			0.5372			0.8884			0.0447
453	450	Adaptor/scaffold	FRS2	FRS2	§177	fibroblast growth factor receptor substrate 2	Q8WU20	http://www.phosphosite.org/proteinAction.do?id=1099&showAllSites=true	57	VGSARLPS*VGEESTH			LPS*VGEESTHPLLVAEEQVHTYVNTTGVQEER	4	907.935		26078			25759		26392	26326	26825	26706	25759	26231	78.8543	78.4495	78.6685	78.2788	78.5513	78.1855		5.006			5.414			0.8014			0.7007			0.0639
454	451	Adaptor/scaffold	FRS2	FRS2	182	fibroblast growth factor receptor substrate 2	Q8WU20	http://www.phosphosite.org/proteinAction.do?id=1099&showAllSites=true	57	LPSVGEES*THPLLVA			LPSVGEES*THPLLVAEEQVHTYVNTTGVQEER	4	907.935	26102																		4.285						0.9891						0.0121
455	452	Adaptor/scaffold	FRS2	FRS2	183	fibroblast growth factor receptor substrate 2	Q8WU20	http://www.phosphosite.org/proteinAction.do?id=1099&showAllSites=true	57	PSVGEEST*HPLLVAE			LPSVGEEST*HPLLVAEEQVHTYVNTTGVQEER	3	1210.24	26091						26091	26158			25757	26000	78.2787	77.9807			77.7095	77.571	3.588						0.7202						0.0267
456	453	Adaptor/scaffold	FRS2	FRS2	183	fibroblast growth factor receptor substrate 2	Q8WU20	http://www.phosphosite.org/proteinAction.do?id=1099&showAllSites=true	57	PSVGEEST*HPLLVAE			LPSVGEEST*HPLLVAEEQVHTYVNTTGVQEER	4	907.935	26143																		4.852						0.9592						0.0424
457	454	Adaptor/scaffold	FRS2	FRS2	226	fibroblast growth factor receptor substrate 2	Q8WU20	http://www.phosphosite.org/proteinAction.do?id=1099&showAllSites=true	57	RVSNAESS*TPKEEPS			VSNAESS*TPKEEPSSIEDRDPQILLEPEGVK	3	1154.22		18362																		4.305						0.6203						0.0217
458	455	Adaptor/scaffold	FRS2	FRS2	233	fibroblast growth factor receptor substrate 2	Q8WU20	http://www.phosphosite.org/proteinAction.do?id=1099&showAllSites=true	57	STPKEEPS*SIEDRDP			EEPS*SIEDRDPQILLEPEGVK	3	820.723					19981																		3.636						-0.7542
459	456	Adaptor/scaffold	FRS2	FRS2	234	fibroblast growth factor receptor substrate 2	Q8WU20	http://www.phosphosite.org/proteinAction.do?id=1099&showAllSites=true	57	TPKEEPSS*IEDRDPQ			EEPSS*IEDRDPQILLEPEGVK	3	820.723						20180		20173			19982	20180		61.878			62.4402	62.029						3.282						1.5616
460	457	Adaptor/scaffold	FRS2	FRS2	§331	fibroblast growth factor receptor substrate 2	Q8WU20	http://www.phosphosite.org/proteinAction.do?id=1099&showAllSites=true	57	RLTSTSTS*DTQNINN			LTSTSTS*DTQNINNSAQR	3	673.299	6453						6453	6406			6226		27.8192	27.2947			27.8613		2.971						0.3613						0.0458
461	458	Adaptor/scaffold	GAB2	Gab2	§405	GRB2-associated-binding protein 2 isoform b	Q9UQC2	http://www.phosphosite.org/proteinAction.do?id=1090&showAllSites=true	74	SRLHRASS*CETYEYP			ASS*CETYEYPQR	2	785.798		8475					8635	8475		8783			33.0377	32.2903		32.97				2.081						0.4393						0.0315
462	459	Adaptor/scaffold	GAREM; GAREM	GAREM; GAREM iso3	§610; §609	Grb2-associated and regulator of Erk/MAPK isoform 1	Q9H706; Q9H706-3	http://www.phosphosite.org/proteinAction.do?id=4204&showAllSites=true	97; 97	TDSVDLKS*PFGSPSA; TDSVDLKS*PFGSPSA			S*PFGSPSAEAVSSR	2	729.817					10951	11136																	2.068	2.401					0.9225	0.9454
463	460	Adaptor/scaffold	GAREM; GAREM	GAREM; GAREM iso3	§610; §609	Grb2-associated and regulator of Erk/MAPK isoform 1	Q9H706; Q9H706-3	http://www.phosphosite.org/proteinAction.do?id=4204&showAllSites=true	97; 97	TDSVDLKS*PFGSPSA; TDSVDLKS*PFGSPSA			TDSVDLKS*PFGSPSAEAVSSR	3	739.674		16811			16568	16752	16816	16818	17608	15877	16559	16752	53.4567	53.1332	54.9448	50.334	53.615	53.3405		2.922			3.484	3.833		0.3504			2.4857	1.3687		0.1742
464	461	Adaptor/scaffold	GGA1; GGA1; GGA1	GGA1; GGA1 iso2; GGA1 iso6	§268; §235; §268	ADP-ribosylation factor-binding protein GGA1 isoform 2	Q9UJY5; Q9UJY5-2; NP_001166158	http://www.phosphosite.org/proteinAction.do?id=7422&showAllSites=true	70; 67; 70	PTLFRLAS*DTEDNDE; PTLFRLAS*DTEDNDE; PTLFRLAS*DTEDNDE			LAS*DTEDNDEALAEILQANDNLTQVINLYK	3	1138.54					37013																		5.09						0.8543
465	462	Adaptor/scaffold	GGA1; GGA1; GGA1	GGA1; GGA1 iso2; GGA1 iso6	§270; §237; §270	ADP-ribosylation factor-binding protein GGA1 isoform 2	Q9UJY5; Q9UJY5-2; NP_001166158	http://www.phosphosite.org/proteinAction.do?id=7422&showAllSites=true	70; 67; 70	LFRLASDT*EDNDEAL; LFRLASDT*EDNDEAL; LFRLASDT*EDNDEAL			LASDT*EDNDEALAEILQANDNLTQVINLYK	3	1138.54		37139				37281														7.204				3.959		0.8948				-0.9443		0.021
466	463	Adaptor/scaffold	GGA2	GGA2	§284	ADP-ribosylation factor-binding protein GGA2	Q9UJY4	http://www.phosphosite.org/proteinAction.do?id=13838&showAllSites=true	67	PTLFRLAS*DTTDDDD			LAS*DTTDDDDALAEILQANDLLTQGVLLYK	3	1105.54		37184																		4.967						0.1246						0.0307
467	464	Adaptor/scaffold	HOMER1	HOMER1	§141	homer protein homolog 1	Q86YM7	http://www.phosphosite.org/proteinAction.do?id=22067&showAllSites=true	40	GDLQSPLT*PESINGT			MELTSTPSQESAGGDLQSPLT*PESINGTDDER	3	1148.17					19410	19603	19672		20002	20054	19436	19603	60.8582		60.9978	60.8748	61.045	60.6732					5.332	5.619					2.6703	-0.1511
468	465	Adaptor/scaffold	HOMER1	HOMER1	§141	homer protein homolog 1	Q86YM7	http://www.phosphosite.org/proteinAction.do?id=22067&showAllSites=true	40	GDLQSPLT*PESINGT			MELTSTPSQESAGGDLQSPLT*PESINGTDDER	3	1148.17					19390		19672		20002	20054	19436	19603	60.8582		60.9978	60.8748	61.045	60.6732					5.595						-1.3056
469	466	Adaptor/scaffold	HOMER1	HOMER1	§141	homer protein homolog 1	Q86YM7	http://www.phosphosite.org/proteinAction.do?id=22067&showAllSites=true	40	GDLQSPLT*PESINGT			M#ELTSTPSQESAGGDLQSPLT*PESINGTDDER	3	1153.5						17827																		4.826						3.8375
470	467	Adaptor/scaffold	INADL	INADL	41	inaD-like protein	Q8NI35	http://www.phosphosite.org/proteinAction.do?id=16023&showAllSites=true	196	KLSMFYET*LKSPLFN			LSM#FYET*LKSPLFNQILTLQQSIK	3	980.173						33880	33677	33732	34385	34405	33611	33880	99.7942	99.7272	99.6757	99.8147	99.8833	99.9325						4.263						0.9167
471	468	Adaptor/scaffold	INADL	INADL	44	inaD-like protein	Q8NI35	http://www.phosphosite.org/proteinAction.do?id=16023&showAllSites=true	196	MFYETLKS*PLFNQIL			LSMFYETLKS*PLFNQILTLQQSIK	3	974.841					35476				36292		35476	35804			105.223		105.315	105.467					5.07						2.7715
472	469	Adaptor/scaffold	INADL	INADL	44	inaD-like protein	Q8NI35	http://www.phosphosite.org/proteinAction.do?id=16023&showAllSites=true	196	MFYETLKS*PLFNQIL			LSM#FYETLKS*PLFNQILTLQQSIK	3	980.173	33615					33863													3.13					4.851	0.3095					-0.184	0.1
473	470	Adaptor/scaffold	IRS1	IRS1	§1101	insulin receptor substrate 1	P35568	http://www.phosphosite.org/proteinAction.do?id=855&showAllSites=true	132	GCRRRHSS*ETFSSTP	PKCT, p70S6K		HSS*ETFSSTPSATR	2	787.828	6241	6187	6146	6491	6069	6140	6225	6175	6170	6491	6058	6126	27.3802	26.7568	27.2677	27.7078	27.4618	26.808	3.455	3.328	3.823	3.495	3.308	3.704	0.5075	1.0941	0.0071	-0.4711	-0.0892	0.4334	0.1655	0.1471	0.155	0.1474
474	471	Adaptor/scaffold	IRS1	IRS1	§270	insulin receptor substrate 1	P35568	http://www.phosphosite.org/proteinAction.do?id=855&showAllSites=true	132	EFRPRSKS*QSSSNCS	ATR, p70S6K	14-3-3 beta	S*QSSSNCSNPISVPLR	2	906.901		15472					15304	15472					49.6023	49.6857						3.483						1.5134						0.0923
475	472	Adaptor/scaffold	IRS1	IRS1	§348	insulin receptor substrate 1	P35568	http://www.phosphosite.org/proteinAction.do?id=855&showAllSites=true	132	SVDGSPVS*PSTNRTH			PASVDGSPVS*PSTNR	2	775.846	7120	7133			6973	7060	7120	7181	7178	7447	6961	7043	29.5702	29.1025	29.5582	29.8377	29.5885	28.9727	3.232	3.644			3.014	3.009	0.4992	0.727			-0.6183	0.4999	0.0625	0.0592
476	473	Adaptor/scaffold	IRS2	IRS2	§1148	insulin receptor substrate 2	Q9Y4H2	http://www.phosphosite.org/proteinAction.do?id=6018&showAllSites=true	137	QGGRRRHS*SETFSST			HS*SETFSSTTTVTPVSPSFAHNPK	3	876.066			13928																		4.092						0.024						0
477	474	Adaptor/scaffold	IRS2	IRS2	§1148, §1164	insulin receptor substrate 2	Q9Y4H2	http://www.phosphosite.org/proteinAction.do?id=6018&showAllSites=true	137	QGGRRRHS*SETFSST, TVTPVSPS*FAHNPKR			HS*SETFSSTTTVTPVSPS*FAHNPK	3	902.721						15015																		3.566						0.5853
478	475	Adaptor/scaffold	IRS2	IRS2	§1148, §1164	insulin receptor substrate 2	Q9Y4H2	http://www.phosphosite.org/proteinAction.do?id=6018&showAllSites=true	137	QGGRRRHS*SETFSST, TVTPVSPS*FAHNPKR			RHS*SETFSSTTTVTPVSPS*FAHNPK	3	954.755						13120																		3.55						0.4519
479	476	Adaptor/scaffold	IRS2	IRS2	§1149	insulin receptor substrate 2	Q9Y4H2	http://www.phosphosite.org/proteinAction.do?id=6018&showAllSites=true	137	GGRRRHSS*ETFSSTT			HSS*ETFSSTTTVTPVSPSFAHNPK	3	876.066	13881	14049		14183			13876	14046	13975	14183	13661	13931	45.9918	46.116	45.9225	46.2402	46.1938	46.0333	4.426	3.524		4.368			0.5312	0.4821		0.3254			0.0263	0.0087		0.0032
480	477	Adaptor/scaffold	IRS2	IRS2	§1149, §1162	insulin receptor substrate 2	Q9Y4H2	http://www.phosphosite.org/proteinAction.do?id=6018&showAllSites=true	137	GGRRRHSS*ETFSSTT, TTTVTPVS*PSFAHNP			HSS*ETFSSTTTVTPVS*PSFAHNPK	3	902.721		14911																		4.529						0.2999						0.026
481	478	Adaptor/scaffold	IRS2	IRS2	§1149, §1162	insulin receptor substrate 2	Q9Y4H2	http://www.phosphosite.org/proteinAction.do?id=6018&showAllSites=true	137	GGRRRHSS*ETFSSTT, TTTVTPVS*PSFAHNP			RHSS*ETFSSTTTVTPVS*PSFAHNPK	3	954.755					12879																		3.532						0.2095
482	479	Adaptor/scaffold	IRS2	IRS2	§1149, §1164	insulin receptor substrate 2	Q9Y4H2	http://www.phosphosite.org/proteinAction.do?id=6018&showAllSites=true	137	GGRRRHSS*ETFSSTT, TVTPVSPS*FAHNPKR			RHSS*ETFSSTTTVTPVSPS*FAHNPK	3	954.755		13283		13435			13162	13332	13261	13435	12968	13175	44.2092	44.2988	44.1688	44.409	44.421	44.113		3.925		4.141				0.1588		0.9763				0.0172		0.0166
483	480	Adaptor/scaffold	IRS2	IRS2	§1151	insulin receptor substrate 2	Q9Y4H2	http://www.phosphosite.org/proteinAction.do?id=6018&showAllSites=true	137	RRRHSSET*FSSTTTV			HSSET*FSSTTTVTPVSPSFAHNPK	3	876.066						13922																		3.882						2.091
484	481	Adaptor/scaffold	IRS2	IRS2	§1151, §1164	insulin receptor substrate 2	Q9Y4H2	http://www.phosphosite.org/proteinAction.do?id=6018&showAllSites=true	137	RRRHSSET*FSSTTTV, TVTPVSPS*FAHNPKR			HSSET*FSSTTTVTPVSPS*FAHNPK	3	902.721				15105			14842	14970	14962	15105	14627	14873	48.4322	48.4502	48.3575	48.6183	48.6502	48.4045				3.883						0.3495						0.0071
485	482	Adaptor/scaffold	IRS2	IRS2	1155, §1162	insulin receptor substrate 2	Q9Y4H2	http://www.phosphosite.org/proteinAction.do?id=6018&showAllSites=true	137	SSETFSST*TTVTPVS, TTTVTPVS*PSFAHNP			RHSSETFSST*TTVTPVS*PSFAHNPK	3	954.755			13229																		3.781						0.2229						0.0043
486	483	Adaptor/scaffold	IRS2	IRS2	1156, §1162	insulin receptor substrate 2	Q9Y4H2	http://www.phosphosite.org/proteinAction.do?id=6018&showAllSites=true	137	SETFSSTT*TVTPVSP, TTTVTPVS*PSFAHNP			HSSETFSSTT*TVTPVS*PSFAHNPK	3	902.721	14746					14800													3.57					3.512	0.485					0.3757	0.0048
487	484	Adaptor/scaffold	IRS2	IRS2	1156, §1162	insulin receptor substrate 2	Q9Y4H2	http://www.phosphosite.org/proteinAction.do?id=6018&showAllSites=true	137	SETFSSTT*TVTPVSP, TTTVTPVS*PSFAHNP			RHSSETFSSTT*TVTPVS*PSFAHNPK	3	954.755	13115																		3.427						0.3413						0.005
488	485	Adaptor/scaffold	IRS2	IRS2	1157, §1162	insulin receptor substrate 2	Q9Y4H2	http://www.phosphosite.org/proteinAction.do?id=6018&showAllSites=true	137	ETFSSTTT*VTPVSPS, TTTVTPVS*PSFAHNP			HSSETFSSTTT*VTPVS*PSFAHNPK	3	902.721			14861																		3.226						0.2621						0.0329
489	486	Adaptor/scaffold	IRS2	IRS2	§363	insulin receptor substrate 2	Q9Y4H2	http://www.phosphosite.org/proteinAction.do?id=6018&showAllSites=true	137	CSSCRVRT*ASEGDGG			T*ASEGDGGAAAGAAAAGAR	2	806.342	6797						6797	6742	6779	7048	6625	6692	28.7255	28.068	28.6418	28.92	28.7793	28.1288	4.436						0.1951						0.0161
490	487	Adaptor/scaffold	IRS2	IRS2	§365	insulin receptor substrate 2	Q9Y4H2	http://www.phosphosite.org/proteinAction.do?id=6018&showAllSites=true	137	SCRVRTAS*EGDGGAA			TAS*EGDGGAAAGAAAAGAR	2	806.342		6728				6699														4.314				4.852		-0.1528				0.6869		0.0085
491	488	Adaptor/scaffold	IRS2	IRS2	§391	insulin receptor substrate 2	Q9Y4H2	http://www.phosphosite.org/proteinAction.do?id=6018&showAllSites=true	137	SVAGSPLS*PGPVRAP	CDK1		PVSVAGSPLS*PGPVR	2	750.385	15074	15307	15258	15526			15136	15307	15298	15541	14921	15230	49.1735	49.3685	49.1877	49.5042	49.4107	49.3267	3.99	3.897	3.525	3.776			0.1637	0.4352	0.5272	0.8106			0.2351	0.2461	0.2793	0.2046
492	489	Adaptor/scaffold	IRS2	IRS2	§518, §527	insulin receptor substrate 2	Q9Y4H2	http://www.phosphosite.org/proteinAction.do?id=6018&showAllSites=true	137	RAFCSHRS*NTPESIA, TPESIAET*PPARDGG			S*NTPESIAET*PPAR	2	815.332				9667	9158	9363	9328	9437	9440	9626	9222	9363	34.7325	34.5797	34.9185	34.9947	35.0685	34.7417				2.033	2.417	2.246				-0.2943	0.1356	-0.1314				0.0329
493	490	Adaptor/scaffold	IRS2	IRS2	§520	insulin receptor substrate 2	Q9Y4H2	http://www.phosphosite.org/proteinAction.do?id=6018&showAllSites=true	137	FCSHRSNT*PESIAET			SNT*PESIAETPPAR	2	775.348		9655					9558	9655	9691	9857	9390	9662	35.2948	35.0498	35.526	35.5442	35.4852	35.4102		3.436						-0.2068						0.0588
494	491	Adaptor/scaffold	IRS2	IRS2	§520, §527	insulin receptor substrate 2	Q9Y4H2	http://www.phosphosite.org/proteinAction.do?id=6018&showAllSites=true	137	FCSHRSNT*PESIAET, TPESIAET*PPARDGG			SNT*PESIAET*PPAR	2	815.332	9297	9403																	2.25	2.36					0.5728	-0.0264					0.0503	0.0306
495	492	Adaptor/scaffold	IRS2	IRS2	§527	insulin receptor substrate 2	Q9Y4H2	http://www.phosphosite.org/proteinAction.do?id=6018&showAllSites=true	137	TPESIAET*PPARDGG			SNTPESIAET*PPAR	2	775.348	9096	9161	9166		8957	9135													2.658	2.994	2.658		3.074	3.592	0.9955	-0.2745	0.3383		-0.299	0.5792	0.1894	0.3051	0.2308
496	493	Adaptor/scaffold	IRS2	IRS2	§527	insulin receptor substrate 2	Q9Y4H2	http://www.phosphosite.org/proteinAction.do?id=6018&showAllSites=true	137	TPESIAET*PPARDGG			SNTPESIAET*PPAR	2	775.348					8943	9195																	2.837	2.124					-0.299	0.7064
497	494	Adaptor/scaffold	IRS2	IRS2	§932	insulin receptor substrate 2	Q9Y4H2	http://www.phosphosite.org/proteinAction.do?id=6018&showAllSites=true	137	GEPGARLS*PPAPPLL			LS*PPAPPLLASAASSSSLLSASSPASSLGSGTPGTSSDSR	3	1245.94	28674						28674				28445	28751	85.2553				85.0727	85.1455	3.295						-0.6967						0.0071
498	495	Adaptor/scaffold	ITSN2	ITSN2	1123	intersectin-2 isoform 1	Q9NZM3	http://www.phosphosite.org/proteinAction.do?id=2656&showAllSites=true	193	GPSSERAT*PAFHPVC			AT*PAFHPVCQVIAMYDYAANNEDELSFSK	3	1123.49			33316	33302	32543				33316	33279	32582				96.7133	96.5683	96.8967				5.239	5.255	6.218				0.7748	0.7845	1.5502				0.2803	0.3126
499	496	Adaptor/scaffold	ITSN2	ITSN2	1123	intersectin-2 isoform 1	Q9NZM3	http://www.phosphosite.org/proteinAction.do?id=2656&showAllSites=true	193	GPSSERAT*PAFHPVC			AT*PAFHPVCQVIAMYDYAANNEDELSFSK	3	1123.49			33452						33316	33279	32582				96.7133	96.5683	96.8967				4.3						0.8664						0.2445
500	497	Adaptor/scaffold	ITSN2	ITSN2	1123	intersectin-2 isoform 1	Q9NZM3	http://www.phosphosite.org/proteinAction.do?id=2656&showAllSites=true	193	GPSSERAT*PAFHPVC			AT*PAFHPVCQVIAMYDYAANNEDELSFSK	4	842.871					32577				33335		32577	32739			96.653		96.9572	96.5247					3.672						2.0488
501	498	Adaptor/scaffold	ITSN2	ITSN2	1123	intersectin-2 isoform 1	Q9NZM3	http://www.phosphosite.org/proteinAction.do?id=2656&showAllSites=true	193	GPSSERAT*PAFHPVC			AT*PAFHPVCQVIAM#YDYAANNEDELSFSK	3	1128.82	28369	27973	28575	28519	27987	28229	28093	28048	28610	28575	28050	28226	83.6298	83.2697	83.4355	83.336	83.9537	83.6643	5.615	4.138	5.765	5.458	4.867	4.708	1.8293	0.0012	0.0119	0.1083	-0.2701	2.3704	0.2355	0.2124	0.2964	0.2627
502	499	Adaptor/scaffold	ITSN2	ITSN2	1123	intersectin-2 isoform 1	Q9NZM3	http://www.phosphosite.org/proteinAction.do?id=2656&showAllSites=true	193	GPSSERAT*PAFHPVC			AT*PAFHPVCQVIAM#YDYAANNEDELSFSK	3	1128.82	28062		28746	28506	27867	28095	28093	28048	28610	28575	28050	28226	83.6298	83.2697	83.4355	83.336	83.9537	83.6643	5.596		4.507	6.178	5.141	4.641	-0.637		-0.7028	-0.9155	0.7935	1.3832	0.3819		0.2261	0.2692
503	500	Adaptor/scaffold	ITSN2	ITSN2	1123	intersectin-2 isoform 1	Q9NZM3	http://www.phosphosite.org/proteinAction.do?id=2656&showAllSites=true	193	GPSSERAT*PAFHPVC			AT*PAFHPVCQVIAM#YDYAANNEDELSFSK	3	1128.82	28081		28884	28729	28050	27896	28093	28048	28610	28575	28050	28226	83.6298	83.2697	83.4355	83.336	83.9537	83.6643	5.207		4.372	5.825	3.878	5.243	-0.637		0.3236	2.2778	-0.2701	-1.7414	0.3372		0.2458	0.2798
504	501	Adaptor/scaffold	ITSN2	ITSN2	1123	intersectin-2 isoform 1	Q9NZM3	http://www.phosphosite.org/proteinAction.do?id=2656&showAllSites=true	193	GPSSERAT*PAFHPVC			AT*PAFHPVCQVIAM#YDYAANNEDELSFSK	3	1128.82	28414		28712	28880	28118	28057	28093	28048	28610	28575	28050	28226	83.6298	83.2697	83.4355	83.336	83.9537	83.6643	3.938		3.928	4.084	3.908	4.309	1.8293		0.8414	2.5231	-0.2701	1.3376	0.2398		0.2259	0.1072
505	502	Adaptor/scaffold	ITSN2	ITSN2	1123	intersectin-2 isoform 1	Q9NZM3	http://www.phosphosite.org/proteinAction.do?id=2656&showAllSites=true	193	GPSSERAT*PAFHPVC			AT*PAFHPVCQVIAM#YDYAANNEDELSFSK	3	1128.82	28207			28909	28142	28411	28093	28048	28610	28575	28050	28226	83.6298	83.2697	83.4355	83.336	83.9537	83.6643	3.893			3.339	3.599	3.904	-0.8446			2.2729	-0.2701	4.4024	0.2518			0.1461
506	503	Adaptor/scaffold	KIAA1432	KIAA1432	§1017	protein RIC1 homolog isoform b	Q4ADV7	http://www.phosphosite.org/proteinAction.do?id=15964&showAllSites=true	159	FFRNRSIS*LSQSAEN			SIS*LSQSAENVPASK	2	799.377					11533			11841			11533	11705		40.5658			40.7958	40.4675					3.627						-2.2839
507	504	Adaptor/scaffold	LAMTOR1	LAMTOR1	§100	ragulator complex protein LAMTOR1	Q6IAA8	http://www.phosphosite.org/proteinAction.do?id=2650&showAllSites=true	18	AVLSSSLT*HWKKLPP			LAVLSSSLT*HWK	2	711.363				20525		20151																2.597		2.498				-0.4207		0.5512				0
508	505	Adaptor/scaffold	LAMTOR1	LAMTOR1	73	ragulator complex protein LAMTOR1	Q6IAA8	http://www.phosphosite.org/proteinAction.do?id=2650&showAllSites=true	18	IDVSAADS*QGMEQHE			TASNIIDVSAADS*QGM#EQHEYM#DR	3	927.377		13538					13456	13538	13534	13714	13115		44.9343	44.8283	44.8307	44.9807	44.7952			3.734						0.3002						0.2845
509	506	Adaptor/scaffold	LAMTOR1	LAMTOR1	97	ragulator complex protein LAMTOR1	Q6IAA8	http://www.phosphosite.org/proteinAction.do?id=2650&showAllSites=true	18	TRLAVLSS*SLTHWKK			LAVLSS*SLTHWK	2	711.363	20222	20202	20507																2.978	2.611	2.871				-0.3504	-0.3342	-0.4924				0.0104	0.019	0.0222
510	507	Adaptor/scaffold	LAMTOR1	LAMTOR1	§98	ragulator complex protein LAMTOR1	Q6IAA8	http://www.phosphosite.org/proteinAction.do?id=2650&showAllSites=true	18	RLAVLSSS*LTHWKKL			LAVLSSS*LTHWK	2	711.363					19966		20239	20215	20525	20532	19966	20183	62.3228	61.9842	62.3003	62.0987	62.3843	62.0853					2.535						-0.2026
511	508	Adaptor/scaffold	LMO7; LMO7; LMO7	LMO7; LMO7 iso2; LMO7 iso3	§1197; §1197; §863	LIM domain only protein 7 isoform 1	Q8WWI1; Q8WWI1-2; Q8WWI1-3	http://www.phosphosite.org/proteinAction.do?id=3190&showAllSites=true	193; 191; 154	LKNLKRRS*QFFEQGS; LKNLKRRS*QFFEQGS; LKNLKRRS*QFFEQGS			RRS*QFFEQGSSDSVVPDLPVPTISAPSR	3	1047.18	23445	23514	23869	23919	23407	23608	23599	23617	23990	24018	23321	23608	71.2375	71.0082	71.194	71.108	71.1952	71.3137	4.296	4.852	4.402	4.157	3.35	4.201	0.1515	0.4397	0.1248	0.4369	0.569	0.4739	0.0423	0.1395	0.0032	0.0139
512	509	Adaptor/scaffold	LMO7; LMO7; LMO7	LMO7; LMO7 iso2; LMO7 iso3	§1197; §1197; §863	LIM domain only protein 7 isoform 1	Q8WWI1; Q8WWI1-2; Q8WWI1-3	http://www.phosphosite.org/proteinAction.do?id=3190&showAllSites=true	193; 191; 154	LKNLKRRS*QFFEQGS; LKNLKRRS*QFFEQGS; LKNLKRRS*QFFEQGS			RRS*QFFEQGSSDSVVPDLPVPTISAPSR	3	1047.18		23483	23859				23599	23617	23990	24018	23321	23608	71.2375	71.0082	71.194	71.108	71.1952	71.3137		3.402	3.849					0.4952	0.1246					0.0891	0.0137
513	510	Adaptor/scaffold	LMO7; LMO7; LMO7	LMO7; LMO7 iso2; LMO7 iso3	§1197; §1197; §863	LIM domain only protein 7 isoform 1	Q8WWI1; Q8WWI1-2; Q8WWI1-3	http://www.phosphosite.org/proteinAction.do?id=3190&showAllSites=true	193; 191; 154	LKNLKRRS*QFFEQGS; LKNLKRRS*QFFEQGS; LKNLKRRS*QFFEQGS			RRS*QFFEQGSSDSVVPDLPVPTISAPSR	4	785.636	23600	23557	24055				23600	23617	23990	23976	23363	23669	71.1242	71.0082	71.194	70.9975	71.3073	71.3137	4.251	2.938	2.931				0.7906	0.5141	0.5261				0.1217	0.0557	0.0268
514	511	Adaptor/scaffold	LMO7; LMO7; LMO7	LMO7; LMO7 iso2; LMO7 iso3	§1197; §1197; §863	LIM domain only protein 7 isoform 1	Q8WWI1; Q8WWI1-2; Q8WWI1-3	http://www.phosphosite.org/proteinAction.do?id=3190&showAllSites=true	193; 191; 154	LKNLKRRS*QFFEQGS; LKNLKRRS*QFFEQGS; LKNLKRRS*QFFEQGS			S*QFFEQGSSDSVVPDLPVPTISAPSR	2	1414.16	27768	27785			27507		27799	27785	28316	28554	27479	27932	82.7968	82.676	82.6505	83.2795	82.38	82.8433	4.264	4.966			4.696		1.2989	1.1841			-0.0319		0.1571	0.1208
515	512	Adaptor/scaffold	LMO7; LMO7; LMO7	LMO7; LMO7 iso2; LMO7 iso3	§1197; §1197; §863	LIM domain only protein 7 isoform 1	Q8WWI1; Q8WWI1-2; Q8WWI1-3	http://www.phosphosite.org/proteinAction.do?id=3190&showAllSites=true	193; 191; 154	LKNLKRRS*QFFEQGS; LKNLKRRS*QFFEQGS; LKNLKRRS*QFFEQGS			S*QFFEQGSSDSVVPDLPVPTISAPSR	2	1414.16					27499		27799	27785	28316	28554	27479	27932	82.7968	82.676	82.6505	83.2795	82.38	82.8433					4.82						0.6595
516	513	Adaptor/scaffold	LMO7; LMO7; LMO7	LMO7; LMO7 iso2; LMO7 iso3	§1197; §1197; §863	LIM domain only protein 7 isoform 1	Q8WWI1; Q8WWI1-2; Q8WWI1-3	http://www.phosphosite.org/proteinAction.do?id=3190&showAllSites=true	193; 191; 154	LKNLKRRS*QFFEQGS; LKNLKRRS*QFFEQGS; LKNLKRRS*QFFEQGS			S*QFFEQGSSDSVVPDLPVPTISAPSR	3	943.111	27863	27902	28213	28450	27585	27996	27820	27838	28295	28533	27585	27932	82.858	82.676	82.5917	83.2228	82.5523	82.8433	4.205	3.831	4.404	3.819	4.532	4.553	0.7874	0.7664	0.8139	0.5496	0.8381	0.5505	0.0988	0.1826	0.2111	0.1378
517	514	Adaptor/scaffold	LMO7; LMO7; LMO7	LMO7; LMO7 iso2; LMO7 iso3	§1197; §1197; §863	LIM domain only protein 7 isoform 1	Q8WWI1; Q8WWI1-2; Q8WWI1-3	http://www.phosphosite.org/proteinAction.do?id=3190&showAllSites=true	193; 191; 154	LKNLKRRS*QFFEQGS; LKNLKRRS*QFFEQGS; LKNLKRRS*QFFEQGS			S*QFFEQGSSDSVVPDLPVPTISAPSR	3	943.111	27677	27713	28401	28662	27397	27809	27820	27838	28295	28533	27585	27932	82.858	82.676	82.5917	83.2228	82.5523	82.8433	3.74	3.889	4.306	4.08	4.001	3.897	0.9093	0.7888	0.8582	0.5424	0.7289	0.5063	0.1819	0.1368	0.2385	0.1758
518	515	Adaptor/scaffold	LMO7; LMO7; LMO7	LMO7; LMO7 iso2; LMO7 iso3	§1197; §1197; §863	LIM domain only protein 7 isoform 1	Q8WWI1; Q8WWI1-2; Q8WWI1-3	http://www.phosphosite.org/proteinAction.do?id=3190&showAllSites=true	193; 191; 154	LKNLKRRS*QFFEQGS; LKNLKRRS*QFFEQGS; LKNLKRRS*QFFEQGS			S*QFFEQGSSDSVVPDLPVPTISAPSR	3	943.111					27746	28133	27820	27838	28295	28533	27585	27932	82.858	82.676	82.5917	83.2228	82.5523	82.8433					3.392	3.49					0.5818	0.58
519	516	Adaptor/scaffold	LMO7; LMO7; LMO7	LMO7; LMO7 iso2; LMO7 iso3	§1197; §1197; §863	LIM domain only protein 7 isoform 1	Q8WWI1; Q8WWI1-2; Q8WWI1-3	http://www.phosphosite.org/proteinAction.do?id=3190&showAllSites=true	193; 191; 154	LKNLKRRS*QFFEQGS; LKNLKRRS*QFFEQGS; LKNLKRRS*QFFEQGS			S*QFFEQGSSDSVVPDLPVPTISAPSR	3	943.111					27380	28158	27820	27838	28295	28533	27585	27932	82.858	82.676	82.5917	83.2228	82.5523	82.8433					3.216	2.804					0.7892	1.3756
520	517	Adaptor/scaffold	LMO7; LMO7; LMO7	LMO7; LMO7 iso2; LMO7 iso3	§1197; §1197; §863	LIM domain only protein 7 isoform 1	Q8WWI1; Q8WWI1-2; Q8WWI1-3	http://www.phosphosite.org/proteinAction.do?id=3190&showAllSites=true	193; 191; 154	LKNLKRRS*QFFEQGS; LKNLKRRS*QFFEQGS; LKNLKRRS*QFFEQGS			S*QFFEQGSSDSVVPDLPVPTISAPSR	3	943.111					27930		27820	27838	28295	28533	27585	27932	82.858	82.676	82.5917	83.2228	82.5523	82.8433					3.548						-1.4572
521	518	Adaptor/scaffold	LMO7; LMO7; LMO7	LMO7; LMO7 iso2; LMO7 iso3	§1197, §1204; §1197, §1204; §863, §870	LIM domain only protein 7 isoform 1	Q8WWI1; Q8WWI1-2; Q8WWI1-3	http://www.phosphosite.org/proteinAction.do?id=3190&showAllSites=true	193; 191; 154	LKNLKRRS*QFFEQGS, SQFFEQGS*SDSVVPD; LKNLKRRS*QFFEQGS, SQFFEQGS*SDSVVPD; LKNLKRRS*QFFEQGS, SQFFEQGS*SDSVVPD			RRS*QFFEQGS*SDSVVPDLPVPTISAPSR	3	1073.83		25640		26173			25699	25640	26069	26286	25358	25517	76.9525	76.7117	76.6632	77.1555	76.6377	76.2827		4.2		3.799				0.7154		-0.2771				0.0236		0.0518
522	519	Adaptor/scaffold	LMO7; LMO7; LMO7	LMO7; LMO7 iso2; LMO7 iso3	§1197, §1204; §1197, §1204; §863, §870	LIM domain only protein 7 isoform 1	Q8WWI1; Q8WWI1-2; Q8WWI1-3	http://www.phosphosite.org/proteinAction.do?id=3190&showAllSites=true	193; 191; 154	LKNLKRRS*QFFEQGS, SQFFEQGS*SDSVVPD; LKNLKRRS*QFFEQGS, SQFFEQGS*SDSVVPD; LKNLKRRS*QFFEQGS, SQFFEQGS*SDSVVPD			S*QFFEQGS*SDSVVPDLPVPTISAPSR	3	969.766	29545						29545	29518	30101	30423	29327	29801	87.6417	87.4655	87.5083	88.4537	87.5455	88.1153	3.993						0.9343						0.0448
523	520	Adaptor/scaffold	LMO7; LMO7; LMO7	LMO7; LMO7 iso2; LMO7 iso3	§1204; §1204; §870	LIM domain only protein 7 isoform 1	Q8WWI1; Q8WWI1-2; Q8WWI1-3	http://www.phosphosite.org/proteinAction.do?id=3190&showAllSites=true	193; 191; 154	SQFFEQGS*SDSVVPD; SQFFEQGS*SDSVVPD; SQFFEQGS*SDSVVPD			RRSQFFEQGS*SDSVVPDLPVPTISAPSR	3	1047.18	23644				23210														3.929				3.702		0.4055				0.1249		0.0356
524	521	Adaptor/scaffold	LMO7; LMO7; LMO7	LMO7; LMO7 iso2; LMO7 iso3	§1204, §1205; §1204, §1205; §870, §871	LIM domain only protein 7 isoform 1	Q8WWI1; Q8WWI1-2; Q8WWI1-3	http://www.phosphosite.org/proteinAction.do?id=3190&showAllSites=true	193; 191; 154	SQFFEQGS*SDSVVPD, QFFEQGSS*DSVVPDL; SQFFEQGS*SDSVVPD, QFFEQGSS*DSVVPDL; SQFFEQGS*SDSVVPD, QFFEQGSS*DSVVPDL			RRSQFFEQGS*S*DSVVPDLPVPTISAPSR	3	1073.83			26075																		3.285						-0.5644						0.0352
525	522	Adaptor/scaffold	LMO7; LMO7; LMO7	LMO7; LMO7 iso2; LMO7 iso3	§1205; §1205; §871	LIM domain only protein 7 isoform 1	Q8WWI1; Q8WWI1-2; Q8WWI1-3	http://www.phosphosite.org/proteinAction.do?id=3190&showAllSites=true	193; 191; 154	QFFEQGSS*DSVVPDL; QFFEQGSS*DSVVPDL; QFFEQGSS*DSVVPDL			RRSQFFEQGSS*DSVVPDLPVPTISAPSR	3	1047.18			24079																		3.484						0.4042						0.0035
526	523	Adaptor/scaffold	LMO7; LMO7; LMO7	LMO7; LMO7 iso2; LMO7 iso3	§1491; §1491; §1157	LIM domain only protein 7 isoform 1	Q8WWI1; Q8WWI1-2; Q8WWI1-3	http://www.phosphosite.org/proteinAction.do?id=3190&showAllSites=true	193; 191; 154	NSWIRQRS*ASVNKEP; NSWIRQRS*ASVNKEP; NSWIRQRS*ASVNKEP			S*ASVNKEPVSLPGIMR	3	588.962	18498	18479		18732		18421	18475	18477	18679	18732	18197	18440	57.7428	57.4282	57.6782	57.5417	57.8338	57.569	3.969	3.578		3.807		2.989	0.5544	0.8124		0.6545		1.0152	0.0098	0		0.0041
527	524	Adaptor/scaffold	LMO7; LMO7; LMO7	LMO7; LMO7 iso2; LMO7 iso3	§1491; §1491; §1157	LIM domain only protein 7 isoform 1	Q8WWI1; Q8WWI1-2; Q8WWI1-3	http://www.phosphosite.org/proteinAction.do?id=3190&showAllSites=true	193; 191; 154	NSWIRQRS*ASVNKEP; NSWIRQRS*ASVNKEP; NSWIRQRS*ASVNKEP			S*ASVNKEPVSLPGIM#R	3	594.294				15354																		3.161						0.7531						0.0307
528	525	Adaptor/scaffold	LMO7; LMO7; LMO7	LMO7; LMO7 iso2; LMO7 iso3	§1493; §1493; §1159	LIM domain only protein 7 isoform 1	Q8WWI1; Q8WWI1-2; Q8WWI1-3	http://www.phosphosite.org/proteinAction.do?id=3190&showAllSites=true	193; 191; 154	WIRQRSAS*VNKEPVS; WIRQRSAS*VNKEPVS; WIRQRSAS*VNKEPVS			SAS*VNKEPVSLPGIMR	2	882.939	18398	18437	18623	18675	18209		18475	18477	18679	18675	18176	18440	57.7428	57.4282	57.6782	57.5958	57.7838	57.569	2.204	2.186	2.447	2.678	2.564		0.2379	0.833	0.3372	0.6551	1.7295		0.0076	0.0048	0.0055	0.0036
529	526	Adaptor/scaffold	LMO7; LMO7; LMO7	LMO7; LMO7 iso2; LMO7 iso3	§1493; §1493; §1159	LIM domain only protein 7 isoform 1	Q8WWI1; Q8WWI1-2; Q8WWI1-3	http://www.phosphosite.org/proteinAction.do?id=3190&showAllSites=true	193; 191; 154	WIRQRSAS*VNKEPVS; WIRQRSAS*VNKEPVS; WIRQRSAS*VNKEPVS			SAS*VNKEPVSLPGIMR	3	588.962			18743																		3.664						0.585						0.0302
530	527	Adaptor/scaffold	LMO7; LMO7; LMO7	LMO7; LMO7 iso2; LMO7 iso3	§1493; §1493; §1159	LIM domain only protein 7 isoform 1	Q8WWI1; Q8WWI1-2; Q8WWI1-3	http://www.phosphosite.org/proteinAction.do?id=3190&showAllSites=true	193; 191; 154	WIRQRSAS*VNKEPVS; WIRQRSAS*VNKEPVS; WIRQRSAS*VNKEPVS			SAS*VNKEPVSLPGIM#R	2	890.937		14979	14937	15190			14905	15075	15067	15407	14711	14978	48.5967	48.7268	48.6182	48.8802	48.871	48.6785		2.542	2.407	2.841				0.3213	0.404	0.5458				0.0012	0.0058	0.0069
531	528	Adaptor/scaffold	LMO7; LMO7; LMO7	LMO7; LMO7 iso2; LMO7 iso3	§1493; §1493; §1159	LIM domain only protein 7 isoform 1	Q8WWI1; Q8WWI1-2; Q8WWI1-3	http://www.phosphosite.org/proteinAction.do?id=3190&showAllSites=true	193; 191; 154	WIRQRSAS*VNKEPVS; WIRQRSAS*VNKEPVS; WIRQRSAS*VNKEPVS			SAS*VNKEPVSLPGIM#R	2	890.937				15407			14905	15075	15067	15407	14711	14978	48.5967	48.7268	48.6182	48.8802	48.871	48.6785				2.614						0.0962						0.0104
532	529	Adaptor/scaffold	LMO7; LMO7; LMO7	LMO7; LMO7 iso2; LMO7 iso3	§1493; §1493; §1159	LIM domain only protein 7 isoform 1	Q8WWI1; Q8WWI1-2; Q8WWI1-3	http://www.phosphosite.org/proteinAction.do?id=3190&showAllSites=true	193; 191; 154	WIRQRSAS*VNKEPVS; WIRQRSAS*VNKEPVS; WIRQRSAS*VNKEPVS			SAS*VNKEPVSLPGIM#R	3	594.294	14969	14953	15089				14926	15096	15089	15268	14732	14978	48.6525	48.7835	48.6182	48.829	48.9247	48.6785	2.513	2.12	3.196				0.6403	0.4854	0.6291				0.0083	0.0144	0.0468
533	530	Adaptor/scaffold	LMO7; LMO7; LMO7	LMO7; LMO7 iso2; LMO7 iso3	§1510; §1510; §1176	LIM domain only protein 7 isoform 1	Q8WWI1; Q8WWI1-2; Q8WWI1-3	http://www.phosphosite.org/proteinAction.do?id=3190&showAllSites=true	193; 191; 154	GIMRRGES*LDNLDSP; GIMRRGES*LDNLDSP; GIMRRGES*LDNLDSP	Chk1; Chk1; Chk1		GES*LDNLDSPR	2	641.769	10792	10815	10853	10926	10631	10823	10852	10875	10853	11008	10658	10826	38.4815	38.1557	38.4688	38.31	38.6418	38.2945	3.159	3.043	3.013	2.933	2.558	2.867	0.14	0.3971	0.4254	0.4958	0.3832	2.1092	0.2439	0.2683	0.2907	0.0797
534	531	Adaptor/scaffold	LMO7; LMO7; LMO7	LMO7; LMO7 iso2; LMO7 iso3	§1510; §1510; §1176	LIM domain only protein 7 isoform 1	Q8WWI1; Q8WWI1-2; Q8WWI1-3	http://www.phosphosite.org/proteinAction.do?id=3190&showAllSites=true	193; 191; 154	GIMRRGES*LDNLDSP; GIMRRGES*LDNLDSP; GIMRRGES*LDNLDSP	Chk1; Chk1; Chk1		RGES*LDNLDSPR	2	719.82	8910			9186			8971	8975	9020	9186	8865	8996	33.849	33.4242	33.8928	33.9803	34.1752	33.7472	2.548			2.609			0.3961			0.8223			0.1256			0.0992
535	532	Adaptor/scaffold	LMO7; LMO7; LMO7	LMO7; LMO7 iso2; LMO7 iso3	§1510; §1510; §1176	LIM domain only protein 7 isoform 1	Q8WWI1; Q8WWI1-2; Q8WWI1-3	http://www.phosphosite.org/proteinAction.do?id=3190&showAllSites=true	193; 191; 154	GIMRRGES*LDNLDSP; GIMRRGES*LDNLDSP; GIMRRGES*LDNLDSP	Chk1; Chk1; Chk1		RGES*LDNLDSPR	3	480.216			9000	9165			8971	8975	9000	9206	8865	8996	33.849	33.4242	33.8928	33.9803	34.1752	33.7472			2.848	2.508					0.396	0.5749					0.1192	0.0562
536	533	Adaptor/scaffold	LMO7; LMO7; LMO7	LMO7; LMO7 iso2; LMO7 iso3	§1510, §1516; §1510, §1516; §1176, §1182	LIM domain only protein 7 isoform 1	Q8WWI1; Q8WWI1-2; Q8WWI1-3	http://www.phosphosite.org/proteinAction.do?id=3190&showAllSites=true	193; 191; 154	GIMRRGES*LDNLDSP, ESLDNLDS*PRSNSWR; GIMRRGES*LDNLDSP, ESLDNLDS*PRSNSWR; GIMRRGES*LDNLDSP, ESLDNLDS*PRSNSWR	Chk1; Chk1; Chk1		RGES*LDNLDS*PR	2	759.803	9512	9493					9512	9500	9587	9710	9390	9540	35.2457	34.738	35.2732	35.1917	35.4852	35.1013	2.349	2.11					-0.4959	-0.1637					0.1269	0.0472
537	534	Adaptor/scaffold	LMO7; LMO7; LMO7	LMO7; LMO7 iso2; LMO7 iso3	1519; 1519; 1185	LIM domain only protein 7 isoform 1	Q8WWI1; Q8WWI1-2; Q8WWI1-3	http://www.phosphosite.org/proteinAction.do?id=3190&showAllSites=true	193; 191; 154	DNLDSPRS*NSWRQPP; DNLDSPRS*NSWRQPP; DNLDSPRS*NSWRQPP			S*NSWRQPPWLNQPTGFYAS	3	772.679		9036																		1.889						3.975						0.0521
538	535	Adaptor/scaffold	LMO7; LMO7; LMO7	LMO7; LMO7 iso2; LMO7 iso3	1532; 1532; 1198	LIM domain only protein 7 isoform 1	Q8WWI1; Q8WWI1-2; Q8WWI1-3	http://www.phosphosite.org/proteinAction.do?id=3190&showAllSites=true	193; 191; 154	PPWLNQPT*GFYASSS; PPWLNQPT*GFYASSS; PPWLNQPT*GFYASSS			QPPWLNQPT*GFYASSSVQDFSRPPPQLVSTSNR	3	1256.93			26043	26049																	2.885	2.542					0.2264	-0.0817					0.0305	0.0462
539	536	Adaptor/scaffold	LMO7; LMO7; LMO7	LMO7; LMO7 iso2; LMO7 iso3	1537; 1537; 1203	LIM domain only protein 7 isoform 1	Q8WWI1; Q8WWI1-2; Q8WWI1-3	http://www.phosphosite.org/proteinAction.do?id=3190&showAllSites=true	193; 191; 154	QPTGFYAS*SSVQDFS; QPTGFYAS*SSVQDFS; QPTGFYAS*SSVQDFS			QPPWLNQPTGFYAS*SSVQDFSRPPPQLVSTSNR	3	1256.93			26105																		3.29						0.5313						0.0015
540	537	Adaptor/scaffold	LMO7; LMO7; LMO7	LMO7; LMO7 iso2; LMO7 iso3	1538; 1538; 1204	LIM domain only protein 7 isoform 1	Q8WWI1; Q8WWI1-2; Q8WWI1-3	http://www.phosphosite.org/proteinAction.do?id=3190&showAllSites=true	193; 191; 154	PTGFYASS*SVQDFSR; PTGFYASS*SVQDFSR; PTGFYASS*SVQDFSR			QPPWLNQPTGFYASS*SVQDFSRPPPQLVSTSNR	4	942.951				26142			25615	25633	26090	26142	26639	26819	76.7218	76.537	76.719	76.5925	80.0788	79.7768				5.12						0.1028						0.0245
541	538	Adaptor/scaffold	LMO7; LMO7; LMO7	LMO7; LMO7 iso2; LMO7 iso3	1539; 1539; 1205	LIM domain only protein 7 isoform 1	Q8WWI1; Q8WWI1-2; Q8WWI1-3	http://www.phosphosite.org/proteinAction.do?id=3190&showAllSites=true	193; 191; 154	TGFYASSS*VQDFSRP; TGFYASSS*VQDFSRP; TGFYASSS*VQDFSRP			QPPWLNQPTGFYASSS*VQDFSRPPPQLVSTSNR	3	1256.93			26062	26107					26069	26085					76.6632	76.5925					3.437	3.508					1.0995	-0.0817					0.0221	0.0671
542	539	Adaptor/scaffold	LMO7; LMO7; LMO7	LMO7; LMO7 iso2; LMO7 iso3	1539; 1539; 1205	LIM domain only protein 7 isoform 1	Q8WWI1; Q8WWI1-2; Q8WWI1-3	http://www.phosphosite.org/proteinAction.do?id=3190&showAllSites=true	193; 191; 154	TGFYASSS*VQDFSRP; TGFYASSS*VQDFSRP; TGFYASSS*VQDFSRP			QPPWLNQPTGFYASSS*VQDFSRPPPQLVSTSNR	3	1256.93				26085					26069	26085					76.6632	76.5925						3.104						0.8591						0.0451
543	540	Adaptor/scaffold	LMO7; LMO7; LMO7	LMO7; LMO7 iso2; LMO7 iso3	1539; 1539; 1205	LIM domain only protein 7 isoform 1	Q8WWI1; Q8WWI1-2; Q8WWI1-3	http://www.phosphosite.org/proteinAction.do?id=3190&showAllSites=true	193; 191; 154	TGFYASSS*VQDFSRP; TGFYASSS*VQDFSRP; TGFYASSS*VQDFSRP			QPPWLNQPTGFYASSS*VQDFSRPPPQLVSTSNR	4	942.951		25688	26115																	3.268	3.338					-0.0511	-0.084					0.0292	0.098
544	541	Adaptor/scaffold	LMO7; LMO7; LMO7	LMO7; LMO7 iso2; LMO7 iso3	1539; 1539; 1205	LIM domain only protein 7 isoform 1	Q8WWI1; Q8WWI1-2; Q8WWI1-3	http://www.phosphosite.org/proteinAction.do?id=3190&showAllSites=true	193; 191; 154	TGFYASSS*VQDFSRP; TGFYASSS*VQDFSRP; TGFYASSS*VQDFSRP			YASSS*VQDFSRPPPQLVSTSNR	3	835.059				16442				16209	16264	16442				51.5993	51.5722	51.6815						2.569						-0.6114						0.0153
545	542	Adaptor/scaffold	LMO7; LMO7; LMO7	LMO7; LMO7 iso2; LMO7 iso3	§1586; §1586; §1252	LIM domain only protein 7 isoform 1	Q8WWI1; Q8WWI1-2; Q8WWI1-3	http://www.phosphosite.org/proteinAction.do?id=3190&showAllSites=true	193; 191; 154	TGVATTQS*PTPRSHS; TGVATTQS*PTPRSHS; TGVATTQS*PTPRSHS			TSTTGVATTQS*PTPR	2	792.867		5588		5909			5595	5569	5456	5909			25.9677	25.3597	25.653	26.381				2.886		3.338				1.4242		0.2054				0.1251		0.1046
546	543	Adaptor/scaffold	LMO7	LMO7 iso3	§342	LIM domain only protein 7 isoform 1	Q8WWI1-3	http://www.phosphosite.org/proteinAction.do?id=23589&showAllSites=true	154	KHEDNRRS*WASPVYT			S*WASPVYTEADGTFSR	2	927.391	21084	20786	21178	21122	20619	20941	20974	20866	21281	21122	20717	20855	64.2662	63.692	64.1968	63.8077	64.3383	63.8648	3.117	3.856	4.009	3.892	3.966	4.415	0.4039	0.3669	0.3622	0.2432	0.414	0.4163	0.2608	0.2994	0.2271	0.2611
547	544	Adaptor/scaffold	LMO7	LMO7 iso3	§342	LIM domain only protein 7 isoform 1	Q8WWI1-3	http://www.phosphosite.org/proteinAction.do?id=23589&showAllSites=true	154	KHEDNRRS*WASPVYT			S*WASPVYTEADGTFSR	2	927.391	20883	21003	21389	21336	20830	20775	20974	20866	21281	21122	20717	20855	64.2662	63.692	64.1968	63.8077	64.3383	63.8648	4.123	3.771	3.64	3.797	3.864	3.826	0.4035	0.3106	0.2328	0.2131	0.4144	0.4682	0.2485	0.3149	0.2384	0.2525
548	545	Adaptor/scaffold	LMO7	LMO7 iso3	§342	LIM domain only protein 7 isoform 1	Q8WWI1-3	http://www.phosphosite.org/proteinAction.do?id=23589&showAllSites=true	154	KHEDNRRS*WASPVYT			S*WASPVYTEADGTFSR	2	927.391					20855	20990	20974	20866	21281	21122	20717	20855	64.2662	63.692	64.1968	63.8077	64.3383	63.8648					3.325	3.309					0.3052	0.3839
549	546	Adaptor/scaffold	LMO7	LMO7 iso3	§342	LIM domain only protein 7 isoform 1	Q8WWI1-3	http://www.phosphosite.org/proteinAction.do?id=23589&showAllSites=true	154	KHEDNRRS*WASPVYT			S*WASPVYTEADGTFSR	2	927.391						21140	20974	20866	21281	21122	20717	20855	64.2662	63.692	64.1968	63.8077	64.3383	63.8648						3.328						-1.7485
550	547	Adaptor/scaffold	LMO7	LMO7 iso3	§342	LIM domain only protein 7 isoform 1	Q8WWI1-3	http://www.phosphosite.org/proteinAction.do?id=23589&showAllSites=true	154	KHEDNRRS*WASPVYT			S*WASPVYTEADGTFSR	3	618.596	20895	20808	21186	21135	20631	20795	20974	20866	21186	21225	20717	20855	64.2662	63.692	64.1968	63.8575	64.3383	63.8648	3.287	3.812	3.71	3.094	3.59	4.179	0.3847	0.813	0.379	0.7381	0.7159	0.7139	0.1063	0.0935	0.0723	0.0999
551	548	Adaptor/scaffold	LMO7; LMO7; LMO7	LMO7; LMO7 iso2; LMO7 iso3	§805; §805; §471	LIM domain only protein 7 isoform 1	Q8WWI1; Q8WWI1-2; Q8WWI1-3	http://www.phosphosite.org/proteinAction.do?id=3190&showAllSites=true	193; 191; 154	PSRRRMYS*FDDVLEE; PSRRRMYS*FDDVLEE; PSRRRMYS*FDDVLEE			MYS*FDDVLEEGK	2	756.802			24180		23511		23767	23659	24180	24039	23531	23690	71.6887	71.1215	71.6897	71.1647	71.7387	71.3685			3.168		2.949				0.3829		0.5293				0.1748
552	549	Adaptor/scaffold	LMO7; LMO7; LMO7	LMO7; LMO7 iso2; LMO7 iso3	§805; §805; §471	LIM domain only protein 7 isoform 1	Q8WWI1; Q8WWI1-2; Q8WWI1-3	http://www.phosphosite.org/proteinAction.do?id=3190&showAllSites=true	193; 191; 154	PSRRRMYS*FDDVLEE; PSRRRMYS*FDDVLEE; PSRRRMYS*FDDVLEE			M#YS*FDDVLEEGK	2	764.799	22046	21749	22353	22255	21768	21780	22024	21916	22331	22255	21767	21926	67.0253	66.4452	66.8798	66.4452	67.0955	66.6842	3.661	3.678	3.668	3.701	3.716	3.442	0.6766	0.674	0.7609	0.6879	0.6072	0.6972	0.1886	0.1332	0.1504	0.164
553	550	Adaptor/scaffold	LMO7; LMO7; LMO7	LMO7; LMO7 iso2; LMO7 iso3	§805; §805; §471	LIM domain only protein 7 isoform 1	Q8WWI1; Q8WWI1-2; Q8WWI1-3	http://www.phosphosite.org/proteinAction.do?id=3190&showAllSites=true	193; 191; 154	PSRRRMYS*FDDVLEE; PSRRRMYS*FDDVLEE; PSRRRMYS*FDDVLEE			M#YS*FDDVLEEGK	2	764.799	21846	21960	22151	22052	21571	21992	22024	21916	22331	22255	21767	21926	67.0253	66.4452	66.8798	66.4452	67.0955	66.6842	3.638	3.89	3.361	3.636	3.493	3.661	0.7373	0.7731	0.7558	0.661	0.7455	0.8248	0.1264	0.1651	0.14	0.1651
554	551	Adaptor/scaffold	LMO7; LMO7; LMO7	LMO7; LMO7 iso2; LMO7 iso3	§805; §805; §471	LIM domain only protein 7 isoform 1	Q8WWI1; Q8WWI1-2; Q8WWI1-3	http://www.phosphosite.org/proteinAction.do?id=3190&showAllSites=true	193; 191; 154	PSRRRMYS*FDDVLEE; PSRRRMYS*FDDVLEE; PSRRRMYS*FDDVLEE			M#YS*FDDVLEEGK	2	764.799	22262		22568	22467	21982	22425	22024	21916	22331	22255	21767	21926	67.0253	66.4452	66.8798	66.4452	67.0955	66.6842	3.256		3.37	2.985	3.028	2.367	0.8788		0.6136	0.707	0.5678	0.8536	0.1648		0.1977	0.2098
555	552	Adaptor/scaffold	LMO7; LMO7; LMO7	LMO7; LMO7 iso2; LMO7 iso3	§805; §805; §471	LIM domain only protein 7 isoform 1	Q8WWI1; Q8WWI1-2; Q8WWI1-3	http://www.phosphosite.org/proteinAction.do?id=3190&showAllSites=true	193; 191; 154	PSRRRMYS*FDDVLEE; PSRRRMYS*FDDVLEE; PSRRRMYS*FDDVLEE			M#YS*FDDVLEEGK	2	764.799			22824	22748	22428		22024	21916	22331	22255	21767	21926	67.0253	66.4452	66.8798	66.4452	67.0955	66.6842			2.625	3.248	2.452				1.0992	1.3834	-0.3301				0.1929	0.1573
556	553	Adaptor/scaffold	LMO7; LMO7; LMO7	LMO7; LMO7 iso2; LMO7 iso3	§805; §805; §471	LIM domain only protein 7 isoform 1	Q8WWI1; Q8WWI1-2; Q8WWI1-3	http://www.phosphosite.org/proteinAction.do?id=3190&showAllSites=true	193; 191; 154	PSRRRMYS*FDDVLEE; PSRRRMYS*FDDVLEE; PSRRRMYS*FDDVLEE			M#YS*FDDVLEEGK	2	764.799			23040				22024	21916	22331	22255	21767	21926	67.0253	66.4452	66.8798	66.4452	67.0955	66.6842			2.904						0.4						0.1621
557	554	Adaptor/scaffold	LMO7; LMO7; LMO7	LMO7; LMO7 iso2; LMO7 iso3	§805; §805; §471	LIM domain only protein 7 isoform 1	Q8WWI1; Q8WWI1-2; Q8WWI1-3	http://www.phosphosite.org/proteinAction.do?id=3190&showAllSites=true	193; 191; 154	PSRRRMYS*FDDVLEE; PSRRRMYS*FDDVLEE; PSRRRMYS*FDDVLEE			RMYS*FDDVLEEGK	2	834.852	20808	20704	21059	20974	20531	20670	20848	20698	21059	21036	20570	20687	63.931	63.2518	63.7702	63.3697	63.9525	63.4205	2.574	2.915	2.976	2.717	2.671	3.201	0.2961	-0.0909	0.4034	0.6029	0.5659	0.406	0.1328	0.1185	0.1028	0.1525
558	555	Adaptor/scaffold	LMO7; LMO7; LMO7	LMO7; LMO7 iso2; LMO7 iso3	§805; §805; §471	LIM domain only protein 7 isoform 1	Q8WWI1; Q8WWI1-2; Q8WWI1-3	http://www.phosphosite.org/proteinAction.do?id=3190&showAllSites=true	193; 191; 154	PSRRRMYS*FDDVLEE; PSRRRMYS*FDDVLEE; PSRRRMYS*FDDVLEE			RM#YS*FDDVLEEGK	2	842.85	18632	18524	18864	18735	18356	18491	18706	18524	18952	18815	18428	18545	58.346	57.7547	58.3645	57.7022	58.4315	57.8372	3.49	3.033	3.767	3.506	3.018	3.323	0.3169	0.1837	0.3743	0.3611	0.3058	0.6162	0.0776	0.1165	0.04	0.128
559	556	Adaptor/scaffold	LMO7; LMO7; LMO7	LMO7; LMO7 iso2; LMO7 iso3	§805; §805; §471	LIM domain only protein 7 isoform 1	Q8WWI1; Q8WWI1-2; Q8WWI1-3	http://www.phosphosite.org/proteinAction.do?id=3190&showAllSites=true	193; 191; 154	PSRRRMYS*FDDVLEE; PSRRRMYS*FDDVLEE; PSRRRMYS*FDDVLEE			RM#YS*FDDVLEEGK	2	842.85		18745	19068	18949			18706	18524	18952	18815	18428	18545	58.346	57.7547	58.3645	57.7022	58.4315	57.8372		2.883	2.958	2.482				-0.0157	0.3113	0.3323				0.1209	0.172	0.0874
560	557	Adaptor/scaffold	LMO7; LMO7; LMO7	LMO7; LMO7 iso2; LMO7 iso3	§805; §805; §471	LIM domain only protein 7 isoform 1	Q8WWI1; Q8WWI1-2; Q8WWI1-3	http://www.phosphosite.org/proteinAction.do?id=3190&showAllSites=true	193; 191; 154	PSRRRMYS*FDDVLEE; PSRRRMYS*FDDVLEE; PSRRRMYS*FDDVLEE			RM#YS*FDDVLEEGK	3	562.236			18954				18706	18603	18954	18815	18407	18587	58.346	57.7547	58.3645	57.7022	58.3783	57.9467			3.909						0.4339						0.03
561	558	Adaptor/scaffold	LMO7; LMO7; LMO7	LMO7; LMO7 iso2; LMO7 iso3	§865; §865; §531	LIM domain only protein 7 isoform 1	Q8WWI1; Q8WWI1-2; Q8WWI1-3	http://www.phosphosite.org/proteinAction.do?id=3190&showAllSites=true	193; 191; 154	TTEIQLPS*QSPVEEQ; TTEIQLPS*QSPVEEQ; TTEIQLPS*QSPVEEQ			VTTEIQLPS*QSPVEEQSPASLSSLR	3	921.786			22575																		3.401						1.1972						0.0303
562	559	Adaptor/scaffold	LMO7; LMO7; LMO7	LMO7; LMO7 iso2; LMO7 iso3	§867; §867; §533	LIM domain only protein 7 isoform 1	Q8WWI1; Q8WWI1-2; Q8WWI1-3	http://www.phosphosite.org/proteinAction.do?id=3190&showAllSites=true	193; 191; 154	EIQLPSQS*PVEEQSP; EIQLPSQS*PVEEQSP; EIQLPSQS*PVEEQSP			VTTEIQLPSQS*PVEEQSPASLSSLR	3	921.786			22587				22213	22231	22587	22590	21956	22304	67.5277	67.2875	67.4885	67.3703	67.5968	67.6897			3.042						1.2696						0.1279
563	560	Adaptor/scaffold	LMO7; LMO7; LMO7	LMO7; LMO7 iso2; LMO7 iso3	§932; §932; §598	LIM domain only protein 7 isoform 1	Q8WWI1; Q8WWI1-2; Q8WWI1-3	http://www.phosphosite.org/proteinAction.do?id=3190&showAllSites=true	193; 191; 154	SSLPRSYT*MDDAWKY; SSLPRSYT*MDDAWKY; SSLPRSYT*MDDAWKY			SYT*MDDAWK	2	598.72	15643	15583	15767	15715	15469	15507	15724	15642	15767	15793	15509	15545	50.6822	50.1653	50.5995	50.1282	50.9188	50.1352	2.736	2.572	2.406	2.798	2.406	2.056	0.541	0.5082	0.6592	0.6436	0.6816	0.5735	0.2412	0.1349	0.2696	0.208
564	561	Adaptor/scaffold	LMO7; LMO7; LMO7	LMO7; LMO7 iso2; LMO7 iso3	§932; §932; §598	LIM domain only protein 7 isoform 1	Q8WWI1; Q8WWI1-2; Q8WWI1-3	http://www.phosphosite.org/proteinAction.do?id=3190&showAllSites=true	193; 191; 154	SSLPRSYT*MDDAWKY; SSLPRSYT*MDDAWKY; SSLPRSYT*MDDAWKY			SYT*MDDAWK	2	598.72			15974	16288			15724	15642	15767	15793	15509	15545	50.6822	50.1653	50.5995	50.1282	50.9188	50.1352			1.91	1.781					0.7263	0.4057					0.2187	0.1408
565	562	Adaptor/scaffold	LMO7; LMO7; LMO7	LMO7; LMO7 iso2; LMO7 iso3	§932; §932; §598	LIM domain only protein 7 isoform 1	Q8WWI1; Q8WWI1-2; Q8WWI1-3	http://www.phosphosite.org/proteinAction.do?id=3190&showAllSites=true	193; 191; 154	SSLPRSYT*MDDAWKY; SSLPRSYT*MDDAWKY; SSLPRSYT*MDDAWKY			SYT*M#DDAWK	2	606.718	11231	11298	11291	11239			11293	11298	11350	11299	11099	11159	39.5693	38.944	39.529	39.0165	39.7377	39.1162	2.636	2.507	2.836	3.039			0.4754	0.5448	0.6533	0.5694			0.2567	0.2344	0.2428	0.196
566	563	Adaptor/scaffold	LMO7; LMO7; LMO7	LMO7; LMO7 iso2; LMO7 iso3	§932; §932; §598	LIM domain only protein 7 isoform 1	Q8WWI1; Q8WWI1-2; Q8WWI1-3	http://www.phosphosite.org/proteinAction.do?id=3190&showAllSites=true	193; 191; 154	SSLPRSYT*MDDAWKY; SSLPRSYT*MDDAWKY; SSLPRSYT*MDDAWKY			SYT*M#DDAWK	2	606.718	11536	12088	11740	13897			11293	11298	11350	11299	11099	11159	39.5693	38.944	39.529	39.0165	39.7377	39.1162	1.996	1.783	2.036	1.511			0.2983	-0.1049	0.8162	-0.0819			0.2286	0.1139	0.0842	0.15
567	564	Adaptor/scaffold	LMO7; LMO7; LMO7	LMO7; LMO7 iso2; LMO7 iso3	§932; §932; §598	LIM domain only protein 7 isoform 1	Q8WWI1; Q8WWI1-2; Q8WWI1-3	http://www.phosphosite.org/proteinAction.do?id=3190&showAllSites=true	193; 191; 154	SSLPRSYT*MDDAWKY; SSLPRSYT*MDDAWKY; SSLPRSYT*MDDAWKY			SYT*M#DDAWK	2	606.718	12896	11093	13734	11519			11293	11298	11350	11299	11099	11159	39.5693	38.944	39.529	39.0165	39.7377	39.1162	1.431	2.229	1.646	1.986			0.5312	0.536	0.3659	1.0124			0.103	0.2697	0.0917	0.1409
568	565	Adaptor/scaffold	LMO7; LMO7; LMO7	LMO7; LMO7 iso2; LMO7 iso3	§932; §932; §598	LIM domain only protein 7 isoform 1	Q8WWI1; Q8WWI1-2; Q8WWI1-3	http://www.phosphosite.org/proteinAction.do?id=3190&showAllSites=true	193; 191; 154	SSLPRSYT*MDDAWKY; SSLPRSYT*MDDAWKY; SSLPRSYT*MDDAWKY			SYT*M#DDAWK	2	606.718	13587	11665	12406	11727			11293	11298	11350	11299	11099	11159	39.5693	38.944	39.529	39.0165	39.7377	39.1162	1.607	1.803	1.538	2.171			0.8184	0.953	-0.0021	0.6383			0.0397	0.1184	0.1324	0.1008
569	566	Adaptor/scaffold	LMO7; LMO7; LMO7	LMO7; LMO7 iso2; LMO7 iso3	§932; §932; §598	LIM domain only protein 7 isoform 1	Q8WWI1; Q8WWI1-2; Q8WWI1-3	http://www.phosphosite.org/proteinAction.do?id=3190&showAllSites=true	193; 191; 154	SSLPRSYT*MDDAWKY; SSLPRSYT*MDDAWKY; SSLPRSYT*MDDAWKY			SYT*M#DDAWK	2	606.718	12148		11524	12263			11293	11298	11350	11299	11099	11159	39.5693	38.944	39.529	39.0165	39.7377	39.1162	1.851		2.386	2.015			0.2053		0.4656	0.5239			0.2014		0.2287	0.2058
570	567	Adaptor/scaffold	LMO7; LMO7; LMO7	LMO7; LMO7 iso2; LMO7 iso3	§932; §932; §598	LIM domain only protein 7 isoform 1	Q8WWI1; Q8WWI1-2; Q8WWI1-3	http://www.phosphosite.org/proteinAction.do?id=3190&showAllSites=true	193; 191; 154	SSLPRSYT*MDDAWKY; SSLPRSYT*MDDAWKY; SSLPRSYT*MDDAWKY			SYT*M#DDAWK	2	606.718	12345	12287	13017	12461			11293	11298	11350	11299	11099	11159	39.5693	38.944	39.529	39.0165	39.7377	39.1162	1.67	1.575	1.573	1.355			0.4036	0.4741	0.6036	0.3426			0.0822	0.0566	0.1814	0.0016
571	568	Adaptor/scaffold	LMO7; LMO7; LMO7	LMO7; LMO7 iso2; LMO7 iso3	§932; §932; §598	LIM domain only protein 7 isoform 1	Q8WWI1; Q8WWI1-2; Q8WWI1-3	http://www.phosphosite.org/proteinAction.do?id=3190&showAllSites=true	193; 191; 154	SSLPRSYT*MDDAWKY; SSLPRSYT*MDDAWKY; SSLPRSYT*MDDAWKY			SYT*M#DDAWK	2	606.718			12210	14553			11293	11298	11350	11299	11099	11159	39.5693	38.944	39.529	39.0165	39.7377	39.1162			2.121	1.5					0.2962	0.9668					0.186	0.0621
572	569	Adaptor/scaffold	LMO7; LMO7; LMO7	LMO7; LMO7 iso2; LMO7 iso3	§955, §960; §955, §960; §621, §626	LIM domain only protein 7 isoform 1	Q8WWI1; Q8WWI1-2; Q8WWI1-3	http://www.phosphosite.org/proteinAction.do?id=3190&showAllSites=true	193; 191; 154	RTPNNVVS*TPAPSPD, VVSTPAPS*PDASQLA; RTPNNVVS*TPAPSPD, VVSTPAPS*PDASQLA; RTPNNVVS*TPAPSPD, VVSTPAPS*PDASQLA			NVVS*TPAPS*PDASQLASSLSSQK	3	811.031					19418																		3.782						0.2905
573	570	Adaptor/scaffold	LMO7; LMO7; LMO7	LMO7; LMO7 iso2; LMO7 iso3	§955, §960; §955, §960; §621, §626	LIM domain only protein 7 isoform 1	Q8WWI1; Q8WWI1-2; Q8WWI1-3	http://www.phosphosite.org/proteinAction.do?id=3190&showAllSites=true	193; 191; 154	RTPNNVVS*TPAPSPD, VVSTPAPS*PDASQLA; RTPNNVVS*TPAPSPD, VVSTPAPS*PDASQLA; RTPNNVVS*TPAPSPD, VVSTPAPS*PDASQLA			RTPNNVVS*TPAPS*PDASQLASSLSSQK	4	725.586					17498																		2.879						1.2485
574	571	Adaptor/scaffold	LMO7; LMO7; LMO7	LMO7; LMO7 iso2; LMO7 iso3	§955, §960; §955, §960; §621, §626	LIM domain only protein 7 isoform 1	Q8WWI1; Q8WWI1-2; Q8WWI1-3	http://www.phosphosite.org/proteinAction.do?id=3190&showAllSites=true	193; 191; 154	RTPNNVVS*TPAPSPD, VVSTPAPS*PDASQLA; RTPNNVVS*TPAPSPD, VVSTPAPS*PDASQLA; RTPNNVVS*TPAPSPD, VVSTPAPS*PDASQLA			TPNNVVS*TPAPS*PDASQLASSLSSQK	3	915.079		19220		20551		19949														3.985		2.863		3.719		-0.2647		-1.1711		1.5642		0.0001		0.0127
575	572	Adaptor/scaffold	LMO7; LMO7; LMO7	LMO7; LMO7 iso2; LMO7 iso3	§955, §960; §955, §960; §621, §626	LIM domain only protein 7 isoform 1	Q8WWI1; Q8WWI1-2; Q8WWI1-3	http://www.phosphosite.org/proteinAction.do?id=3190&showAllSites=true	193; 191; 154	RTPNNVVS*TPAPSPD, VVSTPAPS*PDASQLA; RTPNNVVS*TPAPSPD, VVSTPAPS*PDASQLA; RTPNNVVS*TPAPSPD, VVSTPAPS*PDASQLA			TPNNVVS*TPAPS*PDASQLASSLSSQK	3	915.079		19880																		3.285						0.8336						0.0019
576	573	Adaptor/scaffold	LMO7; LMO7; LMO7	LMO7; LMO7 iso2; LMO7 iso3	§955, 969; §955, 969; §621, 635	LIM domain only protein 7 isoform 1	Q8WWI1; Q8WWI1-2; Q8WWI1-3	http://www.phosphosite.org/proteinAction.do?id=3190&showAllSites=true	193; 191; 154	RTPNNVVS*TPAPSPD, DASQLASS*LSSQKEV; RTPNNVVS*TPAPSPD, DASQLASS*LSSQKEV; RTPNNVVS*TPAPSPD, DASQLASS*LSSQKEV			RTPNNVVS*TPAPSPDASQLASS*LSSQK	3	967.113				18400																		3.269						0.033						0.0106
577	574	Adaptor/scaffold	LMO7; LMO7; LMO7	LMO7; LMO7 iso2; LMO7 iso3	§956; §956; §622	LIM domain only protein 7 isoform 1	Q8WWI1; Q8WWI1-2; Q8WWI1-3	http://www.phosphosite.org/proteinAction.do?id=3190&showAllSites=true	193; 191; 154	TPNNVVST*PAPSPDA; TPNNVVST*PAPSPDA; TPNNVVST*PAPSPDA			RTPNNVVST*PAPSPDASQLASSLSSQK	3	940.457				17319	16807	16986	17005	17007	17167	17303	16807	17013	53.9317	53.6078	53.8173	53.8787	54.2533	53.869				3.774	4.821	4.562				-0.3325	0.7164	0.531				0.0817
578	575	Adaptor/scaffold	LMO7; LMO7; LMO7	LMO7; LMO7 iso2; LMO7 iso3	§956; §956; §622	LIM domain only protein 7 isoform 1	Q8WWI1; Q8WWI1-2; Q8WWI1-3	http://www.phosphosite.org/proteinAction.do?id=3190&showAllSites=true	193; 191; 154	TPNNVVST*PAPSPDA; TPNNVVST*PAPSPDA; TPNNVVST*PAPSPDA			RTPNNVVST*PAPSPDASQLASSLSSQK	3	940.457						17046	17005	17007	17167	17303	16807	17013	53.9317	53.6078	53.8173	53.8787	54.2533	53.869						3.98						-0.0101
579	576	Adaptor/scaffold	LMO7; LMO7; LMO7	LMO7; LMO7 iso2; LMO7 iso3	§956; §956; §622	LIM domain only protein 7 isoform 1	Q8WWI1; Q8WWI1-2; Q8WWI1-3	http://www.phosphosite.org/proteinAction.do?id=3190&showAllSites=true	193; 191; 154	TPNNVVST*PAPSPDA; TPNNVVST*PAPSPDA; TPNNVVST*PAPSPDA			TPNNVVST*PAPSPDASQLASSLSSQK	3	888.423	18705				18424		18370	18309	18637	18542	18424	18272	57.4698	56.985	57.572	57.0135	57.6225	57.1365	4.016				4.462		-2.2229				-0.7722		0.0042
580	577	Adaptor/scaffold	LMO7; LMO7; LMO7	LMO7; LMO7 iso2; LMO7 iso3	§956, §960; §956, §960; §622, §626	LIM domain only protein 7 isoform 1	Q8WWI1; Q8WWI1-2; Q8WWI1-3	http://www.phosphosite.org/proteinAction.do?id=3190&showAllSites=true	193; 191; 154	TPNNVVST*PAPSPDA, VVSTPAPS*PDASQLA; TPNNVVST*PAPSPDA, VVSTPAPS*PDASQLA; TPNNVVST*PAPSPDA, VVSTPAPS*PDASQLA			NVVST*PAPS*PDASQLASSLSSQK	3	811.031	19718	19718	19965	20036	19211	19495	19693	19653	19960	19949	19630	19637	60.911	60.537	60.8943	60.6022	60.7188	60.6732	4.259	3.68	4.092	4.007	3.224	4.072	0.3207	0.1768	0.401	0.0797	0.5718	0.3787	0.0253	0.0271	0.0664	0.041
581	578	Adaptor/scaffold	LMO7; LMO7; LMO7	LMO7; LMO7 iso2; LMO7 iso3	§956, §960; §956, §960; §622, §626	LIM domain only protein 7 isoform 1	Q8WWI1; Q8WWI1-2; Q8WWI1-3	http://www.phosphosite.org/proteinAction.do?id=3190&showAllSites=true	193; 191; 154	TPNNVVST*PAPSPDA, VVSTPAPS*PDASQLA; TPNNVVST*PAPSPDA, VVSTPAPS*PDASQLA; TPNNVVST*PAPSPDA, VVSTPAPS*PDASQLA			NVVST*PAPS*PDASQLASSLSSQK	3	811.031	19508	19509	20175	19837	19630	19702	19693	19653	19960	19949	19630	19637	60.911	60.537	60.8943	60.6022	60.7188	60.6732	3.865	3.175	3.57	3.207	2.954	3.69	0.4551	0.1299	0.4375	-0.6862	0.412	0.195	0.0283	0.0735	0.0306	0.0973
582	579	Adaptor/scaffold	LMO7; LMO7; LMO7	LMO7; LMO7 iso2; LMO7 iso3	§956, §960; §956, §960; §622, §626	LIM domain only protein 7 isoform 1	Q8WWI1; Q8WWI1-2; Q8WWI1-3	http://www.phosphosite.org/proteinAction.do?id=3190&showAllSites=true	193; 191; 154	TPNNVVST*PAPSPDA, VVSTPAPS*PDASQLA; TPNNVVST*PAPSPDA, VVSTPAPS*PDASQLA; TPNNVVST*PAPSPDA, VVSTPAPS*PDASQLA			NVVST*PAPS*PDASQLASSLSSQK	3	811.031	19933						19693	19653	19960	19949	19630	19637	60.911	60.537	60.8943	60.6022	60.7188	60.6732	3.373						0.2707						0.0719
583	580	Adaptor/scaffold	LMO7; LMO7; LMO7	LMO7; LMO7 iso2; LMO7 iso3	§956, §960; §956, §960; §622, §626	LIM domain only protein 7 isoform 1	Q8WWI1; Q8WWI1-2; Q8WWI1-3	http://www.phosphosite.org/proteinAction.do?id=3190&showAllSites=true	193; 191; 154	TPNNVVST*PAPSPDA, VVSTPAPS*PDASQLA; TPNNVVST*PAPSPDA, VVSTPAPS*PDASQLA; TPNNVVST*PAPSPDA, VVSTPAPS*PDASQLA			RTPNNVVST*PAPS*PDASQLASSLSSQK	3	967.113	17720	17722	17904	18019	17463	17664	17782	17763	17944	18080	17504	18087	55.9328	55.558	55.8127	55.8427	56.0502	55.8262	4.936	4.935	4.204	4.485	4.195	4.541	0.2359	0.1322	-0.0231	0.2355	-0.0413	0.3424	0.0541	0.0665	0.035	0.0433
584	581	Adaptor/scaffold	LMO7; LMO7; LMO7	LMO7; LMO7 iso2; LMO7 iso3	§956, §960; §956, §960; §622, §626	LIM domain only protein 7 isoform 1	Q8WWI1; Q8WWI1-2; Q8WWI1-3	http://www.phosphosite.org/proteinAction.do?id=3190&showAllSites=true	193; 191; 154	TPNNVVST*PAPSPDA, VVSTPAPS*PDASQLA; TPNNVVST*PAPSPDA, VVSTPAPS*PDASQLA; TPNNVVST*PAPSPDA, VVSTPAPS*PDASQLA			RTPNNVVST*PAPS*PDASQLASSLSSQK	3	967.113	18102				17674	17875	17782	17763	17944	18080	17504	18087	55.9328	55.558	55.8127	55.8427	56.0502	55.8262	3.488				3.657	5.059	0.9538				0.021	0.6456	0.0149
585	582	Adaptor/scaffold	LMO7; LMO7; LMO7	LMO7; LMO7 iso2; LMO7 iso3	§956, §960; §956, §960; §622, §626	LIM domain only protein 7 isoform 1	Q8WWI1; Q8WWI1-2; Q8WWI1-3	http://www.phosphosite.org/proteinAction.do?id=3190&showAllSites=true	193; 191; 154	TPNNVVST*PAPSPDA, VVSTPAPS*PDASQLA; TPNNVVST*PAPSPDA, VVSTPAPS*PDASQLA; TPNNVVST*PAPSPDA, VVSTPAPS*PDASQLA			RTPNNVVST*PAPS*PDASQLASSLSSQK	3	967.113					17889	18087	17782	17763	17944	18080	17504	18087	55.9328	55.558	55.8127	55.8427	56.0502	55.8262					4.326	4.486					0.288	-0.0723
586	583	Adaptor/scaffold	LMO7; LMO7; LMO7	LMO7; LMO7 iso2; LMO7 iso3	§956, §960; §956, §960; §622, §626	LIM domain only protein 7 isoform 1	Q8WWI1; Q8WWI1-2; Q8WWI1-3	http://www.phosphosite.org/proteinAction.do?id=3190&showAllSites=true	193; 191; 154	TPNNVVST*PAPSPDA, VVSTPAPS*PDASQLA; TPNNVVST*PAPSPDA, VVSTPAPS*PDASQLA; TPNNVVST*PAPSPDA, VVSTPAPS*PDASQLA			RTPNNVVST*PAPS*PDASQLASSLSSQK	3	967.113						18158	17782	17763	17944	18080	17504	18087	55.9328	55.558	55.8127	55.8427	56.0502	55.8262						4.34						-0.109
587	584	Adaptor/scaffold	LMO7; LMO7; LMO7	LMO7; LMO7 iso2; LMO7 iso3	§956, §960; §956, §960; §622, §626	LIM domain only protein 7 isoform 1	Q8WWI1; Q8WWI1-2; Q8WWI1-3	http://www.phosphosite.org/proteinAction.do?id=3190&showAllSites=true	193; 191; 154	TPNNVVST*PAPSPDA, VVSTPAPS*PDASQLA; TPNNVVST*PAPSPDA, VVSTPAPS*PDASQLA; TPNNVVST*PAPSPDA, VVSTPAPS*PDASQLA			RTPNNVVST*PAPS*PDASQLASSLSSQK	3	967.113						18199	17782	17763	17944	18080	17504	18087	55.9328	55.558	55.8127	55.8427	56.0502	55.8262						3.444						1.1375
588	585	Adaptor/scaffold	LMO7; LMO7; LMO7	LMO7; LMO7 iso2; LMO7 iso3	§956, §960; §956, §960; §622, §626	LIM domain only protein 7 isoform 1	Q8WWI1; Q8WWI1-2; Q8WWI1-3	http://www.phosphosite.org/proteinAction.do?id=3190&showAllSites=true	193; 191; 154	TPNNVVST*PAPSPDA, VVSTPAPS*PDASQLA; TPNNVVST*PAPSPDA, VVSTPAPS*PDASQLA; TPNNVVST*PAPSPDA, VVSTPAPS*PDASQLA			TPNNVVST*PAPS*PDASQLASSLSSQK	3	915.079	19444	19423	19709	19762	19123	19365	19420	19443	19666	19760	18916	19364	60.2047	59.9878	60.156	60.1207	60.343	59.9787	5.03	4.502	5.333	4.807	5.078	4.536	0.5712	0.4154	0.4432	0.6217	0.6743	0.5197	0.0348	0.0076	0.0578	0.0479
589	586	Adaptor/scaffold	LMO7; LMO7; LMO7	LMO7; LMO7 iso2; LMO7 iso3	§956, §960; §956, §960; §622, §626	LIM domain only protein 7 isoform 1	Q8WWI1; Q8WWI1-2; Q8WWI1-3	http://www.phosphosite.org/proteinAction.do?id=3190&showAllSites=true	193; 191; 154	TPNNVVST*PAPSPDA, VVSTPAPS*PDASQLA; TPNNVVST*PAPSPDA, VVSTPAPS*PDASQLA; TPNNVVST*PAPSPDA, VVSTPAPS*PDASQLA			TPNNVVST*PAPS*PDASQLASSLSSQK	3	915.079	19653	19702	19922	19972	19334	19580	19420	19443	19666	19760	18916	19364	60.2047	59.9878	60.156	60.1207	60.343	59.9787	3.793	3.922	4.83	4.951	4.619	5.273	0.3479	0.1875	0.7192	0.4087	0.5371	0.4903	0.0377	0.0359	0.0364	0.0615
590	587	Adaptor/scaffold	LMO7; LMO7; LMO7	LMO7; LMO7 iso2; LMO7 iso3	§956, §960; §956, §960; §622, §626	LIM domain only protein 7 isoform 1	Q8WWI1; Q8WWI1-2; Q8WWI1-3	http://www.phosphosite.org/proteinAction.do?id=3190&showAllSites=true	193; 191; 154	TPNNVVST*PAPSPDA, VVSTPAPS*PDASQLA; TPNNVVST*PAPSPDA, VVSTPAPS*PDASQLA; TPNNVVST*PAPSPDA, VVSTPAPS*PDASQLA			TPNNVVST*PAPS*PDASQLASSLSSQK	3	915.079	19242	19635	19509	19566	18916	19162	19420	19443	19666	19760	18916	19364	60.2047	59.9878	60.156	60.1207	60.343	59.9787	4.712	3.329	3.363	3.269	3.193	3.464	0.7534	0.17	0.8949	0.6975	0.824	0.815	0.0358	0.0241	0.0353	0.0127
591	588	Adaptor/scaffold	LMO7; LMO7; LMO7	LMO7; LMO7 iso2; LMO7 iso3	§956, §960; §956, §960; §622, §626	LIM domain only protein 7 isoform 1	Q8WWI1; Q8WWI1-2; Q8WWI1-3	http://www.phosphosite.org/proteinAction.do?id=3190&showAllSites=true	193; 191; 154	TPNNVVST*PAPSPDA, VVSTPAPS*PDASQLA; TPNNVVST*PAPSPDA, VVSTPAPS*PDASQLA; TPNNVVST*PAPSPDA, VVSTPAPS*PDASQLA			TPNNVVST*PAPS*PDASQLASSLSSQK	3	915.079	19868		20137		19549	19789	19420	19443	19666	19760	18916	19364	60.2047	59.9878	60.156	60.1207	60.343	59.9787	3.629		3.603		4.792	4.191	-0.6883		0.3791		0.8525	0.8748	0.0738		0.0388
592	589	Adaptor/scaffold	LMO7; LMO7; LMO7	LMO7; LMO7 iso2; LMO7 iso3	§956, §960; §956, §960; §622, §626	LIM domain only protein 7 isoform 1	Q8WWI1; Q8WWI1-2; Q8WWI1-3	http://www.phosphosite.org/proteinAction.do?id=3190&showAllSites=true	193; 191; 154	TPNNVVST*PAPSPDA, VVSTPAPS*PDASQLA; TPNNVVST*PAPSPDA, VVSTPAPS*PDASQLA; TPNNVVST*PAPSPDA, VVSTPAPS*PDASQLA			TPNNVVST*PAPS*PDASQLASSLSSQK	3	915.079			20418		19750		19420	19443	19666	19760	18916	19364	60.2047	59.9878	60.156	60.1207	60.343	59.9787			4.03		3.809				0.5862		0.6345				0.0724
593	590	Adaptor/scaffold	LMO7; LMO7; LMO7	LMO7; LMO7 iso2; LMO7 iso3	§956, §960; §956, §960; §622, §626	LIM domain only protein 7 isoform 1	Q8WWI1; Q8WWI1-2; Q8WWI1-3	http://www.phosphosite.org/proteinAction.do?id=3190&showAllSites=true	193; 191; 154	TPNNVVST*PAPSPDA, VVSTPAPS*PDASQLA; TPNNVVST*PAPSPDA, VVSTPAPS*PDASQLA; TPNNVVST*PAPSPDA, VVSTPAPS*PDASQLA			TPNNVVST*PAPS*PDASQLASSLSSQK	3	915.079			20285		19912		19420	19443	19666	19760	18916	19364	60.2047	59.9878	60.156	60.1207	60.343	59.9787			3.077		2.498				0.7831		0.6812				0.0397
594	591	Adaptor/scaffold	LMO7; LMO7; LMO7	LMO7; LMO7 iso2; LMO7 iso3	§956, §960; §956, §960; §622, §626	LIM domain only protein 7 isoform 1	Q8WWI1; Q8WWI1-2; Q8WWI1-3	http://www.phosphosite.org/proteinAction.do?id=3190&showAllSites=true	193; 191; 154	TPNNVVST*PAPSPDA, VVSTPAPS*PDASQLA; TPNNVVST*PAPSPDA, VVSTPAPS*PDASQLA; TPNNVVST*PAPSPDA, VVSTPAPS*PDASQLA			TPNNVVST*PAPS*PDASQLASSLSSQK	3	915.079					20248		19420	19443	19666	19760	18916	19364	60.2047	59.9878	60.156	60.1207	60.343	59.9787					2.856						-0.2505
595	592	Adaptor/scaffold	LMO7; LMO7; LMO7	LMO7; LMO7 iso2; LMO7 iso3	§956, §964; §956, §964; §622, §630	LIM domain only protein 7 isoform 1	Q8WWI1; Q8WWI1-2; Q8WWI1-3	http://www.phosphosite.org/proteinAction.do?id=3190&showAllSites=true	193; 191; 154	TPNNVVST*PAPSPDA, PAPSPDAS*QLASSLS; TPNNVVST*PAPSPDA, PAPSPDAS*QLASSLS; TPNNVVST*PAPSPDA, PAPSPDAS*QLASSLS			NVVST*PAPSPDAS*QLASSLSSQK	3	811.031			19760																		3.557						0.74						0.0345
596	593	Adaptor/scaffold	LMO7; LMO7; LMO7	LMO7; LMO7 iso2; LMO7 iso3	§956, §964; §956, §964; §622, §630	LIM domain only protein 7 isoform 1	Q8WWI1; Q8WWI1-2; Q8WWI1-3	http://www.phosphosite.org/proteinAction.do?id=3190&showAllSites=true	193; 191; 154	TPNNVVST*PAPSPDA, PAPSPDAS*QLASSLS; TPNNVVST*PAPSPDA, PAPSPDAS*QLASSLS; TPNNVVST*PAPSPDA, PAPSPDAS*QLASSLS			RTPNNVVST*PAPSPDAS*QLASSLSSQK	3	967.113				18474																		3.798						-0.4695						0.0385
597	594	Adaptor/scaffold	LMO7; LMO7; LMO7	LMO7; LMO7 iso2; LMO7 iso3	§956, 968; §956, 968; §622, 634	LIM domain only protein 7 isoform 1	Q8WWI1; Q8WWI1-2; Q8WWI1-3	http://www.phosphosite.org/proteinAction.do?id=3190&showAllSites=true	193; 191; 154	TPNNVVST*PAPSPDA, PDASQLAS*SLSSQKE; TPNNVVST*PAPSPDA, PDASQLAS*SLSSQKE; TPNNVVST*PAPSPDA, PDASQLAS*SLSSQKE			RTPNNVVST*PAPSPDASQLAS*SLSSQK	3	967.113			18305																		3.398						0.3606						0.0177
598	595	Adaptor/scaffold	MADD; MADD	MADD; MADD iso3	830; 830	MAP kinase-activating death domain protein isoform i	Q8WXG6; Q8WXG6-3	http://www.phosphosite.org/proteinAction.do?id=19840&showAllSites=true	183; 177	ESDSRASS*PNSTVSN; ESDSRASS*PNSTVSN			ASS*PNSTVSNTSTEGFGGIMSFASSLYR	3	979.099					33914																		4.08						1.3722
599	596	Adaptor/scaffold	MAVS	MAVS	§222	mitochondrial antiviral-signaling protein isoform 2	Q7Z434	http://www.phosphosite.org/proteinAction.do?id=15129&showAllSites=true	57	TPSRGPVS*PSVSFQP			GPVS*PSVSFQPLAR	2	761.377	19503	19534		19895			19503	19527	19771	19907			60.3133	60.2085	60.4213	60.4978			2.469	2.488		2.485			-1.4624	0.8304		-0.1687			0.1101	0.1599		0.0979
600	597	Adaptor/scaffold	MAVS	MAVS	§222	mitochondrial antiviral-signaling protein isoform 2	Q7Z434	http://www.phosphosite.org/proteinAction.do?id=15129&showAllSites=true	57	TPSRGPVS*PSVSFQP			GPVS*PSVSFQPLAR	2	761.377				19877			19503	19527	19771	19907			60.3133	60.2085	60.4213	60.4978						2.404						-0.1687						0.1492
601	598	Adaptor/scaffold	MED13L	THRAP2	394	mediator of RNA polymerase II transcription subunit 13-like	Q71F56	http://www.phosphosite.org/proteinAction.do?id=14981&showAllSites=true	243	NRTQSKRS*QMSTPTL			S*QMSTPTLEEEPASNPATWDFVDPTQR	3	1038.78					25803		26140	26116	26573		25803		78.1647	77.8638	77.9952		77.9372						3.713						1.5553
602	599	Adaptor/scaffold	MED13L	THRAP2	394	mediator of RNA polymerase II transcription subunit 13-like	Q71F56	http://www.phosphosite.org/proteinAction.do?id=14981&showAllSites=true	243	NRTQSKRS*QMSTPTL			S*QM#STPTLEEEPASNPATWDFVDPTQR	3	1044.12	25202		25685				25279	25192	25685	25614	24959	25244	75.7975	75.3297	75.7148	75.3555	75.5693	75.5427	4.844		4.736				0.222		0.3749				0.0239		0.0256
603	600	Adaptor/scaffold	MED13L	THRAP2	394	mediator of RNA polymerase II transcription subunit 13-like	Q71F56	http://www.phosphosite.org/proteinAction.do?id=14981&showAllSites=true	243	NRTQSKRS*QMSTPTL			S*QM#STPTLEEEPASNPATWDFVDPTQR	3	1044.12	25332						25279	25192	25685	25614	24959	25244	75.7975	75.3297	75.7148	75.3555	75.5693	75.5427	3.869						-2.5274						0.0238
604	601	Adaptor/scaffold	MED13L	THRAP2	397	mediator of RNA polymerase II transcription subunit 13-like	Q71F56	http://www.phosphosite.org/proteinAction.do?id=14981&showAllSites=true	243	QSKRSQMS*TPTLEEE			SQMS*TPTLEEEPASNPATWDFVDPTQR	3	1038.78			26593																		3.538						3.4531						0.0134
605	602	Adaptor/scaffold	MED13L	THRAP2	397	mediator of RNA polymerase II transcription subunit 13-like	Q71F56	http://www.phosphosite.org/proteinAction.do?id=14981&showAllSites=true	243	QSKRSQMS*TPTLEEE			SQM#S*TPTLEEEPASNPATWDFVDPTQR	3	1044.12		25174				25192														4.737				5.09		0.5901				0.8022		0.0084
606	603	Adaptor/scaffold	MED13L	THRAP2	§398	mediator of RNA polymerase II transcription subunit 13-like	Q71F56	http://www.phosphosite.org/proteinAction.do?id=14981&showAllSites=true	243	SKRSQMST*PTLEEEP			SQMST*PTLEEEPASNPATWDFVDPTQR	3	1038.78					25837																		4.195						1.5553
607	604	Adaptor/scaffold	MED13L	THRAP2	§398	mediator of RNA polymerase II transcription subunit 13-like	Q71F56	http://www.phosphosite.org/proteinAction.do?id=14981&showAllSites=true	243	SKRSQMST*PTLEEEP			SQM#ST*PTLEEEPASNPATWDFVDPTQR	3	1044.12				25595	24904	25179																4.844	4.602	5.248				0.5401	0.2079	0.95				0.012
608	605	Adaptor/scaffold	MED13L	THRAP2	§398	mediator of RNA polymerase II transcription subunit 13-like	Q71F56	http://www.phosphosite.org/proteinAction.do?id=14981&showAllSites=true	243	SKRSQMST*PTLEEEP			SQM#ST*PTLEEEPASNPATWDFVDPTQR	3	1044.12				25589																		5.5						0.8593						0.0114
609	606	Adaptor/scaffold	MLPH	MLPH	§337	melanophilin isoform 2	Q9BV36	http://www.phosphosite.org/proteinAction.do?id=12066&showAllSites=true	66	KRRGRASS*ESQIFEL			ASS*ESQIFELNK	2	716.821		17274				17231														3.093				3.131		0.6856				1.2909		0.0014
610	607	Adaptor/scaffold	MLPH	MLPH	339	melanophilin isoform 2	Q9BV36	http://www.phosphosite.org/proteinAction.do?id=12066&showAllSites=true	66	RGRASSES*QIFELNK			ASSES*QIFELNK	2	716.821				17550			17293	17301	17503	17534	17126	17264	54.7978	54.3617	54.6747	54.4623	55.0747	54.524				2.853						-0.1354						0.0157
611	608	Adaptor/scaffold	MLPH; MLPH	MLPH; MLPH iso2	§484; §456	melanophilin isoform 2	Q9BV36; Q9BV36-2	http://www.phosphosite.org/proteinAction.do?id=12066&showAllSites=true	66; 63	QQAESEVS*DIESRIA; QQAESEVS*DIESRIA			VAVTASEVQQAESEVS*DIESR	3	772.02	24162	24008	24567		23906		24145	23974	24567	24312	23888	23963	72.7135	71.9838	72.7337	71.8918	72.6958	72.1022	4.665	4.007	4.197		4.528		-1.2761	-0.6075	-0.6431		0.8661		0.014	0.0997	0.0653
612	609	Adaptor/scaffold	MLPH; MLPH	MLPH; MLPH iso2	§484; §456	melanophilin isoform 2	Q9BV36; Q9BV36-2	http://www.phosphosite.org/proteinAction.do?id=12066&showAllSites=true	66; 63	QQAESEVS*DIESRIA; QQAESEVS*DIESRIA			VAVTASEVQQAESEVS*DIESR	3	772.02	24144	24036					24145	23974	24567	24312	23888	23963	72.7135	71.9838	72.7337	71.8918	72.6958	72.1022	4.457	2.983					0.099	-0.6075					0.0638	0.0859
613	610	Adaptor/scaffold	NBEAL2	NBEAL2	§2739	neurobeachin-like protein 2	Q6ZNJ1	http://www.phosphosite.org/proteinAction.do?id=15665&showAllSites=true	303	WRSSRRIS*QVSSGET			IS*QVSSGETEYNPTEAR	2	974.42					10904	11051			11161		10889	11051			39.0702		39.2105	38.8615					3.806	3.671					-0.2652	0.5464
614	611	Adaptor/scaffold	NBEAL2	NBEAL2	§2739	neurobeachin-like protein 2	Q6ZNJ1	http://www.phosphosite.org/proteinAction.do?id=15665&showAllSites=true	303	WRSSRRIS*QVSSGET			RIS*QVSSGETEYNPTEAR	2	1052.47	10503	10586	10561	10543	10237		10474	10539	10552	10567	10237	10512	37.55	37.313	37.6058	37.2405	37.8077	37.5218	3.755	3.657	3.527	4.287	4.01		0.5102	0.1446	0.5602	-0.0524	0.1204		0.2748	0.3081	0.298	0.3156
615	612	Adaptor/scaffold	NBEAL2	NBEAL2	§2739	neurobeachin-like protein 2	Q6ZNJ1	http://www.phosphosite.org/proteinAction.do?id=15665&showAllSites=true	303	WRSSRRIS*QVSSGET			RIS*QVSSGETEYNPTEAR	2	1052.47		10617					10474	10539	10552	10567	10237	10512	37.55	37.313	37.6058	37.2405	37.8077	37.5218		3.238						0.238						0.2897
616	613	Adaptor/scaffold	NBEAL2	NBEAL2	§2739	neurobeachin-like protein 2	Q6ZNJ1	http://www.phosphosite.org/proteinAction.do?id=15665&showAllSites=true	303	WRSSRRIS*QVSSGET			RIS*QVSSGETEYNPTEAR	3	701.983	10416		10490	10532	10222	10456	10495	10539	10552	10588	10301	10456	37.6008	37.313	37.6058	37.2958	37.7545	37.4787	3.957		3.517	3.449	4.011	4.098	0.183		0.1242	0.0783	0.4261	0.303	0.0241		0.0262	0.1167
617	614	Adaptor/scaffold	NBEAL2	NBEAL2	§2743	neurobeachin-like protein 2	Q6ZNJ1	http://www.phosphosite.org/proteinAction.do?id=15665&showAllSites=true	303	RRISQVSS*GETEYNP			RISQVSS*GETEYNPTEAR	3	701.983		10462																		2.808						0.4388						0.0179
618	615	Adaptor/scaffold	NBEAL2	NBEAL2	§757	neurobeachin-like protein 2	Q6ZNJ1	http://www.phosphosite.org/proteinAction.do?id=15665&showAllSites=true	303	THPALTRS*QSVPAST			S*QSVPASTGLGWGSGLVAPLQEGSIDSTLAGTQDTR	3	1208.58	29574	29577			29297	29742	29605	29539		30276	29297		87.9407	87.5245		88.034	87.6063		4.676	4.605			3.561	3.889	-1.8656	2.1945			0.188	4.2157	0.0111	0.016
619	616	Adaptor/scaffold	NBEAL2	NBEAL2	§757	neurobeachin-like protein 2	Q6ZNJ1	http://www.phosphosite.org/proteinAction.do?id=15665&showAllSites=true	303	THPALTRS*QSVPAST			S*QSVPASTGLGWGSGLVAPLQEGSIDSTLAGTQDTR	3	1208.58		29554					29605	29539		30276	29297		87.9407	87.5245		88.034	87.6063			3.557						2.1945						0.0142
620	617	Adaptor/scaffold	PARD3; PARD3	PAR3-alpha; PAR3-alpha iso10	225; 225	partitioning defective 3 homolog isoform 2	Q8TEW0; Q8TEW0-10	http://www.phosphosite.org/proteinAction.do?id=2686&showAllSites=true	151; 110	ARSSLSAS*HPMVGKW; ARSSLSAS*HPMVGKW			SSLSAS*HPM#VGK	2	648.786	5652		5517				5652	5611	5498	5918	5491		26.0627	25.4542	25.746	26.381	26.1563		2.849		2.321				0.1312		-0.7212				0.1805		0.1264
621	618	Adaptor/scaffold	PEX14	PEX14	§232	peroxisomal membrane protein PEX14	O75381	http://www.phosphosite.org/proteinAction.do?id=6952&showAllSites=true	41	NRRQFPPS*PSAPKIP			QFPPS*PSAPK	2	568.263	12260	12431	11757	11889	12171	12441	12490	12597	12589	12727	12254	12231	42.5443	42.4477	42.5238	42.5212	42.6183	42.3253	2.166	2.209	2.071	1.907	2.234	2.346	0.2638	0.2851	0.1895	-0.0653	0.3177	0.4692	0.1331	0.0021	0.0927	0.0133
622	619	Adaptor/scaffold	PEX14	PEX14	§232	peroxisomal membrane protein PEX14	O75381	http://www.phosphosite.org/proteinAction.do?id=6952&showAllSites=true	41	NRRQFPPS*PSAPKIP			QFPPS*PSAPK	2	568.263					10619	8871	12490	12597	12589	12727	12254	12231	42.5443	42.4477	42.5238	42.5212	42.6183	42.3253					2.106	2.254					-0.1887	-0.0863
623	620	Adaptor/scaffold	PEX14	PEX14	§232	peroxisomal membrane protein PEX14	O75381	http://www.phosphosite.org/proteinAction.do?id=6952&showAllSites=true	41	NRRQFPPS*PSAPKIP			QFPPS*PSAPK	2	568.263					11961	12231	12490	12597	12589	12727	12254	12231	42.5443	42.4477	42.5238	42.5212	42.6183	42.3253					1.995	2.359					0.315	0.5076
624	621	Adaptor/scaffold	PEX14	PEX14	§232	peroxisomal membrane protein PEX14	O75381	http://www.phosphosite.org/proteinAction.do?id=6952&showAllSites=true	41	NRRQFPPS*PSAPKIP			QFPPS*PSAPK	2	568.263					11751	11811	12490	12597	12589	12727	12254	12231	42.5443	42.4477	42.5238	42.5212	42.6183	42.3253					2.075	2.274					0.3801	0.4543
625	622	Adaptor/scaffold	PEX14	PEX14	§232	peroxisomal membrane protein PEX14	O75381	http://www.phosphosite.org/proteinAction.do?id=6952&showAllSites=true	41	NRRQFPPS*PSAPKIP			QFPPS*PSAPK	2	568.263					8699		12490	12597	12589	12727	12254	12231	42.5443	42.4477	42.5238	42.5212	42.6183	42.3253					2.167						-0.3586
626	623	Adaptor/scaffold	PEX14	PEX14	§232	peroxisomal membrane protein PEX14	O75381	http://www.phosphosite.org/proteinAction.do?id=6952&showAllSites=true	41	NRRQFPPS*PSAPKIP			RQFPPS*PSAPK	2	646.313						8251	10075	10163	10111	10338	9850	10150	36.5738	36.3748	36.5322	36.6887	37.0845	36.6193						2.341						0.0436
627	624	Adaptor/scaffold	PEX14	PEX14	§234	peroxisomal membrane protein PEX14	O75381	http://www.phosphosite.org/proteinAction.do?id=6952&showAllSites=true	41	RQFPPSPS*APKIPSW			QFPPSPS*APK	2	568.263					8176																		2.239						0.2533
628	625	Adaptor/scaffold	PEX14	PEX14	§282	peroxisomal membrane protein PEX14	O75381	http://www.phosphosite.org/proteinAction.do?id=6952&showAllSites=true	41	SPGKEGHS*PEGSTVT			EGHS*PEGSTVTYHLLGPQEEGEGVVDVK	3	1010.8		18420			18126	18391	18391	18414	18632	18626	18134	18335	57.5293	57.2587	57.6782	57.2275	57.6758	57.2995		2.942			3.2	3.095		0.2384			0.4475	0.1693		0.0693
629	626	Adaptor/scaffold	PHF21A	PHF21A	§447, §455	PHD finger protein 21A isoform a	Q96BD5	http://www.phosphosite.org/proteinAction.do?id=2931&showAllSites=true	75	FGALTPTS*PQSSHPD, PQSSHPDS*PENEKTE			YNAVLGFGALTPTS*PQSSHPDS*PENEK	3	1001.77	23412	23368	23823	23602	23176	23464	23326	23302	23696	23813	23090	23333	70.5063	70.1602	70.427	70.3372	70.597	70.417	4.728	4.761	4.051	4.498	5.031	3.751	0.2839	0.0936	0.4725	-0.0463	-0.0746	0.2486	0.034	0.0341	0.0179	0.0227
630	627	Adaptor/scaffold	PHF21A	PHF21A	§447, §455	PHD finger protein 21A isoform a	Q96BD5	http://www.phosphosite.org/proteinAction.do?id=2931&showAllSites=true	75	FGALTPTS*PQSSHPD, PQSSHPDS*PENEKTE			YNAVLGFGALTPTS*PQSSHPDS*PENEK	3	1001.77	23453	23189	23613		22969		23326	23302	23696	23813	23090	23333	70.5063	70.1602	70.427	70.3372	70.597	70.417	3.3	4.146	3.787		4.116		0.0709	-0.0159	0.2745		0.0637		0.0433	0.0704	0.06
631	628	Adaptor/scaffold	PHF21A	PHF21A	§447, §455	PHD finger protein 21A isoform a	Q96BD5	http://www.phosphosite.org/proteinAction.do?id=2931&showAllSites=true	75	FGALTPTS*PQSSHPD, PQSSHPDS*PENEKTE			YNAVLGFGALTPTS*PQSSHPDS*PENEK	3	1001.77			23847		23269		23326	23302	23696	23813	23090	23333	70.5063	70.1602	70.427	70.3372	70.597	70.417			4.008		2.787				0.4938		-0.8246				0.0373
632	629	Adaptor/scaffold	PHF21A	PHF21A	451, §455	PHD finger protein 21A isoform a	Q96BD5	http://www.phosphosite.org/proteinAction.do?id=2931&showAllSites=true	75	TPTSPQSS*HPDSPEN, PQSSHPDS*PENEKTE			YNAVLGFGALTPTSPQSS*HPDS*PENEK	3	1001.77	23187																		3.701						0.2331						0.0023
633	630	Adaptor/scaffold	PHIP	WDR11	§1315	PH-interacting protein	Q8WWQ0	http://www.phosphosite.org/proteinAction.do?id=7167&showAllSites=true	207	RLRNRAQS*YDIQAWK			AQS*YDIQAWK	2	645.282						16785	16984	16881	17125	17093	16748	16785	53.8808	53.2938	53.7098	53.3537	54.097	53.3918						2.687						1.0444
634	631	Adaptor/scaffold	PICK1	PICK1	379	PRKCA-binding protein	Q9NRD5	http://www.phosphosite.org/proteinAction.do?id=10776&showAllSites=true	47	GLNQEEFT*DGEEEEE			DADVFPIEVDLAHTTLAYGLNQEEFT*DGEEEEEEEDTAAGEPSR	4	1237.78	32663	32601	33282	33377	32502	32770													3.36	3.712	4.023	5.076	4.511	5.913	0.8848	2.9777	0.2978	0.6174	1.0858	-1.301	0.1052	0.0861	0.1905	0.1326
635	632	Adaptor/scaffold	PICK1	PICK1	379	PRKCA-binding protein	Q9NRD5	http://www.phosphosite.org/proteinAction.do?id=10776&showAllSites=true	47	GLNQEEFT*DGEEEEE			DADVFPIEVDLAHTTLAYGLNQEEFT*DGEEEEEEEDTAAGEPSR	4	1237.78			33301	33256	32465	32729															4.42	3.789	3.905	4.141			-0.0509	0.6174	-0.6263	-0.5276			0.2045	0.08
636	633	Adaptor/scaffold	PICK1	PICK1	379	PRKCA-binding protein	Q9NRD5	http://www.phosphosite.org/proteinAction.do?id=10776&showAllSites=true	47	GLNQEEFT*DGEEEEE			DADVFPIEVDLAHTTLAYGLNQEEFT*DGEEEEEEEDTAAGEPSR	4	1237.78			33244	33298		32783															5.318	4.502		4.753			1.1751	1.8407		-0.5276			0.156	0.1114
637	634	Adaptor/scaffold	PPFIBP1	liprin beta 1	§540	liprin-beta-1 isoform 3	Q86W92	http://www.phosphosite.org/proteinAction.do?id=6843&showAllSites=true	114	KSNKRTAS*APNLAET			RTAS*APNLAETEK	2	734.346		6835	6828				6876	6847	6828	7153			28.8765	28.3143	28.7847	29.1595				2.791	2.362					-0.2008	0.648					0.1798	0.0818
638	635	Adaptor/scaffold	PPFIBP1; PPFIBP1	liprin beta 1; liprin beta 1 iso2	§601; §595	liprin-beta-1 isoform 3	Q86W92; Q86W92-2	http://www.phosphosite.org/proteinAction.do?id=6843&showAllSites=true	114; 113	GKLRRSQS*TTFNPDD; GKLRRSQS*TTFNPDD			SQS*TTFNPDDMSEPEFK	2	1020.4	19166		19474	19337			19147	19107	19431	19361			59.4963	59.0963	59.5792	59.1025			3.819		4.239	4.045			-1.7765		0.6332	-0.8652			0.0276		0.0565	0.0909
639	636	Adaptor/scaffold	PPFIBP1; PPFIBP1	liprin beta 1; liprin beta 1 iso2	§601; §595	liprin-beta-1 isoform 3	Q86W92; Q86W92-2	http://www.phosphosite.org/proteinAction.do?id=6843&showAllSites=true	114; 113	GKLRRSQS*TTFNPDD; GKLRRSQS*TTFNPDD			SQS*TTFNPDDMSEPEFK	2	1020.4			19431				19147	19107	19431	19361			59.4963	59.0963	59.5792	59.1025					4.518						0.419						0.017
640	637	Adaptor/scaffold	PPFIBP1; PPFIBP1	liprin beta 1; liprin beta 1 iso2	§794; §788	liprin-beta-1 isoform 3	Q86W92; Q86W92-2	http://www.phosphosite.org/proteinAction.do?id=6843&showAllSites=true	114; 113	NCLRRRPS*DENTIAP; NCLRRRPS*DENTIAP			RPS*DENTIAPSEVQK	2	875.904		7241	7218	7549	7126	7180	7190	7265	7220	7549	7108	7169	29.6172	29.3032	29.6557	30.0325	29.9458	29.27		2.918	3.171	2.974	2.807	3.153		2.5488	2.3471	1.0013	1.2078	1.8823		0.2178	0.2953	0.2393
641	638	Adaptor/scaffold	PPFIBP1; PPFIBP1	liprin beta 1; liprin beta 1 iso2	§794; §788	liprin-beta-1 isoform 3	Q86W92; Q86W92-2	http://www.phosphosite.org/proteinAction.do?id=6843&showAllSites=true	114; 113	NCLRRRPS*DENTIAP; NCLRRRPS*DENTIAP			RRPS*DENTIAPSEVQK	3	636.306	6152	6140	6075	6474	5969	6072	6162	6154	6107	6485	5995	6072	27.2388	26.7103	27.1238	27.6635	27.3172	26.7092	3.236	2.798	3.376	3.633	3.402	3.285	0.8015	0.805	0.1202	0.5176	0.8168	1.5048	0.1435	0.1487	0.4048	0.3224
642	639	Adaptor/scaffold	PPFIBP1; PPFIBP1	liprin beta 1; liprin beta 1 iso2	§999; §993	liprin-beta-1 isoform 3	Q86W92; Q86W92-2	http://www.phosphosite.org/proteinAction.do?id=6843&showAllSites=true	114; 113	FKDFAARS*PSASITD; FKDFAARS*PSASITD			S*PSASITDEDSNV	2	701.274		11477				11419	11461	11505	11518	11635	11246	11419	39.9947	39.7282	39.9338	39.838	40.109	39.738		2.293				2.726		2.0819				1.3364		0.0428
643	640	Adaptor/scaffold	PPFIBP1; PPFIBP1	liprin beta 1; liprin beta 1 iso2	§999; §993	liprin-beta-1 isoform 3	Q86W92; Q86W92-2	http://www.phosphosite.org/proteinAction.do?id=6843&showAllSites=true	114; 113	FKDFAARS*PSASITD; FKDFAARS*PSASITD			S*PSASITDEDSNV	2	701.274						11396	11461	11505	11518	11635	11246	11419	39.9947	39.7282	39.9338	39.838	40.109	39.738						2.606						1.3364
644	641	Adaptor/scaffold	PPFIBP1; PPFIBP1	liprin beta 1; liprin beta 1 iso2	§999, §1003; §993, §997	liprin-beta-1 isoform 3	Q86W92; Q86W92-2	http://www.phosphosite.org/proteinAction.do?id=6843&showAllSites=true	114; 113	FKDFAARS*PSASITD, AARSPSAS*ITDEDSN; FKDFAARS*PSASITD, AARSPSAS*ITDEDSN			S*PSAS*ITDEDSNV	2	741.258		11750																		2.031						1.067						0.0496
645	642	Adaptor/scaffold	PPFIBP1; PPFIBP1	liprin beta 1; liprin beta 1 iso2	§999, §1005; §993, §999	liprin-beta-1 isoform 3	Q86W92; Q86W92-2	http://www.phosphosite.org/proteinAction.do?id=6843&showAllSites=true	114; 113	FKDFAARS*PSASITD, RSPSASIT*DEDSNV-; FKDFAARS*PSASITD, RSPSASIT*DEDSNV-			S*PSASIT*DEDSNV	2	741.258					11512	11640	11713	11736	11854		11603	11640	40.6187	40.3083	40.7405		41.0053	40.3667					2.02	2.377					0.8457	0.6927
646	643	Adaptor/scaffold	PPFIBP2	PPFIBP2	490	liprin-beta-2	Q8ND30	http://www.phosphosite.org/proteinAction.do?id=12553&showAllSites=true	99	SGPQSPLT*PDGKRNP			LRDTESGWDDTAVVNDLSSTSSGTESGPQSPLT*PDGK	3	1296.24					20922		21247	21139	21554		20922	21191	64.9865	64.4045	64.895		64.9392	64.7495					6.21						-0.0933
647	644	Adaptor/scaffold	PPFIBP2	PPFIBP2	490	liprin-beta-2	Q8ND30	http://www.phosphosite.org/proteinAction.do?id=12553&showAllSites=true	99	SGPQSPLT*PDGKRNP			LRDTESGWDDTAVVNDLSSTSSGTESGPQSPLT*PDGK	3	1296.24					21031		21247	21139	21554		20922	21191	64.9865	64.4045	64.895		64.9392	64.7495					4.638						1.4953
648	645	Adaptor/scaffold	PPFIBP2	PPFIBP2	490	liprin-beta-2	Q8ND30	http://www.phosphosite.org/proteinAction.do?id=12553&showAllSites=true	99	SGPQSPLT*PDGKRNP			LRDTESGWDDTAVVNDLSSTSSGTESGPQSPLT*PDGK	4	972.434	21203	21159				21160	21226	21160	21512		20969	21160	64.9288	64.4593	64.7847		64.995	64.6953	3.579	4.588				4.274	0.0418	1.2401				0.4757	0.0964	0.2279
649	646	Adaptor/scaffold	RAI14	RAI14	§281	ankycorbin isoform a	Q9P0K7	http://www.phosphosite.org/proteinAction.do?id=9732&showAllSites=true	110	KAPPPPIS*PTQLSDV			APPPPIS*PTQLSDVSSPR	2	963.472	17865	18011					17971	18011	18196			18104	56.4282	56.3875	56.456			56.6998	3.614	3.697					0.3244	1.0625					0.0938	0.0609
650	647	Adaptor/scaffold	RAI14	RAI14	§281	ankycorbin isoform a	Q9P0K7	http://www.phosphosite.org/proteinAction.do?id=9732&showAllSites=true	110	KAPPPPIS*PTQLSDV			APPPPIS*PTQLSDVSSPR	2	963.472	18065						17971	18011	18196			18104	56.4282	56.3875	56.456			56.6998	3.807						-0.4496						0.07
651	648	Adaptor/scaffold	RAI14	RAI14	§281, §290	ankycorbin isoform a	Q9P0K7	http://www.phosphosite.org/proteinAction.do?id=9732&showAllSites=true	110	KAPPPPIS*PTQLSDV, TQLSDVSS*PRSITST			APPPPIS*PTQLSDVSS*PR	3	669.306	17899																		3.132						0.2626						0.0571
652	649	Adaptor/scaffold	RAI14	RAI14	§283	ankycorbin isoform a	Q9P0K7	http://www.phosphosite.org/proteinAction.do?id=9732&showAllSites=true	110	PPPPISPT*QLSDVSS			APPPPISPT*QLSDVSSPR	3	642.65	17797						17797	18078	18196	19571	17672		56.6497	56.3875	56.456	59.6363	56.4888		3.369						0.5632						0.0538
653	650	Adaptor/scaffold	RAI14	RAI14	§283, §286	ankycorbin isoform a	Q9P0K7	http://www.phosphosite.org/proteinAction.do?id=9732&showAllSites=true	110	PPPPISPT*QLSDVSS, PISPTQLS*DVSSPRS			APPPPISPT*QLS*DVSSPR	3	669.306	16958																		2.746						-0.6247						0.0159
654	651	Adaptor/scaffold	RAI14	RAI14	§283, §290	ankycorbin isoform a	Q9P0K7	http://www.phosphosite.org/proteinAction.do?id=9732&showAllSites=true	110	PPPPISPT*QLSDVSS, TQLSDVSS*PRSITST			APPPPISPT*QLSDVSS*PR	2	1003.46		18071																		3.783						-0.106						0.0367
655	652	Adaptor/scaffold	RAI14	RAI14	§283, §290	ankycorbin isoform a	Q9P0K7	http://www.phosphosite.org/proteinAction.do?id=9732&showAllSites=true	110	PPPPISPT*QLSDVSS, TQLSDVSS*PRSITST			APPPPISPT*QLSDVSS*PR	3	669.306	18132	18001																	3.061	2.989					-0.1139	0.1796					0.036	0.0202
656	653	Adaptor/scaffold	RAI14	RAI14	§286	ankycorbin isoform a	Q9P0K7	http://www.phosphosite.org/proteinAction.do?id=9732&showAllSites=true	110	PISPTQLS*DVSSPRS			APPPPISPTQLS*DVSSPR	3	642.65	16623																		2.801						2.7346						0.1706
657	654	Adaptor/scaffold	RAI14	RAI14	§286, §289	ankycorbin isoform a	Q9P0K7	http://www.phosphosite.org/proteinAction.do?id=9732&showAllSites=true	110	PISPTQLS*DVSSPRS, PTQLSDVS*SPRSITS			APPPPISPTQLS*DVS*SPR	2	1003.46	16290	16523					16312	16523					52.1853	52.281					4.034	4.417					-1.0973	0.093					0.0586	0.0083
658	655	Adaptor/scaffold	RAI14	RAI14	§286, §289	ankycorbin isoform a	Q9P0K7	http://www.phosphosite.org/proteinAction.do?id=9732&showAllSites=true	110	PISPTQLS*DVSSPRS, PTQLSDVS*SPRSITS			APPPPISPTQLS*DVS*SPR	2	1003.46	16245	16493					16312	16523					52.1853	52.281					3.566	3.866					-1.0319	0.1053					0.0608	0.0624
659	656	Adaptor/scaffold	RAI14	RAI14	§286, §289	ankycorbin isoform a	Q9P0K7	http://www.phosphosite.org/proteinAction.do?id=9732&showAllSites=true	110	PISPTQLS*DVSSPRS, PTQLSDVS*SPRSITS			APPPPISPTQLS*DVS*SPR	3	669.306	16319	16634					16669	16898			16811	16530	53.0855	52.2315			54.2533	52.6413	2.74	2.87					1.0327	-0.1433					0.0653	0.0308
660	657	Adaptor/scaffold	RAI14	RAI14	§286, §289	ankycorbin isoform a	Q9P0K7	http://www.phosphosite.org/proteinAction.do?id=9732&showAllSites=true	110	PISPTQLS*DVSSPRS, PTQLSDVS*SPRSITS			APPPPISPTQLS*DVS*SPR	3	669.306	16558	16898					16669	16898			16811	16530	53.0855	52.2315			54.2533	52.6413	2.739	2.353					-2.629	0.4214					0.0973	0.1519
661	658	Adaptor/scaffold	RAI14	RAI14	§286, §289	ankycorbin isoform a	Q9P0K7	http://www.phosphosite.org/proteinAction.do?id=9732&showAllSites=true	110	PISPTQLS*DVSSPRS, PTQLSDVS*SPRSITS			APPPPISPTQLS*DVS*SPR	3	669.306	16539						16669	16898			16811	16530	53.0855	52.2315			54.2533	52.6413	2.82						-1.5951						0.0866
662	659	Adaptor/scaffold	RAI14	RAI14	§289	ankycorbin isoform a	Q9P0K7	http://www.phosphosite.org/proteinAction.do?id=9732&showAllSites=true	110	PTQLSDVS*SPRSITS			APPPPISPTQLSDVS*SPR	2	963.472	16730																		4.01						0.5334						0.0354
663	660	Adaptor/scaffold	RAI14	RAI14	§289	ankycorbin isoform a	Q9P0K7	http://www.phosphosite.org/proteinAction.do?id=9732&showAllSites=true	110	PTQLSDVS*SPRSITS			APPPPISPTQLSDVS*SPR	3	642.65	16876																		2.99						1.0274						0.0483
664	661	Adaptor/scaffold	RAI14	RAI14	§290	ankycorbin isoform a	Q9P0K7	http://www.phosphosite.org/proteinAction.do?id=9732&showAllSites=true	110	TQLSDVSS*PRSITST			APPPPISPTQLSDVSS*PR	2	963.472	17062	17150																	3.024	3.848					0.8245	-0.1426					0.0284	0.0441
665	662	Adaptor/scaffold	RAI14	RAI14	§290	ankycorbin isoform a	Q9P0K7	http://www.phosphosite.org/proteinAction.do?id=9732&showAllSites=true	110	TQLSDVSS*PRSITST			APPPPISPTQLSDVSS*PR	3	642.65	17072	17261																	3.103	3.146					0.5439	0.5241					0.095	0.0327
666	663	Adaptor/scaffold	RAI14	RAI14	§290	ankycorbin isoform a	Q9P0K7	http://www.phosphosite.org/proteinAction.do?id=9732&showAllSites=true	110	TQLSDVSS*PRSITST			APPPPISPTQLSDVSS*PR	3	642.65	17329																		3.169						0.2752						0.142
667	664	Adaptor/scaffold	RAI14	RAI14	§290	ankycorbin isoform a	Q9P0K7	http://www.phosphosite.org/proteinAction.do?id=9732&showAllSites=true	110	TQLSDVSS*PRSITST			APPPPISPTQLSDVSS*PR	3	642.65	17307																		2.916						0.0401						0.0875
668	665	Adaptor/scaffold	RAI14	RAI14	§293, §297	ankycorbin isoform a	Q9P0K7	http://www.phosphosite.org/proteinAction.do?id=9732&showAllSites=true	110	SDVSSPRS*ITSTPLS, SPRSITST*PLSGKES			S*ITST*PLSGK	2	575.743						8708	8719	8790	8768	9101	8634	8708	33.2373	32.9702	33.2818	33.7377	33.6187	33.1275						1.851						0.501
669	666	Adaptor/scaffold	RAI14	RAI14	§293, §297, §300	ankycorbin isoform a	Q9P0K7	http://www.phosphosite.org/proteinAction.do?id=9732&showAllSites=true	110	SDVSSPRS*ITSTPLS, SPRSITST*PLSGKES, SITSTPLS*GKESVFF			S*ITST*PLS*GK	2	615.726		8745																		1.906						0.2831						0.0045
670	667	Adaptor/scaffold	RAI14	RAI14	§297	ankycorbin isoform a	Q9P0K7	http://www.phosphosite.org/proteinAction.do?id=9732&showAllSites=true	110	SPRSITST*PLSGKES			SITST*PLSGK	2	535.76		7952					7900	7952	7929	8237	7794	7880	31.2905	30.8757	31.2977	31.686	31.5945	31.006		1.892						0.4558						0.0076
671	668	Adaptor/scaffold	RANBP2	RanBP2	§1393, §1399	E3 SUMO-protein ligase RanBP2	P49792	http://www.phosphosite.org/proteinAction.do?id=3186&showAllSites=true	358	VGPPLAET*VFTPKTS, ETVFTPKT*SPENVQD			ELVGPPLAET*VFTPKT*SPENVQDR	3	928.768	23970																		2.866						0.4588						0.0213
672	669	Adaptor/scaffold	RANBP2	RanBP2	§1396	E3 SUMO-protein ligase RanBP2	P49792	http://www.phosphosite.org/proteinAction.do?id=3186&showAllSites=true	358	PLAETVFT*PKTSPEN			ELVGPPLAETVFT*PK	2	839.429	24860	24857	25356	25427	24561	24972	24922	24898	25355	25218	24644	24992	74.8282	74.5123	74.7773	74.845	74.7245	74.862	3.253	3.405	4.2	3.988	3.538	3.882	0.7696	0.7788	0.6225	0.9524	0.6915	0.8612	0.1501	0.1656	0.171	0.1488
673	670	Adaptor/scaffold	RANBP2	RanBP2	§1396	E3 SUMO-protein ligase RanBP2	P49792	http://www.phosphosite.org/proteinAction.do?id=3186&showAllSites=true	358	PLAETVFT*PKTSPEN			ELVGPPLAETVFT*PK	2	839.429	24674	25047	25148	25218	24750	25166	24922	24898	25355	25218	24644	24992	74.8282	74.5123	74.7773	74.845	74.7245	74.862	3.404	3.042	3.089	3.178	3.288	2.993	0.8981	0.7686	1.663	1.3702	0.5479	0.8768	0.1776	0.1971	0.1557	0.1238
674	671	Adaptor/scaffold	RANBP2	RanBP2	§1396	E3 SUMO-protein ligase RanBP2	P49792	http://www.phosphosite.org/proteinAction.do?id=3186&showAllSites=true	358	PLAETVFT*PKTSPEN			ELVGPPLAETVFT*PK	2	839.429	25050	24673		25621		24767	24922	24898	25355	25218	24644	24992	74.8282	74.5123	74.7773	74.845	74.7245	74.862	2.972	2.697		2.778		3.107	0.5438	1.7766		1.249		2.2655	0.1963	0.184		0.1648
675	672	Adaptor/scaffold	RANBP2	RanBP2	§1396, §1399	E3 SUMO-protein ligase RanBP2	P49792	http://www.phosphosite.org/proteinAction.do?id=3186&showAllSites=true	358	PLAETVFT*PKTSPEN, ETVFTPKT*SPENVQD			ELVGPPLAETVFT*PKT*SPENVQDR	3	928.768				24293																		3.43						0.2585						0.0123
676	673	Adaptor/scaffold	RANBP2	RanBP2	§1399	E3 SUMO-protein ligase RanBP2	P49792	http://www.phosphosite.org/proteinAction.do?id=3186&showAllSites=true	358	ETVFTPKT*SPENVQD			T*SPENVQDR	2	563.232				4707																		1.723						0.8998						0.023
677	674	Adaptor/scaffold	RANBP2	RanBP2	§1400	E3 SUMO-protein ligase RanBP2	P49792	http://www.phosphosite.org/proteinAction.do?id=3186&showAllSites=true	358	TVFTPKTS*PENVQDR			TS*PENVQDR	2	563.232		4475	4359			4427	4462	4500	4359	4723	4297	4462	23.4807	23.031	23.3122	23.743	23.4555	23.037		1.898	2.051			2.086		0.8692	0.775			0.7528		0.007	0.0091
678	675	Adaptor/scaffold	RANBP2	RanBP2	§1644, §1703	E3 SUMO-protein ligase RanBP2	P49792	http://www.phosphosite.org/proteinAction.do?id=3186&showAllSites=true	358	QTTSAVST*PASSETS, QTTSAVST*PASSETS			QNQTTSAVST*PASSETSK	2	952.418				5370	4897	5053	5049	5065	4952	5330	4924	5053	24.7658	24.2538	24.538	25.066	24.8608	24.3123				3.068	4.123	4.17				1.282	0.2287	0.5622				0.0644
679	676	Adaptor/scaffold	RANBP2	RanBP2	§1835	E3 SUMO-protein ligase RanBP2	P49792	http://www.phosphosite.org/proteinAction.do?id=3186&showAllSites=true	358	KLHDSSGS*QVGTGFK			LHDSSGS*QVGTGFK	2	750.33	7192	7119	7158				7211	7160	7178	7406	7045	7106	29.6632	29.0542	29.5582	29.7852	29.7947	29.1262	3.818	3.329	3.442				3.1061	0.5896	2.4242				0.1348	0.0506	0.0946
680	677	Adaptor/scaffold	RANBP2	RanBP2	§1869	E3 SUMO-protein ligase RanBP2	P49792	http://www.phosphosite.org/proteinAction.do?id=3186&showAllSites=true	358	GHVDQENS*PSFMFQG			FGHVDQENS*PSFMFQGSSNTEFK	3	900.707						20253						20253						62.4197						4.745						0.8566
681	678	Adaptor/scaffold	RANBP2	RanBP2	§1869	E3 SUMO-protein ligase RanBP2	P49792	http://www.phosphosite.org/proteinAction.do?id=3186&showAllSites=true	358	GHVDQENS*PSFMFQG			FGHVDQENS*PSFMFQGSSNTEFK	3	900.707						20277						20253						62.4197						4.131						-2.3417
682	679	Adaptor/scaffold	RANBP2; RGPD1; RGPD2; RGPD3; RGPD4; RGPD6; RGPD8	RanBP2; RGPD1; RGPD2; RGPD3; RGPD4; RGPD6; RGPD8	§2450, §2454; §1459, §1463; §1467, §1471; §1475, §1479; §1475, §1479; §1474, §1478; §1474, §1478	E3 SUMO-protein ligase RanBP2	P49792; P0DJD0; P0DJD1; A6NKT7; Q7Z3J3; Q99666; O14715	http://www.phosphosite.org/proteinAction.do?id=3186&showAllSites=true	358; 197; 197; 197; 197; 199; 199	QEKDSLIT*PHVSRSS, SLITPHVS*RSSTPRE; QEKDSLIT*PHVSRSS, SLITPHVS*RSSTPRE; QEKDSLIT*PHVSRSS, SLITPHVS*RSSTPRE; QEKDSLIT*PHVSRSS, SLITPHVS*RSSTPRE; QEKDSLIT*PHVSRSS, SLITPHVS*RSSTPRE; QEKDSLIT*PHVSRSS, SLITPHVS*RSSTPRE; QEKDSLIT*PHVSRSS, SLITPHVS*RSSTPRE			DSLIT*PHVS*R	2	642.773	11861		11939	11954		11938	11902	12009	11939	12139	11687	11915	41.0843	40.9832	40.9867	41.0568	41.2042	40.9753	2.254		2.351	1.992		2.043	0.2817		0.3906	0.4494		0.6439	0.2098		0.2001	0.153
683	680	Adaptor/scaffold	RANBP2; RGPD1; RGPD2; RGPD3; RGPD4; RGPD6; RGPD8	RanBP2; RGPD1; RGPD2; RGPD3; RGPD4; RGPD6; RGPD8	§2457, §2462; §1466, §1471; §1474, §1479; §1482, §1487; §1482, §1487; §1481, §1486; §1481, §1486	E3 SUMO-protein ligase RanBP2	P49792; P0DJD0; P0DJD1; A6NKT7; Q7Z3J3; Q99666; O14715	http://www.phosphosite.org/proteinAction.do?id=3186&showAllSites=true	358; 197; 197; 197; 197; 199; 199	TPHVSRSS*TPRESPC, RSSTPRES*PCGKIAV; TPHVSRSS*TPRESPC, RSSTPRES*PCGKIAV; TPHVSRSS*TPRESPC, RSSTPRES*PCGKIAV; TPHVSRSS*TPRESPC, RSSTPRES*PCGKIAV; TPHVSRSS*TPRESPC, RSSTPRES*PCGKIAV; TPHVSRSS*TPRESPC, RSSTPRES*PCGKIAV; TPHVSRSS*TPRESPC, RSSTPRES*PCGKIAV			SS*TPRES*PCGK	2	683.249	3726		3686				3769	3854	3686	4072	3607	3796	21.9803	21.646	21.9325	22.3582	21.9265	21.566	2.562		2.725				-0.0453		-0.0342				0.009		0.01
684	681	Adaptor/scaffold	RANBP2; RGPD1; RGPD2; RGPD3; RGPD4; RGPD6; RGPD8	RanBP2; RGPD1; RGPD2; RGPD3; RGPD4; RGPD6; RGPD8	§2458, §2462; §1467, §1471; §1475, §1479; §1483, §1487; §1483, §1487; §1482, §1486; §1482, §1486	E3 SUMO-protein ligase RanBP2	P49792; P0DJD0; P0DJD1; A6NKT7; Q7Z3J3; Q99666; O14715	http://www.phosphosite.org/proteinAction.do?id=3186&showAllSites=true	358; 197; 197; 197; 197; 199; 199	PHVSRSST*PRESPCG, RSSTPRES*PCGKIAV; PHVSRSST*PRESPCG, RSSTPRES*PCGKIAV; PHVSRSST*PRESPCG, RSSTPRES*PCGKIAV; PHVSRSST*PRESPCG, RSSTPRES*PCGKIAV; PHVSRSST*PRESPCG, RSSTPRES*PCGKIAV; PHVSRSST*PRESPCG, RSSTPRES*PCGKIAV; PHVSRSST*PRESPCG, RSSTPRES*PCGKIAV			SST*PRES*PCGK	2	683.249		3803		4045	3598															2.784		2.356	2.762			-0.4677		-0.0099	-0.5286			0.0025		0.005
685	682	Adaptor/scaffold	RANBP2	RanBP2	§2831	E3 SUMO-protein ligase RanBP2	P49792	http://www.phosphosite.org/proteinAction.do?id=3186&showAllSites=true	358	EIDTDSTS*QGESKIV			EIDTDSTS*QGESK	2	738.79	4471	4480	4397	4711	4280	4446	4462	4479	4364	4711	4297	4441	23.4807	22.9837	23.2667	23.743	23.4555	22.9905	3.379	3.485	2.925	3.523	3.465	3.42	-0.0046	0.2018	-0.1699	-0.29	-0.1979	0.6656	0.0527	0.037	0.0505	0.0584
686	683	Adaptor/scaffold	RANBP2	RanBP2	§779, §781	E3 SUMO-protein ligase RanBP2	P49792	http://www.phosphosite.org/proteinAction.do?id=3186&showAllSites=true	358	DSEIKHST*PSPTRYS, EIKHSTPS*PTRYSLS			HST*PS*PTR	2	521.691		3123	2963	3131			2976	3264	2963	3394	2697		19.7082	20.0872	19.7333	20.3073	19.1308			1.806	1.598	1.884				0.5702	0.4468	1.2228				0.1009	0	0.0997
687	684	Adaptor/scaffold	RANBP2	RanBP2	§779, §781	E3 SUMO-protein ligase RanBP2	P49792	http://www.phosphosite.org/proteinAction.do?id=3186&showAllSites=true	358	DSEIKHST*PSPTRYS, EIKHSTPS*PTRYSLS			HST*PS*PTR	2	521.691		2967	2819	2985			2976	3264	2963	3394	2697		19.7082	20.0872	19.7333	20.3073	19.1308			1.536	1.833	1.676				0.8791	0.9321	1.9905				0.0759	0.0308	0.0288
688	685	Adaptor/scaffold	RANBP2	RanBP2	§779, §781	E3 SUMO-protein ligase RanBP2	P49792	http://www.phosphosite.org/proteinAction.do?id=3186&showAllSites=true	358	DSEIKHST*PSPTRYS, EIKHSTPS*PTRYSLS			HST*PS*PTR	2	521.691		2809	2688				2976	3264	2963	3394	2697		19.7082	20.0872	19.7333	20.3073	19.1308			1.745	1.671					0.8863	0.0864					0.0891	0.1125
689	686	Adaptor/scaffold	RANBP2	RanBP2	§779, §781	E3 SUMO-protein ligase RanBP2	P49792	http://www.phosphosite.org/proteinAction.do?id=3186&showAllSites=true	358	DSEIKHST*PSPTRYS, EIKHSTPS*PTRYSLS			HST*PS*PTR	2	521.691			2555				2976	3264	2963	3394	2697		19.7082	20.0872	19.7333	20.3073	19.1308				1.771						0.6353						0.1208
690	687	Adaptor/scaffold	RANBP3; RANBP3; RANBP3	RANBP3; RANBP3 iso2; RANBP3 iso3	§124; §124; §56	ran-binding protein 3 isoform RANBP3-a	Q9H6Z4; Q9H6Z4-2; Q9H6Z4-3	http://www.phosphosite.org/proteinAction.do?id=12006&showAllSites=true	60; 60; 53	PPVKRERT*SSLTQFP; PPVKRERT*SSLTQFP; PPVKRERT*SSLTQFP			T*SSLTQFPPSQSEER	2	887.388		11581			12868	14429														2.172			2.728	2.796		-0.0211			0.7007	0.8322		0.0441
691	688	Adaptor/scaffold	RANBP3; RANBP3; RANBP3	RANBP3; RANBP3 iso2; RANBP3 iso3	§124; §124; §56	ran-binding protein 3 isoform RANBP3-a	Q9H6Z4; Q9H6Z4-2; Q9H6Z4-3	http://www.phosphosite.org/proteinAction.do?id=12006&showAllSites=true	60; 60; 53	PPVKRERT*SSLTQFP; PPVKRERT*SSLTQFP; PPVKRERT*SSLTQFP			T*SSLTQFPPSQSEER	2	887.388		14814			13357															3.011			2.474			0.6278			-0.1234			0.0027
692	689	Adaptor/scaffold	RANBP3; RANBP3; RANBP3	RANBP3; RANBP3 iso2; RANBP3 iso3	§124; §124; §56	ran-binding protein 3 isoform RANBP3-a	Q9H6Z4; Q9H6Z4-2; Q9H6Z4-3	http://www.phosphosite.org/proteinAction.do?id=12006&showAllSites=true	60; 60; 53	PPVKRERT*SSLTQFP; PPVKRERT*SSLTQFP; PPVKRERT*SSLTQFP			T*SSLTQFPPSQSEER	2	887.388		14484																		3.282						1.3005						0
693	690	Adaptor/scaffold	RANBP3; RANBP3; RANBP3	RANBP3; RANBP3 iso2; RANBP3 iso3	§125; §125; §57	ran-binding protein 3 isoform RANBP3-a	Q9H6Z4; Q9H6Z4-2; Q9H6Z4-3	http://www.phosphosite.org/proteinAction.do?id=12006&showAllSites=true	60; 60; 53	PVKRERTS*SLTQFPP; PVKRERTS*SLTQFPP; PVKRERTS*SLTQFPP			TS*SLTQFPPSQSEER	2	887.388	11972	15879			15807	12870	12616	13049	12757	12937	12443	12776	42.854	42.6527	42.9372	43.0423	43.0858	43.102	2.171	2.95			3.019	3.457	-0.4491	-0.6308			0.0603	1.4433	0.0025	0.0038
694	691	Adaptor/scaffold	RANBP3; RANBP3; RANBP3	RANBP3; RANBP3 iso2; RANBP3 iso3	§125; §125; §57	ran-binding protein 3 isoform RANBP3-a	Q9H6Z4; Q9H6Z4-2; Q9H6Z4-3	http://www.phosphosite.org/proteinAction.do?id=12006&showAllSites=true	60; 60; 53	PVKRERTS*SLTQFPP; PVKRERTS*SLTQFPP; PVKRERTS*SLTQFPP			TS*SLTQFPPSQSEER	2	887.388	15374	13472			11573	13363	12616	13049	12757	12937	12443	12776	42.854	42.6527	42.9372	43.0423	43.0858	43.102	2.639	2.705			3.014	2.872	0.7712	0.6389			0.0225	-0.0649	0.0077	0.0038
695	692	Adaptor/scaffold	RANBP3; RANBP3; RANBP3	RANBP3; RANBP3 iso2; RANBP3 iso3	§125; §125; §57	ran-binding protein 3 isoform RANBP3-a	Q9H6Z4; Q9H6Z4-2; Q9H6Z4-3	http://www.phosphosite.org/proteinAction.do?id=12006&showAllSites=true	60; 60; 53	PVKRERTS*SLTQFPP; PVKRERTS*SLTQFPP; PVKRERTS*SLTQFPP			TS*SLTQFPPSQSEER	2	887.388	14522	13049			13143	11806	12616	13049	12757	12937	12443	12776	42.854	42.6527	42.9372	43.0423	43.0858	43.102	2.667	2.621			2.402	2.482	1.2497	1.0799			0.6379	-0.1097	0.0031	0
696	693	Adaptor/scaffold	RANBP3; RANBP3; RANBP3	RANBP3; RANBP3 iso2; RANBP3 iso3	§125; §125; §57	ran-binding protein 3 isoform RANBP3-a	Q9H6Z4; Q9H6Z4-2; Q9H6Z4-3	http://www.phosphosite.org/proteinAction.do?id=12006&showAllSites=true	60; 60; 53	PVKRERTS*SLTQFPP; PVKRERTS*SLTQFPP; PVKRERTS*SLTQFPP			TS*SLTQFPPSQSEER	2	887.388	15455				12663	13813	12616	13049	12757	12937	12443	12776	42.854	42.6527	42.9372	43.0423	43.0858	43.102	3.045				2.928	2.986	-0.0642				0.1198	0.8023	0.0028
697	694	Adaptor/scaffold	RANBP3; RANBP3; RANBP3	RANBP3; RANBP3 iso2; RANBP3 iso3	§125; §125; §57	ran-binding protein 3 isoform RANBP3-a	Q9H6Z4; Q9H6Z4-2; Q9H6Z4-3	http://www.phosphosite.org/proteinAction.do?id=12006&showAllSites=true	60; 60; 53	PVKRERTS*SLTQFPP; PVKRERTS*SLTQFPP; PVKRERTS*SLTQFPP			TS*SLTQFPPSQSEER	2	887.388	11429				14748	13086	12616	13049	12757	12937	12443	12776	42.854	42.6527	42.9372	43.0423	43.0858	43.102	3.045				2.89	2.882	0.332				1.0109	-0.1381	0.0001
698	695	Adaptor/scaffold	RANBP3; RANBP3; RANBP3	RANBP3; RANBP3 iso2; RANBP3 iso3	§125; §125; §57	ran-binding protein 3 isoform RANBP3-a	Q9H6Z4; Q9H6Z4-2; Q9H6Z4-3	http://www.phosphosite.org/proteinAction.do?id=12006&showAllSites=true	60; 60; 53	PVKRERTS*SLTQFPP; PVKRERTS*SLTQFPP; PVKRERTS*SLTQFPP			TS*SLTQFPPSQSEER	2	887.388	13592				14437	15140	12616	13049	12757	12937	12443	12776	42.854	42.6527	42.9372	43.0423	43.0858	43.102	2.851				3.006	2.341	0.1147				3.0654	0.5185	0.0041
699	696	Adaptor/scaffold	RANBP3; RANBP3; RANBP3	RANBP3; RANBP3 iso2; RANBP3 iso3	§125; §125; §57	ran-binding protein 3 isoform RANBP3-a	Q9H6Z4; Q9H6Z4-2; Q9H6Z4-3	http://www.phosphosite.org/proteinAction.do?id=12006&showAllSites=true	60; 60; 53	PVKRERTS*SLTQFPP; PVKRERTS*SLTQFPP; PVKRERTS*SLTQFPP			TS*SLTQFPPSQSEER	2	887.388	14419					15353	12616	13049	12757	12937	12443	12776	42.854	42.6527	42.9372	43.0423	43.0858	43.102	2.987					3.228	0.4856					1.2931	0.0012
700	697	Adaptor/scaffold	RANBP3; RANBP3; RANBP3	RANBP3; RANBP3 iso2; RANBP3 iso3	§125; §125; §57	ran-binding protein 3 isoform RANBP3-a	Q9H6Z4; Q9H6Z4-2; Q9H6Z4-3	http://www.phosphosite.org/proteinAction.do?id=12006&showAllSites=true	60; 60; 53	PVKRERTS*SLTQFPP; PVKRERTS*SLTQFPP; PVKRERTS*SLTQFPP			TS*SLTQFPPSQSEER	2	887.388						11384	12616	13049	12757	12937	12443	12776	42.854	42.6527	42.9372	43.0423	43.0858	43.102						2.855						0.8317
701	698	Adaptor/scaffold	RANBP3; RANBP3; RANBP3	RANBP3; RANBP3 iso2; RANBP3 iso3	§126; §126; §58	ran-binding protein 3 isoform RANBP3-a	Q9H6Z4; Q9H6Z4-2; Q9H6Z4-3	http://www.phosphosite.org/proteinAction.do?id=12006&showAllSites=true	60; 60; 53	VKRERTSS*LTQFPPS; VKRERTSS*LTQFPPS; VKRERTSS*LTQFPPS	Akt1, ERK1, RSK2, p90RSK; Akt1, ERK1, RSK2, p90RSK; Akt1, ERK1, RSK2, p90RSK	RAN; RAN; RAN	TSS*LTQFPPSQSEER	2	887.388	15248	12478			12008	14638													3.151	3.221			3.006	2.719	0.3313	-0.1325			0.1634	2.4348	0.0303	0.0666
702	699	Adaptor/scaffold	RANBP3; RANBP3; RANBP3	RANBP3; RANBP3 iso2; RANBP3 iso3	§126; §126; §58	ran-binding protein 3 isoform RANBP3-a	Q9H6Z4; Q9H6Z4-2; Q9H6Z4-3	http://www.phosphosite.org/proteinAction.do?id=12006&showAllSites=true	60; 60; 53	VKRERTSS*LTQFPPS; VKRERTSS*LTQFPPS; VKRERTSS*LTQFPPS	Akt1, ERK1, RSK2, p90RSK; Akt1, ERK1, RSK2, p90RSK; Akt1, ERK1, RSK2, p90RSK	RAN; RAN; RAN	TSS*LTQFPPSQSEER	2	887.388	12087	12271			11151	12661													2.841	3.118			2.609	3.023	0.1737	-0.1041			0.1014	0.4019	0.0206	0.0117
703	700	Adaptor/scaffold	RANBP3; RANBP3; RANBP3	RANBP3; RANBP3 iso2; RANBP3 iso3	§126; §126; §58	ran-binding protein 3 isoform RANBP3-a	Q9H6Z4; Q9H6Z4-2; Q9H6Z4-3	http://www.phosphosite.org/proteinAction.do?id=12006&showAllSites=true	60; 60; 53	VKRERTSS*LTQFPPS; VKRERTSS*LTQFPPS; VKRERTSS*LTQFPPS	Akt1, ERK1, RSK2, p90RSK; Akt1, ERK1, RSK2, p90RSK; Akt1, ERK1, RSK2, p90RSK	RAN; RAN; RAN	TSS*LTQFPPSQSEER	2	887.388	13388	12840			14058	13398													3.071	2.861			2.673	2.975	0.142	0.8257			-0.0361	0.5624	0.0036	0.0114
704	701	Adaptor/scaffold	RANBP3; RANBP3; RANBP3	RANBP3; RANBP3 iso2; RANBP3 iso3	§126; §126; §58	ran-binding protein 3 isoform RANBP3-a	Q9H6Z4; Q9H6Z4-2; Q9H6Z4-3	http://www.phosphosite.org/proteinAction.do?id=12006&showAllSites=true	60; 60; 53	VKRERTSS*LTQFPPS; VKRERTSS*LTQFPPS; VKRERTSS*LTQFPPS	Akt1, ERK1, RSK2, p90RSK; Akt1, ERK1, RSK2, p90RSK; Akt1, ERK1, RSK2, p90RSK	RAN; RAN; RAN	TSS*LTQFPPSQSEER	2	887.388	13149	11815			15193	12005													2.743	3.132			2.982	2.578	0.2608	0.0953			0.7793	0.6499	0.0067	0.0117
705	702	Adaptor/scaffold	RANBP3; RANBP3; RANBP3	RANBP3; RANBP3 iso2; RANBP3 iso3	§126; §126; §58	ran-binding protein 3 isoform RANBP3-a	Q9H6Z4; Q9H6Z4-2; Q9H6Z4-3	http://www.phosphosite.org/proteinAction.do?id=12006&showAllSites=true	60; 60; 53	VKRERTSS*LTQFPPS; VKRERTSS*LTQFPPS; VKRERTSS*LTQFPPS	Akt1, ERK1, RSK2, p90RSK; Akt1, ERK1, RSK2, p90RSK; Akt1, ERK1, RSK2, p90RSK	RAN; RAN; RAN	TSS*LTQFPPSQSEER	2	887.388	16087	16089			11806	15980													2.878	2.919			2.62	2.821	3.9536	-0.2355			-0.3845	-1.3799	0.0271	0.0033
706	703	Adaptor/scaffold	RANBP3; RANBP3; RANBP3	RANBP3; RANBP3 iso2; RANBP3 iso3	§126; §126; §58	ran-binding protein 3 isoform RANBP3-a	Q9H6Z4; Q9H6Z4-2; Q9H6Z4-3	http://www.phosphosite.org/proteinAction.do?id=12006&showAllSites=true	60; 60; 53	VKRERTSS*LTQFPPS; VKRERTSS*LTQFPPS; VKRERTSS*LTQFPPS	Akt1, ERK1, RSK2, p90RSK; Akt1, ERK1, RSK2, p90RSK; Akt1, ERK1, RSK2, p90RSK	RAN; RAN; RAN	TSS*LTQFPPSQSEER	2	887.388	15877	15672			14534	12222													3.27	2.678			2.469	2.804	-0.3494	-4.472			1.6229	-0.0736	0.039	0.0656
707	704	Adaptor/scaffold	RANBP3; RANBP3; RANBP3	RANBP3; RANBP3 iso2; RANBP3 iso3	§126; §126; §58	ran-binding protein 3 isoform RANBP3-a	Q9H6Z4; Q9H6Z4-2; Q9H6Z4-3	http://www.phosphosite.org/proteinAction.do?id=12006&showAllSites=true	60; 60; 53	VKRERTSS*LTQFPPS; VKRERTSS*LTQFPPS; VKRERTSS*LTQFPPS	Akt1, ERK1, RSK2, p90RSK; Akt1, ERK1, RSK2, p90RSK; Akt1, ERK1, RSK2, p90RSK	RAN; RAN; RAN	TSS*LTQFPPSQSEER	2	887.388	14833	13257			14307	13610													2.546	2.386			2.567	3.052	1.301	0.4629			0.8724	0.8799	0.013	0.0126
708	705	Adaptor/scaffold	RANBP3; RANBP3; RANBP3	RANBP3; RANBP3 iso2; RANBP3 iso3	§126; §126; §58	ran-binding protein 3 isoform RANBP3-a	Q9H6Z4; Q9H6Z4-2; Q9H6Z4-3	http://www.phosphosite.org/proteinAction.do?id=12006&showAllSites=true	60; 60; 53	VKRERTSS*LTQFPPS; VKRERTSS*LTQFPPS; VKRERTSS*LTQFPPS	Akt1, ERK1, RSK2, p90RSK; Akt1, ERK1, RSK2, p90RSK; Akt1, ERK1, RSK2, p90RSK	RAN; RAN; RAN	TSS*LTQFPPSQSEER	2	887.388	15045	12017			14957	11591													2.532	1.843			2.84	2.741	0.7356	-0.5767			1.4356	-0.1531	0.013	0
709	706	Adaptor/scaffold	RANBP3; RANBP3; RANBP3	RANBP3; RANBP3 iso2; RANBP3 iso3	§126; §126; §58	ran-binding protein 3 isoform RANBP3-a	Q9H6Z4; Q9H6Z4-2; Q9H6Z4-3	http://www.phosphosite.org/proteinAction.do?id=12006&showAllSites=true	60; 60; 53	VKRERTSS*LTQFPPS; VKRERTSS*LTQFPPS; VKRERTSS*LTQFPPS	Akt1, ERK1, RSK2, p90RSK; Akt1, ERK1, RSK2, p90RSK; Akt1, ERK1, RSK2, p90RSK	RAN; RAN; RAN	TSS*LTQFPPSQSEER	2	887.388	11659	12057			15601	11612													1.928	2.368			2.715	2.1	-0.316	-0.6806			-1.2018	0.239	0.0073	0.0014
710	707	Adaptor/scaffold	RANBP3; RANBP3; RANBP3	RANBP3; RANBP3 iso2; RANBP3 iso3	§126; §126; §58	ran-binding protein 3 isoform RANBP3-a	Q9H6Z4; Q9H6Z4-2; Q9H6Z4-3	http://www.phosphosite.org/proteinAction.do?id=12006&showAllSites=true	60; 60; 53	VKRERTSS*LTQFPPS; VKRERTSS*LTQFPPS; VKRERTSS*LTQFPPS	Akt1, ERK1, RSK2, p90RSK; Akt1, ERK1, RSK2, p90RSK; Akt1, ERK1, RSK2, p90RSK	RAN; RAN; RAN	TSS*LTQFPPSQSEER	2	887.388	12290	13675																	3.121	3.064					0.3584	0.5665					0.0063	0.0047
711	708	Adaptor/scaffold	RANBP3; RANBP3; RANBP3	RANBP3; RANBP3 iso2; RANBP3 iso3	§126; §126; §58	ran-binding protein 3 isoform RANBP3-a	Q9H6Z4; Q9H6Z4-2; Q9H6Z4-3	http://www.phosphosite.org/proteinAction.do?id=12006&showAllSites=true	60; 60; 53	VKRERTSS*LTQFPPS; VKRERTSS*LTQFPPS; VKRERTSS*LTQFPPS	Akt1, ERK1, RSK2, p90RSK; Akt1, ERK1, RSK2, p90RSK; Akt1, ERK1, RSK2, p90RSK	RAN; RAN; RAN	TSS*LTQFPPSQSEER	2	887.388	12940	15444																	2.77	3.219					0.2463	1.3599					0.0083	0.0572
712	709	Adaptor/scaffold	RANBP3; RANBP3; RANBP3	RANBP3; RANBP3 iso2; RANBP3 iso3	§126; §126; §58	ran-binding protein 3 isoform RANBP3-a	Q9H6Z4; Q9H6Z4-2; Q9H6Z4-3	http://www.phosphosite.org/proteinAction.do?id=12006&showAllSites=true	60; 60; 53	VKRERTSS*LTQFPPS; VKRERTSS*LTQFPPS; VKRERTSS*LTQFPPS	Akt1, ERK1, RSK2, p90RSK; Akt1, ERK1, RSK2, p90RSK; Akt1, ERK1, RSK2, p90RSK	RAN; RAN; RAN	TSS*LTQFPPSQSEER	2	887.388	14622	14582																	3.217	2.528					0.3703	1.8567					0.008	0.0068
713	710	Adaptor/scaffold	RANBP3; RANBP3; RANBP3	RANBP3; RANBP3 iso2; RANBP3 iso3	§126; §126; §58	ran-binding protein 3 isoform RANBP3-a	Q9H6Z4; Q9H6Z4-2; Q9H6Z4-3	http://www.phosphosite.org/proteinAction.do?id=12006&showAllSites=true	60; 60; 53	VKRERTSS*LTQFPPS; VKRERTSS*LTQFPPS; VKRERTSS*LTQFPPS	Akt1, ERK1, RSK2, p90RSK; Akt1, ERK1, RSK2, p90RSK; Akt1, ERK1, RSK2, p90RSK	RAN; RAN; RAN	TSS*LTQFPPSQSEER	2	887.388	14198	14596																	2.765	2.857					0.6187	1.2614					0.0466	0.0001
714	711	Adaptor/scaffold	RANBP3; RANBP3; RANBP3	RANBP3; RANBP3 iso2; RANBP3 iso3	§126; §126; §58	ran-binding protein 3 isoform RANBP3-a	Q9H6Z4; Q9H6Z4-2; Q9H6Z4-3	http://www.phosphosite.org/proteinAction.do?id=12006&showAllSites=true	60; 60; 53	VKRERTSS*LTQFPPS; VKRERTSS*LTQFPPS; VKRERTSS*LTQFPPS	Akt1, ERK1, RSK2, p90RSK; Akt1, ERK1, RSK2, p90RSK; Akt1, ERK1, RSK2, p90RSK	RAN; RAN; RAN	TSS*LTQFPPSQSEER	2	887.388		15234																		3.147						0.2421						0.0085
715	712	Adaptor/scaffold	RANBP3; RANBP3; RANBP3	RANBP3; RANBP3 iso2; RANBP3 iso3	§126; §126; §58	ran-binding protein 3 isoform RANBP3-a	Q9H6Z4; Q9H6Z4-2; Q9H6Z4-3	http://www.phosphosite.org/proteinAction.do?id=12006&showAllSites=true	60; 60; 53	VKRERTSS*LTQFPPS; VKRERTSS*LTQFPPS; VKRERTSS*LTQFPPS	Akt1, ERK1, RSK2, p90RSK; Akt1, ERK1, RSK2, p90RSK; Akt1, ERK1, RSK2, p90RSK	RAN; RAN; RAN	TSS*LTQFPPSQSEER	2	887.388		14370																		3.123						1.3069						0.0107
716	713	Adaptor/scaffold	RANBP3; RANBP3; RANBP3	RANBP3; RANBP3 iso2; RANBP3 iso3	§126; §126; §58	ran-binding protein 3 isoform RANBP3-a	Q9H6Z4; Q9H6Z4-2; Q9H6Z4-3	http://www.phosphosite.org/proteinAction.do?id=12006&showAllSites=true	60; 60; 53	VKRERTSS*LTQFPPS; VKRERTSS*LTQFPPS; VKRERTSS*LTQFPPS	Akt1, ERK1, RSK2, p90RSK; Akt1, ERK1, RSK2, p90RSK; Akt1, ERK1, RSK2, p90RSK	RAN; RAN; RAN	TSS*LTQFPPSQSEER	2	887.388		15025																		3.007						0.9059						0.0092
717	714	Adaptor/scaffold	RANBP3; RANBP3; RANBP3	RANBP3; RANBP3 iso2; RANBP3 iso3	§128; §128; §60	ran-binding protein 3 isoform RANBP3-a	Q9H6Z4; Q9H6Z4-2; Q9H6Z4-3	http://www.phosphosite.org/proteinAction.do?id=12006&showAllSites=true	60; 60; 53	RERTSSLT*QFPPSQS; RERTSSLT*QFPPSQS; RERTSSLT*QFPPSQS			TSSLT*QFPPSQSEER	2	887.388						15766																		2.484						-0.4236
718	715	Adaptor/scaffold	RANBP3; RANBP3; RANBP3	RANBP3; RANBP3 iso2; RANBP3 iso3	§333; §328; §265	ran-binding protein 3 isoform RANBP3-a	Q9H6Z4; Q9H6Z4-2; Q9H6Z4-3	http://www.phosphosite.org/proteinAction.do?id=12006&showAllSites=true	60; 60; 53	NMSERVLS*PPKLNEV; NMSERVLS*PPKLNEV; NMSERVLS*PPKLNEV			VLS*PPKLNEVSSDANR	2	903.443	14722	14618		14996	14461	14467	14722	14781	14773	14995	14459	14684	47.9537	47.9813	47.8867	48.1542	48.2197	47.9343	1.959	2.168		2.792	2.754	2.081	-0.0117	-0.0635		0.1019	0.0138	-0.4331	0.1488	0.1348		0.3704
719	716	Adaptor/scaffold	RANBP3; RANBP3; RANBP3	RANBP3; RANBP3 iso2; RANBP3 iso3	§333; §328; §265	ran-binding protein 3 isoform RANBP3-a	Q9H6Z4; Q9H6Z4-2; Q9H6Z4-3	http://www.phosphosite.org/proteinAction.do?id=12006&showAllSites=true	60; 60; 53	NMSERVLS*PPKLNEV; NMSERVLS*PPKLNEV; NMSERVLS*PPKLNEV			VLS*PPKLNEVSSDANR	2	903.443	14489			14788	14298		14722	14781	14773	14995	14459	14684	47.9537	47.9813	47.8867	48.1542	48.2197	47.9343	2.148			2.211	2.441		-0.8801			0.3283	-0.454		0.2908			0.2455
720	717	Adaptor/scaffold	RANBP3; RANBP3; RANBP3	RANBP3; RANBP3 iso2; RANBP3 iso3	§333; §328; §265	ran-binding protein 3 isoform RANBP3-a	Q9H6Z4; Q9H6Z4-2; Q9H6Z4-3	http://www.phosphosite.org/proteinAction.do?id=12006&showAllSites=true	60; 60; 53	NMSERVLS*PPKLNEV; NMSERVLS*PPKLNEV; NMSERVLS*PPKLNEV			VLS*PPKLNEVSSDANR	3	602.631	14550	14824	14300	15017	13960	14728	14653	14802	14669	14974	14459	14705	47.9537	48.036	47.9402	48.1035	48.2197	47.9872	3.054	3.041	2.636	3.59	3.095	3.282	0.6601	0.6334	0.242	0.6925	0.8098	0.751	0.1534	0.0731	0.1567	0.2542
721	718	Adaptor/scaffold	RANBP3; RANBP3; RANBP3	RANBP3; RANBP3 iso2; RANBP3 iso3	§333; §328; §265	ran-binding protein 3 isoform RANBP3-a	Q9H6Z4; Q9H6Z4-2; Q9H6Z4-3	http://www.phosphosite.org/proteinAction.do?id=12006&showAllSites=true	60; 60; 53	NMSERVLS*PPKLNEV; NMSERVLS*PPKLNEV; NMSERVLS*PPKLNEV			VLS*PPKLNEVSSDANR	3	602.631	14215	14615		14460			14653	14802	14669	14974	14459	14705	47.9537	48.036	47.9402	48.1035	48.2197	47.9872	2.843	3.028		2.544			0.4637	0.6828		0.4186			0.1112	0.1483		0.1729
722	719	Adaptor/scaffold	RANBP3; RANBP3; RANBP3	RANBP3; RANBP3 iso2; RANBP3 iso3	§333; §328; §265	ran-binding protein 3 isoform RANBP3-a	Q9H6Z4; Q9H6Z4-2; Q9H6Z4-3	http://www.phosphosite.org/proteinAction.do?id=12006&showAllSites=true	60; 60; 53	NMSERVLS*PPKLNEV; NMSERVLS*PPKLNEV; NMSERVLS*PPKLNEV			VLS*PPKLNEVSSDANR	3	602.631		14304					14653	14802	14669	14974	14459	14705	47.9537	48.036	47.9402	48.1035	48.2197	47.9872		3.152						0.0004						0.1234
723	720	Adaptor/scaffold	RANBP3; RANBP3; RANBP3	RANBP3; RANBP3 iso2; RANBP3 iso3	§363; §358; §295	ran-binding protein 3 isoform RANBP3-a	Q9H6Z4; Q9H6Z4-2; Q9H6Z4-3	http://www.phosphosite.org/proteinAction.do?id=12006&showAllSites=true	60; 60; 53	ESSSQEAT*PEKESLA; ESSSQEAT*PEKESLA; ESSSQEAT*PEKESLA			ENAAAESGSESSSQEAT*PEK	2	1044.92		4446			4228		4378	4446	4301	4660	4234	4378	23.2933	22.8965	23.1348	23.6125	23.3183	22.8548		5.692			6.157			0.1367			0.5886			0.2314
724	721	Adaptor/scaffold	RANBP3; RANBP3; RANBP3	RANBP3; RANBP3 iso2; RANBP3 iso3	§363; §358; §295	ran-binding protein 3 isoform RANBP3-a	Q9H6Z4; Q9H6Z4-2; Q9H6Z4-3	http://www.phosphosite.org/proteinAction.do?id=12006&showAllSites=true	60; 60; 53	ESSSQEAT*PEKESLA; ESSSQEAT*PEKESLA; ESSSQEAT*PEKESLA			ENAAAESGSESSSQEAT*PEK	3	696.946	4368	4423	4309	4676	4227	4390	4368	4416	4301	4660	4213	4399	23.2933	22.8502	23.1348	23.6125	23.272	22.9028	5.133	5.109	5.267	3.372	4.733	4.732	-0.0044	0.6454	-0.048	0.0598	-0.6619	0.2671	0.2826	0.3609	0.3039	0.2989
725	722	Adaptor/scaffold	RANBP3; RANBP3	RANBP3; RANBP3 iso2	74; 74	ran-binding protein 3 isoform RANBP3-a	Q9H6Z4; Q9H6Z4-2	http://www.phosphosite.org/proteinAction.do?id=12006&showAllSites=true	60; 60	APAGASAS*TPPPPAP; APAGASAS*TPPPPAP			GEAEAPHHGTGHPESAGEHALEPPAPAGASAS*TPPPPAPEAQLPPFPR	5	960.651			17403		16943																3.362		3.782				-0.7082		-0.012				0.0457
726	723	Adaptor/scaffold	RANBP9	RANBP9	§477	ran-binding protein 9	Q96S59	http://www.phosphosite.org/proteinAction.do?id=9788&showAllSites=true	78	SQDSYPVS*PRPFSSP			SQDSYPVS*PR	2	608.256	7275	7246	7243	7536	7299	7359	7337	7307	7304	7615	7213	7135	29.9603	29.3992	29.8545	30.2257	30.202	29.5245	3.039	3.288	3.111	3.036	3.161	3.27	0.3381	0.2219	0.3077	0.4995	0.5019	0.5801	0.3081	0.3745	0.283	0.2997
727	724	Adaptor/scaffold	RANBP9	RANBP9	§477	ran-binding protein 9	Q96S59	http://www.phosphosite.org/proteinAction.do?id=9788&showAllSites=true	78	SQDSYPVS*PRPFSSP			SQDSYPVS*PR	2	608.256					7070	7135	7337	7307	7304	7615	7213	7135	29.9603	29.3992	29.8545	30.2257	30.202	29.5245					3.001	3.091					0.311	0.6162
728	725	Adaptor/scaffold	RANBP9	RANBP9	§477	ran-binding protein 9	Q96S59	http://www.phosphosite.org/proteinAction.do?id=9788&showAllSites=true	78	SQDSYPVS*PRPFSSP			SQDSYPVS*PRPF	2	730.316	16860	16718	17001	16991	16623	16659	16795	16818	16936	17051	16623	16761	53.404	53.1332	53.2348	53.2442	53.615	53.2328	3.609	3.887	3.412	3.479	3.732	3.791	0.4467	0.4266	0.6173	0.2921	0.4891	0.6209	0.3579	0.3563	0.3429	0.2867
729	726	Adaptor/scaffold	RANBP9	RANBP9	§477	ran-binding protein 9	Q96S59	http://www.phosphosite.org/proteinAction.do?id=9788&showAllSites=true	78	SQDSYPVS*PRPFSSP			SQDSYPVS*PRPF	2	730.316	16668	16932	16803		16423	16872	16795	16818	16936	17051	16623	16761	53.404	53.1332	53.2348	53.2442	53.615	53.2328	3.689	3.537	3.225		3.337	3.617	0.1972	0.3634	0.4895		0.5566	0.4602	0.3664	0.3393	0.3139
730	727	Adaptor/scaffold	RANBP9	RANBP9	§477	ran-binding protein 9	Q96S59	http://www.phosphosite.org/proteinAction.do?id=9788&showAllSites=true	78	SQDSYPVS*PRPFSSP			SQDSYPVS*PRPFSSPSMSPSHGMNIHNLASGK	4	870.643					17285		17572	17532	17839	17807	17285	17516	55.3903	54.9518	55.5427	55.1548	55.6662	55.1668					3.596						0.7255
731	728	Adaptor/scaffold	RANBP9	RANBP9	§477, §482, 485	ran-binding protein 9	Q96S59	http://www.phosphosite.org/proteinAction.do?id=9788&showAllSites=true	78	SQDSYPVS*PRPFSSP, PVSPRPFS*SPSMSPS, PRPFSSPS*MSPSHGM			SQDSYPVS*PRPFS*SPS*MSPSHGMNIHNLASGK	4	910.626			20601																		4.281						0.6412						0.0024
732	729	Adaptor/scaffold	RANBP9	RANBP9	§477, §483, 489	ran-binding protein 9	Q96S59	http://www.phosphosite.org/proteinAction.do?id=9788&showAllSites=true	78	SQDSYPVS*PRPFSSP, VSPRPFSS*PSMSPSH, SSPSMSPS*HGMNIHN			SQDSYPVS*PRPFSS*PSMSPS*HGMNIHNLASGK	4	910.626						20249	20344		20756	20826	20108	20249	62.599		62.8715	62.8413	62.76	62.5327						3.412						0.3477
733	730	Adaptor/scaffold	RANBP9	RANBP9	§477, 485	ran-binding protein 9	Q96S59	http://www.phosphosite.org/proteinAction.do?id=9788&showAllSites=true	78	SQDSYPVS*PRPFSSP, PRPFSSPS*MSPSHGM			SQDSYPVS*PRPFSSPS*MSPSHGMNIHNLASGK	4	890.635	19072			19370			19084		19414	19344	18806	19028	59.3268		59.523	59.1025	59.406	59.106	3.118			3.452			-1.0543			0.4805			0.0556			0.043
734	731	Adaptor/scaffold	RANBP9	RANBP9	§477, 485	ran-binding protein 9	Q96S59	http://www.phosphosite.org/proteinAction.do?id=9788&showAllSites=true	78	SQDSYPVS*PRPFSSP, PRPFSSPS*MSPSHGM			SQDSYPVS*PRPFSSPS*MSPSHGMNIHNLASGK	4	890.635				19344			19084		19414	19344	18806	19028	59.3268		59.523	59.1025	59.406	59.106				3.551						0.4805						0.0046
735	732	Adaptor/scaffold	RANBP9	RANBP9	§482, 485	ran-binding protein 9	Q96S59	http://www.phosphosite.org/proteinAction.do?id=9788&showAllSites=true	78	PVSPRPFS*SPSMSPS, PRPFSSPS*MSPSHGM			PFS*SPS*MSPSHGM#NIHNLASGK	3	820.336						12866																		2.621						0.3673
736	733	Adaptor/scaffold	RANBP9	RANBP9	§483	ran-binding protein 9	Q96S59	http://www.phosphosite.org/proteinAction.do?id=9788&showAllSites=true	78	VSPRPFSS*PSMSPSH			PFSS*PSMSPSHGMNIHNLASGK	3	788.348				15580		15281																3.032		3.264				-2.9882		0.9882				0.0199
737	734	Adaptor/scaffold	RANBP9	RANBP9	§483, 485	ran-binding protein 9	Q96S59	http://www.phosphosite.org/proteinAction.do?id=9788&showAllSites=true	78	VSPRPFSS*PSMSPSH, PRPFSSPS*MSPSHGM			PFSS*PS*MSPSHGMNIHNLASGK	3	815.004	17210			17401															2.363			2.299			-0.5277			0.047			0.0592			0.0272
738	735	Adaptor/scaffold	RANBP9	RANBP9	§483, 485	ran-binding protein 9	Q96S59	http://www.phosphosite.org/proteinAction.do?id=9788&showAllSites=true	78	VSPRPFSS*PSMSPSH, PRPFSSPS*MSPSHGM			PFSS*PS*MSPSHGM#NIHNLASGK	3	820.336	12898		12995		12638														3.129		2.949		2.876		0.6409		0.6994		-0.1656		0.0063		0.0262
739	736	Adaptor/scaffold	RANBP9	RANBP9	§483, 485	ran-binding protein 9	Q96S59	http://www.phosphosite.org/proteinAction.do?id=9788&showAllSites=true	78	VSPRPFSS*PSMSPSH, PRPFSSPS*MSPSHGM			PFSS*PS*M#SPSHGMNIHNLASGK	3	820.336	15193		15248																3.189		2.948				0.3153		1.0644				0.0465		0.0325
740	737	Adaptor/scaffold	RANBP9	RANBP9	§483, §487	ran-binding protein 9	Q96S59	http://www.phosphosite.org/proteinAction.do?id=9788&showAllSites=true	78	VSPRPFSS*PSMSPSH, PFSSPSMS*PSHGMNI			PFSS*PSMS*PSHGM#NIHNLASGK	3	820.336					12858																		2.852						0.0687
741	738	Adaptor/scaffold	RANBP9	RANBP9	§483, §487	ran-binding protein 9	Q96S59	http://www.phosphosite.org/proteinAction.do?id=9788&showAllSites=true	78	VSPRPFSS*PSMSPSH, PFSSPSMS*PSHGMNI			PFSS*PSM#S*PSHGMNIHNLASGK	3	820.336					14938		15220	15306	15424	15478	14938	15251	49.3853	49.317	49.5062	49.3495	49.7932	49.3818					3.648						1.0775
742	739	Adaptor/scaffold	RANBP9	RANBP9	§483, 489	ran-binding protein 9	Q96S59	http://www.phosphosite.org/proteinAction.do?id=9788&showAllSites=true	78	VSPRPFSS*PSMSPSH, SSPSMSPS*HGMNIHN			PFSS*PSMSPS*HGMNIHNLASGK	3	815.004		17193			17106	17097	17278	17196	17398	17450	17106	17180	54.6327	54.0915	54.4087	54.2538	54.6907	54.3015		2.704			3.21	2.412		0.508			0.039	0.4575		0.0207
743	740	Adaptor/scaffold	RANBP9	RANBP9	§483, 489	ran-binding protein 9	Q96S59	http://www.phosphosite.org/proteinAction.do?id=9788&showAllSites=true	78	VSPRPFSS*PSMSPSH, SSPSMSPS*HGMNIHN			PFSS*PSM#SPS*HGMNIHNLASGK	3	820.336				15422		15320																2.54		2.445				0.2975		0.8917				0.0081
744	741	Adaptor/scaffold	RANBP9	RANBP9	§483, 489	ran-binding protein 9	Q96S59	http://www.phosphosite.org/proteinAction.do?id=9788&showAllSites=true	78	VSPRPFSS*PSMSPSH, SSPSMSPS*HGMNIHN			PFSS*PSM#SPS*HGMNIHNLASGK	3	820.336						15115																		2.826						0.538
745	742	Adaptor/scaffold	RANBP9	RANBP9	485	ran-binding protein 9	Q96S59	http://www.phosphosite.org/proteinAction.do?id=9788&showAllSites=true	78	PRPFSSPS*MSPSHGM			PFSSPS*MSPSHGMNIHNLASGK	3	788.348					15117	15979																	2.604	2.891					-0.029	0.6761
746	743	Adaptor/scaffold	RANBP9	RANBP9	485	ran-binding protein 9	Q96S59	http://www.phosphosite.org/proteinAction.do?id=9788&showAllSites=true	78	PRPFSSPS*MSPSHGM			PFSSPS*M#SPSHGMNIHNLASGK	3	793.68			13693		13392	13620	13589	13731	13744	13903	13451	13595	45.4132	45.3137	45.3465	45.4523	45.652	45.1745			2.536		2.707	3.828			0.5939		0.4598	0.9413			0.0583
747	744	Adaptor/scaffold	RANBP9	RANBP9	485	ran-binding protein 9	Q96S59	http://www.phosphosite.org/proteinAction.do?id=9788&showAllSites=true	78	PRPFSSPS*MSPSHGM			PFSSPS*M#SPSHGMNIHNLASGK	3	793.68						13822	13589	13731	13744	13903	13451	13595	45.4132	45.3137	45.3465	45.4523	45.652	45.1745						2.916						-0.2787
748	745	Adaptor/scaffold	RANBP9	RANBP9	485	ran-binding protein 9	Q96S59	http://www.phosphosite.org/proteinAction.do?id=9788&showAllSites=true	78	PRPFSSPS*MSPSHGM			PFSSPS*M#SPSHGMNIHNLASGK	3	793.68						13488	13589	13731	13744	13903	13451	13595	45.4132	45.3137	45.3465	45.4523	45.652	45.1745						2.718						0.7323
749	746	Adaptor/scaffold	RANBP9	RANBP9	485	ran-binding protein 9	Q96S59	http://www.phosphosite.org/proteinAction.do?id=9788&showAllSites=true	78	PRPFSSPS*MSPSHGM			PFSSPS*M#SPSHGM#NIHNLASGK	3	799.012		9633	9685			9640														2.497	2.532			2.532		-0.3023	-0.222			0.1393		0.0849	0.0035
750	747	Adaptor/scaffold	RANBP9	RANBP9	§487	ran-binding protein 9	Q96S59	http://www.phosphosite.org/proteinAction.do?id=9788&showAllSites=true	78	PFSSPSMS*PSHGMNI			PFSSPSMS*PSHGMNIHNLASGK	3	788.348	16064	16076	16172																3.542	3.184	2.863				0.2692	-0.0833	0.3541				0.0259	0.0559	0.0124
751	748	Adaptor/scaffold	RANBP9	RANBP9	§487	ran-binding protein 9	Q96S59	http://www.phosphosite.org/proteinAction.do?id=9788&showAllSites=true	78	PFSSPSMS*PSHGMNI			PFSSPSMS*PSHGM#NIHNLASGK	3	793.68						12066																		3.169						0.4974
752	749	Adaptor/scaffold	RANBP9	RANBP9	§487	ran-binding protein 9	Q96S59	http://www.phosphosite.org/proteinAction.do?id=9788&showAllSites=true	78	PFSSPSMS*PSHGMNI			PFSSPSM#S*PSHGM#NIHNLASGK	3	799.012		9622		9782																2.733		3.145				-0.342		0.2171				0.0135		0.0446
753	750	Adaptor/scaffold	RANBP9	RANBP9	489	ran-binding protein 9	Q96S59	http://www.phosphosite.org/proteinAction.do?id=9788&showAllSites=true	78	SSPSMSPS*HGMNIHN			PFSSPSMSPS*HGMNIHNLASGK	3	788.348					15790		16102	16125	16222	16297	15790	16049	51.6473	51.3875	51.469	51.3742	51.8358	51.4172					2.931						0.4656
754	751	Adaptor/scaffold	RANBP9	RANBP9	489	ran-binding protein 9	Q96S59	http://www.phosphosite.org/proteinAction.do?id=9788&showAllSites=true	78	SSPSMSPS*HGMNIHN			PFSSPSMSPS*HGM#NIHNLASGK	3	793.68	12150				11929														3.173				2.462		-0.0004				0.1649		0.144
755	752	Adaptor/scaffold	RANBP9	RANBP9	489	ran-binding protein 9	Q96S59	http://www.phosphosite.org/proteinAction.do?id=9788&showAllSites=true	78	SSPSMSPS*HGMNIHN			PFSSPSM#SPS*HGMNIHNLASGK	3	793.68		13674			13372	13506														3.035			3.045	2.527		0.5603			0.4484	0.8276		0.052
756	753	Adaptor/scaffold	RANBP9	RANBP9	489	ran-binding protein 9	Q96S59	http://www.phosphosite.org/proteinAction.do?id=9788&showAllSites=true	78	SSPSMSPS*HGMNIHN			PFSSPSM#SPS*HGM#NIHNLASGK	3	799.012	9569						9569	9688	9754	9773	9516	9758	35.5062	35.2055	35.6802	35.3455	35.8032	35.6587	3.063						0.0917						0.0312
757	754	Adaptor/scaffold	REPS2	REPS2	§461	ralBP1-associated Eps domain-containing protein 2 isoform 2	Q8NFH8	http://www.phosphosite.org/proteinAction.do?id=20882&showAllSites=true	72	KARPRSRS*YSSTSIE			S*YSSTSIEEAMK	2	706.786				16017			15934	15894	16075	16017	15698	15797	51.2192	50.7978	51.1125	50.7453	51.4012	50.7675				2.964						0.4569						0.0027
758	755	Adaptor/scaffold	REPS2	REPS2	462	ralBP1-associated Eps domain-containing protein 2 isoform 2	Q8NFH8	http://www.phosphosite.org/proteinAction.do?id=20882&showAllSites=true	72	ARPRSRSY*SSTSIEE			SY*SSTSIEEAM#K	2	714.784	9169		9226				9160	9263		9374	9033	9164	34.3142	33.8437		34.3805	34.5948	34.1627	2.722		2.707				-0.122		-0.6202				0.0081		0.0082
759	756	Adaptor/scaffold	SH2B1	SH2-B-beta	376	SH2B adapter protein 1 isoform 1	Q9NRF2	http://www.phosphosite.org/proteinAction.do?id=2293&showAllSites=true	79	SDIQECLS*PGPCPAT			AWVSDIQECLS*PGPCPATSPR	3	803.352					20873	21074	21394				20873	21086	65.38				64.7733	64.4707					3.054	4.339					1.5299	1.5167
760	757	Adaptor/scaffold	SH2D3A	SH2D3A	§147	SH2 domain-containing protein 3A	Q9BRG2	http://www.phosphosite.org/proteinAction.do?id=10107&showAllSites=true	63	RARKWSNS*QPADLAH			WSNS*QPADLAH	2	653.267	11275	11108	11148	11241	10955	11162	11146	11190	11148	11320	10952	11138	39.2043	38.944	39.279	39.0702	39.3683	39.0662	2.278	3.065	2.992	3.063	2.853	2.748	-0.0527	-0.0372	0.4407	-0.0175	0.2008	0.009	0.0431	0.1314	0.2052	0.1982
761	758	Adaptor/scaffold	SH2D3A	SH2D3A	§147	SH2 domain-containing protein 3A	Q9BRG2	http://www.phosphosite.org/proteinAction.do?id=10107&showAllSites=true	63	RARKWSNS*QPADLAH			WSNS*QPADLAH	2	653.267	11067						11146	11190	11148	11320	10952	11138	39.2043	38.944	39.279	39.0702	39.3683	39.0662	2.718						0.3423						0.1705
762	759	Adaptor/scaffold	SH2D3A	SH2D3A	§147	SH2 domain-containing protein 3A	Q9BRG2	http://www.phosphosite.org/proteinAction.do?id=10107&showAllSites=true	63	RARKWSNS*QPADLAH			WSNS*QPADLAHMGR	2	825.348	14498	14538	14614	14688	14317		14569	14613	14668	14688	14354	14498	47.7353	47.5495	47.6243	47.5863	47.9477	47.4643	2.992	2.714	3.493	2.936	2.635		0.398	0.2085	-0.0548	0.1695	1.1031		0.1833	0.1872	0.1951	0.1035
763	760	Adaptor/scaffold	SH2D3A	SH2D3A	§147	SH2 domain-containing protein 3A	Q9BRG2	http://www.phosphosite.org/proteinAction.do?id=10107&showAllSites=true	63	RARKWSNS*QPADLAH			WSNS*QPADLAHM#GR	2	833.346		10383					10495	10383	10552	10567	10532	10742	37.6008	37.1515	37.6058	37.2405	38.3387	38.092		2.734						-0.1517						0.129
764	761	Adaptor/scaffold	SH2D3A	SH2D3A	§147	SH2 domain-containing protein 3A	Q9BRG2	http://www.phosphosite.org/proteinAction.do?id=10107&showAllSites=true	63	RARKWSNS*QPADLAH			WSNS*QPADLAHM#GR	3	555.899	10539	10564	10597	10450	10266		10539	10497	10531	10609	10490	10784	37.4975	37.2032	37.5567	37.3453	38.2323	38.1938	3.274	3.323	2.532	2.412	2.577		0.2428	0.1169	0.1441	-0.2642	0.2585		0.1018	0.163	0.1188	0.0799
765	762	Adaptor/scaffold	SH2D3A	SH2D3A	§147	SH2 domain-containing protein 3A	Q9BRG2	http://www.phosphosite.org/proteinAction.do?id=10107&showAllSites=true	63	RARKWSNS*QPADLAH			WSNS*QPADLAHM#GR	3	555.899		10365	10391				10539	10497	10531	10609	10490	10784	37.4975	37.2032	37.5567	37.3453	38.2323	38.1938		2.559	2.725					-0.2022	-0.1126					0.0642	0.0959
766	763	Adaptor/scaffold	SH2D3A	SH2D3A	§180	SH2 domain-containing protein 3A	Q9BRG2	http://www.phosphosite.org/proteinAction.do?id=10107&showAllSites=true	63	SALPRTSS*DPVLLKA			TSS*DPVLLK	2	520.257	11714	11612	11771	11789		11562	11507	11715	11665	11887	11414	11663	40.3602	40.2547	40.2903	40.452	40.5243	40.3667	2.394	2.524	2.391	2.42		2.581	0.2899	0.2899	0.3432	0.2592		0.7581	0.1112	0.1924	0.2205	0.1865
767	764	Adaptor/scaffold	SH2D3A	SH2D3A	§180	SH2 domain-containing protein 3A	Q9BRG2	http://www.phosphosite.org/proteinAction.do?id=10107&showAllSites=true	63	SALPRTSS*DPVLLKA			TSS*DPVLLK	2	520.257	11507	11823	11566				11507	11715	11665	11887	11414	11663	40.3602	40.2547	40.2903	40.452	40.5243	40.3667	2.393	2.035	2.264				0.2018	0.3144	0.3818				0.0661	0.198	0.021
768	765	Adaptor/scaffold	SH3PXD2A	Tks5	§1038	SH3 and PX domain-containing protein 2A	Q5TCZ1	http://www.phosphosite.org/proteinAction.do?id=7344&showAllSites=true	125	RLAERAAS*QGSDSPL			AAS*QGSDSPLLPAQR	2	789.37	12081						12081		12169				41.5523		41.5007				2.705						1.0958						0.1304
769	766	Adaptor/scaffold	SHANK2; SHANK2	SHANK2; SHANK2 iso4	§1613; §1018	SH3 and multiple ankyrin repeat domains protein 2 isoform 1	Q9UPX8-3; Q9UPX8-4	http://www.phosphosite.org/proteinAction.do?id=5078716&showAllSites=true	201; 135	GDVTEIKS*PILSGPK; GDVTEIKS*PILSGPK			LWGDVTEIKS*PILSGPK	2	960.497	21931	21994	22288	22336	21647	21972	21919	21937	22247	22317	21704	21972	66.7502	66.5017	66.6643	66.6565	66.9227	66.8458	3.59	3.44	3.251	3.588	4.129	4.485	0.5285	1.0634	0.6931	1.7417	0.9263	1.255	0.1914	0.2092	0.1235	0.1505
770	767	Adaptor/scaffold	SHANK2; SHANK2	SHANK2; SHANK2 iso4	§1613; §1018	SH3 and multiple ankyrin repeat domains protein 2 isoform 1	Q9UPX8-3; Q9UPX8-4	http://www.phosphosite.org/proteinAction.do?id=5078716&showAllSites=true	201; 135	GDVTEIKS*PILSGPK; GDVTEIKS*PILSGPK			LWGDVTEIKS*PILSGPK	3	640.668					21625		21940	21916	22268	22338	21625	21989	66.8075	66.4452	66.7173	66.71	66.817	66.8458					2.406						0.6383
771	768	Adaptor/scaffold	SLC4A1AP	kanadaptin	§82	kanadaptin	Q9BWU0	http://www.phosphosite.org/proteinAction.do?id=2915&showAllSites=true	89	KKPALPVS*PAARSKA			KPALPVS*PAAR	2	593.821	8261	8377	8316	8673	8362	8353	8341	8476	8391	8783	8161	8452	32.3313	32.1892	32.3857	32.97	32.8503	32.3955	2.334	2.058	2.338	1.983	1.851	2.369	0.2942	0.4992	0.2619	0.7374	0.4005	0.5366	0.1754	0.1673	0.2561	0.1328
772	769	Adaptor/scaffold	SLC4A1AP	kanadaptin	§82	kanadaptin	Q9BWU0	http://www.phosphosite.org/proteinAction.do?id=2915&showAllSites=true	89	KKPALPVS*PAARSKA			KPALPVS*PAAR	2	593.821					8161		8341	8476	8391	8783	8161	8452	32.3313	32.1892	32.3857	32.97	32.8503	32.3955					2.145						0.1955
773	770	Adaptor/scaffold	SLC4A1AP	kanadaptin	§82	kanadaptin	Q9BWU0	http://www.phosphosite.org/proteinAction.do?id=2915&showAllSites=true	89	KKPALPVS*PAARSKA			KPALPVS*PAAR	3	396.216		8398	8554	8747	8364	8374	8362	8455	8370	8804	8364	8473	32.3822	32.1363	32.3357	33.0173	32.6913	32.4463		2.264	2.723	1.971	2.274	2.144		-0.859	0.0571	-0.181	-1.1134	-1.1673		0.2766	0.1659	0.1058
774	771	Adaptor/scaffold	SLC4A1AP	kanadaptin	§82	kanadaptin	Q9BWU0	http://www.phosphosite.org/proteinAction.do?id=2915&showAllSites=true	89	KKPALPVS*PAARSKA			PALPVS*PAAR	2	529.773		10583	10471	10761			10978	10583	11035	11154	10805	11015	38.7907	38.4737	38.7715	38.667	39.0072	38.7632		2.064	2.25	1.91				0.4694	0.1501	0.5				0.1698	0.1305	0.2012
775	772	Adaptor/scaffold	SLC9A3R1	NHERF	§280	Na(+)/H(+) exchange regulatory cofactor NHE-RF1	O14745	http://www.phosphosite.org/proteinAction.do?id=4000&showAllSites=true	39	LAEAALES*PRPALVR			EALAEAALES*PR	2	668.811					13083	13298			12169		13115	13298			41.5007		44.7952	44.429					3.755	3.848					0.4905	0.3483
776	773	Adaptor/scaffold	SLC9A3R1	NHERF	§280	Na(+)/H(+) exchange regulatory cofactor NHE-RF1	O14745	http://www.phosphosite.org/proteinAction.do?id=4000&showAllSites=true	39	LAEAALES*PRPALVR			EALAEAALES*PR	2	668.811						13384			12169		13115	13298			41.5007		44.7952	44.429						3.327						0.0211
777	774	Adaptor/scaffold	SLC9A3R1	NHERF	§280	Na(+)/H(+) exchange regulatory cofactor NHE-RF1	O14745	http://www.phosphosite.org/proteinAction.do?id=4000&showAllSites=true	39	LAEAALES*PRPALVR			EALAEAALES*PRPALVR	2	936.983	17502	17523		17844	17238		17509	17574	17734	17870	17315	17481	55.2252	55.0602	55.2678	55.3102	55.5583	55.2197	2.582	2.785		2.458	2.479		0.1776	-0.4356		-0.2091	0.0744		0.1392	0.2208		0.1228
778	775	Adaptor/scaffold	SLC9A3R1	NHERF	§280	Na(+)/H(+) exchange regulatory cofactor NHE-RF1	O14745	http://www.phosphosite.org/proteinAction.do?id=4000&showAllSites=true	39	LAEAALES*PRPALVR			EALAEAALES*PRPALVR	3	624.991	17510	17504	17693		17274	17476	17530	17574	17734	17870	17274	17537	55.2782	55.0602	55.2678	55.3102	55.5583	55.2197	2.67	2.223	2.609		2.627	2.744	0.4625	0.5207	0.5759		0.5481	0.8107	0.2541	0.0888	0.1795
779	776	Adaptor/scaffold	SLC9A3R1	NHERF	§288	Na(+)/H(+) exchange regulatory cofactor NHE-RF1	O14745	http://www.phosphosite.org/proteinAction.do?id=4000&showAllSites=true	39	PRPALVRS*ASSDTSE			S*ASSDTSEELNSQDSPPK	2	979.897			8117			8080															4.744			4.633			0.1718			0.4341			0.0027
780	777	Adaptor/scaffold	SLC9A3R1	NHERF	§288	Na(+)/H(+) exchange regulatory cofactor NHE-RF1	O14745	http://www.phosphosite.org/proteinAction.do?id=4000&showAllSites=true	39	PRPALVRS*ASSDTSE			S*ASSDTSEELNSQDSPPK	3	653.6	7888																		3.309						0.2646						0.0041
781	778	Adaptor/scaffold	SLC9A3R1	NHERF	§290	Na(+)/H(+) exchange regulatory cofactor NHE-RF1	O14745	http://www.phosphosite.org/proteinAction.do?id=4000&showAllSites=true	39	PALVRSAS*SDTSEEL	GRK6		SAS*SDTSEELNSQDSPPK	2	979.897	7875	7827	7867	8099	7969	7839	7942	7888	7929	8174	7969	7901	31.3852	30.7763	31.2977	31.5363	31.6972	31.0527	5.358	5.259	5.094	4.875	4.95	5.293	0.0244	0.2351	0.2153	0.3351	0.0266	0.3448	0	0.0018	0	0.0026
782	779	Adaptor/scaffold	SLC9A3R1	NHERF	§290	Na(+)/H(+) exchange regulatory cofactor NHE-RF1	O14745	http://www.phosphosite.org/proteinAction.do?id=4000&showAllSites=true	39	PALVRSAS*SDTSEEL	GRK6		SAS*SDTSEELNSQDSPPK	2	979.897	8104			8329	7759		7942	7888	7929	8174	7969	7901	31.3852	30.7763	31.2977	31.5363	31.6972	31.0527	4.982			5.371	5.567		0.175			0.2842	0.1046		0.0021			0.0116
783	780	Adaptor/scaffold	SLC9A3R1	NHERF	§290	Na(+)/H(+) exchange regulatory cofactor NHE-RF1	O14745	http://www.phosphosite.org/proteinAction.do?id=4000&showAllSites=true	39	PALVRSAS*SDTSEEL	GRK6		SAS*SDTSEELNSQDSPPK	3	653.6		7837				7823														3.344				2.78		0.6209				0.6109		0.0308
784	781	Adaptor/scaffold	SLC9A3R1	NHERF	§291	Na(+)/H(+) exchange regulatory cofactor NHE-RF1	O14745	http://www.phosphosite.org/proteinAction.do?id=4000&showAllSites=true	39	ALVRSASS*DTSEELN			SASS*DTSEELNSQDSPPK	3	653.6			7883		7781		7942	7888	7929	8174	7781	7901	31.3852	30.7763	31.2977	31.5363	31.6972	31.0527			3.795		3.419				0.3806		0.2766				0.0049
785	782	Adaptor/scaffold	SLC9A3R1	NHERF	§294	Na(+)/H(+) exchange regulatory cofactor NHE-RF1	O14745	http://www.phosphosite.org/proteinAction.do?id=4000&showAllSites=true	39	RSASSDTS*EELNSQD			SASSDTS*EELNSQDSPPK	3	653.6				8122																		2.845						0.393						0.0382
786	783	Adaptor/scaffold	SMARCAD1	SMARCAD1	§146	SWI/SNF-related matrix-associated actin-dependent regulator of chromatin subfamily A containing DEAD/H box 1 isoform a	Q9H4L7	http://www.phosphosite.org/proteinAction.do?id=5973&showAllSites=true	117	ARRNDDIS*ELEDLSE			RNDDIS*ELEDLSELEDLK	3	738.333	27409	27364	27884	27879	27052	27299													3.124	2.631	3.679	4.083	3.602	4.004	0.0293	-0.1746	0.0646	0.2438	-0.2151	-1.2001	0.1642	0.1966	0.2161	0.1786
787	784	Adaptor/scaffold	SMARCAD1	SMARCAD1	§152	SWI/SNF-related matrix-associated actin-dependent regulator of chromatin subfamily A containing DEAD/H box 1 isoform a	Q9H4L7	http://www.phosphosite.org/proteinAction.do?id=5973&showAllSites=true	117	ISELEDLS*ELEDLKD			NDDISELEDLS*ELEDLK	2	1028.95	28190	28120		28712	27884	28105	28156	28090	28694	28712	27899	28121	83.8065	83.3893	83.6592	83.6733	83.5385	83.3692	4.457	3.977		3.582	4.05	4.226	-0.1027	1.4802		0.4172	-0.0085	1.7722	0.3628	0.3274		0.2995
788	785	Adaptor/scaffold	SMARCAD1	SMARCAD1	§152	SWI/SNF-related matrix-associated actin-dependent regulator of chromatin subfamily A containing DEAD/H box 1 isoform a	Q9H4L7	http://www.phosphosite.org/proteinAction.do?id=5973&showAllSites=true	117	ISELEDLS*ELEDLKD			NDDISELEDLS*ELEDLK	2	1028.95	28169					28099	28156	28090	28694	28712	27899	28121	83.8065	83.3893	83.6592	83.6733	83.5385	83.3692	3.293					4.264	-0.3282					0.9409	0.2947
789	786	Adaptor/scaffold	SMARCAD1	SMARCAD1	§152	SWI/SNF-related matrix-associated actin-dependent regulator of chromatin subfamily A containing DEAD/H box 1 isoform a	Q9H4L7	http://www.phosphosite.org/proteinAction.do?id=5973&showAllSites=true	117	ISELEDLS*ELEDLKD			RNDDISELEDLS*ELEDLK	2	1107	25901	25883	26372	26325	25588	25818	25909	25885	26363	26307	25588	25874	77.53	77.2265	77.446	77.2107	77.2575	77.2332	3.851	4.144	3.82	3.396	4.39	3.758	-0.3354	-1.7548	1.8329	-1.1971	-1.3364	-2.4109	0.1789	0.2824	0.2744	0.3318
790	787	Adaptor/scaffold	SMARCAD1	SMARCAD1	§152	SWI/SNF-related matrix-associated actin-dependent regulator of chromatin subfamily A containing DEAD/H box 1 isoform a	Q9H4L7	http://www.phosphosite.org/proteinAction.do?id=5973&showAllSites=true	117	ISELEDLS*ELEDLKD			RNDDISELEDLS*ELEDLK	2	1107				26285		25867	25909	25885	26363	26307	25588	25874	77.53	77.2265	77.446	77.2107	77.2575	77.2332				3.781		3.563				-1.1971		-2.6667				0.3448
791	788	Adaptor/scaffold	SMARCAD1	SMARCAD1	§152	SWI/SNF-related matrix-associated actin-dependent regulator of chromatin subfamily A containing DEAD/H box 1 isoform a	Q9H4L7	http://www.phosphosite.org/proteinAction.do?id=5973&showAllSites=true	117	ISELEDLS*ELEDLKD			RNDDISELEDLS*ELEDLK	3	738.333	25897		26365		25575		25909	25864	26363	26328	25575	25832	77.53	77.1678	77.446	77.2642	77.2575	77.122	3.422		3.794		3.556		0.2101		1.1254		1.3244		0.2817		0.2405
792	789	Adaptor/scaffold	SORBS3; SORBS3; SORBS3	vinexin; vinexin iso2; vinexin iso10	§530; §188; §530	vinexin isoform 2	O60504; O60504-2; O60504_VAR_055019	http://www.phosphosite.org/proteinAction.do?id=5763&showAllSites=true	75; 37; 75	DGPQLPTS*PRLTAAA; DGPQLPTS*PRLTAAA; DGPQLPTS*PRLTAAA	ERK2; ERK2; ERK2		LCDDGPQLPTS*PR	2	768.332	12285	12331	12365	12464	12048	12172	12238	12366	12358	12475	12065	12172	41.9187	41.8622	41.963	41.8897	42.1467	41.7458	2.992	3.144	1.797	3.328	2.954	2.382	0.454	0.0912	0.4856	1.0594	0.6026	0.7613	0.1239	0.0991	0.1216	0.0984
793	790	Adaptor/scaffold	SORBS3; SORBS3; SORBS3	vinexin; vinexin iso2; vinexin iso10	§605; §263; §605	vinexin isoform 2	O60504; O60504-2; O60504_VAR_055019	http://www.phosphosite.org/proteinAction.do?id=5763&showAllSites=true	75; 37; 75	HPLDLGTS*SPNTSQI; HPLDLGTS*SPNTSQI; HPLDLGTS*SPNTSQI			GPSHPLDLGTS*SPNTSQIHWTPYR	3	910.089					18683																		3.732						0.3768
794	791	Adaptor/scaffold	SORBS3; SORBS3; SORBS3	vinexin; vinexin iso2; vinexin iso10	§606; §264; §606	vinexin isoform 2	O60504; O60504-2; O60504_VAR_055019	http://www.phosphosite.org/proteinAction.do?id=5763&showAllSites=true	75; 37; 75	PLDLGTSS*PNTSQIH; PLDLGTSS*PNTSQIH; PLDLGTSS*PNTSQIH			GPSHPLDLGTSS*PNTSQIHWTPYR	3	910.089						18831	18979	18960	19246	19193	18680	18831	59.0608	58.7078	59.1053	58.6627	59.0885	58.6615						5.279						1.7461
795	792	Adaptor/scaffold	SOS1	SOS1	§1134	son of sevenless homolog 1	Q07889	http://www.phosphosite.org/proteinAction.do?id=5000&showAllSites=true	152	PHGPRSAS*VSSISLT			SAS*VSSISLTK	2	580.284	11512						11524	11594			11330		40.151	40.0425			40.3205		1.818						0.2478						0.1641
796	793	Adaptor/scaffold	SOS1	SOS1	§1275	son of sevenless homolog 1	Q07889	http://www.phosphosite.org/proteinAction.do?id=5000&showAllSites=true	152	GTRRHLPS*PPLTQEV			HLPS*PPLTQEVDLHSIAGPPVPPR	3	878.786		21400				21616	21268	21475			21410	21616	65.0415	65.3117			66.173	65.6515		2.568				2.547		0.8561				0.3504		0.0462
797	794	Adaptor/scaffold	SOS1	SOS1	§1275	son of sevenless homolog 1	Q07889	http://www.phosphosite.org/proteinAction.do?id=5000&showAllSites=true	152	GTRRHLPS*PPLTQEV			HLPS*PPLTQEVDLHSIAGPPVPPR	3	878.786						21404	21268	21475			21410	21616	65.0415	65.3117			66.173	65.6515						3.456						3.5368
798	795	Adaptor/scaffold	SOS1	SOS1	§1275	son of sevenless homolog 1	Q07889	http://www.phosphosite.org/proteinAction.do?id=5000&showAllSites=true	152	GTRRHLPS*PPLTQEV			HLPS*PPLTQEVDLHSIAGPPVPPR	4	659.341						21624	21373	21517	21911		21137	21399	65.3233	65.4215	65.817		65.4437	65.484						3.84						1.4515
799	796	Adaptor/scaffold	SOS1	SOS1	§1275	son of sevenless homolog 1	Q07889	http://www.phosphosite.org/proteinAction.do?id=5000&showAllSites=true	152	GTRRHLPS*PPLTQEV			HLPS*PPLTQEVDLHSIAGPPVPPR	4	659.341						21709	21373	21517	21911		21137	21399	65.3233	65.4215	65.817		65.4437	65.484						2.919						0.1709
800	797	Adaptor/scaffold	SOS1	SOS1	§1275	son of sevenless homolog 1	Q07889	http://www.phosphosite.org/proteinAction.do?id=5000&showAllSites=true	152	GTRRHLPS*PPLTQEV			HLPS*PPLTQEVDLHSIAGPPVPPR	4	659.341						21399	21373	21517	21911		21137	21399	65.3233	65.4215	65.817		65.4437	65.484						2.82						1.27
801	798	Adaptor/scaffold	SOS1	SOS1	§1279	son of sevenless homolog 1	Q07889	http://www.phosphosite.org/proteinAction.do?id=5000&showAllSites=true	152	HLPSPPLT*QEVDLHS			HLPSPPLT*QEVDLHSIAGPPVPPR	3	878.786					21034																		3.669						1.5424
802	799	Adaptor/scaffold	SPAG9	JIP4 iso2	§245, §254	C-Jun-amino-terminal kinase-interacting protein 4 isoform 1	O60271-2	http://www.phosphosite.org/proteinAction.do?id=2632201&showAllSites=true	145	SQPRSHTS*LKDELSD, KDELSDVS*QGGSKAT			SHTS*LKDELSDVS*QGGSK	3	678.952		10072	10125																	3.139	3.499					-0.4339	0.8361					0.0335	0.0328
803	800	Adaptor/scaffold	SPAG9	JIP4 iso2	§251, §254	C-Jun-amino-terminal kinase-interacting protein 4 isoform 1	O60271-2	http://www.phosphosite.org/proteinAction.do?id=2632201&showAllSites=true	145	TSLKDELS*DVSQGGS, KDELSDVS*QGGSKAT			SHTSLKDELS*DVS*QGGSK	2	1017.92					9006			9143			9006	9185		33.8437			34.5948	34.2177					3.797						1.4702
804	801	Adaptor/scaffold	SPAG9	JIP4 iso2	§251, §254	C-Jun-amino-terminal kinase-interacting protein 4 isoform 1	O60271-2	http://www.phosphosite.org/proteinAction.do?id=2632201&showAllSites=true	145	TSLKDELS*DVSQGGS, KDELSDVS*QGGSKAT			SHTSLKDELS*DVS*QGGSK	2	1017.92					8990			9143			9006	9185		33.8437			34.5948	34.2177					2.968						1.4702
805	802	Adaptor/scaffold	SPAG9	JIP4	§265, §268	C-Jun-amino-terminal kinase-interacting protein 4 isoform 1	O60271	http://www.phosphosite.org/proteinAction.do?id=3144&showAllSites=true	146	VEQEDELS*DVSQGGS, EDELSDVS*QGGSKAT			AVEQEDELS*DVS*QGGSK	2	969.374	8748	8732	8787	9014	8623	8727	8782	8769	8831	9059	8676	8727	33.3892	32.916	33.4338	33.636	33.7233	33.2308	3.55	3.702	3.79	3.504	3.608	3.461	0.1937	-0.0504	0.031	0.0935	0.119	0.3784	0.2125	0.2357	0.2413	0.1748
806	803	Adaptor/scaffold	SPAG9	JIP4	§265, §268	C-Jun-amino-terminal kinase-interacting protein 4 isoform 1	O60271	http://www.phosphosite.org/proteinAction.do?id=3144&showAllSites=true	146	VEQEDELS*DVSQGGS, EDELSDVS*QGGSKAT			AVEQEDELS*DVS*QGGSK	2	969.374						8722	8782	8769	8831	9059	8676	8727	33.3892	32.916	33.4338	33.636	33.7233	33.2308						3.354						0.3713
807	804	Adaptor/scaffold	SPAG9	JIP4	§265, §268	C-Jun-amino-terminal kinase-interacting protein 4 isoform 1	O60271	http://www.phosphosite.org/proteinAction.do?id=3144&showAllSites=true	146	VEQEDELS*DVSQGGS, EDELSDVS*QGGSKAT			AVEQEDELS*DVS*QGGSK	3	646.585					8636		8757	8769	8852	9059	8676	8786	33.3402	32.916	33.4842	33.636	33.7233	33.2308					2.634						0.2246
808	805	Adaptor/scaffold	SPAG9	JIP4	§265, §268, §272	C-Jun-amino-terminal kinase-interacting protein 4 isoform 1	O60271	http://www.phosphosite.org/proteinAction.do?id=3144&showAllSites=true	146	VEQEDELS*DVSQGGS, EDELSDVS*QGGSKAT, SDVSQGGS*KATTPAS			AVEQEDELS*DVS*QGGS*K	2	1009.36					9555																		2.911						0.3867
809	806	Adaptor/scaffold	SPAG9	JIP4	§265, §272	C-Jun-amino-terminal kinase-interacting protein 4 isoform 1	O60271	http://www.phosphosite.org/proteinAction.do?id=3144&showAllSites=true	146	VEQEDELS*DVSQGGS, SDVSQGGS*KATTPAS			AVEQEDELS*DVSQGGS*K	3	646.585		8741																		2.128						-0.165						0.0027
810	807	Adaptor/scaffold	SPAG9	JIP4	§268	C-Jun-amino-terminal kinase-interacting protein 4 isoform 1	O60271	http://www.phosphosite.org/proteinAction.do?id=3144&showAllSites=true	146	EDELSDVS*QGGSKAT			AVEQEDELSDVS*QGGSK	2	929.391			8882	9110	8725	8836	8845	8828	8894	9110	8739	8849	33.5457	33.0685	33.5868	33.7377	33.8748	33.3897			4.674	4.81	4.843	4.745			0.1414	-0.0657	-0.1835	0.5499			0.1595	0.1565
811	808	Adaptor/scaffold	SPAG9	JIP4	§268	C-Jun-amino-terminal kinase-interacting protein 4 isoform 1	O60271	http://www.phosphosite.org/proteinAction.do?id=3144&showAllSites=true	146	EDELSDVS*QGGSKAT			AVEQEDELSDVS*QGGSK	3	619.93						8865	8845	8849	8894	9101	8718	8865	33.5457	33.1173	33.5868	33.7377	33.8257	33.3897						2.86						-0.7948
812	809	Adaptor/scaffold	SPAG9; SPAG9	JIP4; JIP4 iso2	§268; §254	C-Jun-amino-terminal kinase-interacting protein 4 isoform 1	O60271; O60271-2	http://www.phosphosite.org/proteinAction.do?id=3144&showAllSites=true	146; 145	EDELSDVS*QGGSKAT; KDELSDVS*QGGSKAT			DELSDVS*QGGSK	2	651.266	6467		6391	6701	6273	6339	6477	6406	6401	6712	6289	6339	27.9583	27.2947	27.7928	28.1723	28.0022	27.3547	3.34		3.198	2.714	3.418	3.47	-0.2798		-0.7821	-0.6584	0.4012	0.311	0.1494		0.1819	0.154
813	810	Adaptor/scaffold	SPAG9; SPAG9	JIP4; JIP4 iso2	§348; §334	C-Jun-amino-terminal kinase-interacting protein 4 isoform 1	O60271; O60271-2	http://www.phosphosite.org/proteinAction.do?id=3144&showAllSites=true	146; 145	VQAIIEST*PELDMDK; VQAIIEST*PELDMDK			SEVQAIIEST*PELDMDK	2	992.945		20831		21172	20618	20798	20869	20824	21176	21204	20633	20798	63.9877	63.5823	63.9273	63.8077	64.1152	63.8135		5.105		4.846	5.11	4.121		0.5813		-0.1816	0.6133	0.9621		0.0539		0.0478
814	811	Adaptor/scaffold	SPAG9; SPAG9	JIP4; JIP4 iso2	§348; §334	C-Jun-amino-terminal kinase-interacting protein 4 isoform 1	O60271; O60271-2	http://www.phosphosite.org/proteinAction.do?id=3144&showAllSites=true	146; 145	VQAIIEST*PELDMDK; VQAIIEST*PELDMDK			SEVQAIIEST*PELDMDK	3	662.299	20877	20832	21181	21177	20581	20816	20869	20824	21176	21204	20581	20834	63.9877	63.5823	63.9273	63.8077	64.1707	63.8135	2.863	3.138	2.95	3.095	3.189	3.066	0.3714	-0.1172	0.5067	0.6058	0.6351	0.4299	0.0612	0.1377	0.1089	0.0374
815	812	Adaptor/scaffold	SPAG9; SPAG9	JIP4; JIP4 iso2	§348; §334	C-Jun-amino-terminal kinase-interacting protein 4 isoform 1	O60271; O60271-2	http://www.phosphosite.org/proteinAction.do?id=3144&showAllSites=true	146; 145	VQAIIEST*PELDMDK; VQAIIEST*PELDMDK			SEVQAIIEST*PELDMDK	3	662.299						20791	20869	20824	21176	21204	20581	20834	63.9877	63.5823	63.9273	63.8077	64.1707	63.8135						2.914						1.0692
816	813	Adaptor/scaffold	SPAG9; SPAG9	JIP4; JIP4 iso2	§348; §334	C-Jun-amino-terminal kinase-interacting protein 4 isoform 1	O60271; O60271-2	http://www.phosphosite.org/proteinAction.do?id=3144&showAllSites=true	146; 145	VQAIIEST*PELDMDK; VQAIIEST*PELDMDK			SEVQAIIEST*PELDM#DK	2	1000.94	18173	18135	18425	18413	17934	18128	18244	18135	18490	18479	17987	18167	57.1392	56.7695	57.1943	56.8545	57.3008	56.8665	4.888	4.524	4.86	4.404	5.072	4.941	-0.2443	-0.1975	0.0953	-0.1538	0.0582	0.4153	0.0736	0.0706	0.0647	0.0465
817	814	Adaptor/scaffold	SPAG9; SPAG9	JIP4; JIP4 iso2	§348; §334	C-Jun-amino-terminal kinase-interacting protein 4 isoform 1	O60271; O60271-2	http://www.phosphosite.org/proteinAction.do?id=3144&showAllSites=true	146; 145	VQAIIEST*PELDMDK; VQAIIEST*PELDMDK			SEVQAIIEST*PELDM#DK	2	1000.94	18347						18244	18135	18490	18479	17987	18167	57.1392	56.7695	57.1943	56.8545	57.3008	56.8665	4.433						-0.1186						0.0566
818	815	Adaptor/scaffold	STAP2; STAP2	STAP2; STAP2 iso2	289; 289	signal-transducing adaptor protein 2 isoform 2	Q9UGK3; Q9UGK3-2	http://www.phosphosite.org/proteinAction.do?id=21417&showAllSites=true	45; 50	TGGPKPLS*PASSQDK; TGGPKPLS*PASSQDK			ENGENVWVAPSAPGPGPAPCTGGPKPLS*PASSQDK	3	1179.54						17817		17868	18028	18164	17567	17817		55.8383	56.0295	56.053	56.2085	55.9343						3.59						2.3029
819	816	Adaptor/scaffold	STAP2; STAP2	STAP2; STAP2 iso2	289; 289	signal-transducing adaptor protein 2 isoform 2	Q9UGK3; Q9UGK3-2	http://www.phosphosite.org/proteinAction.do?id=21417&showAllSites=true	45; 50	TGGPKPLS*PASSQDK; TGGPKPLS*PASSQDK			PLS*PASSQDK	2	555.247	4764		4683	5022		4827	4777	4813	4679	5036	4612	4827	24.1647	23.7032	23.9377	24.4158	24.157	23.6207	2.485		2.558	2.498		2.152	0.3523		0.3724	-0.0093		0.1579	0.1781		0.1399	0.2487
820	817	Adaptor/scaffold	SYNE2	SYNE2	§2781	nesprin-2 isoform 1	Q8WXH0	http://www.phosphosite.org/proteinAction.do?id=2946&showAllSites=true	796	GILARQQS*VESLAEE			QQS*VESLAEEVK	2	713.827	15938	15951	16064	16132	15689	15855	15997	15999	16138	16192	15689	15923	51.3832	51.0645	51.2635	51.109	51.5647	51.0917	2.999	3.208	2.829	2.935	3.035	3.102	0.6441	0.6523	0.3559	0.4831	0.6382	0.6285	0.3307	0.2477	0.2691	0.2852
821	818	Adaptor/scaffold	SYNRG	synergin, gamma	§752	synergin gamma isoform 4	Q9UMZ2	http://www.phosphosite.org/proteinAction.do?id=6436&showAllSites=true	141	YDVFRQLS*LEGSGLG			QLS*LEGSGLGVEDLK	2	812.895		21801	22154	22162		21834	21835	21832	22163	22191	21599	21799	66.5407	66.2275	66.4595	66.3392	66.6548	66.4692		3.743	4.01	4.082		4.039		0.1838	0.5636	0.9689		1.3774		0.2813	0.2398	0.2153
822	819	Adaptor/scaffold	TANC1	TANC1	§1503	protein TANC1 isoform 2	Q9C0D5	http://www.phosphosite.org/proteinAction.do?id=15655&showAllSites=true	202	QSKGRPVS*PQSRAGI			GRPVS*PQSR	2	532.256		3889					3832	3896	3776	4137	3709	3874	22.1197	21.7343	22.0253	22.4942	22.1715	21.7495		2.073						-0.2127						0.1168
823	820	Adaptor/scaffold	TANC1	TANC1	§63, §67	protein TANC1 isoform 2	Q9C0D5	http://www.phosphosite.org/proteinAction.do?id=15655&showAllSites=true	202	LAKGVSMS*LPSSPLL, VSMSLPSS*PLLPRQS			GVSMS*LPSS*PLLPR	2	800.864			24228	24309			23746	23785	24228	24312	23573	23942	71.63	71.4638	71.6897	71.8918	71.8498	72.0447			2.526	2.474					0.2692	-0.2164					0.0058	0.0244
824	821	Adaptor/scaffold	TJP1; TJP1	ZO1; ZO1 iso2	§329; §329	tight junction protein ZO-1 isoform a	Q07157; Q07157-2	http://www.phosphosite.org/proteinAction.do?id=3277&showAllSites=true	195; 187	PSDHSRHS*PQQPSNG; PSDHSRHS*PQQPSNG			HS*PQQPSNGSLR	2	694.309	4563	4583	4465	4797	4394	4541	4546	4479	4343	4797	4255	4441	23.6585	22.9837	23.2233	23.8737	23.3627	22.9905	2.284	1.821	2.223	2.103	2.126	1.813	-0.3552	1.392	-0.1566	0.1686	1.4718	0.6295	0.1798	0.0016	0.1827	0.0971
825	822	Adaptor/scaffold	TJP1; TJP1	ZO1; ZO1 iso2	§329, §334; §329, §334	tight junction protein ZO-1 isoform a	Q07157; Q07157-2	http://www.phosphosite.org/proteinAction.do?id=3277&showAllSites=true	195; 187	PSDHSRHS*PQQPSNG, RHSPQQPS*NGSLRSR; PSDHSRHS*PQQPSNG, RHSPQQPS*NGSLRSR			HS*PQQPS*NGSLR	2	734.293	4732																		2.302						-1.0858						0.0364
826	823	Adaptor/scaffold	TJP1; TJP1	ZO1; ZO1 iso2	§329, §337; §329, §337	tight junction protein ZO-1 isoform a	Q07157; Q07157-2	http://www.phosphosite.org/proteinAction.do?id=3277&showAllSites=true	195; 187	PSDHSRHS*PQQPSNG, PQQPSNGS*LRSRDEE; PSDHSRHS*PQQPSNG, PQQPSNGS*LRSRDEE			HS*PQQPSNGS*LR	2	734.293		4747		4967			4735	4771	4637	4967	4570	4693	24.072	23.6115	23.8437	24.281	24.0608	23.5338		2.539		2.073				-0.4388		0.5835				0.1192		0.0397
827	824	Adaptor/scaffold	TJP1; TJP1	ZO1; ZO1 iso2	§353; §353	tight junction protein ZO-1 isoform a	Q07157; Q07157-2	http://www.phosphosite.org/proteinAction.do?id=3277&showAllSites=true	195; 187	ISKPGAVS*TPVKHAD; ISKPGAVS*TPVKHAD			ISKPGAVS*TPVK	2	632.339		5616		5950	5446	5572														2.585		2.141	2.319	2.272		0.412		0.4712	0.1473	0.5671		0.0601		0.0288
828	825	Adaptor/scaffold	TJP1; TJP1	ZO1; ZO1 iso2	§353; §353	tight junction protein ZO-1 isoform a	Q07157; Q07157-2	http://www.phosphosite.org/proteinAction.do?id=3277&showAllSites=true	195; 187	ISKPGAVS*TPVKHAD; ISKPGAVS*TPVKHAD			ISKPGAVS*TPVK	3	421.895	5643			5951			5679	5653	5540	5951	5491	5604	26.1563	25.5555	25.8403	26.579	26.1563	25.5958	1.916			2.107			-0.1674			0.2783			0.0356			0.052
829	826	Adaptor/scaffold	TJP1; TJP1	ZO1; ZO1 iso2	§354; §354	tight junction protein ZO-1 isoform a	Q07157; Q07157-2	http://www.phosphosite.org/proteinAction.do?id=3277&showAllSites=true	195; 187	SKPGAVST*PVKHADD; SKPGAVST*PVKHADD			ISKPGAVST*PVK	3	421.895		5635				5569														2.129				2.304		-0.148				0.4939		0.0206
830	827	Adaptor/scaffold	TJP1; TJP1	ZO1; ZO1 iso2	§810; §810	tight junction protein ZO-1 isoform a	Q07157; Q07157-2	http://www.phosphosite.org/proteinAction.do?id=3277&showAllSites=true	195; 187	GKADGATS*DDLDLHD; GKADGATS*DDLDLHD			ADGATS*DDLDLHDDR	2	848.328	9008	8974	9053	9226	8862	8991	9013	8975	9041	9226	8865	8996	33.9518	33.4242	33.9412	34.0273	34.1752	33.7472	3.858	3.696	3.65	4.013	3.876	4.008	0.3837	1.2058	1.0315	1.0403	-0.2518	0.0647	0.0052	0.0873	0.0977	0.0482
831	828	Adaptor/scaffold	TJP1; TJP1	ZO1; ZO1 iso2	§810; §810	tight junction protein ZO-1 isoform a	Q07157; Q07157-2	http://www.phosphosite.org/proteinAction.do?id=3277&showAllSites=true	195; 187	GKADGATS*DDLDLHD; GKADGATS*DDLDLHD			ADGATS*DDLDLHDDR	3	565.888	8983	8972	9017	9204	8848	8984	8992	8975	9062	9227	8865	8984	33.8988	33.4242	33.9915	34.0273	34.1752	33.7472	2.409	2.222	2.313	2.023	2.77	2.976	0.6748	0.5513	0.5255	0.8394	0.6606	0.1717	0.0823	0.0147	0.0583	0.0982
832	829	Adaptor/scaffold	TJP1; TJP1	ZO1; ZO1 iso2	§810, §824; §810, §824	tight junction protein ZO-1 isoform a	Q07157; Q07157-2	http://www.phosphosite.org/proteinAction.do?id=3277&showAllSites=true	195; 187	GKADGATS*DDLDLHD, DDRLSYLS*APGSEYS; GKADGATS*DDLDLHD, DDRLSYLS*APGSEYS			ADGATS*DDLDLHDDRLSYLS*APGSEYSM#YSTDSR	4	972.388		21001																		3.36						0.9211						0.0074
833	830	Adaptor/scaffold	TJP1; TJP1	ZO1; ZO1 iso2	§821, §824; §821, §824	tight junction protein ZO-1 isoform a	Q07157; Q07157-2	http://www.phosphosite.org/proteinAction.do?id=3277&showAllSites=true	195; 187	DLHDDRLS*YLSAPGS, DDRLSYLS*APGSEYS; DLHDDRLS*YLSAPGS, DDRLSYLS*APGSEYS			ADGATSDDLDLHDDRLS*YLS*APGSEYSM#YSTDSR	4	972.388		21030				21039	21037	21030	21428	21351	20801	20960	64.4307	64.0193	64.5715	64.177	64.5578	64.141		3.667				3.606		0.8224				1.2491		0.0166
834	831	Adaptor/scaffold	TJP1; TJP1	ZO1; ZO1 iso2	§822, §824; §822, §824	tight junction protein ZO-1 isoform a	Q07157; Q07157-2	http://www.phosphosite.org/proteinAction.do?id=3277&showAllSites=true	195; 187	LHDDRLSY*LSAPGSE, DDRLSYLS*APGSEYS; LHDDRLSY*LSAPGSE, DDRLSYLS*APGSEYS			ADGATSDDLDLHDDRLSY*LS*APGSEYSM#YSTDSR	4	972.388						21001																		3.226						1.8131
835	832	Adaptor/scaffold	TJP1; TJP1	ZO1; ZO1 iso2	§822, §828; §822, §828	tight junction protein ZO-1 isoform a	Q07157; Q07157-2	http://www.phosphosite.org/proteinAction.do?id=3277&showAllSites=true	195; 187	LHDDRLSY*LSAPGSE, SYLSAPGS*EYSMYST; LHDDRLSY*LSAPGSE, SYLSAPGS*EYSMYST			ADGATSDDLDLHDDRLSY*LSAPGS*EYSM#YSTDSR	4	972.388	21072																		4.022						-0.0298						0.0071
836	833	Adaptor/scaffold	TJP1; TJP1	ZO1; ZO1 iso2	§824; §824	tight junction protein ZO-1 isoform a	Q07157; Q07157-2	http://www.phosphosite.org/proteinAction.do?id=3277&showAllSites=true	195; 187	DDRLSYLS*APGSEYS; DDRLSYLS*APGSEYS			LSYLS*APGSEYSMYSTDSR	2	1097.46				21328	20839		20554	20446	20756	21328	20276	20393	63.151	62.5867	62.8715	63.0025	63.1912	62.6427				3.229	2.893					0.0156	1.0404					0.1103
837	834	Adaptor/scaffold	TJP1; TJP1	ZO1; ZO1 iso2	§824; §824	tight junction protein ZO-1 isoform a	Q07157; Q07157-2	http://www.phosphosite.org/proteinAction.do?id=3277&showAllSites=true	195; 187	DDRLSYLS*APGSEYS; DDRLSYLS*APGSEYS			LSYLS*APGSEYSMYSTDSR	2	1097.46				21371	20819		20554	20446	20756	21328	20276	20393	63.151	62.5867	62.8715	63.0025	63.1912	62.6427				2.79	2.997					-0.8568	0.8507					0.1475
838	835	Adaptor/scaffold	TJP1; TJP1	ZO1; ZO1 iso2	§824; §824	tight junction protein ZO-1 isoform a	Q07157; Q07157-2	http://www.phosphosite.org/proteinAction.do?id=3277&showAllSites=true	195; 187	DDRLSYLS*APGSEYS; DDRLSYLS*APGSEYS			LSYLS*APGSEYSM#YSTDSR	2	1105.45	19165	19080		19441															3.122	3.75		3.387			1.96	0.2314		-0.9747			0.1377	0.0792		0.0181
839	836	Adaptor/scaffold	TJP1; TJP1	ZO1; ZO1 iso2	§828; §828	tight junction protein ZO-1 isoform a	Q07157; Q07157-2	http://www.phosphosite.org/proteinAction.do?id=3277&showAllSites=true	195; 187	SYLSAPGS*EYSMYST; SYLSAPGS*EYSMYST			LSYLSAPGS*EYSM#YSTDSR	2	1105.45		19098																		3.117						0.2314						0.0023
840	837	Adaptor/scaffold	TJP1; TJP1	ZO1; ZO1 iso2	834; 834	tight junction protein ZO-1 isoform a	Q07157; Q07157-2	http://www.phosphosite.org/proteinAction.do?id=3277&showAllSites=true	195; 187	GSEYSMYS*TDSRHTS; GSEYSMYS*TDSRHTS			LSYLSAPGSEYSMYS*TDSR	2	1097.46			20062	20004																	3.282	3.511					1.9603	1.7476					0.0061	0.0162
841	838	Adaptor/scaffold	TJP1; TJP1	ZO1; ZO1 iso2	834, 837; 834, 837	tight junction protein ZO-1 isoform a	Q07157; Q07157-2	http://www.phosphosite.org/proteinAction.do?id=3277&showAllSites=true	195; 187	GSEYSMYS*TDSRHTS, YSMYSTDS*RHTSDYE; GSEYSMYS*TDSRHTS, YSMYSTDS*RHTSDYE			LSYLSAPGSEYSM#YS*TDS*R	2	1145.44	18894	18791					18894	18771	19057	19025	18575	18755	58.7872	58.2038	58.6342	58.2358	58.817	58.3907	3.568	3.064					0.7744	1.0655					0.0297	0.0139
842	839	Adaptor/scaffold	TJP1; TJP1	ZO1; ZO1 iso2	837; 837	tight junction protein ZO-1 isoform a	Q07157; Q07157-2	http://www.phosphosite.org/proteinAction.do?id=3277&showAllSites=true	195; 187	YSMYSTDS*RHTSDYE; YSMYSTDS*RHTSDYE			LSYLSAPGSEYSMYSTDS*R	2	1097.46	20237			20464		20119													4.28			4.783		4.409	-0.7886			-0.2242		1.0418	0.1207			0.104
843	840	Adaptor/scaffold	TJP1; TJP1	ZO1; ZO1 iso2	837; 837	tight junction protein ZO-1 isoform a	Q07157; Q07157-2	http://www.phosphosite.org/proteinAction.do?id=3277&showAllSites=true	195; 187	YSMYSTDS*RHTSDYE; YSMYSTDS*RHTSDYE			LSYLSAPGSEYSM#YSTDS*R	2	1105.45	18005	17930	18226	18173	17775	17913	18013	17952	18259	18173	17819	17915	56.5398	56.0575	56.6155	56.1647	56.8668	56.2087	4.407	4.74	4.046	4.842	3.822	4.684	-0.3133	-0.2301	-0.8761	-0.8473	-0.5976	0.0291	0.1203	0.1271	0.1898	0.148
844	841	Adaptor/scaffold	TJP1; TJP1	ZO1; ZO1 iso2	837; 837	tight junction protein ZO-1 isoform a	Q07157; Q07157-2	http://www.phosphosite.org/proteinAction.do?id=3277&showAllSites=true	195; 187	YSMYSTDS*RHTSDYE; YSMYSTDS*RHTSDYE			LSYLSAPGSEYSM#YSTDS*R	3	737.305	18004		18266	18218			18013	17952	18228	18206	17798	17936	56.5398	56.0575	56.6155	56.1647	56.8145	56.2607	2.777		3.071	3.046			-0.9561		0.6255	0.768			0.078		0.0736	0.1034
845	842	Adaptor/scaffold	TJP1; TJP1	ZO1; ZO1 iso2	837; 837	tight junction protein ZO-1 isoform a	Q07157; Q07157-2	http://www.phosphosite.org/proteinAction.do?id=3277&showAllSites=true	195; 187	YSMYSTDS*RHTSDYE; YSMYSTDS*RHTSDYE			LSYLSAPGSEYSM#YSTDS*R	3	737.305			18228				18013	17952	18228	18206	17798	17936	56.5398	56.0575	56.6155	56.1647	56.8145	56.2607			2.586						0.2552						0.1054
846	843	Adaptor/scaffold	TJP1; TJP1	ZO1; ZO1 iso2	§841, §848, 854; §841, §848, 854	tight junction protein ZO-1 isoform a	Q07157; Q07157-2	http://www.phosphosite.org/proteinAction.do?id=3277&showAllSites=true	195; 187	STDSRHTS*DYEDTDT, SDYEDTDT*EGGAYTD, DTEGGAYT*DQELDET; STDSRHTS*DYEDTDT, SDYEDTDT*EGGAYTD, DTEGGAYT*DQELDET			HTS*DYEDTDT*EGGAYT*DQELDETLNDEVGTPPESAITR	4	1103.68	24538																		3.348						-0.3688						0.0021
847	844	Adaptor/scaffold	TJP1; TJP1	ZO1; ZO1 iso2	898; 898	tight junction protein ZO-1 isoform a	Q07157; Q07157-2	http://www.phosphosite.org/proteinAction.do?id=3277&showAllSites=true	195; 187	ENQTYPPY*SPQAQPQ; ENQTYPPY*SPQAQPQ			EDSSGM#HHENQTYPPY*SPQAQPQPIHR	4	807.596	9184	9294	9323		9077	9292	9097	9206	9251	9332	9077	9206	34.1552	33.9995	34.4595	34.2825	34.4872	34.2698	3.451	3.596	3.088		3.341	4.016	-0.0653	0.0521	-0.538		0.2295	0.2953	0.0785	0.0317	0.0424
848	845	Adaptor/scaffold	TJP1; TJP1	ZO1; ZO1 iso2	898; 898	tight junction protein ZO-1 isoform a	Q07157; Q07157-2	http://www.phosphosite.org/proteinAction.do?id=3277&showAllSites=true	195; 187	ENQTYPPY*SPQAQPQ; ENQTYPPY*SPQAQPQ			EDSSGM#HHENQTYPPY*SPQAQPQPIHR	4	807.596	8980		9112			9083	9097	9206	9251	9332	9077	9206	34.1552	33.9995	34.4595	34.2825	34.4872	34.2698	3.399		3.417			3.753	0.3467		0.1862			0.3007	0.0059		0.0518
849	846	Adaptor/scaffold	TJP1; TJP1	ZO1; ZO1 iso2	899; 899	tight junction protein ZO-1 isoform a	Q07157; Q07157-2	http://www.phosphosite.org/proteinAction.do?id=3277&showAllSites=true	195; 187	NQTYPPYS*PQAQPQP; NQTYPPYS*PQAQPQP			EDSSGMHHENQTYPPYS*PQAQPQPIHR	4	803.598	9646	9736		9970	9517	9663	9726	9772	9775	9857	9558	9663	35.7132	35.4087	35.729	35.5442	35.9095	35.6587	3.633	4.054		3.646	5.191	4.26	0.0303	-0.004		0.7167	0.2014	0.3667	0.0506	0.0454		0.0207
850	847	Adaptor/scaffold	TJP1; TJP1	ZO1; ZO1 iso2	899; 899	tight junction protein ZO-1 isoform a	Q07157; Q07157-2	http://www.phosphosite.org/proteinAction.do?id=3277&showAllSites=true	195; 187	NQTYPPYS*PQAQPQP; NQTYPPYS*PQAQPQP			EDSSGMHHENQTYPPYS*PQAQPQPIHR	4	803.598					9345	9908	9726	9772	9775	9857	9558	9663	35.7132	35.4087	35.729	35.5442	35.9095	35.6587					4.374	4.708					-0.007	0.2458
851	848	Adaptor/scaffold	TJP1; TJP1	ZO1; ZO1 iso2	899; 899	tight junction protein ZO-1 isoform a	Q07157; Q07157-2	http://www.phosphosite.org/proteinAction.do?id=3277&showAllSites=true	195; 187	NQTYPPYS*PQAQPQP; NQTYPPYS*PQAQPQP			EDSSGMHHENQTYPPYS*PQAQPQPIHR	4	803.598						9593	9726	9772	9775	9857	9558	9663	35.7132	35.4087	35.729	35.5442	35.9095	35.6587						3.02						0.0086
852	849	Adaptor/scaffold	TJP1; TJP1	ZO1; ZO1 iso2	899; 899	tight junction protein ZO-1 isoform a	Q07157; Q07157-2	http://www.phosphosite.org/proteinAction.do?id=3277&showAllSites=true	195; 187	NQTYPPYS*PQAQPQP; NQTYPPYS*PQAQPQP			EDSSGMHHENQTYPPYS*PQAQPQPIHR	4	803.598						9630	9726	9772	9775	9857	9558	9663	35.7132	35.4087	35.729	35.5442	35.9095	35.6587						2.913						0.1607
853	850	Adaptor/scaffold	TJP1; TJP1	ZO1; ZO1 iso2	899; 899	tight junction protein ZO-1 isoform a	Q07157; Q07157-2	http://www.phosphosite.org/proteinAction.do?id=3277&showAllSites=true	195; 187	NQTYPPYS*PQAQPQP; NQTYPPYS*PQAQPQP			EDSSGM#HHENQTYPPYS*PQAQPQPIHR	4	807.596				9298																		3.347						0.3419						0.0104
854	851	Adaptor/scaffold	TJP1; TJP1	ZO1; ZO1 iso2	§912; §912	tight junction protein ZO-1 isoform a	Q07157; Q07157-2	http://www.phosphosite.org/proteinAction.do?id=3277&showAllSites=true	195; 187	QPIHRIDS*PGFKPAS; QPIHRIDS*PGFKPAS			IDS*PGFK	2	422.186		7463		7769	7341	7422														1.714		1.664	1.859	1.697		-0.2412		0.3498	0.3184	0.1606		0.0127		0.0317
855	852	Adaptor/scaffold	TJP1	ZO1	§912	tight junction protein ZO-1 isoform a	Q07157	http://www.phosphosite.org/proteinAction.do?id=3277&showAllSites=true	195	QPIHRIDS*PGFKPAS			IDS*PGFKPASQQK	2	741.853	6880	6872	6843	7178	6711	6809	6918	6910	6884	7216	6772	6809	28.9758	28.4642	28.882	29.3033	29.135	28.5242	2.727	2.679	2.229	2.581	2.137	2.685	0.1357	0.1853	0.3581	0.3604	0.2272	0.4365	0.2511	0.2473	0.1107	0.188
856	853	Adaptor/scaffold	TJP1	ZO1	§912	tight junction protein ZO-1 isoform a	Q07157	http://www.phosphosite.org/proteinAction.do?id=3277&showAllSites=true	195	QPIHRIDS*PGFKPAS			IDS*PGFKPASQQK	3	494.904	6898	6871				6801	6918	6910	6884	7216	6772	6801	28.9758	28.4642	28.882	29.3033	29.135	28.5242	2.094	1.984				1.872	0.2679	0.3681				0.468	0.1595	0.0971
857	854	Adaptor/scaffold	TJP1	ZO1 iso2	§912	tight junction protein ZO-1 isoform a	Q07157-2	http://www.phosphosite.org/proteinAction.do?id=2625810&showAllSites=true	187	QPIHRIDS*PGFKPAS			IDS*PGFKPASQQVYR	2	886.922	11679			11798			11692	11778	11770	11824	11477	11612	40.5673	40.4122	40.5417	40.304	40.6898	40.3667	2.015			2.505			0.252			0.2075			0.1426			0.2544
858	855	Adaptor/scaffold	TJP1	ZO1 iso2	§912	tight junction protein ZO-1 isoform a	Q07157-2	http://www.phosphosite.org/proteinAction.do?id=2625810&showAllSites=true	187	QPIHRIDS*PGFKPAS			IDS*PGFKPASQQVYR	3	591.617	11636		11718		11419	11604	11692	11757	11791	11824	11477	11604	40.5673	40.3625	40.5917	40.304	40.6898	40.3667	2.718		2.949		2.742	2.746	0.3476		0.468		0.4539	0.7777	0.2271		0.1531
859	856	Adaptor/scaffold	TJP2	ZO2	§1053	tight junction protein ZO-2 isoform 5	Q9UDY2	http://www.phosphosite.org/proteinAction.do?id=3266&showAllSites=true	134	GRSILKPS*TPIPPQE			SILKPS*TPIPPQEGEEVGESSEEQDNAPK	3	1058.16	14735	14536	14294	15109	14226														3.761	4.16	3.781	3.276	4.917		0.1181	0.4885	0.1106	0.3682	0.4606		0.0216	0.0178	0.0055	0.0156
860	857	Adaptor/scaffold	TJP2	ZO2	§1053	tight junction protein ZO-2 isoform 5	Q9UDY2	http://www.phosphosite.org/proteinAction.do?id=3266&showAllSites=true	134	GRSILKPS*TPIPPQE			SILKPS*TPIPPQEGEEVGESSEEQDNAPK	3	1058.16		14752		15198																3.744		3.545				-0.6917		1.5383				0.0311		0.0436
861	858	Adaptor/scaffold	TJP2	ZO2	§1053	tight junction protein ZO-2 isoform 5	Q9UDY2	http://www.phosphosite.org/proteinAction.do?id=3266&showAllSites=true	134	GRSILKPS*TPIPPQE			SILKPS*TPIPPQEGEEVGESSEEQDNAPK	3	1058.16		14943																		3.527						0.5295						0.0307
862	859	Adaptor/scaffold	TJP2	ZO2	§1053, §1067	tight junction protein ZO-2 isoform 5	Q9UDY2	http://www.phosphosite.org/proteinAction.do?id=3266&showAllSites=true	134	GRSILKPS*TPIPPQE, EGEEVGES*SEEQDNA			SILKPS*TPIPPQEGEEVGES*SEEQDNAPK	3	1084.81	14956	14901	15093	15145	14549	14783	14821	14991	14847	15184	14585	14831	48.3785	48.504	48.2522	48.6183	48.5422	48.2963	4.059	4.602	3.815	4.247	4.334	4.559	-0.2645	0.231	0.5902	0.2498	0.2531	-0.4476	0	0.0023	0.0141	0.0101
863	860	Adaptor/scaffold	TJP2	ZO2	§1053, §1067	tight junction protein ZO-2 isoform 5	Q9UDY2	http://www.phosphosite.org/proteinAction.do?id=3266&showAllSites=true	134	GRSILKPS*TPIPPQE, EGEEVGES*SEEQDNA			SILKPS*TPIPPQEGEEVGES*SEEQDNAPK	3	1084.81	14731	15107	14847		14803	15223	14821	14991	14847	15184	14585	14831	48.3785	48.504	48.2522	48.6183	48.5422	48.2963	4.941	4.406	4.757		4.085	4.599	-0.3032	0.1314	0.0642		-0.249	0.995	0	0.0036	0.0183
864	861	Adaptor/scaffold	TJP2	ZO2	§1053, §1067	tight junction protein ZO-2 isoform 5	Q9UDY2	http://www.phosphosite.org/proteinAction.do?id=3266&showAllSites=true	134	GRSILKPS*TPIPPQE, EGEEVGES*SEEQDNA			SILKPS*TPIPPQEGEEVGES*SEEQDNAPK	3	1084.81	15111	15231	15379		14784		14821	14991	14847	15184	14585	14831	48.3785	48.504	48.2522	48.6183	48.5422	48.2963	5.103	5.246	5.189		4.487		-0.1253	0.6111	-0.0878		-0.8125		0.0091	0.0079	0.0037
865	862	Adaptor/scaffold	TJP2	ZO2	§1053, §1067	tight junction protein ZO-2 isoform 5	Q9UDY2	http://www.phosphosite.org/proteinAction.do?id=3266&showAllSites=true	134	GRSILKPS*TPIPPQE, EGEEVGES*SEEQDNA			SILKPS*TPIPPQEGEEVGES*SEEQDNAPK	3	1084.81	15209	15509			15170		14821	14991	14847	15184	14585	14831	48.3785	48.504	48.2522	48.6183	48.5422	48.2963	5.228	4.038			4.387		0.5126	1.4423			-0.6275		0.0106	0.0086
866	863	Adaptor/scaffold	TJP2	ZO2	§1053, §1067	tight junction protein ZO-2 isoform 5	Q9UDY2	http://www.phosphosite.org/proteinAction.do?id=3266&showAllSites=true	134	GRSILKPS*TPIPPQE, EGEEVGES*SEEQDNA			SILKPS*TPIPPQEGEEVGES*SEEQDNAPK	3	1084.81	15324	15325			15003		14821	14991	14847	15184	14585	14831	48.3785	48.504	48.2522	48.6183	48.5422	48.2963	3.81	4.463			4.728		-0.1463	-0.3368			0.5785		0.0034	0.0112
867	864	Adaptor/scaffold	TJP2	ZO2	§1053, §1067	tight junction protein ZO-2 isoform 5	Q9UDY2	http://www.phosphosite.org/proteinAction.do?id=3266&showAllSites=true	134	GRSILKPS*TPIPPQE, EGEEVGES*SEEQDNA			SILKPS*TPIPPQEGEEVGES*SEEQDNAPK	3	1084.81		15746					14821	14991	14847	15184	14585	14831	48.3785	48.504	48.2522	48.6183	48.5422	48.2963		3.379						0.0446						0.0371
868	865	Adaptor/scaffold	TJP2	ZO2	§1053, §1067	tight junction protein ZO-2 isoform 5	Q9UDY2	http://www.phosphosite.org/proteinAction.do?id=3266&showAllSites=true	134	GRSILKPS*TPIPPQE, EGEEVGES*SEEQDNA			SILKPS*TPIPPQEGEEVGES*SEEQDNAPK	4	813.861			14908				14779		14908	15184	14585	14936	48.2703		48.3575	48.6183	48.5422	48.5693			3.599						0.1672						0.0187
869	866	Adaptor/scaffold	TJP2	ZO2	§1053, §1068	tight junction protein ZO-2 isoform 5	Q9UDY2	http://www.phosphosite.org/proteinAction.do?id=3266&showAllSites=true	134	GRSILKPS*TPIPPQE, GEEVGESS*EEQDNAP			SILKPS*TPIPPQEGEEVGESS*EEQDNAPK	3	1084.81			15327	15361		15141															4.416	5.068		4.448			0.7735	-0.0502		1.6886			0.0021	0.0082
870	867	Adaptor/scaffold	TJP2	ZO2	§1053, §1068	tight junction protein ZO-2 isoform 5	Q9UDY2	http://www.phosphosite.org/proteinAction.do?id=3266&showAllSites=true	134	GRSILKPS*TPIPPQE, GEEVGESS*EEQDNAP			SILKPS*TPIPPQEGEEVGESS*EEQDNAPK	3	1084.81			15569	15579		15373															4.241	4.942		3.319			0.3975	-1.1387		0.8581			0.001	0.0115
871	868	Adaptor/scaffold	TJP2	ZO2	§1053, §1068	tight junction protein ZO-2 isoform 5	Q9UDY2	http://www.phosphosite.org/proteinAction.do?id=3266&showAllSites=true	134	GRSILKPS*TPIPPQE, GEEVGESS*EEQDNAP			SILKPS*TPIPPQEGEEVGESS*EEQDNAPK	3	1084.81				15792																		4.55						1.0948						0.0099
872	869	Adaptor/scaffold	TJP2	ZO2	§1054	tight junction protein ZO-2 isoform 5	Q9UDY2	http://www.phosphosite.org/proteinAction.do?id=3266&showAllSites=true	134	RSILKPST*PIPPQEG			PST*PIPPQEGEEVGESSEEQDNAPK	3	911.059	11119	11205	11173	11273	10907	11111	11104	11169	11182	11227	10910	11096	39.1008	38.8917	39.1222	38.8128	39.2655	38.9597	2.472	3.082	4.059	4.035	3.272	3.006	0.8476	0.3283	0.5732	-0.011	-0.1762	2.8673	0.0119	0.009	0.0088	0.0061
873	870	Adaptor/scaffold	TJP2	ZO2	§1054	tight junction protein ZO-2 isoform 5	Q9UDY2	http://www.phosphosite.org/proteinAction.do?id=3266&showAllSites=true	134	RSILKPST*PIPPQEG			PST*PIPPQEGEEVGESSEEQDNAPK	3	911.059				11256			11104	11169	11182	11227	10910	11096	39.1008	38.8917	39.1222	38.8128	39.2655	38.9597				4.878						0.1033						0.0142
874	871	Adaptor/scaffold	TJP2	ZO2	§1054	tight junction protein ZO-2 isoform 5	Q9UDY2	http://www.phosphosite.org/proteinAction.do?id=3266&showAllSites=true	134	RSILKPST*PIPPQEG			PST*PIPPQEGEEVGESSEEQDNAPK	3	911.059				11227			11104	11169	11182	11227	10910	11096	39.1008	38.8917	39.1222	38.8128	39.2655	38.9597				3.517						-0.818						0.0203
875	872	Adaptor/scaffold	TJP2	ZO2	§1054	tight junction protein ZO-2 isoform 5	Q9UDY2	http://www.phosphosite.org/proteinAction.do?id=3266&showAllSites=true	134	RSILKPST*PIPPQEG			SILKPST*PIPPQEGEEVGESSEEQDNAPK	3	1058.16	14176	14322	14510	14730	13965	14209	14233	14403	14353	14965	14039	14267	46.8937	47.0262	46.8598	47.1228	47.1615	46.889	4.486	4.714	3.914	4.09	4.809	4.83	0.1407	-0.0448	0.3262	-0.2706	0.1106	0.367	0.0449	0.0555	0.0092	0.0293
876	873	Adaptor/scaffold	TJP2	ZO2	§1054	tight junction protein ZO-2 isoform 5	Q9UDY2	http://www.phosphosite.org/proteinAction.do?id=3266&showAllSites=true	134	RSILKPST*PIPPQEG			SILKPST*PIPPQEGEEVGESSEEQDNAPK	3	1058.16	14426	14987	14723	14965	14175	14422	14233	14403	14353	14965	14039	14267	46.8937	47.0262	46.8598	47.1228	47.1615	46.889	4.045	3.232	3.1	3.55	3.476	3.778	-0.1374	-1.1353	-0.197	0.1838	4.1014	0.7402	0.0304	0.1016	0.0055	0.0338
877	874	Adaptor/scaffold	TJP2	ZO2	§1054	tight junction protein ZO-2 isoform 5	Q9UDY2	http://www.phosphosite.org/proteinAction.do?id=3266&showAllSites=true	134	RSILKPST*PIPPQEG			SILKPST*PIPPQEGEEVGESSEEQDNAPK	3	1058.16	14640	15089	15065		14433	14599	14233	14403	14353	14965	14039	14267	46.8937	47.0262	46.8598	47.1228	47.1615	46.889	5.335	4.662	3.136		4.188	2.853	-0.1814	-0.9991	1.6955		0.0757	-0.4093	0.0023	0.041	0.0039
878	875	Adaptor/scaffold	TJP2	ZO2	§1054	tight junction protein ZO-2 isoform 5	Q9UDY2	http://www.phosphosite.org/proteinAction.do?id=3266&showAllSites=true	134	RSILKPST*PIPPQEG			SILKPST*PIPPQEGEEVGESSEEQDNAPK	3	1058.16	14943				14452	14703	14233	14403	14353	14965	14039	14267	46.8937	47.0262	46.8598	47.1228	47.1615	46.889	3.378				3.63	3.159	-0.8226				0.2241	0.5275	0.0622
879	876	Adaptor/scaffold	TJP2	ZO2	§1054	tight junction protein ZO-2 isoform 5	Q9UDY2	http://www.phosphosite.org/proteinAction.do?id=3266&showAllSites=true	134	RSILKPST*PIPPQEG			SILKPST*PIPPQEGEEVGESSEEQDNAPK	3	1058.16	14880					14848	14233	14403	14353	14965	14039	14267	46.8937	47.0262	46.8598	47.1228	47.1615	46.889	4.203					2.747	-0.3795					0.7125	0.0647
880	877	Adaptor/scaffold	TJP2	ZO2	§1054, §1067, §1068	tight junction protein ZO-2 isoform 5	Q9UDY2	http://www.phosphosite.org/proteinAction.do?id=3266&showAllSites=true	134	RSILKPST*PIPPQEG, EGEEVGES*SEEQDNA, GEEVGESS*EEQDNAP			SILKPST*PIPPQEGEEVGES*S*EEQDNAPK	3	1111.47				17111			16585	16587	16936	17111		16635	52.8705	52.5488	53.2348	53.7748		52.911				3.285						2.9442						0.1069
881	878	Adaptor/scaffold	TJP2	ZO2	§1054, §1068	tight junction protein ZO-2 isoform 5	Q9UDY2	http://www.phosphosite.org/proteinAction.do?id=3266&showAllSites=true	134	RSILKPST*PIPPQEG, GEEVGESS*EEQDNAP			SILKPST*PIPPQEGEEVGESS*EEQDNAPK	3	1084.81				15612		15009																4.68		4.737				1.2282		1.8412				0.0022
882	879	Adaptor/scaffold	TJP2; TJP2	ZO2; ZO2 iso2	§1159; §1012	tight junction protein ZO-2 isoform 5	Q9UDY2; Q9UDY2-2	http://www.phosphosite.org/proteinAction.do?id=3266&showAllSites=true	134; 118	DTRGSYGS*DAEEEEY; DTRGSYGS*DAEEEEY			GSYGS*DAEEEEYR	2	786.28	9274	9157	9342	9358	9124	9188	9286	9185	9356	9374	9124	9227	34.6257	33.9458	34.7163	34.3805	34.8557	34.3218	3.205	3.555	3.217	3.534	3.428	3.384	0.0286	0.1259	0.1835	0.3706	0.1642	0.3791	0.2239	0.2225	0.2251	0.2329
883	880	Adaptor/scaffold	TJP2; TJP2	ZO2; ZO2 iso2	§911; §911	tight junction protein ZO-2 isoform 5	Q9UDY2; Q9UDY2-2	http://www.phosphosite.org/proteinAction.do?id=3266&showAllSites=true	134; 118	LTAMGADY*LSCDSRL; LTAMGADY*LSCDSRL			MSYLTAMGADY*LSCDSR	2	1010.9	22300	22163			22008	22171													4.804	5.064			5.537	5.157	-0.459	0.637			0.1825	0.6216	0.1277	0.1545
884	881	Adaptor/scaffold	TJP2; TJP2	ZO2; ZO2 iso2	§911; §911	tight junction protein ZO-2 isoform 5	Q9UDY2; Q9UDY2-2	http://www.phosphosite.org/proteinAction.do?id=3266&showAllSites=true	134; 118	LTAMGADY*LSCDSRL; LTAMGADY*LSCDSRL			MSYLTAMGADY*LSCDSR	3	674.266					22034																		3.444						1.5997
885	882	Adaptor/scaffold	TJP2; TJP2	ZO2; ZO2 iso2	§911; §911	tight junction protein ZO-2 isoform 5	Q9UDY2; Q9UDY2-2	http://www.phosphosite.org/proteinAction.do?id=3266&showAllSites=true	134; 118	LTAMGADY*LSCDSRL; LTAMGADY*LSCDSRL			MSYLTAM#GADY*LSCDSR	2	1018.89	17645	17601				17570													5.125	5.562				5.186	0.7435	0.3217				1.0366	0.1691	0.1616
886	883	Adaptor/scaffold	TJP2; TJP2	ZO2; ZO2 iso2	§911; §911	tight junction protein ZO-2 isoform 5	Q9UDY2; Q9UDY2-2	http://www.phosphosite.org/proteinAction.do?id=3266&showAllSites=true	134; 118	LTAMGADY*LSCDSRL; LTAMGADY*LSCDSRL			MSYLTAM#GADY*LSCDSR	2	1018.89						17638																		4.826						1.6221
887	884	Adaptor/scaffold	TJP2; TJP2	ZO2; ZO2 iso2	§911; §911	tight junction protein ZO-2 isoform 5	Q9UDY2; Q9UDY2-2	http://www.phosphosite.org/proteinAction.do?id=3266&showAllSites=true	134; 118	LTAMGADY*LSCDSRL; LTAMGADY*LSCDSRL			MSYLTAM#GADY*LSCDSR	3	679.598		17633																		3.102						1.6683						0.2472
888	885	Adaptor/scaffold	TJP2; TJP2	ZO2; ZO2 iso2	§911; §911	tight junction protein ZO-2 isoform 5	Q9UDY2; Q9UDY2-2	http://www.phosphosite.org/proteinAction.do?id=3266&showAllSites=true	134; 118	LTAMGADY*LSCDSRL; LTAMGADY*LSCDSRL			M#SYLTAMGADY*LSCDSR	2	1018.89	20112	20056			19853	20012													5.003	4.494			4.946	4.257	1.4438	0.8983			-0.8076	1.1341	0.1453	0.1565
889	886	Adaptor/scaffold	TJP2; TJP2	ZO2; ZO2 iso2	§911; §911	tight junction protein ZO-2 isoform 5	Q9UDY2; Q9UDY2-2	http://www.phosphosite.org/proteinAction.do?id=3266&showAllSites=true	134; 118	LTAMGADY*LSCDSRL; LTAMGADY*LSCDSRL			M#SYLTAMGADY*LSCDSR	2	1018.89					19874																		4.743						0.3655
890	887	Adaptor/scaffold	TJP2; TJP2	ZO2; ZO2 iso2	§911; §911	tight junction protein ZO-2 isoform 5	Q9UDY2; Q9UDY2-2	http://www.phosphosite.org/proteinAction.do?id=3266&showAllSites=true	134; 118	LTAMGADY*LSCDSRL; LTAMGADY*LSCDSRL			M#SYLTAM#GADY*LSCDSR	2	1026.89	15604	15656																	5.487	5.232					-0.126	0.4452					0.1517	0.1578
891	888	Adaptor/scaffold	TJP2; TJP2	ZO2; ZO2 iso2	§911; §911	tight junction protein ZO-2 isoform 5	Q9UDY2; Q9UDY2-2	http://www.phosphosite.org/proteinAction.do?id=3266&showAllSites=true	134; 118	LTAMGADY*LSCDSRL; LTAMGADY*LSCDSRL			M#SYLTAM#GADY*LSCDSR	2	1026.89	15742																		2.6						-2.1338						0.164
892	889	Adaptor/scaffold	TJP2; TJP2	ZO2; ZO2 iso2	§913; §913	tight junction protein ZO-2 isoform 5	Q9UDY2; Q9UDY2-2	http://www.phosphosite.org/proteinAction.do?id=3266&showAllSites=true	134; 118	AMGADYLS*CDSRLIS; AMGADYLS*CDSRLIS			GADYLS*CDSR	2	612.224	8514	8410	8492	8707	8372	8444	8551	8455	8558	8707	8403	8473	32.8335	32.1363	32.7753	32.9173	33.0505	32.4463	2.332	2.567	2.587	2.307	2.943	2.872	0.0623	0.2211	0.1652	0.2297	0.2395	0.5198	0.2014	0.1405	0.1697	0.1554
893	890	Adaptor/scaffold	TJP2; TJP2	ZO2; ZO2 iso2	§913; §913	tight junction protein ZO-2 isoform 5	Q9UDY2; Q9UDY2-2	http://www.phosphosite.org/proteinAction.do?id=3266&showAllSites=true	134; 118	AMGADYLS*CDSRLIS; AMGADYLS*CDSRLIS			LTAMGADYLS*CDSR	2	820.328	15602			15888			15619	15642	15739	15888	15383	15545	50.4123	50.1653	50.2903	50.2797	50.5992	50.1352	3.267			3.583			1.7181			0.8848			0.0712			0.0361
894	891	Adaptor/scaffold	TJP2; TJP2	ZO2; ZO2 iso2	§913; §913	tight junction protein ZO-2 isoform 5	Q9UDY2; Q9UDY2-2	http://www.phosphosite.org/proteinAction.do?id=3266&showAllSites=true	134; 118	AMGADYLS*CDSRLIS; AMGADYLS*CDSRLIS			MSYLTAMGADYLS*CDSR	2	1010.9	23603	23517	24054	23877	23353	23526	23641	23554	24054	23934	23426	23585	71.3527	70.8377	71.4122	70.884	71.471	71.0882	4.189	4.148	5.073	4.563	4.926	4.72	0.147	0.1177	0.3463	0.266	0.3077	0.2321	0.1084	0.1197	0.1014	0.0826
895	892	Adaptor/scaffold	TJP2; TJP2	ZO2; ZO2 iso2	§913; §913	tight junction protein ZO-2 isoform 5	Q9UDY2; Q9UDY2-2	http://www.phosphosite.org/proteinAction.do?id=3266&showAllSites=true	134; 118	AMGADYLS*CDSRLIS; AMGADYLS*CDSRLIS			MSYLTAMGADYLS*CDSR	3	674.266	23625	23540	24019	23886	23370	23542	23662	23554	24019	23913	23426	23606	71.4092	70.8377	71.4695	70.8288	71.471	71.1447	3.909	3.916	4	4.021	4.156	4.352	0.9877	0.5522	0.6455	0.7011	1.1429	0.6732	0.2066	0.1074	0.0477	0.1428
896	893	Adaptor/scaffold	TJP2; TJP2	ZO2; ZO2 iso2	§913; §913	tight junction protein ZO-2 isoform 5	Q9UDY2; Q9UDY2-2	http://www.phosphosite.org/proteinAction.do?id=3266&showAllSites=true	134; 118	AMGADYLS*CDSRLIS; AMGADYLS*CDSRLIS			MSYLTAM#GADYLS*CDSR	2	1018.89	18630	18567	18884	18819	18370	18535	18685	18624	19091	18878	18428	18587	58.2912	57.8125	58.3645	57.8635	58.4315	57.9467	4.878	4.765	4.744	4.502	4.166	4.505	0.1699	0.3728	0.161	0.1413	0.0552	0.5613	0.1651	0.1846	0.1545	0.1906
897	894	Adaptor/scaffold	TJP2; TJP2	ZO2; ZO2 iso2	§913; §913	tight junction protein ZO-2 isoform 5	Q9UDY2; Q9UDY2-2	http://www.phosphosite.org/proteinAction.do?id=3266&showAllSites=true	134; 118	AMGADYLS*CDSRLIS; AMGADYLS*CDSRLIS			MSYLTAM#GADYLS*CDSR	2	1018.89	18849	18787	19091	19041	18591	18745	18685	18624	19091	18878	18428	18587	58.2912	57.8125	58.3645	57.8635	58.4315	57.9467	3.493	3.705	4.048	4.735	4.039	4.114	0.3718	0.6973	0.7225	0.0778	0.4491	0.6227	0.0937	0.1235	0.1394	0.1594
898	895	Adaptor/scaffold	TJP2; TJP2	ZO2; ZO2 iso2	§913; §913	tight junction protein ZO-2 isoform 5	Q9UDY2; Q9UDY2-2	http://www.phosphosite.org/proteinAction.do?id=3266&showAllSites=true	134; 118	AMGADYLS*CDSRLIS; AMGADYLS*CDSRLIS			MSYLTAM#GADYLS*CDSR	2	1018.89				19484			18685	18624	19091	18878	18428	18587	58.2912	57.8125	58.3645	57.8635	58.4315	57.9467				3.13						2.4441						0.1767
899	896	Adaptor/scaffold	TJP2; TJP2	ZO2; ZO2 iso2	§913; §913	tight junction protein ZO-2 isoform 5	Q9UDY2; Q9UDY2-2	http://www.phosphosite.org/proteinAction.do?id=3266&showAllSites=true	134; 118	AMGADYLS*CDSRLIS; AMGADYLS*CDSRLIS			MSYLTAM#GADYLS*CDSR	2	1018.89				23490			18685	18624	19091	18878	18428	18587	58.2912	57.8125	58.3645	57.8635	58.4315	57.9467				2.561						0.3904						0.0908
900	897	Adaptor/scaffold	TJP2; TJP2	ZO2; ZO2 iso2	§913; §913	tight junction protein ZO-2 isoform 5	Q9UDY2; Q9UDY2-2	http://www.phosphosite.org/proteinAction.do?id=3266&showAllSites=true	134; 118	AMGADYLS*CDSRLIS; AMGADYLS*CDSRLIS			MSYLTAM#GADYLS*CDSR	3	679.598			21893				21604	21517	21893	21834	21347	21485	65.933	65.4215	65.7652	65.4402	66.003	65.5403			3.855						0.6176						0.0121
901	898	Adaptor/scaffold	TJP2; TJP2	ZO2; ZO2 iso2	§913; §913	tight junction protein ZO-2 isoform 5	Q9UDY2; Q9UDY2-2	http://www.phosphosite.org/proteinAction.do?id=3266&showAllSites=true	134; 118	AMGADYLS*CDSRLIS; AMGADYLS*CDSRLIS			MSYLTAM#GADYLS*CDSR	3	679.598			19116				21604	21517	21893	21834	21347	21485	65.933	65.4215	65.7652	65.4402	66.003	65.5403			1.955						1.2452						0.0297
902	899	Adaptor/scaffold	TJP2; TJP2	ZO2; ZO2 iso2	§913; §913	tight junction protein ZO-2 isoform 5	Q9UDY2; Q9UDY2-2	http://www.phosphosite.org/proteinAction.do?id=3266&showAllSites=true	134; 118	AMGADYLS*CDSRLIS; AMGADYLS*CDSRLIS			M#SYLTAMGADYLS*CDSR	2	1018.89	21585	21442	21861	21794	21277	21488													4.229	4.646	4.814	4.511	4.026	5.095	0.3416	0.2166	0.1921	0.2555	0.5268	0.5672	0.0946	0.079	0.0515	0.1452
903	900	Adaptor/scaffold	TJP2; TJP2	ZO2; ZO2 iso2	§913; §913	tight junction protein ZO-2 isoform 5	Q9UDY2; Q9UDY2-2	http://www.phosphosite.org/proteinAction.do?id=3266&showAllSites=true	134; 118	AMGADYLS*CDSRLIS; AMGADYLS*CDSRLIS			M#SYLTAMGADYLS*CDSR	2	1018.89			22075	21770	21485	21732															3.829	4.126	4.287	2.401			0.1646	0.055	0.5185	1.117			0.0305	0.1095
904	901	Adaptor/scaffold	TJP2; TJP2	ZO2; ZO2 iso2	§913; §913	tight junction protein ZO-2 isoform 5	Q9UDY2; Q9UDY2-2	http://www.phosphosite.org/proteinAction.do?id=3266&showAllSites=true	134; 118	AMGADYLS*CDSRLIS; AMGADYLS*CDSRLIS			M#SYLTAMGADYLS*CDSR	2	1018.89			23653	22039	21892	21778															2.296	4.249	3.409	3.617			0.6697	0.331	0.1501	1.637			0.0403	0.0811
905	902	Adaptor/scaffold	TJP2; TJP2	ZO2; ZO2 iso2	§913; §913	tight junction protein ZO-2 isoform 5	Q9UDY2; Q9UDY2-2	http://www.phosphosite.org/proteinAction.do?id=3266&showAllSites=true	134; 118	AMGADYLS*CDSRLIS; AMGADYLS*CDSRLIS			M#SYLTAMGADYLS*CDSR	3	679.598		21500		21815	21290	21529														3.429		3.767	3.873	4.395		0.5347		0.7019	0.4953	0.8055		0.0154		0.027
906	903	Adaptor/scaffold	TJP2; TJP2	ZO2; ZO2 iso2	§913; §913	tight junction protein ZO-2 isoform 5	Q9UDY2; Q9UDY2-2	http://www.phosphosite.org/proteinAction.do?id=3266&showAllSites=true	134; 118	AMGADYLS*CDSRLIS; AMGADYLS*CDSRLIS			M#SYLTAM#GADYLS*CDSR	2	1026.89	16757	16722	16866	16942	16562	16724	16795	16722	16915	17009	16559	16719	53.404	53.0287	53.1807	53.1375	53.615	53.1263	4.631	4.814	4.501	4.465	4.475	4.048	0.0052	0.0636	-0.0509	0.4037	0.0091	0.0594	0.1652	0.1507	0.1835	0.1486
907	904	Adaptor/scaffold	TJP2; TJP2	ZO2; ZO2 iso2	§913; §913	tight junction protein ZO-2 isoform 5	Q9UDY2; Q9UDY2-2	http://www.phosphosite.org/proteinAction.do?id=3266&showAllSites=true	134; 118	AMGADYLS*CDSRLIS; AMGADYLS*CDSRLIS			M#SYLTAM#GADYLS*CDSR	2	1026.89		16938	17071	17210		16944	16795	16722	16915	17009	16559	16719	53.404	53.0287	53.1807	53.1375	53.615	53.1263		4.178	4.242	4.429		4.36		0.0526	-0.1707	0.2434		0.6226		0.154	0.1912	0.1312
908	905	Adaptor/scaffold	TJP2; TJP2	ZO2; ZO2 iso2	§913; §913	tight junction protein ZO-2 isoform 5	Q9UDY2; Q9UDY2-2	http://www.phosphosite.org/proteinAction.do?id=3266&showAllSites=true	134; 118	AMGADYLS*CDSRLIS; AMGADYLS*CDSRLIS			M#SYLTAM#GADYLS*CDSR	2	1026.89				17427			16795	16722	16915	17009	16559	16719	53.404	53.0287	53.1807	53.1375	53.615	53.1263				4.717						0.6725						0.2082
909	906	Adaptor/scaffold	TJP2; TJP2	ZO2; ZO2 iso2	§913; §913	tight junction protein ZO-2 isoform 5	Q9UDY2; Q9UDY2-2	http://www.phosphosite.org/proteinAction.do?id=3266&showAllSites=true	134; 118	AMGADYLS*CDSRLIS; AMGADYLS*CDSRLIS			M#SYLTAM#GADYLS*CDSR	3	684.93	16817	16757	16959	16957			16817	16776	16936	16988	16580	16719	53.404	53.0287	53.2348	53.0865	53.6703	53.1263	3.454	4.217	3.906	2.522			0.4532	0.8569	0.5459	0.6721			0.1121	0.1505	0.1112	0.1108
910	907	Adaptor/scaffold	TJP2; TJP2	ZO2; ZO2 iso2	§913, §916; §913, §916	tight junction protein ZO-2 isoform 5	Q9UDY2; Q9UDY2-2	http://www.phosphosite.org/proteinAction.do?id=3266&showAllSites=true	134; 118	AMGADYLS*CDSRLIS, ADYLSCDS*RLISDFE; AMGADYLS*CDSRLIS, ADYLSCDS*RLISDFE			GADYLS*CDS*R	2	652.207			9255	9468	9005	9133	9202	9143	9255	9416	9054	9164	34.4168	33.8437	34.5122	34.4815	34.648	34.1627			2.355	2.767	2.807	2.596			-0.2271	-0.02	-0.1287	0.7053			0.1684	0.2053
911	908	Adaptor/scaffold	TJP2; TJP2	ZO2; ZO2 iso2	§913, §916; §913, §916	tight junction protein ZO-2 isoform 5	Q9UDY2; Q9UDY2-2	http://www.phosphosite.org/proteinAction.do?id=3266&showAllSites=true	134; 118	AMGADYLS*CDSRLIS, ADYLSCDS*RLISDFE; AMGADYLS*CDSRLIS, ADYLSCDS*RLISDFE			MSYLTAM#GADYLS*CDS*R	2	1058.88			20544	20426	19996	20051	20176	20152	20483	20426	19919	20078	62.1635	61.8243	62.191	61.7708	62.2783	61.8088			2.831	3.013	3.343	3.611			-0.8066	1.0752	-0.2301	1.8021			0.3193	0.1496
912	909	Adaptor/scaffold	TJP2; TJP2	ZO2; ZO2 iso2	§913, §916; §913, §916	tight junction protein ZO-2 isoform 5	Q9UDY2; Q9UDY2-2	http://www.phosphosite.org/proteinAction.do?id=3266&showAllSites=true	134; 118	AMGADYLS*CDSRLIS, ADYLSCDS*RLISDFE; AMGADYLS*CDSRLIS, ADYLSCDS*RLISDFE			MSYLTAM#GADYLS*CDS*R	2	1058.88						20033	20176	20152	20483	20426	19919	20078	62.1635	61.8243	62.191	61.7708	62.2783	61.8088						3.653						1.1607
913	910	Adaptor/scaffold	TJP2; TJP2	ZO2; ZO2 iso2	§913, §916; §913, §916	tight junction protein ZO-2 isoform 5	Q9UDY2; Q9UDY2-2	http://www.phosphosite.org/proteinAction.do?id=3266&showAllSites=true	134; 118	AMGADYLS*CDSRLIS, ADYLSCDS*RLISDFE; AMGADYLS*CDSRLIS, ADYLSCDS*RLISDFE			M#SYLTAMGADYLS*CDS*R	2	1058.88			23716	23679		23285															3.373	2.983		3.54			-1.918	1.3079		-0.7312			0.1914	0.2069
914	911	Adaptor/scaffold	TJP2; TJP2	ZO2; ZO2 iso2	§920, §925; §920, §925	tight junction protein ZO-2 isoform 5	Q9UDY2; Q9UDY2-2	http://www.phosphosite.org/proteinAction.do?id=3266&showAllSites=true	134; 118	SCDSRLIS*DFEDTDG, LISDFEDT*DGEGGAY; SCDSRLIS*DFEDTDG, LISDFEDT*DGEGGAY			LIS*DFEDT*DGEGGAYTDNELDEPAEEPLVSSITR	3	1282.2	30231	30204	30866	30946	30162														3.938	4.813	5.317	5.222	4.835		-1.6568	0.5999	-0.0594	-0.0745	-2.5153		0.1189	0.1695	0.122	0.206
915	912	Adaptor/scaffold	TJP2; TJP2	ZO2; ZO2 iso2	§920, §925; §920, §925	tight junction protein ZO-2 isoform 5	Q9UDY2; Q9UDY2-2	http://www.phosphosite.org/proteinAction.do?id=3266&showAllSites=true	134; 118	SCDSRLIS*DFEDTDG, LISDFEDT*DGEGGAY; SCDSRLIS*DFEDTDG, LISDFEDT*DGEGGAY			LIS*DFEDT*DGEGGAYTDNELDEPAEEPLVSSITR	3	1282.2	30255	30220	31051	30980	30080														4.945	4.653	4.7	4.932	3.791		1.9477	-3.4334	0.5065	0.0638	2.5287		0.0934	0.1172	0.0539	0.133
916	913	Adaptor/scaffold	TJP2; TJP2	ZO2; ZO2 iso2	§920, §925; §920, §925	tight junction protein ZO-2 isoform 5	Q9UDY2; Q9UDY2-2	http://www.phosphosite.org/proteinAction.do?id=3266&showAllSites=true	134; 118	SCDSRLIS*DFEDTDG, LISDFEDT*DGEGGAY; SCDSRLIS*DFEDTDG, LISDFEDT*DGEGGAY			LIS*DFEDT*DGEGGAYTDNELDEPAEEPLVSSITR	3	1282.2			30855		30058																5.139		4.147				1.4201		-2.453				0.113
917	914	Adaptor/scaffold	TJP2; TJP2	ZO2; ZO2 iso2	§920, §925, §932; §920, §925, §932	tight junction protein ZO-2 isoform 5	Q9UDY2; Q9UDY2-2	http://www.phosphosite.org/proteinAction.do?id=3266&showAllSites=true	134; 118	SCDSRLIS*DFEDTDG, LISDFEDT*DGEGGAY, TDGEGGAY*TDNELDE; SCDSRLIS*DFEDTDG, LISDFEDT*DGEGGAY, TDGEGGAY*TDNELDE			LIS*DFEDT*DGEGGAY*TDNELDEPAEEPLVSSITR	3	1308.86	35622		38087		38206	38459													3.595		2.739		2.549	1.952	2.7646		0.4393		3.995	3.6978	0.0073		0
918	915	Adaptor/scaffold	TJP2; TJP2	ZO2; ZO2 iso2	§920, §925, §932; §920, §925, §932	tight junction protein ZO-2 isoform 5	Q9UDY2; Q9UDY2-2	http://www.phosphosite.org/proteinAction.do?id=3266&showAllSites=true	134; 118	SCDSRLIS*DFEDTDG, LISDFEDT*DGEGGAY, TDGEGGAY*TDNELDE; SCDSRLIS*DFEDTDG, LISDFEDT*DGEGGAY, TDGEGGAY*TDNELDE			LIS*DFEDT*DGEGGAY*TDNELDEPAEEPLVSSITR	3	1308.86	34910		39127		38239														3.241		3.685		2.508		3.3691		0.8777		4.7106		0.0255		0.0377
919	916	Adaptor/scaffold	TJP2; TJP2	ZO2; ZO2 iso2	§920, §925, §932; §920, §925, §932	tight junction protein ZO-2 isoform 5	Q9UDY2; Q9UDY2-2	http://www.phosphosite.org/proteinAction.do?id=3266&showAllSites=true	134; 118	SCDSRLIS*DFEDTDG, LISDFEDT*DGEGGAY, TDGEGGAY*TDNELDE; SCDSRLIS*DFEDTDG, LISDFEDT*DGEGGAY, TDGEGGAY*TDNELDE			LIS*DFEDT*DGEGGAY*TDNELDEPAEEPLVSSITR	4	981.894			36634																		3.617						1.3993						0.0345
920	917	Adaptor/scaffold	TJP2; TJP2	ZO2; ZO2 iso2	§920, §925, §932; §920, §925, §932	tight junction protein ZO-2 isoform 5	Q9UDY2; Q9UDY2-2	http://www.phosphosite.org/proteinAction.do?id=3266&showAllSites=true	134; 118	SCDSRLIS*DFEDTDG, LISDFEDT*DGEGGAY, TDGEGGAY*TDNELDE; SCDSRLIS*DFEDTDG, LISDFEDT*DGEGGAY, TDGEGGAY*TDNELDE			LIS*DFEDT*DGEGGAY*TDNELDEPAEEPLVSSITR	4	981.894			36911																		3.241						2.614						0.0519
921	918	Adaptor/scaffold	TJP2; TJP2	ZO2; ZO2 iso2	§920, §925, §933; §920, §925, §933	tight junction protein ZO-2 isoform 5	Q9UDY2; Q9UDY2-2	http://www.phosphosite.org/proteinAction.do?id=3266&showAllSites=true	134; 118	SCDSRLIS*DFEDTDG, LISDFEDT*DGEGGAY, DGEGGAYT*DNELDEP; SCDSRLIS*DFEDTDG, LISDFEDT*DGEGGAY, DGEGGAYT*DNELDEP			LIS*DFEDT*DGEGGAYT*DNELDEPAEEPLVSSITR	3	1308.86	37133	35191	36252	35945	35760	35683	37118		38057	37860	37073	36963	109.935		109.846	109.867	109.995	108.88	3.684	4.42	5.009	3.658	5.42	4.084	0.1705	1.4888	0.1415	-0.2662	0.2488	0.5934	0.0535	0.0334	0.0708	0.0655
922	919	Adaptor/scaffold	TJP2; TJP2	ZO2; ZO2 iso2	§920, §925, §933; §920, §925, §933	tight junction protein ZO-2 isoform 5	Q9UDY2; Q9UDY2-2	http://www.phosphosite.org/proteinAction.do?id=3266&showAllSites=true	134; 118	SCDSRLIS*DFEDTDG, LISDFEDT*DGEGGAY, DGEGGAYT*DNELDEP; SCDSRLIS*DFEDTDG, LISDFEDT*DGEGGAY, DGEGGAYT*DNELDEP			LIS*DFEDT*DGEGGAYT*DNELDEPAEEPLVSSITR	3	1308.86	35108	35510	35816	36735	36522	35501	37118		38057	37860	37073	36963	109.935		109.846	109.867	109.995	108.88	4.628	4.764	4.146	4.431	3.681	4.24	0.7084	-0.7912	1.3685	0.5089	-0.4166	-1.2854	0.0789	0.0501	0.0531	0.0647
923	920	Adaptor/scaffold	TJP2; TJP2	ZO2; ZO2 iso2	§920, §925, §933; §920, §925, §933	tight junction protein ZO-2 isoform 5	Q9UDY2; Q9UDY2-2	http://www.phosphosite.org/proteinAction.do?id=3266&showAllSites=true	134; 118	SCDSRLIS*DFEDTDG, LISDFEDT*DGEGGAY, DGEGGAYT*DNELDEP; SCDSRLIS*DFEDTDG, LISDFEDT*DGEGGAY, DGEGGAYT*DNELDEP			LIS*DFEDT*DGEGGAYT*DNELDEPAEEPLVSSITR	3	1308.86	35825	34957	36043	35715	35948	35248	37118		38057	37860	37073	36963	109.935		109.846	109.867	109.995	108.88	4.485	4.521	4.231	4.092	5.095	3.381	0.7021	2.4236	0.6519	-0.5969	0.2853	0.668	0.0293	0.0728	0.0332	0.0471
924	921	Adaptor/scaffold	TJP2; TJP2	ZO2; ZO2 iso2	§920, §925, §933; §920, §925, §933	tight junction protein ZO-2 isoform 5	Q9UDY2; Q9UDY2-2	http://www.phosphosite.org/proteinAction.do?id=3266&showAllSites=true	134; 118	SCDSRLIS*DFEDTDG, LISDFEDT*DGEGGAY, DGEGGAYT*DNELDEP; SCDSRLIS*DFEDTDG, LISDFEDT*DGEGGAY, DGEGGAYT*DNELDEP			LIS*DFEDT*DGEGGAYT*DNELDEPAEEPLVSSITR	3	1308.86	35148	35229	35852	36151	35530	35321	37118		38057	37860	37073	36963	109.935		109.846	109.867	109.995	108.88	4.175	3.737	4.232	4.157	5.215	3.971	-0.1206	3.2293	1.431	-0.1068	-0.9014	3.3905	0.0181	0.1234	0.0587	0.0952
925	922	Adaptor/scaffold	TJP2; TJP2	ZO2; ZO2 iso2	§920, §925, §933; §920, §925, §933	tight junction protein ZO-2 isoform 5	Q9UDY2; Q9UDY2-2	http://www.phosphosite.org/proteinAction.do?id=3266&showAllSites=true	134; 118	SCDSRLIS*DFEDTDG, LISDFEDT*DGEGGAY, DGEGGAYT*DNELDEP; SCDSRLIS*DFEDTDG, LISDFEDT*DGEGGAY, DGEGGAYT*DNELDEP			LIS*DFEDT*DGEGGAYT*DNELDEPAEEPLVSSITR	3	1308.86	35421	35017	36462	36029	35153	35721	37118		38057	37860	37073	36963	109.935		109.846	109.867	109.995	108.88	4.726	3.838	4.22	3.272	4.93	4.475	-1.4832	2.377	0.0109	4.7564	4.3315	0.5706	0.0399	0.0519	0.0947	0.0375
926	923	Adaptor/scaffold	TJP2; TJP2	ZO2; ZO2 iso2	§920, §925, §933; §920, §925, §933	tight junction protein ZO-2 isoform 5	Q9UDY2; Q9UDY2-2	http://www.phosphosite.org/proteinAction.do?id=3266&showAllSites=true	134; 118	SCDSRLIS*DFEDTDG, LISDFEDT*DGEGGAY, DGEGGAYT*DNELDEP; SCDSRLIS*DFEDTDG, LISDFEDT*DGEGGAY, DGEGGAYT*DNELDEP			LIS*DFEDT*DGEGGAYT*DNELDEPAEEPLVSSITR	3	1308.86	36306	34939	36843	35847	36266	36082	37118		38057	37860	37073	36963	109.935		109.846	109.867	109.995	108.88	3.894	3.816	4.864	4.676	3.557	4.517	0.3832	3.777	0.2922	0.2091	-0.9796	-0.0589	0.072	0.0463	0.0658	0.0712
927	924	Adaptor/scaffold	TJP2; TJP2	ZO2; ZO2 iso2	§920, §925, §933; §920, §925, §933	tight junction protein ZO-2 isoform 5	Q9UDY2; Q9UDY2-2	http://www.phosphosite.org/proteinAction.do?id=3266&showAllSites=true	134; 118	SCDSRLIS*DFEDTDG, LISDFEDT*DGEGGAY, DGEGGAYT*DNELDEP; SCDSRLIS*DFEDTDG, LISDFEDT*DGEGGAY, DGEGGAYT*DNELDEP			LIS*DFEDT*DGEGGAYT*DNELDEPAEEPLVSSITR	3	1308.86	36055	35375	36693	35660	34889	35902	37118		38057	37860	37073	36963	109.935		109.846	109.867	109.995	108.88	4.132	4.562	4.191	3.506	4.076	4.046	-0.2119	2.804	0.3744	3.0163	3.6516	2.9676	0.0668	0.075	0.0835	0.0197
928	925	Adaptor/scaffold	TJP2; TJP2	ZO2; ZO2 iso2	§920, §925, §933; §920, §925, §933	tight junction protein ZO-2 isoform 5	Q9UDY2; Q9UDY2-2	http://www.phosphosite.org/proteinAction.do?id=3266&showAllSites=true	134; 118	SCDSRLIS*DFEDTDG, LISDFEDT*DGEGGAY, DGEGGAYT*DNELDEP; SCDSRLIS*DFEDTDG, LISDFEDT*DGEGGAY, DGEGGAYT*DNELDEP			LIS*DFEDT*DGEGGAYT*DNELDEPAEEPLVSSITR	3	1308.86	34950	35601	35710	35514	36223	35985	37118		38057	37860	37073	36963	109.935		109.846	109.867	109.995	108.88	3.422	3.673	4.451	3.253	4.341	4.68	0.4244	4.3648	-2.346	4.4683	-0.7184	1.7389	0.0617	0.0502	0.0408	0.0178
929	926	Adaptor/scaffold	TJP2; TJP2	ZO2; ZO2 iso2	§920, §925, §933; §920, §925, §933	tight junction protein ZO-2 isoform 5	Q9UDY2; Q9UDY2-2	http://www.phosphosite.org/proteinAction.do?id=3266&showAllSites=true	134; 118	SCDSRLIS*DFEDTDG, LISDFEDT*DGEGGAY, DGEGGAYT*DNELDEP; SCDSRLIS*DFEDTDG, LISDFEDT*DGEGGAY, DGEGGAYT*DNELDEP			LIS*DFEDT*DGEGGAYT*DNELDEPAEEPLVSSITR	3	1308.86	38321	35921	37092	36994	37173	36379	37118		38057	37860	37073	36963	109.935		109.846	109.867	109.995	108.88	2.462	4.321	4.268	3.939	3.436	4.656	2.6774	-0.8671	-1.825	0.2453	-2.1735	1.0803	0.0158	0.0285	0.0767	0.0384
930	927	Adaptor/scaffold	TJP2; TJP2	ZO2; ZO2 iso2	§920, §925, §933; §920, §925, §933	tight junction protein ZO-2 isoform 5	Q9UDY2; Q9UDY2-2	http://www.phosphosite.org/proteinAction.do?id=3266&showAllSites=true	134; 118	SCDSRLIS*DFEDTDG, LISDFEDT*DGEGGAY, DGEGGAYT*DNELDEP; SCDSRLIS*DFEDTDG, LISDFEDT*DGEGGAY, DGEGGAYT*DNELDEP			LIS*DFEDT*DGEGGAYT*DNELDEPAEEPLVSSITR	3	1308.86	36474	35907	35630	36485	37153	35479	37118		38057	37860	37073	36963	109.935		109.846	109.867	109.995	108.88	3.959	2.893	3.591	4.523	3.343	4.495	0.5899	1.5654	2.4007	0.0924	0.7259	-1.1388	0.0314	0.0574	0.0905	0.0622
931	928	Adaptor/scaffold	TJP2; TJP2	ZO2; ZO2 iso2	§920, §925, §933; §920, §925, §933	tight junction protein ZO-2 isoform 5	Q9UDY2; Q9UDY2-2	http://www.phosphosite.org/proteinAction.do?id=3266&showAllSites=true	134; 118	SCDSRLIS*DFEDTDG, LISDFEDT*DGEGGAY, DGEGGAYT*DNELDEP; SCDSRLIS*DFEDTDG, LISDFEDT*DGEGGAY, DGEGGAYT*DNELDEP			LIS*DFEDT*DGEGGAYT*DNELDEPAEEPLVSSITR	3	1308.86	38294	35779	37260	36546	37208	35303	37118		38057	37860	37073	36963	109.935		109.846	109.867	109.995	108.88	2.899	4.435	4.07	3.911	3.367	4.084	-2.2668	-0.8671	-0.9647	-0.3101	-2.1735	0.1187	0.1005	0.048	0.0365	0.0572
932	929	Adaptor/scaffold	TJP2; TJP2	ZO2; ZO2 iso2	§920, §925, §933; §920, §925, §933	tight junction protein ZO-2 isoform 5	Q9UDY2; Q9UDY2-2	http://www.phosphosite.org/proteinAction.do?id=3266&showAllSites=true	134; 118	SCDSRLIS*DFEDTDG, LISDFEDT*DGEGGAY, DGEGGAYT*DNELDEP; SCDSRLIS*DFEDTDG, LISDFEDT*DGEGGAY, DGEGGAYT*DNELDEP			LIS*DFEDT*DGEGGAYT*DNELDEPAEEPLVSSITR	3	1308.86	36496	34877	37204	36659	36455	36184	37118		38057	37860	37073	36963	109.935		109.846	109.867	109.995	108.88	3.92	3.183	3.436	3.816	3.705	4.055	0.8128	2.8326	-1.7304	-0.9373	1.728	0.9335	0.055	0.0123	0.0535	0.0049
933	930	Adaptor/scaffold	TJP2; TJP2	ZO2; ZO2 iso2	§920, §925, §933; §920, §925, §933	tight junction protein ZO-2 isoform 5	Q9UDY2; Q9UDY2-2	http://www.phosphosite.org/proteinAction.do?id=3266&showAllSites=true	134; 118	SCDSRLIS*DFEDTDG, LISDFEDT*DGEGGAY, DGEGGAYT*DNELDEP; SCDSRLIS*DFEDTDG, LISDFEDT*DGEGGAY, DGEGGAYT*DNELDEP			LIS*DFEDT*DGEGGAYT*DNELDEPAEEPLVSSITR	3	1308.86	36542	35979	35727	36277	36478	36270	37118		38057	37860	37073	36963	109.935		109.846	109.867	109.995	108.88	3.379	4.17	2.958	4.237	3.16	3.847	-0.7125	2.6961	1.3838	4.6893	-0.4166	-0.5689	0.0682	0.0953	0.0831	0.0689
934	931	Adaptor/scaffold	TJP2; TJP2	ZO2; ZO2 iso2	§920, §925, §933; §920, §925, §933	tight junction protein ZO-2 isoform 5	Q9UDY2; Q9UDY2-2	http://www.phosphosite.org/proteinAction.do?id=3266&showAllSites=true	134; 118	SCDSRLIS*DFEDTDG, LISDFEDT*DGEGGAY, DGEGGAYT*DNELDEP; SCDSRLIS*DFEDTDG, LISDFEDT*DGEGGAY, DGEGGAYT*DNELDEP			LIS*DFEDT*DGEGGAYT*DNELDEPAEEPLVSSITR	3	1308.86		35996	36946	37161		36457	37118		38057	37860	37073	36963	109.935		109.846	109.867	109.995	108.88		3.754	3.901	4.362		3.601		2.1754	-0.6454	0.7512		2.0791		0.0504	0.0763	0.0658
935	932	Adaptor/scaffold	TJP2; TJP2	ZO2; ZO2 iso2	§920, §925, §933; §920, §925, §933	tight junction protein ZO-2 isoform 5	Q9UDY2; Q9UDY2-2	http://www.phosphosite.org/proteinAction.do?id=3266&showAllSites=true	134; 118	SCDSRLIS*DFEDTDG, LISDFEDT*DGEGGAY, DGEGGAYT*DNELDEP; SCDSRLIS*DFEDTDG, LISDFEDT*DGEGGAY, DGEGGAYT*DNELDEP			LIS*DFEDT*DGEGGAYT*DNELDEPAEEPLVSSITR	3	1308.86		35762		36762		36496	37118		38057	37860	37073	36963	109.935		109.846	109.867	109.995	108.88		4.015		4.221		3.359		0.5739		1.1891		2.0305		0.0464		0.0561
936	933	Adaptor/scaffold	TJP2; TJP2	ZO2; ZO2 iso2	§920, §925, §933; §920, §925, §933	tight junction protein ZO-2 isoform 5	Q9UDY2; Q9UDY2-2	http://www.phosphosite.org/proteinAction.do?id=3266&showAllSites=true	134; 118	SCDSRLIS*DFEDTDG, LISDFEDT*DGEGGAY, DGEGGAYT*DNELDEP; SCDSRLIS*DFEDTDG, LISDFEDT*DGEGGAY, DGEGGAYT*DNELDEP			LIS*DFEDT*DGEGGAYT*DNELDEPAEEPLVSSITR	3	1308.86		35523		37200		38441	37118		38057	37860	37073	36963	109.935		109.846	109.867	109.995	108.88		5.252		4.071		2.248		1.6373		3.7092		4.5521		0.0677		0.037
937	934	Adaptor/scaffold	TJP2; TJP2	ZO2; ZO2 iso2	§920, §925, §933; §920, §925, §933	tight junction protein ZO-2 isoform 5	Q9UDY2; Q9UDY2-2	http://www.phosphosite.org/proteinAction.do?id=3266&showAllSites=true	134; 118	SCDSRLIS*DFEDTDG, LISDFEDT*DGEGGAY, DGEGGAYT*DNELDEP; SCDSRLIS*DFEDTDG, LISDFEDT*DGEGGAY, DGEGGAYT*DNELDEP			LIS*DFEDT*DGEGGAYT*DNELDEPAEEPLVSSITR	3	1308.86		35173		36950			37118		38057	37860	37073	36963	109.935		109.846	109.867	109.995	108.88		2.589		4.855				0.7173		1.7143				0.0206		0.067
938	935	Adaptor/scaffold	TJP2; TJP2	ZO2; ZO2 iso2	§920, §925, §933; §920, §925, §933	tight junction protein ZO-2 isoform 5	Q9UDY2; Q9UDY2-2	http://www.phosphosite.org/proteinAction.do?id=3266&showAllSites=true	134; 118	SCDSRLIS*DFEDTDG, LISDFEDT*DGEGGAY, DGEGGAYT*DNELDEP; SCDSRLIS*DFEDTDG, LISDFEDT*DGEGGAY, DGEGGAYT*DNELDEP			LIS*DFEDT*DGEGGAYT*DNELDEPAEEPLVSSITR	3	1308.86		36181		37178			37118		38057	37860	37073	36963	109.935		109.846	109.867	109.995	108.88		3.839		3.362				0.8345		1.8707				0.0124		0.0452
939	936	Adaptor/scaffold	TJP2; TJP2	ZO2; ZO2 iso2	§920, §925, §933; §920, §925, §933	tight junction protein ZO-2 isoform 5	Q9UDY2; Q9UDY2-2	http://www.phosphosite.org/proteinAction.do?id=3266&showAllSites=true	134; 118	SCDSRLIS*DFEDTDG, LISDFEDT*DGEGGAY, DGEGGAYT*DNELDEP; SCDSRLIS*DFEDTDG, LISDFEDT*DGEGGAY, DGEGGAYT*DNELDEP			LIS*DFEDT*DGEGGAYT*DNELDEPAEEPLVSSITR	3	1308.86		36556		39101			37118		38057	37860	37073	36963	109.935		109.846	109.867	109.995	108.88		2.702		1.839				2.1558		4.5953				0.0888		0.0223
940	937	Adaptor/scaffold	TJP2; TJP2	ZO2; ZO2 iso2	§920, §925, §933; §920, §925, §933	tight junction protein ZO-2 isoform 5	Q9UDY2; Q9UDY2-2	http://www.phosphosite.org/proteinAction.do?id=3266&showAllSites=true	134; 118	SCDSRLIS*DFEDTDG, LISDFEDT*DGEGGAY, DGEGGAYT*DNELDEP; SCDSRLIS*DFEDTDG, LISDFEDT*DGEGGAY, DGEGGAYT*DNELDEP			LIS*DFEDT*DGEGGAYT*DNELDEPAEEPLVSSITR	3	1308.86		36364					37118		38057	37860	37073	36963	109.935		109.846	109.867	109.995	108.88		3.493						0.4646						0.0363
941	938	Adaptor/scaffold	TJP2; TJP2	ZO2; ZO2 iso2	§920, §925, §933; §920, §925, §933	tight junction protein ZO-2 isoform 5	Q9UDY2; Q9UDY2-2	http://www.phosphosite.org/proteinAction.do?id=3266&showAllSites=true	134; 118	SCDSRLIS*DFEDTDG, LISDFEDT*DGEGGAY, DGEGGAYT*DNELDEP; SCDSRLIS*DFEDTDG, LISDFEDT*DGEGGAY, DGEGGAYT*DNELDEP			LIS*DFEDT*DGEGGAYT*DNELDEPAEEPLVSSITR	3	1308.86		36493					37118		38057	37860	37073	36963	109.935		109.846	109.867	109.995	108.88		3.21						-2.3428						0.1023
942	939	Adaptor/scaffold	TJP2; TJP2	ZO2; ZO2 iso2	§920, §925, §933; §920, §925, §933	tight junction protein ZO-2 isoform 5	Q9UDY2; Q9UDY2-2	http://www.phosphosite.org/proteinAction.do?id=3266&showAllSites=true	134; 118	SCDSRLIS*DFEDTDG, LISDFEDT*DGEGGAY, DGEGGAYT*DNELDEP; SCDSRLIS*DFEDTDG, LISDFEDT*DGEGGAY, DGEGGAYT*DNELDEP			LIS*DFEDT*DGEGGAYT*DNELDEPAEEPLVSSITR	3	1308.86		36463					37118		38057	37860	37073	36963	109.935		109.846	109.867	109.995	108.88		3.135						-1.0296						0.0619
943	940	Adaptor/scaffold	TJP2; TJP2	ZO2; ZO2 iso2	§920, §925, §933; §920, §925, §933	tight junction protein ZO-2 isoform 5	Q9UDY2; Q9UDY2-2	http://www.phosphosite.org/proteinAction.do?id=3266&showAllSites=true	134; 118	SCDSRLIS*DFEDTDG, LISDFEDT*DGEGGAY, DGEGGAYT*DNELDEP; SCDSRLIS*DFEDTDG, LISDFEDT*DGEGGAY, DGEGGAYT*DNELDEP			LIS*DFEDT*DGEGGAYT*DNELDEPAEEPLVSSITR	3	1308.86		34699					37118		38057	37860	37073	36963	109.935		109.846	109.867	109.995	108.88		2.825						-1.9868						0.0248
944	941	Adaptor/scaffold	TJP2; TJP2	ZO2; ZO2 iso2	§920, §925, §933; §920, §925, §933	tight junction protein ZO-2 isoform 5	Q9UDY2; Q9UDY2-2	http://www.phosphosite.org/proteinAction.do?id=3266&showAllSites=true	134; 118	SCDSRLIS*DFEDTDG, LISDFEDT*DGEGGAY, DGEGGAYT*DNELDEP; SCDSRLIS*DFEDTDG, LISDFEDT*DGEGGAY, DGEGGAYT*DNELDEP			LIS*DFEDT*DGEGGAYT*DNELDEPAEEPLVSSITR	3	1308.86		34661					37118		38057	37860	37073	36963	109.935		109.846	109.867	109.995	108.88		2.797						3.0083						0.0286
945	942	Adaptor/scaffold	TJP2; TJP2	ZO2; ZO2 iso2	§920, §925, §933; §920, §925, §933	tight junction protein ZO-2 isoform 5	Q9UDY2; Q9UDY2-2	http://www.phosphosite.org/proteinAction.do?id=3266&showAllSites=true	134; 118	SCDSRLIS*DFEDTDG, LISDFEDT*DGEGGAY, DGEGGAYT*DNELDEP; SCDSRLIS*DFEDTDG, LISDFEDT*DGEGGAY, DGEGGAYT*DNELDEP			LIS*DFEDT*DGEGGAYT*DNELDEPAEEPLVSSITR	3	1308.86		36224					37118		38057	37860	37073	36963	109.935		109.846	109.867	109.995	108.88		2.57						0.8345						0.05
946	943	Adaptor/scaffold	TJP2; TJP2	ZO2; ZO2 iso2	§920, §925, §933; §920, §925, §933	tight junction protein ZO-2 isoform 5	Q9UDY2; Q9UDY2-2	http://www.phosphosite.org/proteinAction.do?id=3266&showAllSites=true	134; 118	SCDSRLIS*DFEDTDG, LISDFEDT*DGEGGAY, DGEGGAYT*DNELDEP; SCDSRLIS*DFEDTDG, LISDFEDT*DGEGGAY, DGEGGAYT*DNELDEP			LIS*DFEDT*DGEGGAYT*DNELDEPAEEPLVSSITR	3	1308.86		38286					37118		38057	37860	37073	36963	109.935		109.846	109.867	109.995	108.88		2.204						0.1594						0.0067
947	944	Adaptor/scaffold	TJP2; TJP2	ZO2; ZO2 iso2	§920, §925, §933; §920, §925, §933	tight junction protein ZO-2 isoform 5	Q9UDY2; Q9UDY2-2	http://www.phosphosite.org/proteinAction.do?id=3266&showAllSites=true	134; 118	SCDSRLIS*DFEDTDG, LISDFEDT*DGEGGAY, DGEGGAYT*DNELDEP; SCDSRLIS*DFEDTDG, LISDFEDT*DGEGGAY, DGEGGAYT*DNELDEP			LIS*DFEDT*DGEGGAYT*DNELDEPAEEPLVSSITR	4	981.894	35787		36231	36783	35224	36157	35802	35433	36040	35943	35224	35640	106.071	104.74	104.486	104.283	105.315	104.98	4.543		4.038	3.936	3.652	4.026	0.3554		-0.0355	1.6305	0.2105	-1.5147	0.0319		0.1104	0.0333
948	945	Adaptor/scaffold	TJP2; TJP2	ZO2; ZO2 iso2	§920, §925, §933; §920, §925, §933	tight junction protein ZO-2 isoform 5	Q9UDY2; Q9UDY2-2	http://www.phosphosite.org/proteinAction.do?id=3266&showAllSites=true	134; 118	SCDSRLIS*DFEDTDG, LISDFEDT*DGEGGAY, DGEGGAYT*DNELDEP; SCDSRLIS*DFEDTDG, LISDFEDT*DGEGGAY, DGEGGAYT*DNELDEP			LIS*DFEDT*DGEGGAYT*DNELDEPAEEPLVSSITR	4	981.894	35911		36685	36811	35412		35802	35433	36040	35943	35224	35640	106.071	104.74	104.486	104.283	105.315	104.98	3.216		2.917	3.767	3.263		0.7106		1.3309	2.0863	1.3671		0.018		0.0193	0.077
949	946	Adaptor/scaffold	TJP2; TJP2	ZO2; ZO2 iso2	§920, §925, §933; §920, §925, §933	tight junction protein ZO-2 isoform 5	Q9UDY2; Q9UDY2-2	http://www.phosphosite.org/proteinAction.do?id=3266&showAllSites=true	134; 118	SCDSRLIS*DFEDTDG, LISDFEDT*DGEGGAY, DGEGGAYT*DNELDEP; SCDSRLIS*DFEDTDG, LISDFEDT*DGEGGAY, DGEGGAYT*DNELDEP			LIS*DFEDT*DGEGGAYT*DNELDEPAEEPLVSSITR	4	981.894	35729		36426		35019		35802	35433	36040	35943	35224	35640	106.071	104.74	104.486	104.283	105.315	104.98	4.215		4.088		3.414		-0.2397		0.5946		1.6236		0.0164		0.0753
950	947	Adaptor/scaffold	TJP2; TJP2	ZO2; ZO2 iso2	§920, §925, §933; §920, §925, §933	tight junction protein ZO-2 isoform 5	Q9UDY2; Q9UDY2-2	http://www.phosphosite.org/proteinAction.do?id=3266&showAllSites=true	134; 118	SCDSRLIS*DFEDTDG, LISDFEDT*DGEGGAY, DGEGGAYT*DNELDEP; SCDSRLIS*DFEDTDG, LISDFEDT*DGEGGAY, DGEGGAYT*DNELDEP			LIS*DFEDT*DGEGGAYT*DNELDEPAEEPLVSSITR	4	981.894	35905		36697		35888		35802	35433	36040	35943	35224	35640	106.071	104.74	104.486	104.283	105.315	104.98	3.473		4.029		3.878		0.633		0.6391		0.9583		0.1617		0.0446
951	948	Adaptor/scaffold	TJP2; TJP2	ZO2; ZO2 iso2	§920, §925, §933; §920, §925, §933	tight junction protein ZO-2 isoform 5	Q9UDY2; Q9UDY2-2	http://www.phosphosite.org/proteinAction.do?id=3266&showAllSites=true	134; 118	SCDSRLIS*DFEDTDG, LISDFEDT*DGEGGAY, DGEGGAYT*DNELDEP; SCDSRLIS*DFEDTDG, LISDFEDT*DGEGGAY, DGEGGAYT*DNELDEP			LIS*DFEDT*DGEGGAYT*DNELDEPAEEPLVSSITR	4	981.894					35594		35802	35433	36040	35943	35224	35640	106.071	104.74	104.486	104.283	105.315	104.98					3.617						-0.0968
952	949	Adaptor/scaffold	TJP2; TJP2	ZO2; ZO2 iso2	§920, §932; §920, §932	tight junction protein ZO-2 isoform 5	Q9UDY2; Q9UDY2-2	http://www.phosphosite.org/proteinAction.do?id=3266&showAllSites=true	134; 118	SCDSRLIS*DFEDTDG, TDGEGGAY*TDNELDE; SCDSRLIS*DFEDTDG, TDGEGGAY*TDNELDE			LIS*DFEDTDGEGGAY*TDNELDEPAEEPLVSSITR	3	1282.2	30815	30392		31172															4.445	3.765		4.455			0.2303	0.9005		0.6129			0.0069	0.0185		0.0118
953	950	Adaptor/scaffold	TJP2; TJP2	ZO2; ZO2 iso2	§920, §932; §920, §932	tight junction protein ZO-2 isoform 5	Q9UDY2; Q9UDY2-2	http://www.phosphosite.org/proteinAction.do?id=3266&showAllSites=true	134; 118	SCDSRLIS*DFEDTDG, TDGEGGAY*TDNELDE; SCDSRLIS*DFEDTDG, TDGEGGAY*TDNELDE			LIS*DFEDTDGEGGAY*TDNELDEPAEEPLVSSITR	3	1282.2		31132		31134																3.189		4.422				-1.2288		0.573				0		0.0086
954	951	Adaptor/scaffold	TJP2; TJP2	ZO2; ZO2 iso2	§920, §932; §920, §932	tight junction protein ZO-2 isoform 5	Q9UDY2; Q9UDY2-2	http://www.phosphosite.org/proteinAction.do?id=3266&showAllSites=true	134; 118	SCDSRLIS*DFEDTDG, TDGEGGAY*TDNELDE; SCDSRLIS*DFEDTDG, TDGEGGAY*TDNELDE			LIS*DFEDTDGEGGAY*TDNELDEPAEEPLVSSITR	4	961.903					30328																		4.61						0.3204
955	952	Adaptor/scaffold	TJP2; TJP2	ZO2; ZO2 iso2	§920, §932, §933; §920, §932, §933	tight junction protein ZO-2 isoform 5	Q9UDY2; Q9UDY2-2	http://www.phosphosite.org/proteinAction.do?id=3266&showAllSites=true	134; 118	SCDSRLIS*DFEDTDG, TDGEGGAY*TDNELDE, DGEGGAYT*DNELDEP; SCDSRLIS*DFEDTDG, TDGEGGAY*TDNELDE, DGEGGAYT*DNELDEP			LIS*DFEDTDGEGGAY*T*DNELDEPAEEPLVSSITR	3	1308.86	36246																		3.07						-0.2771						0.0207
956	953	Adaptor/scaffold	TJP2; TJP2	ZO2; ZO2 iso2	§920, §933; §920, §933	tight junction protein ZO-2 isoform 5	Q9UDY2; Q9UDY2-2	http://www.phosphosite.org/proteinAction.do?id=3266&showAllSites=true	134; 118	SCDSRLIS*DFEDTDG, DGEGGAYT*DNELDEP; SCDSRLIS*DFEDTDG, DGEGGAYT*DNELDEP			LIS*DFEDTDGEGGAYT*DNELDEPAEEPLVSSITR	3	1282.2	29019	30591	29325	31350	30442	30726													4.892	4.986	4.965	5.781	6.064	6.494	0.6109	0.7232	0.5991	0.549	-0.1952	0.1949	0.0221	0.0506	0.0403	0.0445
957	954	Adaptor/scaffold	TJP2; TJP2	ZO2; ZO2 iso2	§920, §933; §920, §933	tight junction protein ZO-2 isoform 5	Q9UDY2; Q9UDY2-2	http://www.phosphosite.org/proteinAction.do?id=3266&showAllSites=true	134; 118	SCDSRLIS*DFEDTDG, DGEGGAYT*DNELDEP; SCDSRLIS*DFEDTDG, DGEGGAYT*DNELDEP			LIS*DFEDTDGEGGAYT*DNELDEPAEEPLVSSITR	3	1282.2	30617	30429	31299	31658	30631	30625													6.217	5.19	5.921	3.75	4.486	5.281	0.4912	0.3825	0.278	1.6829	-1.2612	0.4047	0.0277	0.0175	0.0234	0.0532
958	955	Adaptor/scaffold	TJP2; TJP2	ZO2; ZO2 iso2	§920, §933; §920, §933	tight junction protein ZO-2 isoform 5	Q9UDY2; Q9UDY2-2	http://www.phosphosite.org/proteinAction.do?id=3266&showAllSites=true	134; 118	SCDSRLIS*DFEDTDG, DGEGGAYT*DNELDEP; SCDSRLIS*DFEDTDG, DGEGGAYT*DNELDEP			LIS*DFEDTDGEGGAYT*DNELDEPAEEPLVSSITR	3	1282.2	30437	30700	31407	31783	29093	30938													4.23	4.728	5.585	2.89	4.277	4.332	0.5789	0.1927	-0.4644	1.2973	0.1278	2.5218	0.0056	0.0527	0.0367	0.0538
959	956	Adaptor/scaffold	TJP2; TJP2	ZO2; ZO2 iso2	§920, §933; §920, §933	tight junction protein ZO-2 isoform 5	Q9UDY2; Q9UDY2-2	http://www.phosphosite.org/proteinAction.do?id=3266&showAllSites=true	134; 118	SCDSRLIS*DFEDTDG, DGEGGAYT*DNELDEP; SCDSRLIS*DFEDTDG, DGEGGAYT*DNELDEP			LIS*DFEDTDGEGGAYT*DNELDEPAEEPLVSSITR	3	1282.2	31131	30814			30665														3.605	2.796			4.319		0.6958	3.5912			0.3951		0.0232	0.0192
960	957	Adaptor/scaffold	TJP2; TJP2	ZO2; ZO2 iso2	§920, §933; §920, §933	tight junction protein ZO-2 isoform 5	Q9UDY2; Q9UDY2-2	http://www.phosphosite.org/proteinAction.do?id=3266&showAllSites=true	134; 118	SCDSRLIS*DFEDTDG, DGEGGAYT*DNELDEP; SCDSRLIS*DFEDTDG, DGEGGAYT*DNELDEP			LIS*DFEDTDGEGGAYT*DNELDEPAEEPLVSSITR	4	961.903	30644		29634	29417	30469	29060													3.425		4.166	4.556	4.738	3.812	0.7421		1.5405	0.4462	-0.2391	1.012	0.087		0.0494	0.0372
961	958	Adaptor/scaffold	TJP2; TJP2	ZO2; ZO2 iso2	§920, §933; §920, §933	tight junction protein ZO-2 isoform 5	Q9UDY2; Q9UDY2-2	http://www.phosphosite.org/proteinAction.do?id=3266&showAllSites=true	134; 118	SCDSRLIS*DFEDTDG, DGEGGAYT*DNELDEP; SCDSRLIS*DFEDTDG, DGEGGAYT*DNELDEP			LIS*DFEDTDGEGGAYT*DNELDEPAEEPLVSSITR	4	961.903			31306	31295		30694															3.932	4.905		4.954			-0.4444	0.5772		-0.8327			0.0341	0.0558
962	959	Adaptor/scaffold	TJP2; TJP2	ZO2; ZO2 iso2	§925; §925	tight junction protein ZO-2 isoform 5	Q9UDY2; Q9UDY2-2	http://www.phosphosite.org/proteinAction.do?id=3266&showAllSites=true	134; 118	LISDFEDT*DGEGGAY; LISDFEDT*DGEGGAY			LISDFEDT*DGEGGAYTDNELDEPAEEPLVSSITR	3	1255.55	27279	27263																	4.999	3.883					-0.6567	-1.4496					0.0261	0.0666
963	960	Adaptor/scaffold	TJP2; TJP2	ZO2; ZO2 iso2	§925; §925	tight junction protein ZO-2 isoform 5	Q9UDY2; Q9UDY2-2	http://www.phosphosite.org/proteinAction.do?id=3266&showAllSites=true	134; 118	LISDFEDT*DGEGGAY; LISDFEDT*DGEGGAY			LISDFEDT*DGEGGAYTDNELDEPAEEPLVSSITR	3	1255.55	27303																		4.029						-0.755						0.0163
964	961	Adaptor/scaffold	TJP2; TJP2	ZO2; ZO2 iso2	§925, §933; §925, §933	tight junction protein ZO-2 isoform 5	Q9UDY2; Q9UDY2-2	http://www.phosphosite.org/proteinAction.do?id=3266&showAllSites=true	134; 118	LISDFEDT*DGEGGAY, DGEGGAYT*DNELDEP; LISDFEDT*DGEGGAY, DGEGGAYT*DNELDEP			LISDFEDT*DGEGGAYT*DNELDEPAEEPLVSSITR	3	1282.2	28787	28955	29536	29396	28531	28878	28870	28825	29450	29478	28531	28919	85.8528	85.49	85.7282	85.8313	85.5427	85.6213	5.507	4.668	6.217	5.483	5.419	4.891	0.58	0.4389	0.8226	0.4667	0.4922	0.819	0.0582	0.0533	0.0621	0.0645
965	962	Adaptor/scaffold	TJP2; TJP2	ZO2; ZO2 iso2	§925, §933; §925, §933	tight junction protein ZO-2 isoform 5	Q9UDY2; Q9UDY2-2	http://www.phosphosite.org/proteinAction.do?id=3266&showAllSites=true	134; 118	LISDFEDT*DGEGGAY, DGEGGAYT*DNELDEP; LISDFEDT*DGEGGAY, DGEGGAYT*DNELDEP			LISDFEDT*DGEGGAYT*DNELDEPAEEPLVSSITR	3	1282.2	29179	28676	29753	29675	28813	29113	28870	28825	29450	29478	28531	28919	85.8528	85.49	85.7282	85.8313	85.5427	85.6213	4.778	5.787	4.833	5.193	5.786	4.862	2.0131	0.6254	-0.4245	0.1186	0.6061	1.5174	0.0314	0.0458	0.0418	0.0338
966	963	Adaptor/scaffold	TJP2; TJP2	ZO2; ZO2 iso2	§925, §933; §925, §933	tight junction protein ZO-2 isoform 5	Q9UDY2; Q9UDY2-2	http://www.phosphosite.org/proteinAction.do?id=3266&showAllSites=true	134; 118	LISDFEDT*DGEGGAY, DGEGGAYT*DNELDEP; LISDFEDT*DGEGGAY, DGEGGAYT*DNELDEP			LISDFEDT*DGEGGAYT*DNELDEPAEEPLVSSITR	3	1282.2	28743	28703	29669	29584	28784	29090	28870	28825	29450	29478	28531	28919	85.8528	85.49	85.7282	85.8313	85.5427	85.6213	4.919	4.946	5.195	5.206	5.02	4.945	0.3901	0.6892	1.5764	0.6013	0.7063	0.1391	0.06	0.0253	0.0548	0.0529
[truncated: 7,646 more rows]
[truncated: 21 more columns]

## Sheet: Summary
CELL SIGNALING TECHNOLOGY PTMSCAN® RESULTS
Table #S3: MKN45 Cells; LysC/Trypsin Digest; Ser/Thr Motif Antibody Mix
[truncated: 4,137 more rows]

## Sheet: Fold Change by Protein Type
CELL SIGNALING TECHNOLOGY PTMSCAN® RESULTS
Table #S3: MKN45 Cells; LysC/Trypsin Digest; Ser/Thr Motif Antibody Mix
[truncated: 1,734 more rows]
