# Supplementary material for: Complementary PTM Profiling of Drug Response in Human Gastric Carcinoma by Immunoaffinity and IMAC Methods with Total Proteome Analysis
Source: Proteomes. 2015 Aug 7;3(3):160–83. doi: 10.3390/proteomes3030160 (PMC5217380; doi:10.3390/proteomes3030160)
Supplement: Supplementary file 1 [file proteomes-03-00160-s001.zip › proteomes-03-00159-supplementary/Stokes_etal_Supplemental_Table_S4_Basophilic_FINAL.xlsx]

## Sheet: Column Definitions
Column Name	Definition	In Details	In Summary
Accession	is the UniProt accession number for the assigned protein	Y	Y
Calculated m/z	is the calculated, accurate mass-to-charge ratio of the identified peptide from the primary amino acid sequence and associated modifications	Y	Y
Charge	is the observed charge state for the identified peptide	Y	Y
Count in Details	is the number of times the designated modification site is represented from all peptide assignments in the Details tab. These redundant assignments can be as a result of multiple MS/MS spectra for the same peptide ion or from distinct peptide ions due to multiple charge states, presence of oxidized methionine and overlapping sequence		Y
Delta Cn	is the delta Xcorr value. In general, a Delta Cn of 0.1 or greater is good	Y
Description	is the FASTA database description of the protein entry	Y	Y
Fold Change	is the relative fold-change between the integrated peak area of the experimental (numerator) and control (denominator) conditions. A negative value indicates the peptide is more abundant in the control condition		Y
Gene Name	is the gene name for the assigned protein. In some cases, the Gene Name is hyperlinked (when in blue text) when there are siRNA products available at CST	Y	Y
Intensity	is the parent ion intensity observed during the MS at its chromatographic apex. A blank intensity value indicates that a chromatographic peak corresponding to that peptide was not found.		Y
kD	is the translated molecular weight of the assigned protein	Y
Mass Accuracy (ppm)	is the mass measurement error obtained between the observed and theoretical mass of the assigned peptide	Y
MS2 Spectrum Number	is the spectrum number of the MS2 channel of the raw LC-MS/MS data file	Y
Peak Apex MS Spectrum Number	is the spectrum number that is referenced for the corresponding apex peak intensity measurement of the parent ion from the MS channel of the raw LC-MS/MS data file	Y
Peptide	is the amino acid sequence for the peptide assignment	Y	Y
Retention Time	is the corresponding apex retention time of the parent ion from the MS channel of the raw LC-MS/MS data file		Y
Site	is the site of modification for the peptide assignment. In some cases, the site is hyperlinked (when in blue text) when there are site-specific antibodies available at CST	Y	Y
Species	indicates the origin(s) of the identified peptide	Y	Y
URL	is the URL address for the PhosphoSitePlus web site for the protein assignment	Y	Y
Xcorr	is the primary SEQUEST score for the identified peptide, which is based on the correlation of the experimental MS/MS spectrum and a theoretical MS/MS spectrum derived from the assigned sequence	Y
Discriminant	is the linear discriminant analysis score. The higher the score, the higher confidence in the assignment of the peptide sequence to the MS/MS spectrum	Y

## Sheet: Details
CELL SIGNALING TECHNOLOGY PTMSCAN® RESULTS
Table #3: MKN45 Cells; Trypsin Digest; Basophilic Motif Antibody Mix
Samples: DMSO = CS 20743, 20744; SU11274 = CS 20745, 20746; Staurosporine = CS 20747, 20748
Legend: * - phosphorylation, # - oxidized methionine, § - published site, Blue Text - CST antibody/siRNA available, – - no Fold Change determined, Bold Intensity = manually reviewed values. Red intensity = multiple identifications for one m/z.
																MS2 Spectrum Number						Peak Apex MS Spectrum Number						Retention Time						Xcorr						Mass Accuracy (ppm)						DeltaCN
Index	Index in Detail	Protein Type	Gene Name	Protein Name	Site	Description	Accession	URL	kD	-7/+7 peptide	Upstream Kinase	Downstream Target	Peptide	Charge	Calc. m/z	DMSO (CS20743)	DMSO (CS20744)	SU11274 (CS20745)	SU11274 (CS20746)	Staurosporine (CS20747)	Staurosporine (CS20748)	DMSO (CS20743)	DMSO (CS20744)	SU11274 (CS20745)	SU11274 (CS20746)	Staurosporine (CS20747)	Staurosporine (CS20748)	DMSO (CS20743)	DMSO (CS20744)	SU11274 (CS20745)	SU11274 (CS20746)	Staurosporine (CS20747)	Staurosporine (CS20748)	DMSO (CS20743)	DMSO (CS20744)	SU11274 (CS20745)	SU11274 (CS20746)	Staurosporine (CS20747)	Staurosporine (CS20748)	DMSO (CS20743)	DMSO (CS20744)	SU11274 (CS20745)	SU11274 (CS20746)	Staurosporine (CS20747)	Staurosporine (CS20748)	DMSO (CS20743)	DMSO (CS20744)	SU11274 (CS20745)	SU11274 (CS20746)
1	Adaptor/scaffold
2	1	Adaptor/scaffold	ABI1; ABI1; ABI1	Abi-1; Abi-1 iso2; Abi-1 iso3	§323; §290; §296	abl interactor 1 isoform b	Q8IZP0; Q8IZP0-2; Q8IZP0-3	http://www.phosphosite.org/proteinAction.do?id=3268&showAllSites=true	55; 49; 49	RQISRHNS*TTSSTSS; RQISRHNS*TTSSTSS; RQISRHNS*TTSSTSS			HNS*TTSSTSSGGYR	2	761.302	3794	3989	4338	4122			3774	3989	4324	4128	4123	4315	21.8275	22.5702	22.7607	21.7772	21.8385	22.6962	3.363	3.192	3.347	3.317			-0.7467	-0.3454	-1.2828	-2.5812			0.11	0.1448	0.1262	0.1574
3	2	Adaptor/scaffold	AFAP1; AFAP1	AFAP; AFAP iso3	§668; §752	actin filament-associated protein 1 isoform a	Q8N556; NP_001128119	http://www.phosphosite.org/proteinAction.do?id=6254&showAllSites=true	81; 90	SGTSSPQS*PVFRHRT; SGTSSPQS*PVFRHRT	mTOR; mTOR		SGTSSPQS*PVFR	2	665.295	9152	9256		9504			9206	9301	9602	9504	9691	9722	34.3388	34.7147	34.854	34.268	34.9333	35.2552	2.716	2.473		3.077			-0.5328	-0.4387		-0.1197			0.0846	0.1124		0.2645
4	3	Adaptor/scaffold	AFTPH	aftiphilin	§518	aftiphilin isoform c	Q6ULP2	http://www.phosphosite.org/proteinAction.do?id=6223&showAllSites=true	102	CQLARKSS*GTGTEPV			KSS*GTGTEPVAK	2	621.292			4132	3921	3935	4140	3540	3749	4132	3888	3861	4048	21.3013	22.0688	22.233	21.2548	21.248	22.1028			2.721	2.825	2.263	2.692			-0.4716	0.5163	0.2964	0.0179			0.1597	0.1671
5	4	Adaptor/scaffold	AHNAK	AHNAK	§158	neuroblast differentiation-associated protein AHNAK isoform 1	Q09666	http://www.phosphosite.org/proteinAction.do?id=6031&showAllSites=true	629	ITVTRRVT*AYTVDVT	AurB, PKACA		RVT*AYTVDVTGR	3	473.233	11401		11723				11394	11464	11726	11737	11770	11733	39.8088	40.033	40.1327	39.7223	40.0903	40.2265	2.943		2.312				0.8192		-0.4088				0		0.0636
6	5	Adaptor/scaffold	AHNAK	AHNAK	§210	neuroblast differentiation-associated protein AHNAK isoform 1	Q09666	http://www.phosphosite.org/proteinAction.do?id=6031&showAllSites=true	629	KTVIRLPS*GSGAASP			LPS*GSGAASPTGSAVDIR	2	861.907	13013	12998	13232	13326	13238	13330	13024	13049	13238	13394	13319	13330	43.8537	43.9703	43.8498	43.8823	43.9427	43.8807	3.567	3.639	4.029	3.766	3.949	4.475	0.2134	-0.0661	0.8675	0.1404	0.0516	0.1626	0.1219	0.1459	0.1462	0.0789
7	6	Adaptor/scaffold	AHNAK	AHNAK	§210	neuroblast differentiation-associated protein AHNAK isoform 1	Q09666	http://www.phosphosite.org/proteinAction.do?id=6031&showAllSites=true	629	KTVIRLPS*GSGAASP			LPS*GSGAASPTGSAVDIR	2	861.907					13450	13129	13024	13049	13238	13394	13319	13330	43.8537	43.9703	43.8498	43.8823	43.9427	43.8807					3.785	4.335					0.1771	0.0547
8	7	Adaptor/scaffold	AHNAK	AHNAK	§210, §216	neuroblast differentiation-associated protein AHNAK isoform 1	Q09666	http://www.phosphosite.org/proteinAction.do?id=6031&showAllSites=true	629	KTVIRLPS*GSGAASP, PSGSGAAS*PTGSAVD	ERK2		LPS*GSGAAS*PTGSAVDIR	2	901.89	13758	13804	14010	14103	14160	14038	13801	13805	14120	14276	13959	14037	45.7803	45.8465	46.055	46.1008	46.1128	45.9047	3.172	4.011	3.834	3.497	4.026	4.166	0.2469	0.5644	0.5941	-2.3325	0.207	0.2375	0.0864	0.0663	0.0703	0.0485
9	8	Adaptor/scaffold	AHNAK	AHNAK	§210, §216	neuroblast differentiation-associated protein AHNAK isoform 1	Q09666	http://www.phosphosite.org/proteinAction.do?id=6031&showAllSites=true	629	KTVIRLPS*GSGAASP, PSGSGAAS*PTGSAVD	ERK2		LPS*GSGAAS*PTGSAVDIR	2	901.89	13989				14370	14251	13801	13805	14120	14276	13959	14037	45.7803	45.8465	46.055	46.1008	46.1128	45.9047	3.575				4.269	4.666	-0.1772				0.1966	0.2676	0.0437
10	9	Adaptor/scaffold	AHNAK	AHNAK	§210, §216	neuroblast differentiation-associated protein AHNAK isoform 1	Q09666	http://www.phosphosite.org/proteinAction.do?id=6031&showAllSites=true	629	KTVIRLPS*GSGAASP, PSGSGAAS*PTGSAVD	ERK2		LPS*GSGAAS*PTGSAVDIR	2	901.89					13959	13842	13801	13805	14120	14276	13959	14037	45.7803	45.8465	46.055	46.1008	46.1128	45.9047					3.991	4.096					0.2441	0.0753
11	10	Adaptor/scaffold	AHNAK	AHNAK	§210, §216	neuroblast differentiation-associated protein AHNAK isoform 1	Q09666	http://www.phosphosite.org/proteinAction.do?id=6031&showAllSites=true	629	KTVIRLPS*GSGAASP, PSGSGAAS*PTGSAVD	ERK2		LPS*GSGAAS*PTGSAVDIR	2	901.89					14596		13801	13805	14120	14276	13959	14037	45.7803	45.8465	46.055	46.1008	46.1128	45.9047					3.042						0.3631
12	11	Adaptor/scaffold	AHNAK	AHNAK	§5782	neuroblast differentiation-associated protein AHNAK isoform 1	Q09666	http://www.phosphosite.org/proteinAction.do?id=6031&showAllSites=true	629	KPRHRSNS*FSDEREF			SNS*FSDER	2	511.185	5210	5380	5701	5512	5526	5702	5227	5395	5701	5546	5581	5760	25.0053	25.5973	25.8548	24.85	25.0913	25.8795	2.155	2.302	2.29	2.167	2.104	2.185	0.1371	0.383	0.1007	0.2695	0.1758	0.1066	0.0997	0.091	0.0909	0.108
13	12	Adaptor/scaffold	AHNAK	AHNAK	§5790	neuroblast differentiation-associated protein AHNAK isoform 1	Q09666	http://www.phosphosite.org/proteinAction.do?id=6031&showAllSites=true	629	FSDEREFS*GPSTPTG			EFS*GPSTPTGTLEFEGGEVSLEGGK	2	1296.57			24096		24069																4.001		4.052				1.4665		0.1332				0.0116
14	13	Adaptor/scaffold	AHNAK	AHNAK	§5790, §5796	neuroblast differentiation-associated protein AHNAK isoform 1	Q09666	http://www.phosphosite.org/proteinAction.do?id=6031&showAllSites=true	629	FSDEREFS*GPSTPTG, FSGPSTPT*GTLEFEG			EFS*GPSTPT*GTLEFEGGEVSLEGGK	3	891.373				38818					38557	38818	38755				113.854	113.958	114.111					3.157						1.5991						0.0234
15	14	Adaptor/scaffold	AHNAK	AHNAK	§5794	neuroblast differentiation-associated protein AHNAK isoform 1	Q09666	http://www.phosphosite.org/proteinAction.do?id=6031&showAllSites=true	629	REFSGPST*PTGTLEF	ERK2		EFSGPST*PTGTLEFEGGEVSLEGGK	2	1296.57		23875		24258		24105	23774	23839	24080	24178	24067	24105	71.2425	71.4035	71.6715	71.487	71.4093	71.614		4.062		4.433		4.098		1.0159		0.0328		0.054		0.009		0.0414
16	15	Adaptor/scaffold	AHNAK	AHNAK	§5796	neuroblast differentiation-associated protein AHNAK isoform 1	Q09666	http://www.phosphosite.org/proteinAction.do?id=6031&showAllSites=true	629	FSGPSTPT*GTLEFEG			EFSGPSTPT*GTLEFEGGEVSLEGGK	3	864.718			24147																		5.157						0.3671						0.0211
17	16	Adaptor/scaffold	AHNAK	AHNAK	§5796	neuroblast differentiation-associated protein AHNAK isoform 1	Q09666	http://www.phosphosite.org/proteinAction.do?id=6031&showAllSites=true	629	FSGPSTPT*GTLEFEG			EFSGPSTPT*GTLEFEGGEVSLEGGK	3	864.718			24328																		3.829						0.495						0.004
18	17	Adaptor/scaffold	AHNAK	AHNAK	§5798	neuroblast differentiation-associated protein AHNAK isoform 1	Q09666	http://www.phosphosite.org/proteinAction.do?id=6031&showAllSites=true	629	GPSTPTGT*LEFEGGE	mTOR		EFSGPSTPTGT*LEFEGGEVSLEGGK	3	864.718	23738	23741	24785	24245	24344	24126													5.751	5.029	3.785	5.192	4.638	6.436	0.2518	0.8811	0.1273	0.5182	0.5363	0.538	0.0207	0.0515	0.1195	0.0685
19	18	Adaptor/scaffold	AHNAK	AHNAK	§5798	neuroblast differentiation-associated protein AHNAK isoform 1	Q09666	http://www.phosphosite.org/proteinAction.do?id=6031&showAllSites=true	629	GPSTPTGT*LEFEGGE	mTOR		EFSGPSTPTGT*LEFEGGEVSLEGGK	3	864.718			23909	24953																	4.942	3.543					0.6901	0.8671					0.0165	0.0471
20	19	Adaptor/scaffold	AHNAK	AHNAK	§5798	neuroblast differentiation-associated protein AHNAK isoform 1	Q09666	http://www.phosphosite.org/proteinAction.do?id=6031&showAllSites=true	629	GPSTPTGT*LEFEGGE	mTOR		EFSGPSTPTGT*LEFEGGEVSLEGGK	3	864.718			23885	24464																	3.873	3.957					0.3576	0.5204					0.0248	0.0202
21	20	Adaptor/scaffold	AHNAK	AHNAK	§5798	neuroblast differentiation-associated protein AHNAK isoform 1	Q09666	http://www.phosphosite.org/proteinAction.do?id=6031&showAllSites=true	629	GPSTPTGT*LEFEGGE	mTOR		EFSGPSTPTGT*LEFEGGEVSLEGGK	3	864.718				24059																		3.563						0.7226						0.0399
22	21	Adaptor/scaffold	AKAP11	AKAP11	§1169	A-kinase anchor protein 11	Q9UKA4	http://www.phosphosite.org/proteinAction.do?id=15115&showAllSites=true	211	FMLKLMRS*LSEEVES			S*LSEEVESSESGELPEVDVK	2	1114.99		22156	22344	22574	22443	22441	22136	22180	22379	22603	22443	22445	66.948	67.0608	67.2125	67.4063	67.2087	67.3672		4.469	4.695	4.336	4.862	4.62		0.4714	1.0307	0.4389	0.4198	0.7414		0.0067	0.0019	0.0082
23	22	Adaptor/scaffold	AKAP11	AKAP11	§1169	A-kinase anchor protein 11	Q9UKA4	http://www.phosphosite.org/proteinAction.do?id=15115&showAllSites=true	211	FMLKLMRS*LSEEVES			S*LSEEVESSESGELPEVDVK	2	1114.99		22218					22136	22180	22379	22603	22443	22445	66.948	67.0608	67.2125	67.4063	67.2087	67.3672		4.214						0.7267						0.01
24	23	Adaptor/scaffold	AKAP12	AKAP12	§627	A-kinase anchor protein 12 isoform 1	Q02952	http://www.phosphosite.org/proteinAction.do?id=7607&showAllSites=true	191	KKRVRRPS*ESDKEDE	PKG1		RPS*ESDKEDELDK	2	814.346	4618	4752	5075	4985	4887	5085	4626	4735	5076	4884	4887	5095	23.6817	24.1645	24.3642	23.3853	23.4992	24.3895	3.256	2.99	2.417	2.705	3.257	3.334	0.0274	-0.3703	-0.0767	-0.1044	0.039	-0.4439	0.1025	0.1615	0.1332	0.1388
25	24	Adaptor/scaffold	AKAP12	AKAP12	§696	A-kinase anchor protein 12 isoform 1	Q02952	http://www.phosphosite.org/proteinAction.do?id=7607&showAllSites=true	191	KKRARRGS*SSDEEGG			RGS*SSDEEGGPK	2	643.256					2698	2628			2749	2945	3086	3194			17.5838	18.3197	18.9125	19.5033					1.903	2.766					0.8211	0.8227
26	25	Adaptor/scaffold	AKAP13; AKAP13; AKAP13	AKAP13; AKAP13 iso2; AKAP13 iso4	§1600; §1604; §1582	A-kinase anchor protein 13 isoform 1	Q12802; Q12802-2; Q12802-4	http://www.phosphosite.org/proteinAction.do?id=5723&showAllSites=true	308; 308; 305	RPPIHRRS*FSLEGLT; SADFNYRS*FSLEGLT; DAEMNHRS*FSLEGLT			S*FSLEGLTGGAGVGNKPSSSLEVSSANAEELR	3	1077.51	23931		24154				23931	24007	24164	24325			71.6308	71.8527	71.8943	71.8785			3.243		4.201				-2.1772		0.4952				0		0.0401
27	26	Adaptor/scaffold	AKAP13; AKAP13; AKAP13	AKAP13; AKAP13 iso2; AKAP13 iso4	§1602; §1606; §1584	A-kinase anchor protein 13 isoform 1	Q12802; Q12802-2; Q12802-4	http://www.phosphosite.org/proteinAction.do?id=5723&showAllSites=true	308; 308; 305	PIHRRSFS*LEGLTGG; DFNYRSFS*LEGLTGG; EMNHRSFS*LEGLTGG			SFS*LEGLTGGAGVGNKPSSSLEVSSANAEELR	3	1077.51			24221																		3.21						0.4952						0.0933
28	27	Adaptor/scaffold	AKAP13; AKAP13; AKAP13	AKAP13; AKAP13 iso2; AKAP13 iso4	§2398; §2402; §2378	A-kinase anchor protein 13 isoform 1	Q12802; Q12802-2; Q12802-4	http://www.phosphosite.org/proteinAction.do?id=5723&showAllSites=true	308; 308; 305	TPLPEDCS*PTHSPRV; TPLPEDCS*PTHSPRV; TPLPEDCS*PTHSPRV			DMAECSTPLPEDCS*PTHSPR	3	789.641			11719			11723															2.304			2.5			0.0645			-0.4678			0.0329
29	28	Adaptor/scaffold	AKAP13; AKAP13; AKAP13	AKAP13; AKAP13 iso2; AKAP13 iso4	§2400; §2404; §2380	A-kinase anchor protein 13 isoform 1	Q12802; Q12802-2; Q12802-4	http://www.phosphosite.org/proteinAction.do?id=5723&showAllSites=true	308; 308; 305	LPEDCSPT*HSPRVLF; LPEDCSPT*HSPRVLF; LPEDCSPT*HSPRVLF			DMAECSTPLPEDCSPT*HSPR	3	789.641	11434				11782		11434	11499	11726	11779	11791	11775	40.0675	40.136	40.1327	39.8262	40.1435	40.332	3.524				2.928		-0.0355				0.2898		0.0011
30	29	Adaptor/scaffold	AKAP13; AKAP13; AKAP13	AKAP13; AKAP13 iso2; AKAP13 iso4	§2402; §2406; §2382	A-kinase anchor protein 13 isoform 1	Q12802; Q12802-2; Q12802-4	http://www.phosphosite.org/proteinAction.do?id=5723&showAllSites=true	308; 308; 305	EDCSPTHS*PRVLFRS; EDCSPTHS*PRVLFRS; EDCSPTHS*PRVLFRS			DMAECSTPLPEDCSPTHS*PR	3	789.641						11741																		2.261						-0.4678
31	30	Adaptor/scaffold	AKAP13; AKAP13; AKAP13	AKAP13; AKAP13 iso2; AKAP13 iso4	§2411; §2415; §2391	A-kinase anchor protein 13 isoform 1	Q12802; Q12802-2; Q12802-4	http://www.phosphosite.org/proteinAction.do?id=5723&showAllSites=true	308; 308; 305	RVLFRSNT*EEALKGG; RVLFRSNT*EEALKGG; RVLFRSNT*EEALKGG			SNT*EEALK	2	486.208	4883	5021					4880	5021	5400	5217	5188	5361	24.2398	24.8683	25.0745	24.1167	24.1932	24.988	2.135	1.908					0.264	0.4974					0.1622	0.0943
32	31	Adaptor/scaffold	AKAP13; AKAP13; AKAP13	AKAP13; AKAP13 iso2; AKAP13 iso4	§2467; §2471; §2447	A-kinase anchor protein 13 isoform 1	Q12802; Q12802-2; Q12802-4	http://www.phosphosite.org/proteinAction.do?id=5723&showAllSites=true	308; 308; 305	SLPRRAET*FGGFDSH; SLPRRAET*FGGFDSH; SLPRRAET*FGGFDSH			AET*FGGFDSH	2	574.208	14110						14110	14162	14288	14423			46.5823	46.7457	46.4905	46.4652			1.826						0.7797						0.0643
33	32	Adaptor/scaffold	AKAP13; AKAP13; AKAP13	AKAP13; AKAP13 iso2; AKAP13 iso4	§2467; §2471; §2447	A-kinase anchor protein 13 isoform 1	Q12802; Q12802-2; Q12802-4	http://www.phosphosite.org/proteinAction.do?id=5723&showAllSites=true	308; 308; 305	SLPRRAET*FGGFDSH; SLPRRAET*FGGFDSH; SLPRRAET*FGGFDSH			AET*FGGFDSHQMNASK	2	903.861	13437	13484	13653	13808			13437	13490	13658	13835	13760	13680	44.9453	45.0722	44.9013	44.9977	45.0583	45.0157	3.052	3.543	3.234	3.138			-0.8499	0.1071	0.8616	0.3486			0.3301	0.4293	0.2377	0.279
34	33	Adaptor/scaffold	AKAP13; AKAP13; AKAP13	AKAP13; AKAP13 iso2; AKAP13 iso4	§2467; §2471; §2447	A-kinase anchor protein 13 isoform 1	Q12802; Q12802-2; Q12802-4	http://www.phosphosite.org/proteinAction.do?id=5723&showAllSites=true	308; 308; 305	SLPRRAET*FGGFDSH; SLPRRAET*FGGFDSH; SLPRRAET*FGGFDSH			AET*FGGFDSHQM#NASK	2	911.859	10837	10964	11209	11187			10838	10964	11211	11174		11239	38.391	38.771	38.8475	38.3		39	2.943	3.613	2.96	3.148			0.5205	0.404	1.357	-0.5506			0.3587	0.4542	0.4391	0.3459
35	34	Adaptor/scaffold	AKAP13; AKAP13; AKAP13	AKAP13; AKAP13 iso2; AKAP13 iso4	§2467; §2471; §2447	A-kinase anchor protein 13 isoform 1	Q12802; Q12802-2; Q12802-4	http://www.phosphosite.org/proteinAction.do?id=5723&showAllSites=true	308; 308; 305	SLPRRAET*FGGFDSH; SLPRRAET*FGGFDSH; SLPRRAET*FGGFDSH			RAET*FGGFDSHQMNASK	3	654.944	11277	11316	11588	11600			11331	11316	11604	11632	11667	11608	39.6483	39.721	39.8243	39.4547	39.8278	39.9073	3.103	3.563	3.294	2.869			0.4843	0.3441	0.0672	0.3822			0.1996	0.2819	0.2392	0.1351
36	35	Adaptor/scaffold	AKAP13; AKAP13; AKAP13	AKAP13; AKAP13 iso2; AKAP13 iso4	§2561, §2566; §2565, §2570; §2541, §2546	A-kinase anchor protein 13 isoform 1	Q12802; Q12802-2; Q12802-4	http://www.phosphosite.org/proteinAction.do?id=5723&showAllSites=true	308; 308; 305	SERALTRS*LSRPSSL, TRSLSRPS*SLIEQEK; SERALTRS*LSRPSSL, TRSLSRPS*SLIEQEK; SERALTRS*LSRPSSL, TRSLSRPS*SLIEQEK			S*LSRPS*SLIEQEK	2	817.365						15312																		2.788						0.4784
37	36	Adaptor/scaffold	AKAP13; AKAP13; AKAP13	AKAP13; AKAP13 iso2; AKAP13 iso4	§2561, §2567; §2565, §2571; §2541, §2547	A-kinase anchor protein 13 isoform 1	Q12802; Q12802-2; Q12802-4	http://www.phosphosite.org/proteinAction.do?id=5723&showAllSites=true	308; 308; 305	SERALTRS*LSRPSSL, RSLSRPSS*LIEQEKQ; SERALTRS*LSRPSSL, RSLSRPSS*LIEQEKQ; SERALTRS*LSRPSSL, RSLSRPSS*LIEQEKQ			S*LSRPSS*LIEQEK	2	817.365			15447																		2.784						0.3438						0.0092
38	37	Adaptor/scaffold	AKAP13; AKAP13; AKAP13	AKAP13; AKAP13 iso2; AKAP13 iso4	§2563; §2567; §2543	A-kinase anchor protein 13 isoform 1	Q12802; Q12802-2; Q12802-4	http://www.phosphosite.org/proteinAction.do?id=5723&showAllSites=true	308; 308; 305	RALTRSLS*RPSSLIE; RALTRSLS*RPSSLIE; RALTRSLS*RPSSLIE			SLS*RPSSLIEQEK	3	518.591	13070				13320		13087	13112	13301	13415	13320	13302	44.0118	44.1262	44.0128	43.9373	44.1025	44.088	2.308				2.537		0.4804				0.5207		0.0582
39	38	Adaptor/scaffold	AKAP13; AKAP13; AKAP13	AKAP13; AKAP13 iso2; AKAP13 iso4	§2563, §2566; §2567, §2570; §2543, §2546	A-kinase anchor protein 13 isoform 1	Q12802; Q12802-2; Q12802-4	http://www.phosphosite.org/proteinAction.do?id=5723&showAllSites=true	308; 308; 305	RALTRSLS*RPSSLIE, TRSLSRPS*SLIEQEK; RALTRSLS*RPSSLIE, TRSLSRPS*SLIEQEK; RALTRSLS*RPSSLIE, TRSLSRPS*SLIEQEK			SLS*RPS*SLIEQEK	2	817.365	15198				15706		15249	15212	15485	15591	15706	15381	49.437	49.3538	49.5517	49.4178	49.6132	49.2535	2.731				2.559		0.8703				0.4044		0.0026
40	39	Adaptor/scaffold	AKAP13; AKAP13; AKAP13	AKAP13; AKAP13 iso2; AKAP13 iso4	§2563, §2567; §2567, §2571; §2543, §2547	A-kinase anchor protein 13 isoform 1	Q12802; Q12802-2; Q12802-4	http://www.phosphosite.org/proteinAction.do?id=5723&showAllSites=true	308; 308; 305	RALTRSLS*RPSSLIE, RSLSRPSS*LIEQEKQ; RALTRSLS*RPSSLIE, RSLSRPSS*LIEQEKQ; RALTRSLS*RPSSLIE, RSLSRPSS*LIEQEKQ			SLS*RPSS*LIEQEK	2	817.365			15440	15537	15486																2.479	2.392	2.056				0.3072	0.0445	0.3174				0.0031	0.0018
41	40	Adaptor/scaffold	AKAP13; AKAP13; AKAP13	AKAP13; AKAP13 iso2; AKAP13 iso4	§2566; §2570; §2546	A-kinase anchor protein 13 isoform 1	Q12802; Q12802-2; Q12802-4	http://www.phosphosite.org/proteinAction.do?id=5723&showAllSites=true	308; 308; 305	TRSLSRPS*SLIEQEK; TRSLSRPS*SLIEQEK; TRSLSRPS*SLIEQEK			SLSRPS*SLIEQEK	3	518.591		13076																		2.419						0.1251						0.007
42	41	Adaptor/scaffold	AKAP13; AKAP13; AKAP13	AKAP13; AKAP13 iso2; AKAP13 iso4	§2567; §2571; §2547	A-kinase anchor protein 13 isoform 1	Q12802; Q12802-2; Q12802-4	http://www.phosphosite.org/proteinAction.do?id=5723&showAllSites=true	308; 308; 305	RSLSRPSS*LIEQEKQ; RSLSRPSS*LIEQEKQ; RSLSRPSS*LIEQEKQ			PSS*LIEQEK	2	555.758	7397	7536			7837	7895	7425	7548	7870	7768	7883	7895	30.0742	30.5157	30.6743	29.9528	30.5388	30.9368	2.13	2.07			2.274	2.532	0.3797	-0.0742			0.5449	0.6085	0.1528	0.2023
43	42	Adaptor/scaffold	AKAP13; AKAP13; AKAP13	AKAP13; AKAP13 iso2; AKAP13 iso4	§2699; §2703; §2679	A-kinase anchor protein 13 isoform 1	Q12802; Q12802-2; Q12802-4	http://www.phosphosite.org/proteinAction.do?id=5723&showAllSites=true	308; 308; 305	TKLMRIPS*FFPSPEE; TKLMRIPS*FFPSPEE; TKLMRIPS*FFPSPEE			IPS*FFPSPEEPPSPSAPSIAK	2	1131.54	24669	24678	24918	25098			24614	24678	24920	25060		24881	73.485	73.5963	73.9093	73.8277		73.7358	3.751	4.483	4.051	3.773			-1.2961	0.8802	1.5992	0.8423			0.1623	0.1612	0.2043	0.145
44	43	Adaptor/scaffold	AKAP13; AKAP13; AKAP13	AKAP13; AKAP13 iso2; AKAP13 iso4	§2699; §2703; §2679	A-kinase anchor protein 13 isoform 1	Q12802; Q12802-2; Q12802-4	http://www.phosphosite.org/proteinAction.do?id=5723&showAllSites=true	308; 308; 305	TKLMRIPS*FFPSPEE; TKLMRIPS*FFPSPEE; TKLMRIPS*FFPSPEE			IPS*FFPSPEEPPSPSAPSIAK	2	1131.54	24692						24614	24678	24920	25060		24881	73.485	73.5963	73.9093	73.8277		73.7358	3.84						0.1702						0.1405
45	44	Adaptor/scaffold	AKAP13; AKAP13; AKAP13	AKAP13; AKAP13 iso2; AKAP13 iso4	§2699; §2703; §2679	A-kinase anchor protein 13 isoform 1	Q12802; Q12802-2; Q12802-4	http://www.phosphosite.org/proteinAction.do?id=5723&showAllSites=true	308; 308; 305	TKLMRIPS*FFPSPEE; TKLMRIPS*FFPSPEE; TKLMRIPS*FFPSPEE			IPS*FFPSPEEPPSPSAPSIAK	3	754.696	24703	24748		25064	24976	24970	24698	24763	24920	25064	24907	24944	73.7113	73.8762	73.9093	73.884	73.6633	73.9075	2.909	3.81		2.892	3.256	3	-0.4681	-0.6964		-0.1263	-0.1635	-0.6401	0.0194	0.0254		0.0472
46	45	Adaptor/scaffold	AKAP13; AKAP13; AKAP13	AKAP13; AKAP13 iso2; AKAP13 iso4	§2699; §2703; §2679	A-kinase anchor protein 13 isoform 1	Q12802; Q12802-2; Q12802-4	http://www.phosphosite.org/proteinAction.do?id=5723&showAllSites=true	308; 308; 305	TKLMRIPS*FFPSPEE; TKLMRIPS*FFPSPEE; TKLMRIPS*FFPSPEE			IPS*FFPSPEEPPSPSAPSIAK	3	754.696	24659						24698	24763	24920	25064	24907	24944	73.7113	73.8762	73.9093	73.884	73.6633	73.9075	3.38						-0.0031						0.0393
47	46	Adaptor/scaffold	AKAP13; AKAP13; AKAP13	AKAP13; AKAP13 iso2; AKAP13 iso4	§2703; §2707; §2683	A-kinase anchor protein 13 isoform 1	Q12802; Q12802-2; Q12802-4	http://www.phosphosite.org/proteinAction.do?id=5723&showAllSites=true	308; 308; 305	RIPSFFPS*PEEPPSP; RIPSFFPS*PEEPPSP; RIPSFFPS*PEEPPSP			IPSFFPS*PEEPPSPSAPSIAK	3	754.696			24924																		3.898						-0.4106						0.0265
48	47	Adaptor/scaffold	AKAP8	AKAP8	§323	A-kinase anchor protein 8	O43823	http://www.phosphosite.org/proteinAction.do?id=5758&showAllSites=true	76	TKLARVDS*EGDFSEN			VDS*EGDFSENDDAAGDFR	2	1013.37	15323	15288	15559	15630	15635	15477	15375	15296	15611	15654	15635	15486	49.7557	49.5565	49.8808	49.58	49.8855	49.5183	4.792	4.748	5.077	4.959	4.877	5.273	1.4886	0.5408	-0.6578	-0.4417	0.2029	0.3264	0.2735	0.2791	0.2722	0.2695
49	48	Adaptor/scaffold	AKAP8	AKAP8	§323, §328	A-kinase anchor protein 8	O43823	http://www.phosphosite.org/proteinAction.do?id=5758&showAllSites=true	76	TKLARVDS*EGDFSEN, VDSEGDFS*ENDDAAG			VDS*EGDFS*ENDDAAGDFR	2	1053.35		17894	18072	18484	18163	18220	17663	17415	17801	18107	17914	17700	55.5177	54.838	55.4703	55.0728	55.5125	55.1018		3.367	3.905	3.996	3.119	2.128		0.3706	1.3996	1.6678	0.4357	0.499		0.5295	0.5097	0.4319
50	49	Adaptor/scaffold	AKAP8	AKAP8	§323, §328	A-kinase anchor protein 8	O43823	http://www.phosphosite.org/proteinAction.do?id=5758&showAllSites=true	76	TKLARVDS*EGDFSEN, VDSEGDFS*ENDDAAG			VDS*EGDFS*ENDDAAGDFR	2	1053.35		17099		18107	17869	17712	17663	17415	17801	18107	17914	17700	55.5177	54.838	55.4703	55.0728	55.5125	55.1018		3.075		4.099	3.93	3.89		0.6513		0.0024	1.6117	0.2421		0.328		0.4725
51	50	Adaptor/scaffold	AKAP8	AKAP8	§323, §328	A-kinase anchor protein 8	O43823	http://www.phosphosite.org/proteinAction.do?id=5758&showAllSites=true	76	TKLARVDS*EGDFSEN, VDSEGDFS*ENDDAAG			VDS*EGDFS*ENDDAAGDFR	2	1053.35				18543	17927	17949	17663	17415	17801	18107	17914	17700	55.5177	54.838	55.4703	55.0728	55.5125	55.1018				3.901	3.995	4.047				0.3827	0.5067	1.3195				0.4954
52	51	Adaptor/scaffold	AKAP8	AKAP8	§323, §328	A-kinase anchor protein 8	O43823	http://www.phosphosite.org/proteinAction.do?id=5758&showAllSites=true	76	TKLARVDS*EGDFSEN, VDSEGDFS*ENDDAAG			VDS*EGDFS*ENDDAAGDFR	2	1053.35						38811	17663	17415	17801	18107	17914	17700	55.5177	54.838	55.4703	55.0728	55.5125	55.1018						1.721						1.3113
53	52	Adaptor/scaffold	AMOTL1	AMOTL1	§809	angiomotin-like protein 1	Q8IY63	http://www.phosphosite.org/proteinAction.do?id=6998&showAllSites=true	107	GTHSRQTS*LTSSQLA			QTS*LTSSQLAEEK	2	751.343				9763			9395		9810	9763			34.8097		35.3845	34.7355						2.569						0.7089						0.1205
54	53	Adaptor/scaffold	ANK3; ANK3; ANK3	ANK3; ANK3 iso4; ANK3 iso5	§1459; §1451; §1444	ankyrin-3 isoform 2	Q12955; Q12955-4; Q12955-5	http://www.phosphosite.org/proteinAction.do?id=5207&showAllSites=true	480; 204; 203	EKTDRRQS*FASLALR; EKTDRRQS*FASLALR; EKTDRRQS*FASLALR			RQS*FASLALR	2	614.813		15234	15487			15382	15228	15212	15443	15528	15524	15382	49.3845	49.3538	49.442	49.2623	49.5063	49.1998		2.146	1.772			2.329		0.3079	-1.4758			-0.8291		0.2299	0.2309
55	54	Adaptor/scaffold	ANK3; ANK3; ANK3	ANK3; ANK3 iso4; ANK3 iso5	§959; §960; §953	ankyrin-3 isoform 2	Q12955; Q12955-4; Q12955-5	http://www.phosphosite.org/proteinAction.do?id=5207&showAllSites=true	480; 204; 203	TREFDSDS*LRHYSWA; TREFDSDS*LRHYSWA; TREFDSDS*LRHYSWA			EFDSDS*LR	2	524.703			9402				8996	9112	9399	9308	9461	9491	33.8273	34.2452	34.3448	33.7562	34.3718	34.691			1.745						0.036						0.0473
56	55	Adaptor/scaffold	APBA2	APBA2	478	amyloid beta A4 precursor protein-binding family A member 2 isoform b	Q99767	http://www.phosphosite.org/proteinAction.do?id=7145&showAllSites=true	83	ARRRMPRS*ASQDCIE			S*ASQDCIETTPGAQEGK	2	929.88	7624																		2.315						-0.641						0.0051
57	56	Adaptor/scaffold	BAIAP2L1	IRTKS	§293	brain-specific angiogenesis inhibitor 1-associated protein 2-like protein 1	Q9UHR4	http://www.phosphosite.org/proteinAction.do?id=7791&showAllSites=true	57	PAPSGRAY*TSPLIDM			AY*TSPLIDMFNNPATAAPNSQR	3	820.374	29343		29677																3.621		3.006				2.8846		-0.7124				0.0241		0.0337
58	57	Adaptor/scaffold	BAIAP2L1	IRTKS	§293	brain-specific angiogenesis inhibitor 1-associated protein 2-like protein 1	Q9UHR4	http://www.phosphosite.org/proteinAction.do?id=7791&showAllSites=true	57	PAPSGRAY*TSPLIDM			AY*TSPLIDM#FNNPATAAPNSQR	3	825.705				23730																		3.208						1.3023						0.0409
59	58	Adaptor/scaffold	BAIAP2L1	IRTKS	294	brain-specific angiogenesis inhibitor 1-associated protein 2-like protein 1	Q9UHR4	http://www.phosphosite.org/proteinAction.do?id=7791&showAllSites=true	57	APSGRAYT*SPLIDMF			AYT*SPLIDMFNNPATAAPNSQR	3	820.374		29364					29402	29364	29582	29890	29716	29669	86.6872	86.6422	86.6392	87.0332	86.7373	86.7372		3.824						0.132						0.0089
60	59	Adaptor/scaffold	BAIAP2L1	IRTKS	294	brain-specific angiogenesis inhibitor 1-associated protein 2-like protein 1	Q9UHR4	http://www.phosphosite.org/proteinAction.do?id=7791&showAllSites=true	57	APSGRAYT*SPLIDMF			AYT*SPLIDM#FNNPATAAPNSQR	3	825.705				23707			23480	23419	23534	23707	23542	23600	70.443	70.2973	70.2368	70.4422	70.0387	70.361				3.445						0.7626						0.0111
61	60	Adaptor/scaffold	BAIAP2L1	IRTKS	§331	brain-specific angiogenesis inhibitor 1-associated protein 2-like protein 1	Q9UHR4	http://www.phosphosite.org/proteinAction.do?id=7791&showAllSites=true	57	PSLQRSVS*VATGLNM			SVS*VATGLNMMK	2	659.301	19602	19523	19779	19923	19811	19783	19658	19523	19838	19978	19825	19799	60.5722	60.3137	60.6708	60.6068	60.4087	60.4983	2.503	2.347	2.673	2.695	2.722	2.636	1.2972	1.2956	1.0697	1.0189	1.096	0.8711	0.137	0.0817	0.1282	0.1585
62	61	Adaptor/scaffold	BAIAP2L1	IRTKS	§331	brain-specific angiogenesis inhibitor 1-associated protein 2-like protein 1	Q9UHR4	http://www.phosphosite.org/proteinAction.do?id=7791&showAllSites=true	57	PSLQRSVS*VATGLNM			SVS*VATGLNMM#K	2	667.298	13765	13808	13976	14092	14148	14021	13801	13868	14015	14092	14096	14016	45.7803	46.006	45.7857	45.778	45.8983	45.8495	2.853	2.742	2.557	2.934	2.491	2.696	0.1477	0.2243	0.0681	0.2445	0.1958	0.1129	0.0857	0.093	0.0742	0.0726
63	62	Adaptor/scaffold	BAIAP2L1	IRTKS	§331	brain-specific angiogenesis inhibitor 1-associated protein 2-like protein 1	Q9UHR4	http://www.phosphosite.org/proteinAction.do?id=7791&showAllSites=true	57	PSLQRSVS*VATGLNM			SVS*VATGLNM#MK	2	667.298	15148	15129	15404	15467															2.677	2.526	2.793	2.772			0.7966	1.2957	0.9868	1.4053			0.0935	0.0586	0.0636	0.0688
64	63	Adaptor/scaffold	BAIAP2L1	IRTKS	§331	brain-specific angiogenesis inhibitor 1-associated protein 2-like protein 1	Q9UHR4	http://www.phosphosite.org/proteinAction.do?id=7791&showAllSites=true	57	PSLQRSVS*VATGLNM			SVS*VATGLNM#MK	2	667.298	14938	14905	15094	15208															2.5	2.639	2.434	2.389			0.3478	0.1861	0.1249	-0.1367			0.1003	0.0418	0.0919	0.0607
65	64	Adaptor/scaffold	BAIAP2L1	IRTKS	§331	brain-specific angiogenesis inhibitor 1-associated protein 2-like protein 1	Q9UHR4	http://www.phosphosite.org/proteinAction.do?id=7791&showAllSites=true	57	PSLQRSVS*VATGLNM			SVS*VATGLNM#MK	2	667.298		14892																		2.601						0.1861						0.0446
66	65	Adaptor/scaffold	BAIAP2L1	IRTKS	§331	brain-specific angiogenesis inhibitor 1-associated protein 2-like protein 1	Q9UHR4	http://www.phosphosite.org/proteinAction.do?id=7791&showAllSites=true	57	PSLQRSVS*VATGLNM			SVS*VATGLNM#M#K	2	675.296			10324	10263			9914	10030	10299	10263	10422	10389	36.0728	36.503	36.594	35.9627	36.767	36.9085			2.581	2.216					-0.0083	0.3132					0.0787	0.1961
67	66	Adaptor/scaffold	BAIAP2L1	IRTKS	§414	brain-specific angiogenesis inhibitor 1-associated protein 2-like protein 1	Q9UHR4	http://www.phosphosite.org/proteinAction.do?id=7791&showAllSites=true	57	AVTVPTPS*PTPVRSI			LLEENETEAVTVPTPS*PTPVR	2	1180.08		18410					18398	18410	18557	18655	18418	18476	57.3753	57.0673	57.3972	57.2252	56.7913	57.1013		4.182						0.2338						0.0978
68	67	Adaptor/scaffold	BAIAP2L1	IRTKS	§414	brain-specific angiogenesis inhibitor 1-associated protein 2-like protein 1	Q9UHR4	http://www.phosphosite.org/proteinAction.do?id=7791&showAllSites=true	57	AVTVPTPS*PTPVRSI			LLEENETEAVTVPTPS*PTPVR	3	787.053	18316		18453	18572			18419	18316	18557	18782	18460	18434	57.4273	57.118	57.3972	57.2803	56.8992	56.9892	4.461		3.31	3.578			0.3866		0.5486	0.6244			0.0406		0	0.0758
69	68	Adaptor/scaffold	BAIAP2L1	IRTKS	§414	brain-specific angiogenesis inhibitor 1-associated protein 2-like protein 1	Q9UHR4	http://www.phosphosite.org/proteinAction.do?id=7791&showAllSites=true	57	AVTVPTPS*PTPVRSI			LLEENETEAVTVPTPS*PTPVR	3	787.053			18663	18782			18419	18316	18557	18782	18460	18434	57.4273	57.118	57.3972	57.2803	56.8992	56.9892			2.849	3.557					0.5027	0.5787					0.0037	0.082
70	69	Adaptor/scaffold	BAIAP2L1	IRTKS	§416	brain-specific angiogenesis inhibitor 1-associated protein 2-like protein 1	Q9UHR4	http://www.phosphosite.org/proteinAction.do?id=7791&showAllSites=true	57	TVPTPSPT*PVRSIST			LLEENETEAVTVPTPSPT*PVR	3	787.053	18525	18233				18380													3.396	3.339				3.547	0.5373	0.4766				1.3712	0.0348	0.043
71	70	Adaptor/scaffold	BAIAP2L2; BAIAP2L2	BAIAP2L2; BAIAP2L2 iso2	§299; §299	brain-specific angiogenesis inhibitor 1-associated protein 2-like protein 2	Q6UXY1; Q6UXY1-2	http://www.phosphosite.org/proteinAction.do?id=18397&showAllSites=true	59; 57	RSLPRTPS*ASSLYSG; RSLPRTPS*ASSLYSG			TPS*ASSLYSGSAQSSR	2	833.359			10913	10881																	3.322	2.741					0.7422	-0.2838					0.0059	0.0797
72	71	Adaptor/scaffold	BECN1	beclin 1	§64	beclin-1	Q14457	http://www.phosphosite.org/proteinAction.do?id=14839&showAllSites=true	52	TQEEETNS*GEEPFIE			PGETQEEETNS*GEEPFIETPR	3	819.343			16402																		2.527						-0.6436						0.0164
73	72	Adaptor/scaffold	BECN1	beclin 1	§93	beclin-1	Q14457	http://www.phosphosite.org/proteinAction.do?id=14839&showAllSites=true	52	ARMMSTES*ANSFTLI			M#M#STES*ANSFTLIGEASDGGTMENLSR	3	983.405	25074																		3.135						4.9955						0.0666
74	73	Adaptor/scaffold	CABLES1	CABLES1	§242	CDK5 and ABL1 enzyme substrate 1 isoform 2	Q8TDN4	http://www.phosphosite.org/proteinAction.do?id=23560&showAllSites=true	68	GSRGRLNS*FTQGILP			LNS*FTQGILPIAF	2	750.879	36254	36250					36307	36250	36552	36740	36654	36618	106.776	106.648	106.815	106.822	106.8	106.815	2.464	2.157					0.7052	0.7916					0.1766	0.1306
75	74	Adaptor/scaffold	CABLES1	CABLES1	§290	CDK5 and ABL1 enzyme substrate 1 isoform 2	Q8TDN4	http://www.phosphosite.org/proteinAction.do?id=23560&showAllSites=true	68	RRLISQRS*SLETLED			S*SLETLEDIEENAPLR	2	948.435		25820																		3.375						-0.2771						0.0218
76	75	Adaptor/scaffold	CABLES1	CABLES1	§415	CDK5 and ABL1 enzyme substrate 1 isoform 2	Q8TDN4	http://www.phosphosite.org/proteinAction.do?id=23560&showAllSites=true	68	AFGARRNT*IDSTSSF			RNT*IDSTSSFSQFR	2	863.383				15263		15070	14895	14918	15170	15255	15251	15087	48.6483	48.6283	48.7537	48.5815	48.8142	48.5238				2.642		2.885				0.2271		-0.1228				0.1759
77	76	Adaptor/scaffold	CABLES1	CABLES1	§418	CDK5 and ABL1 enzyme substrate 1 isoform 2	Q8TDN4	http://www.phosphosite.org/proteinAction.do?id=23560&showAllSites=true	68	ARRNTIDS*TSSFSQF			RNTIDS*TSSFSQFR	3	575.925	14873	14859	15177		15232	15069	14934	14859	15128	15255	15251	15087	48.6483	48.6283	48.6413	48.5815	48.8142	48.5238	3.321	3.001	2.772		2.929	3.055	0.42	0.5283	0.3027		0.2737	0.4787	0.0063	0.0358	0.0219
78	77	Adaptor/scaffold	CCM2	CCM2	§393	malcavernin isoform 1	Q9BSQ5	http://www.phosphosite.org/proteinAction.do?id=15831&showAllSites=true	49	GRHRRALS*TTSSSTT			ALS*TTSSSTTNGNR	2	738.82			5008	4818			4521	4672	4992	4818	4826	4990	23.4572	24.0318	24.1857	23.2022	23.3633	24.1622			3.356	2.987					-0.3524	-0.4925					0.0063	0.0527
79	78	Adaptor/scaffold	CCM2	CCM2	§394	malcavernin isoform 1	Q9BSQ5	http://www.phosphosite.org/proteinAction.do?id=15831&showAllSites=true	49	RHRRALST*TSSSTTN			ALST*TSSSTTNGNR	2	738.82	4520					5010													3.614					3.242	1.7407					1.3318	0.0062
80	79	Adaptor/scaffold	CGN	CGN	§131	cingulin	Q9P2M7	http://www.phosphosite.org/proteinAction.do?id=7138&showAllSites=true	136	GKLLRSHS*QASLAGP			SHS*QASLAGPGPVDPSNR	2	928.918	8752	8834	9117	9091	9285	9278	8807	8881	9117	9158	9314	9281	33.3805	33.6962	33.8448	33.3088	34.0103	34.1832	4.386	4.362	4.708	4.038	4.267	4.325	-0.2178	-0.1977	-0.1005	0.2509	-0.286	-0.4287	0.0725	0.0802	0.0725	0.0795
81	80	Adaptor/scaffold	CGN	CGN	§131	cingulin	Q9P2M7	http://www.phosphosite.org/proteinAction.do?id=7138&showAllSites=true	136	GKLLRSHS*QASLAGP			SHS*QASLAGPGPVDPSNR	2	928.918					9271		8807	8881	9117	9158	9314	9281	33.3805	33.6962	33.8448	33.3088	34.0103	34.1832					4.457						-0.0478
82	81	Adaptor/scaffold	CGN	CGN	§131	cingulin	Q9P2M7	http://www.phosphosite.org/proteinAction.do?id=7138&showAllSites=true	136	GKLLRSHS*QASLAGP			SHS*QASLAGPGPVDPSNR	3	619.614	8713		9082		9253	9245													3.208		3.591		2.744	3.175	0.0558		0.0297		0.1355	-0.0568	0.0144		0.0608
83	82	Adaptor/scaffold	CGN	CGN	§131, §134	cingulin	Q9P2M7	http://www.phosphosite.org/proteinAction.do?id=7138&showAllSites=true	136	GKLLRSHS*QASLAGP, LRSHSQAS*LAGPGPV			SHS*QAS*LAGPGPVDPSNR	2	968.901	9639		10052	9948			9730	9805	10037	9948			35.6198	35.949	35.9467	35.3522			3.189		4.286	3.346			2.6396		0.3815	1.121			0.0408		0.0749	0.0198
84	83	Adaptor/scaffold	CGN	CGN	§131, §134	cingulin	Q9P2M7	http://www.phosphosite.org/proteinAction.do?id=7138&showAllSites=true	136	GKLLRSHS*QASLAGP, LRSHSQAS*LAGPGPV			SHS*QAS*LAGPGPVDPSNR	2	968.901			10032				9730	9805	10037	9948			35.6198	35.949	35.9467	35.3522					3.506						0.5002						0.0153
85	84	Adaptor/scaffold	CGN	CGN	§131, §134	cingulin	Q9P2M7	http://www.phosphosite.org/proteinAction.do?id=7138&showAllSites=true	136	GKLLRSHS*QASLAGP, LRSHSQAS*LAGPGPV			SHS*QAS*LAGPGPVDPSNR	3	646.27				9900			9667	9763	10058	9900	10166	10128	35.4672	35.8467	35.9977	35.3002	36.1197	36.2593				3.14						0.4292						0.0732
86	85	Adaptor/scaffold	CGN	CGN	§149	cingulin	Q9P2M7	http://www.phosphosite.org/proteinAction.do?id=7138&showAllSites=true	136	DPSNRSNS*MLELAPK			SNS*MLELAPK	2	585.267	15776	15738	15985	16073			15837	15800	16068	16073	16154	15988	50.9272	50.8103	51.0645	50.8135	51.104	50.7838	3.216	2.545	3.175	3.197			0.6035	0.5821	0.5356	0.6392			0.1662	0.0583	0.0636	0.0885
87	86	Adaptor/scaffold	CGN	CGN	§149	cingulin	Q9P2M7	http://www.phosphosite.org/proteinAction.do?id=7138&showAllSites=true	136	DPSNRSNS*MLELAPK			SNS*M#LELAPK	2	593.265	10633		10963	11133			10628	10739	11001	11133			37.865	38.2453	38.3248	37.7735			2.396		2.703	2.411			0.9513		0.8128	1.7264			0.1038		0.1616	0.1172
88	87	Adaptor/scaffold	CGN	CGN	§149	cingulin	Q9P2M7	http://www.phosphosite.org/proteinAction.do?id=7138&showAllSites=true	136	DPSNRSNS*MLELAPK			SNS*M#LELAPK	2	593.265				10925			10628	10739	11001	11133			37.865	38.2453	38.3248	37.7735						2.62						0.5483						0.1217
89	88	Adaptor/scaffold	CTNND1; CTNND1; CTNND1; CTNND1	CTNND1; CTNND1 iso3; CTNND1 iso4; CTNND1 iso22	§199; §199; §199; §98	catenin delta-1 isoform 1ABC	O60716; O60716-3; O60716-4; O60716-22	http://www.phosphosite.org/proteinAction.do?id=3241&showAllSites=true	108; 105; 106; 93	PYVGQAGT*ATLPRNF; PYVGQAGT*ATLPRNF; PYVGQAGT*ATLPRNF; PYVGQAGT*ATLPRNF			VGQAGT*ATLPR	2	575.784		8271																		2.355						-1.0797						0.044
90	89	Adaptor/scaffold	CTNND1; CTNND1; CTNND1; CTNND1	CTNND1; CTNND1 iso3; CTNND1 iso4; CTNND1 iso22	§201; §201; §201; §100	catenin delta-1 isoform 1ABC	O60716; O60716-3; O60716-4; O60716-22	http://www.phosphosite.org/proteinAction.do?id=3241&showAllSites=true	108; 105; 106; 93	VGQAGTAT*LPRNFHY; VGQAGTAT*LPRNFHY; VGQAGTAT*LPRNFHY; VGQAGTAT*LPRNFHY			NGNGGPGPYVGQAGTAT*LPR	2	982.455	14294	14298	14465	14779			14388	14393	14582	14779			47.2737	47.3255	47.2408	47.0847			3.846	3.468	3.776	3.548			0.094	-0.1998	0.155	-0.1609			0.1396	0.2182	0.1522	0.1196
91	90	Adaptor/scaffold	CTNND1; CTNND1; CTNND1; CTNND1	CTNND1; CTNND1 iso3; CTNND1 iso4; CTNND1 iso22	§201; §201; §201; §100	catenin delta-1 isoform 1ABC	O60716; O60716-3; O60716-4; O60716-22	http://www.phosphosite.org/proteinAction.do?id=3241&showAllSites=true	108; 105; 106; 93	VGQAGTAT*LPRNFHY; VGQAGTAT*LPRNFHY; VGQAGTAT*LPRNFHY; VGQAGTAT*LPRNFHY			NGNGGPGPYVGQAGTAT*LPR	2	982.455	14259		14426	14576			14388	14393	14582	14779			47.2737	47.3255	47.2408	47.0847			3.482		3.528	3.268			0.2504		0.1271	0.0873			0.1362		0.1716	0.2013
92	91	Adaptor/scaffold	CTNND1; CTNND1; CTNND1; CTNND1	CTNND1; CTNND1 iso3; CTNND1 iso4; CTNND1 iso22	§201; §201; §201; §100	catenin delta-1 isoform 1ABC	O60716; O60716-3; O60716-4; O60716-22	http://www.phosphosite.org/proteinAction.do?id=3241&showAllSites=true	108; 105; 106; 93	VGQAGTAT*LPRNFHY; VGQAGTAT*LPRNFHY; VGQAGTAT*LPRNFHY; VGQAGTAT*LPRNFHY			NGNGGPGPYVGQAGTAT*LPR	2	982.455			14676				14388	14393	14582	14779			47.2737	47.3255	47.2408	47.0847					2.681						0.3287						0.0446
93	92	Adaptor/scaffold	CTNND1; CTNND1; CTNND1; CTNND1	CTNND1; CTNND1 iso3; CTNND1 iso4; CTNND1 iso22	§201; §201; §201; §100	catenin delta-1 isoform 1ABC	O60716; O60716-3; O60716-4; O60716-22	http://www.phosphosite.org/proteinAction.do?id=3241&showAllSites=true	108; 105; 106; 93	VGQAGTAT*LPRNFHY; VGQAGTAT*LPRNFHY; VGQAGTAT*LPRNFHY; VGQAGTAT*LPRNFHY			NGNGGPGPYVGQAGTAT*LPR	3	655.306	14287	14313	14464	14607			14388	14372	14540	14607	14642	14499	47.2737	47.2755	47.1362	47.0333	47.2833	47.0658	3.453	3.878	3.291	3.848			0.4808	0.5411	0.4038	0.2959			0.0096	0.0182	0.0433	0.0202
94	93	Adaptor/scaffold	CTNND1; CTNND1; CTNND1; CTNND1	CTNND1; CTNND1 iso3; CTNND1 iso4; CTNND1 iso22	§201; §201; §201; §100	catenin delta-1 isoform 1ABC	O60716; O60716-3; O60716-4; O60716-22	http://www.phosphosite.org/proteinAction.do?id=3241&showAllSites=true	108; 105; 106; 93	VGQAGTAT*LPRNFHY; VGQAGTAT*LPRNFHY; VGQAGTAT*LPRNFHY; VGQAGTAT*LPRNFHY			VGQAGTAT*LPR	2	575.784			8501	8475			8161	8317	8501	8591			31.8337	32.351	32.5067	31.9482					2.756	1.93					-0.3977	-0.7516					0.1069	0.0931
95	94	Adaptor/scaffold	CTNND1; CTNND1; CTNND1; CTNND1	CTNND1; CTNND1 iso3; CTNND1 iso4; CTNND1 iso22	§228, §230; §228, §230; §228, §230; §127, §129	catenin delta-1 isoform 1ABC	O60716; O60716-3; O60716-4; O60716-22	http://www.phosphosite.org/proteinAction.do?id=3241&showAllSites=true	108; 105; 106; 93	YPGGSDNY*GSLSRVT, GGSDNYGS*LSRVTRI; YPGGSDNY*GSLSRVT, GGSDNYGS*LSRVTRI; YPGGSDNY*GSLSRVT, GGSDNYGS*LSRVTRI; YPGGSDNY*GSLSRVT, GGSDNYGS*LSRVTRI	Fyn, Src; Fyn, Src; Fyn, Src; Fyn, Src	CDH1, RhoA; CDH1, RhoA; CDH1, RhoA; CDH1, RhoA	HYEDGYPGGSDNY*GS*LSR	2	1067.38	10184																		2.698						-1.0481						0.0233
96	95	Adaptor/scaffold	CTNND1; CTNND1; CTNND1; CTNND1	CTNND1; CTNND1 iso3; CTNND1 iso4; CTNND1 iso22	§228, §230; §228, §230; §228, §230; §127, §129	catenin delta-1 isoform 1ABC	O60716; O60716-3; O60716-4; O60716-22	http://www.phosphosite.org/proteinAction.do?id=3241&showAllSites=true	108; 105; 106; 93	YPGGSDNY*GSLSRVT, GGSDNYGS*LSRVTRI; YPGGSDNY*GSLSRVT, GGSDNYGS*LSRVTRI; YPGGSDNY*GSLSRVT, GGSDNYGS*LSRVTRI; YPGGSDNY*GSLSRVT, GGSDNYGS*LSRVTRI	Fyn, Src; Fyn, Src; Fyn, Src; Fyn, Src	CDH1, RhoA; CDH1, RhoA; CDH1, RhoA; CDH1, RhoA	HYEDGYPGGSDNY*GS*LSR	3	711.924	10148	10264					10165	10264	10546		10693	10636	36.7023	37.1657	37.205		37.431	37.5208	5.683	5.315					0.2908	0.1517					0.1087	0.0836
97	96	Adaptor/scaffold	CTNND1; CTNND1; CTNND1; CTNND1	CTNND1; CTNND1 iso3; CTNND1 iso4; CTNND1 iso22	§228, §232; §228, §232; §228, §232; §127, §131	catenin delta-1 isoform 1ABC	O60716; O60716-3; O60716-4; O60716-22	http://www.phosphosite.org/proteinAction.do?id=3241&showAllSites=true	108; 105; 106; 93	YPGGSDNY*GSLSRVT, SDNYGSLS*RVTRIEE; YPGGSDNY*GSLSRVT, SDNYGSLS*RVTRIEE; YPGGSDNY*GSLSRVT, SDNYGSLS*RVTRIEE; YPGGSDNY*GSLSRVT, SDNYGSLS*RVTRIEE	Fyn, Src; Fyn, Src; Fyn, Src; Fyn, Src	CDH1, RhoA; CDH1, RhoA; CDH1, RhoA; CDH1, RhoA	HYEDGYPGGSDNY*GSLS*R	2	1067.38		10288					10179	10288					36.741	37.1178						3.36						-0.1161						0.0323
98	97	Adaptor/scaffold	CTNND1; CTNND1; CTNND1; CTNND1	CTNND1; CTNND1 iso3; CTNND1 iso4; CTNND1 iso22	§230; §230; §230; §129	catenin delta-1 isoform 1ABC	O60716; O60716-3; O60716-4; O60716-22	http://www.phosphosite.org/proteinAction.do?id=3241&showAllSites=true	108; 105; 106; 93	GGSDNYGS*LSRVTRI; GGSDNYGS*LSRVTRI; GGSDNYGS*LSRVTRI; GGSDNYGS*LSRVTRI			HYEDGYPGGSDNYGS*LSR	2	1027.4	11340			11618			11394	11415	11667	11618	11730	11692	39.8088	39.9277	39.9843	39.6145	39.9848	40.1207	3.947			3.218			0.062			0.1506			0.0441			0.0304
99	98	Adaptor/scaffold	CTNND1; CTNND1; CTNND1; CTNND1	CTNND1; CTNND1 iso3; CTNND1 iso4; CTNND1 iso22	§230; §230; §230; §129	catenin delta-1 isoform 1ABC	O60716; O60716-3; O60716-4; O60716-22	http://www.phosphosite.org/proteinAction.do?id=3241&showAllSites=true	108; 105; 106; 93	GGSDNYGS*LSRVTRI; GGSDNYGS*LSRVTRI; GGSDNYGS*LSRVTRI; GGSDNYGS*LSRVTRI			HYEDGYPGGSDNYGS*LSR	2	1027.4	11308						11394	11415	11667	11618	11730	11692	39.8088	39.9277	39.9843	39.6145	39.9848	40.1207	3.309						0.0198						0.0565
100	99	Adaptor/scaffold	CTNND1; CTNND1; CTNND1; CTNND1	CTNND1; CTNND1 iso3; CTNND1 iso4; CTNND1 iso22	§230; §230; §230; §129	catenin delta-1 isoform 1ABC	O60716; O60716-3; O60716-4; O60716-22	http://www.phosphosite.org/proteinAction.do?id=3241&showAllSites=true	108; 105; 106; 93	GGSDNYGS*LSRVTRI; GGSDNYGS*LSRVTRI; GGSDNYGS*LSRVTRI; GGSDNYGS*LSRVTRI			HYEDGYPGGSDNYGS*LSR	3	685.269	11353	11374	11627	11654	11692		11394	11415	11627	11695	11709	11692	39.8088	39.9277	39.9843	39.6145	39.9332	40.1207	4.969	5.058	6.139	5.695	3.823		0.4119	0.3836	0.4781	0.3494	0.1284		0.0854	0.0562	0.0733	0.0722
101	100	Adaptor/scaffold	CTNND1; CTNND1; CTNND1; CTNND1	CTNND1; CTNND1 iso3; CTNND1 iso4; CTNND1 iso22	§232; §232; §232; §131	catenin delta-1 isoform 1ABC	O60716; O60716-3; O60716-4; O60716-22	http://www.phosphosite.org/proteinAction.do?id=3241&showAllSites=true	108; 105; 106; 93	SDNYGSLS*RVTRIEE; SDNYGSLS*RVTRIEE; SDNYGSLS*RVTRIEE; SDNYGSLS*RVTRIEE			HYEDGYPGGSDNYGSLS*R	2	1027.4			11629																		3.78						0.1482						0.0328
102	101	Adaptor/scaffold	CTNND1; CTNND1; CTNND1; CTNND1	CTNND1; CTNND1 iso3; CTNND1 iso4; CTNND1 iso22	§232; §232; §232; §131	catenin delta-1 isoform 1ABC	O60716; O60716-3; O60716-4; O60716-22	http://www.phosphosite.org/proteinAction.do?id=3241&showAllSites=true	108; 105; 106; 93	SDNYGSLS*RVTRIEE; SDNYGSLS*RVTRIEE; SDNYGSLS*RVTRIEE; SDNYGSLS*RVTRIEE			HYEDGYPGGSDNYGSLS*R	3	685.269						11657																		4.613						0.3961
103	102	Adaptor/scaffold	CTNND1; CTNND1; CTNND1; CTNND1	CTNND1; CTNND1 iso3; CTNND1 iso4; CTNND1 iso22	§244; §244; §244; §143	catenin delta-1 isoform 1ABC	O60716; O60716-3; O60716-4; O60716-22	http://www.phosphosite.org/proteinAction.do?id=3241&showAllSites=true	108; 105; 106; 93	IEERYRPS*MEGYRAP; IEERYRPS*MEGYRAP; IEERYRPS*MEGYRAP; IEERYRPS*MEGYRAP			YRPS*MEGYR	2	619.755		8249																		2.192						0.2319						0.194
104	103	Adaptor/scaffold	CTNND1; CTNND1; CTNND1; CTNND1	CTNND1; CTNND1 iso3; CTNND1 iso4; CTNND1 iso22	§252; §252; §252; §151	catenin delta-1 isoform 1ABC	O60716; O60716-3; O60716-4; O60716-22	http://www.phosphosite.org/proteinAction.do?id=3241&showAllSites=true	108; 105; 106; 93	MEGYRAPS*RQDVYGP; MEGYRAPS*RQDVYGP; MEGYRAPS*RQDVYGP; MEGYRAPS*RQDVYGP	GSK3B; GSK3B; GSK3B; GSK3B		APS*RQDVYGPQPQ	2	761.838	8178		8548	8502			8161	8356	8548	8528	8753	9512	31.8337	32.448	32.5067	31.7982	32.6485	34.7377	2.874		3.067	2.969			0.115		0.5791	0.3159			0.066		0.2723	0.2571
105	104	Adaptor/scaffold	CTNND1; CTNND1; CTNND1; CTNND1	CTNND1; CTNND1 iso3; CTNND1 iso4; CTNND1 iso22	§252; §252; §252; §151	catenin delta-1 isoform 1ABC	O60716; O60716-3; O60716-4; O60716-22	http://www.phosphosite.org/proteinAction.do?id=3241&showAllSites=true	108; 105; 106; 93	MEGYRAPS*RQDVYGP; MEGYRAPS*RQDVYGP; MEGYRAPS*RQDVYGP; MEGYRAPS*RQDVYGP	GSK3B; GSK3B; GSK3B; GSK3B		APS*RQDVYGPQPQVR	2	889.423		8666		8961																1.415		1.004				-0.1571		-0.5058				0.2015		0.2076
106	105	Adaptor/scaffold	CTNND1; CTNND1; CTNND1; CTNND1	CTNND1; CTNND1 iso3; CTNND1 iso4; CTNND1 iso22	§252; §252; §252; §151	catenin delta-1 isoform 1ABC	O60716; O60716-3; O60716-4; O60716-22	http://www.phosphosite.org/proteinAction.do?id=3241&showAllSites=true	108; 105; 106; 93	MEGYRAPS*RQDVYGP; MEGYRAPS*RQDVYGP; MEGYRAPS*RQDVYGP; MEGYRAPS*RQDVYGP	GSK3B; GSK3B; GSK3B; GSK3B		APS*RQDVYGPQPQVR	3	593.284	8619	8639	9120	8949			8639	8734	9014	8949	9167	9197	32.9788	33.3465	33.4065	32.953	33.651	33.9778	3.637	3.252	3.8	3.708			0.3109	0.4655	0.0927	0.2392			0.1938	0.1683	0.2395	0.1912
107	106	Adaptor/scaffold	CTNND1; CTNND1; CTNND1; CTNND1	CTNND1; CTNND1 iso3; CTNND1 iso4; CTNND1 iso22	§252; §252; §252; §151	catenin delta-1 isoform 1ABC	O60716; O60716-3; O60716-4; O60716-22	http://www.phosphosite.org/proteinAction.do?id=3241&showAllSites=true	108; 105; 106; 93	MEGYRAPS*RQDVYGP; MEGYRAPS*RQDVYGP; MEGYRAPS*RQDVYGP; MEGYRAPS*RQDVYGP	GSK3B; GSK3B; GSK3B; GSK3B		APS*RQDVYGPQPQVR	3	593.284	8858	8864	8916	9181			8639	8734	9014	8949	9167	9197	32.9788	33.3465	33.4065	32.953	33.651	33.9778	2.956	3.635	3.426	3.639			-0.1523	0.0948	0.0474	0.179			0.1107	0.183	0.2781	0.1476
108	107	Adaptor/scaffold	CTNND1; CTNND1; CTNND1; CTNND1	CTNND1; CTNND1 iso3; CTNND1 iso4; CTNND1 iso22	§252; §252; §252; §151	catenin delta-1 isoform 1ABC	O60716; O60716-3; O60716-4; O60716-22	http://www.phosphosite.org/proteinAction.do?id=3241&showAllSites=true	108; 105; 106; 93	MEGYRAPS*RQDVYGP; MEGYRAPS*RQDVYGP; MEGYRAPS*RQDVYGP; MEGYRAPS*RQDVYGP	GSK3B; GSK3B; GSK3B; GSK3B		APS*RQDVYGPQPQVR	3	593.284		8628					8639	8734	9014	8949	9167	9197	32.9788	33.3465	33.4065	32.953	33.651	33.9778		3.112						0.5184						0.2222
109	108	Adaptor/scaffold	CTNND1; CTNND1; CTNND1; CTNND1	CTNND1; CTNND1 iso3; CTNND1 iso4; CTNND1 iso22	§310; §310; §310; §209	catenin delta-1 isoform 1ABC	O60716; O60716-3; O60716-4; O60716-22	http://www.phosphosite.org/proteinAction.do?id=3241&showAllSites=true	108; 105; 106; 93	GTARRTGT*PSDPRRR; GTARRTGT*PSDPRRR; GTARRTGT*PSDPRRR; GTARRTGT*PSDPRRR	GSK3B; GSK3B; GSK3B; GSK3B		TGT*PSDPR	2	455.687			4269				3712	3959	4269	4107	4060	4231	21.6952	22.5267	22.7607	21.7315	21.7043	22.5172			1.814						0.5146						0.1039
110	109	Adaptor/scaffold	CTNND1; CTNND1; CTNND1; CTNND1	CTNND1; CTNND1 iso3; CTNND1 iso4; CTNND1 iso22	§320; §320; §320; §219	catenin delta-1 isoform 1ABC	O60716; O60716-3; O60716-4; O60716-22	http://www.phosphosite.org/proteinAction.do?id=3241&showAllSites=true	108; 105; 106; 93	DPRRRLRS*YEDMIGE; DPRRRLRS*YEDMIGE; DPRRRLRS*YEDMIGE; DPRRRLRS*YEDMIGE			LRS*YEDMIGEEVPSDQYYWAPLAQHER	3	1121.5		25523	25678																	5.93	5.785					-0.1946	-0.0274					0	0.0084
111	110	Adaptor/scaffold	CTNND1; CTNND1; CTNND1; CTNND1	CTNND1; CTNND1 iso3; CTNND1 iso4; CTNND1 iso22	§320; §320; §320; §219	catenin delta-1 isoform 1ABC	O60716; O60716-3; O60716-4; O60716-22	http://www.phosphosite.org/proteinAction.do?id=3241&showAllSites=true	108; 105; 106; 93	DPRRRLRS*YEDMIGE; DPRRRLRS*YEDMIGE; DPRRRLRS*YEDMIGE; DPRRRLRS*YEDMIGE			LRS*YEDMIGEEVPSDQYYWAPLAQHER	3	1121.5		25738																		3.434						0.1216						0.0121
112	111	Adaptor/scaffold	CTNND1; CTNND1; CTNND1; CTNND1	CTNND1; CTNND1 iso3; CTNND1 iso4; CTNND1 iso22	§320; §320; §320; §219	catenin delta-1 isoform 1ABC	O60716; O60716-3; O60716-4; O60716-22	http://www.phosphosite.org/proteinAction.do?id=3241&showAllSites=true	108; 105; 106; 93	DPRRRLRS*YEDMIGE; DPRRRLRS*YEDMIGE; DPRRRLRS*YEDMIGE; DPRRRLRS*YEDMIGE			LRS*YEDM#IGEEVPSDQYYWAPLAQHER	3	1126.83	23534	23599	23465	24098	23536	23594	23354	23419	23597	24098	23626	23684	70.1185	70.2973	70.3932	70.3913	70.2512	70.5695	5.76	4.78	5.177	5.616	5.599	5.188	0.6479	0.1796	0.0002	0.2436	1.1699	0.1692	0.0598	0.0594	0	0.044
113	112	Adaptor/scaffold	CTNND1; CTNND1; CTNND1; CTNND1	CTNND1; CTNND1 iso3; CTNND1 iso4; CTNND1 iso22	§320; §320; §320; §219	catenin delta-1 isoform 1ABC	O60716; O60716-3; O60716-4; O60716-22	http://www.phosphosite.org/proteinAction.do?id=3241&showAllSites=true	108; 105; 106; 93	DPRRRLRS*YEDMIGE; DPRRRLRS*YEDMIGE; DPRRRLRS*YEDMIGE; DPRRRLRS*YEDMIGE			LRS*YEDM#IGEEVPSDQYYWAPLAQHER	3	1126.83	23265	23302	23663	23659	23558	23746	23354	23419	23597	24098	23626	23684	70.1185	70.2973	70.3932	70.3913	70.2512	70.5695	4.958	4.726	4.271	5.003	4.767	4.575	-0.2316	0.2777	0.0964	0.1602	0.1781	1.2003	0.0524	0.0374	0.0499	0.0306
114	113	Adaptor/scaffold	CTNND1; CTNND1; CTNND1; CTNND1	CTNND1; CTNND1 iso3; CTNND1 iso4; CTNND1 iso22	§320; §320; §320; §219	catenin delta-1 isoform 1ABC	O60716; O60716-3; O60716-4; O60716-22	http://www.phosphosite.org/proteinAction.do?id=3241&showAllSites=true	108; 105; 106; 93	DPRRRLRS*YEDMIGE; DPRRRLRS*YEDMIGE; DPRRRLRS*YEDMIGE; DPRRRLRS*YEDMIGE			LRS*YEDM#IGEEVPSDQYYWAPLAQHER	3	1126.83		23770	24024	24219	23766		23354	23419	23597	24098	23626	23684	70.1185	70.2973	70.3932	70.3913	70.2512	70.5695		5.063	3.951	4.046	4.873			0.2075	0.252	-1.7684	2.9039			0.0334	0.035	0.0377
115	114	Adaptor/scaffold	CTNND1; CTNND1; CTNND1; CTNND1	CTNND1; CTNND1 iso3; CTNND1 iso4; CTNND1 iso22	§320; §320; §320; §219	catenin delta-1 isoform 1ABC	O60716; O60716-3; O60716-4; O60716-22	http://www.phosphosite.org/proteinAction.do?id=3241&showAllSites=true	108; 105; 106; 93	DPRRRLRS*YEDMIGE; DPRRRLRS*YEDMIGE; DPRRRLRS*YEDMIGE; DPRRRLRS*YEDMIGE			LRS*YEDM#IGEEVPSDQYYWAPLAQHER	3	1126.83			24454	24345			23354	23419	23597	24098	23626	23684	70.1185	70.2973	70.3932	70.3913	70.2512	70.5695			5.241	4.891					-0.2263	0.3358					0.0312	0.0291
116	115	Adaptor/scaffold	CTNND1; CTNND1; CTNND1; CTNND1	CTNND1; CTNND1 iso3; CTNND1 iso4; CTNND1 iso22	§320; §320; §320; §219	catenin delta-1 isoform 1ABC	O60716; O60716-3; O60716-4; O60716-22	http://www.phosphosite.org/proteinAction.do?id=3241&showAllSites=true	108; 105; 106; 93	DPRRRLRS*YEDMIGE; DPRRRLRS*YEDMIGE; DPRRRLRS*YEDMIGE; DPRRRLRS*YEDMIGE			LRS*YEDM#IGEEVPSDQYYWAPLAQHER	3	1126.83			24304	24487			23354	23419	23597	24098	23626	23684	70.1185	70.2973	70.3932	70.3913	70.2512	70.5695			4.558	4.203					0.8697	0.0119					0.0362	0
117	116	Adaptor/scaffold	CTNND1; CTNND1; CTNND1; CTNND1	CTNND1; CTNND1 iso3; CTNND1 iso4; CTNND1 iso22	§320; §320; §320; §219	catenin delta-1 isoform 1ABC	O60716; O60716-3; O60716-4; O60716-22	http://www.phosphosite.org/proteinAction.do?id=3241&showAllSites=true	108; 105; 106; 93	DPRRRLRS*YEDMIGE; DPRRRLRS*YEDMIGE; DPRRRLRS*YEDMIGE; DPRRRLRS*YEDMIGE			LRS*YEDM#IGEEVPSDQYYWAPLAQHER	3	1126.83			25001	25181			23354	23419	23597	24098	23626	23684	70.1185	70.2973	70.3932	70.3913	70.2512	70.5695			4.653	3.808					2.0158	0.6804					0	0.0187
118	117	Adaptor/scaffold	CTNND1; CTNND1; CTNND1; CTNND1	CTNND1; CTNND1 iso3; CTNND1 iso4; CTNND1 iso22	§320; §320; §320; §219	catenin delta-1 isoform 1ABC	O60716; O60716-3; O60716-4; O60716-22	http://www.phosphosite.org/proteinAction.do?id=3241&showAllSites=true	108; 105; 106; 93	DPRRRLRS*YEDMIGE; DPRRRLRS*YEDMIGE; DPRRRLRS*YEDMIGE; DPRRRLRS*YEDMIGE			LRS*YEDM#IGEEVPSDQYYWAPLAQHER	4	845.375			23684	23866			23333	23440	23555	23866	23626	23663	70.0663	70.3517	70.2885	70.3913	70.2512	70.5152			3.134	3.573					0.5208	0.5935					0.0409	0.0047
119	118	Adaptor/scaffold	CTNND1; CTNND1; CTNND1; CTNND1	CTNND1; CTNND1 iso3; CTNND1 iso4; CTNND1 iso22	§321; §321; §321; §220	catenin delta-1 isoform 1ABC	O60716; O60716-3; O60716-4; O60716-22	http://www.phosphosite.org/proteinAction.do?id=3241&showAllSites=true	108; 105; 106; 93	PRRRLRSY*EDMIGEE; PRRRLRSY*EDMIGEE; PRRRLRSY*EDMIGEE; PRRRLRSY*EDMIGEE			LRSY*EDM#IGEEVPSDQYYWAPLAQH	3	1031.78				26044																		3.226						-3.2629						0.0422
120	119	Adaptor/scaffold	CTNND1; CTNND1; CTNND1; CTNND1	CTNND1; CTNND1 iso3; CTNND1 iso4; CTNND1 iso22	§321; §321; §321; §220	catenin delta-1 isoform 1ABC	O60716; O60716-3; O60716-4; O60716-22	http://www.phosphosite.org/proteinAction.do?id=3241&showAllSites=true	108; 105; 106; 93	PRRRLRSY*EDMIGEE; PRRRLRSY*EDMIGEE; PRRRLRSY*EDMIGEE; PRRRLRSY*EDMIGEE			LRSY*EDMIGEEVPSDQYYWAPLAQHER	3	1121.5	25501	25788	25916	25859			25601	25624	25739	25859	25831	25847	76.1892	76.2053	76.0882	76.1432	76.133	76.3442	6.109	3.721	4.929	4.776			-0.1079	0.1755	0.4244	-0.166			0.0134	0.0074	0.0039	0.0123
121	120	Adaptor/scaffold	CTNND1; CTNND1; CTNND1; CTNND1	CTNND1; CTNND1 iso3; CTNND1 iso4; CTNND1 iso22	§321; §321; §321; §220	catenin delta-1 isoform 1ABC	O60716; O60716-3; O60716-4; O60716-22	http://www.phosphosite.org/proteinAction.do?id=3241&showAllSites=true	108; 105; 106; 93	PRRRLRSY*EDMIGEE; PRRRLRSY*EDMIGEE; PRRRLRSY*EDMIGEE; PRRRLRSY*EDMIGEE			LRSY*EDMIGEEVPSDQYYWAPLAQHER	3	1121.5	25742						25601	25624	25739	25859	25831	25847	76.1892	76.2053	76.0882	76.1432	76.133	76.3442	5.059						-0.5512						0.0122
122	121	Adaptor/scaffold	CTNND1; CTNND1; CTNND1; CTNND1	CTNND1; CTNND1 iso3; CTNND1 iso4; CTNND1 iso22	§321; §321; §321; §220	catenin delta-1 isoform 1ABC	O60716; O60716-3; O60716-4; O60716-22	http://www.phosphosite.org/proteinAction.do?id=3241&showAllSites=true	108; 105; 106; 93	PRRRLRSY*EDMIGEE; PRRRLRSY*EDMIGEE; PRRRLRSY*EDMIGEE; PRRRLRSY*EDMIGEE			LRSY*EDMIGEEVPSDQYYWAPLAQHER	4	841.376	25498			25901			25580	25603	25739	25901	25831	25889	76.1303	76.151	76.0882	76.195	76.133	76.4538	3.239			3.667			0.0586			0.6953			0.039			0.0369
123	122	Adaptor/scaffold	CTNND1; CTNND1; CTNND1; CTNND1	CTNND1; CTNND1 iso3; CTNND1 iso4; CTNND1 iso22	§321; §321; §321; §220	catenin delta-1 isoform 1ABC	O60716; O60716-3; O60716-4; O60716-22	http://www.phosphosite.org/proteinAction.do?id=3241&showAllSites=true	108; 105; 106; 93	PRRRLRSY*EDMIGEE; PRRRLRSY*EDMIGEE; PRRRLRSY*EDMIGEE; PRRRLRSY*EDMIGEE			LRSY*EDM#IGEEVPSDQYYWAPLAQHER	3	1126.83	23726		23874	23887		23760													4.352		4.572	5.238		5.512	-1.3376		-0.123	0.5785		0.2244	0.0115		0	0.0123
124	123	Adaptor/scaffold	CTNND1; CTNND1; CTNND1; CTNND1	CTNND1; CTNND1 iso3; CTNND1 iso4; CTNND1 iso22	§321; §321; §321; §220	catenin delta-1 isoform 1ABC	O60716; O60716-3; O60716-4; O60716-22	http://www.phosphosite.org/proteinAction.do?id=3241&showAllSites=true	108; 105; 106; 93	PRRRLRSY*EDMIGEE; PRRRLRSY*EDMIGEE; PRRRLRSY*EDMIGEE; PRRRLRSY*EDMIGEE			LRSY*EDM#IGEEVPSDQYYWAPLAQHER	3	1126.83			24240																		4.368						0.3743						0.0191
125	124	Adaptor/scaffold	CTNND1; CTNND1; CTNND1; CTNND1	CTNND1; CTNND1 iso3; CTNND1 iso4; CTNND1 iso22	§321; §321; §321; §220	catenin delta-1 isoform 1ABC	O60716; O60716-3; O60716-4; O60716-22	http://www.phosphosite.org/proteinAction.do?id=3241&showAllSites=true	108; 105; 106; 93	PRRRLRSY*EDMIGEE; PRRRLRSY*EDMIGEE; PRRRLRSY*EDMIGEE; PRRRLRSY*EDMIGEE			LRSY*EDM#IGEEVPSDQYYWAPLAQHER	4	845.375	23504		23896																3.15		3.249				0.6831		0.3241				0.0129		0.0139
126	125	Adaptor/scaffold	CTNND1; CTNND1; CTNND1; CTNND1	CTNND1; CTNND1 iso3; CTNND1 iso4; CTNND1 iso22	§346; §346; §346; §245	catenin delta-1 isoform 1ABC	O60716; O60716-3; O60716-4; O60716-22	http://www.phosphosite.org/proteinAction.do?id=3241&showAllSites=true	108; 105; 106; 93	LAQHERGS*LASLDSL; LAQHERGS*LASLDSL; LAQHERGS*LASLDSL; LAQHERGS*LASLDSL			GS*LASLDSLR	2	549.763		17380		17779																1.295		1.575				1.0761		1.0887				0.0125		0.1696
127	126	Adaptor/scaffold	CTNND1; CTNND1; CTNND1; CTNND1	CTNND1; CTNND1 iso3; CTNND1 iso4; CTNND1 iso22	§346, §349; §346, §349; §346, §349; §245, §248	catenin delta-1 isoform 1ABC	O60716; O60716-3; O60716-4; O60716-22	http://www.phosphosite.org/proteinAction.do?id=3241&showAllSites=true	108; 105; 106; 93	LAQHERGS*LASLDSL, HERGSLAS*LDSLRKG; LAQHERGS*LASLDSL, HERGSLAS*LDSLRKG; LAQHERGS*LASLDSL, HERGSLAS*LDSLRKG; LAQHERGS*LASLDSL, HERGSLAS*LDSLRKG			GS*LAS*LDSLR	2	589.746				20938																		1.54						0.5337						0.0099
128	127	Adaptor/scaffold	CTNND1; CTNND1; CTNND1; CTNND1	CTNND1; CTNND1 iso3; CTNND1 iso4; CTNND1 iso22	§349, §352; §349, §352; §349, §352; §248, §251	catenin delta-1 isoform 1ABC	O60716; O60716-3; O60716-4; O60716-22	http://www.phosphosite.org/proteinAction.do?id=3241&showAllSites=true	108; 105; 106; 93	HERGSLAS*LDSLRKG, GSLASLDS*LRKGGPP; HERGSLAS*LDSLRKG, GSLASLDS*LRKGGPP; HERGSLAS*LDSLRKG, GSLASLDS*LRKGGPP; HERGSLAS*LDSLRKG, GSLASLDS*LRKGGPP			GSLAS*LDS*LRK	2	653.794	15901	15843																	1.298	1.641					0.5944	0.6282					0.019	0.1287
129	128	Adaptor/scaffold	DLG1; DLG1; DLG1	DLG1; DLG1 iso2; DLG1 iso9	§571; §571; §455	disks large homolog 1 isoform 1	Q12959; Q12959-2; Q12959-9	http://www.phosphosite.org/proteinAction.do?id=5240&showAllSites=true	100; 103; 88	MMNSSISS*GSGSLRT; MMNSSISS*GSGSLRT; MMNSSISS*GSGSLRT			EQMM#NSSISS*GSGSLR	2	883.858			8760				8324	8419	8760	8675	8774	8777	32.225	32.6015	32.658	32.1505	32.6977	32.9678			2.333						-0.3403						0.0594
130	129	Adaptor/scaffold	DLG1; DLG1; DLG1	DLG1; DLG1 iso2; DLG1 iso9	§575; §575; §459	disks large homolog 1 isoform 1	Q12959; Q12959-2; Q12959-9	http://www.phosphosite.org/proteinAction.do?id=5240&showAllSites=true	100; 103; 88	SISSGSGS*LRTSQKR; SISSGSGS*LRTSQKR; SISSGSGS*LRTSQKR			EQMMNSSISSGSGS*LR	2	875.86	11819	11778	12047	12077	12117	12062	11811	11778	12062	12093	12106	12069	40.8582	40.851	40.9542	40.6222	40.9185	41.053	4.389	3.969	4.392	3.96	3.965	3.679	-0.2917	0.3647	-0.492	-0.6662	-0.7914	-0.5249	0.1165	0.1077	0.0559	0.0834
131	130	Adaptor/scaffold	DLG1; DLG1; DLG1	DLG1; DLG1 iso2; DLG1 iso9	§575; §575; §459	disks large homolog 1 isoform 1	Q12959; Q12959-2; Q12959-9	http://www.phosphosite.org/proteinAction.do?id=5240&showAllSites=true	100; 103; 88	SISSGSGS*LRTSQKR; SISSGSGS*LRTSQKR; SISSGSGS*LRTSQKR			EQMMNSSISSGSGS*LR	2	875.86				12101			11811	11778	12062	12093	12106	12069	40.8582	40.851	40.9542	40.6222	40.9185	41.053				4.251						-0.6662						0.1006
132	131	Adaptor/scaffold	DLG1; DLG1; DLG1	DLG1; DLG1 iso2; DLG1 iso9	§575; §575; §459	disks large homolog 1 isoform 1	Q12959; Q12959-2; Q12959-9	http://www.phosphosite.org/proteinAction.do?id=5240&showAllSites=true	100; 103; 88	SISSGSGS*LRTSQKR; SISSGSGS*LRTSQKR; SISSGSGS*LRTSQKR			EQM#MNSSISSGSGS*LR	2	883.858						9364																		3.249						2.3528
133	132	Adaptor/scaffold	DLG3; DLG3	DLG3; DLG3 iso2	§759; §454	disks large homolog 3 isoform c	Q92796; Q92796-2	http://www.phosphosite.org/proteinAction.do?id=5249&showAllSites=true	90; 58	MEMNRRQT*YEQANKI; MEMNRRQT*YEQANKI			RQT*YEQANK	2	609.269		3668					3460	3668		3361	3785		21.1115	22.0688		19.8322	21.0552			2.629						0.5602						0.1552
134	133	Adaptor/scaffold	DLG5	DLG5	1075	disks large homolog 5	Q8TDM6	http://www.phosphosite.org/proteinAction.do?id=11755&showAllSites=true	214	KARVRIAS*SYYPEGD			IAS*SYYPEGDGDSSHLPAK	2	1037.44		13447					13381	13447				13554	44.7368	44.866				44.7052		2.62						0.065						0.0476
135	134	Adaptor/scaffold	DTL	RAMP	§487	denticleless protein homolog	Q9NZJ0	http://www.phosphosite.org/proteinAction.do?id=6421&showAllSites=true	79	INRRGSVS*SVSPKPP			RGSVS*SVSPKPPSSFK	3	576.289					9170		8660	8713	9077	9011	9170	9197	33.0278	33.2938	33.5615	32.953	33.651	33.9778					2.571						-0.6494
136	135	Adaptor/scaffold	DTL	RAMP	§557	denticleless protein homolog	Q9NZJ0	http://www.phosphosite.org/proteinAction.do?id=6421&showAllSites=true	79	RVKRRLDS*SCLESVK			LDS*SCLESVK	2	609.26						11352	10985	11075	11337	11300	11424	11352	38.7572	39.0763	39.156	38.6152	39.2205	39.302						2.068						-0.2676
137	136	Adaptor/scaffold	DVL2	DVL2	250	segment polarity protein dishevelled homolog DVL-2	O14641	http://www.phosphosite.org/proteinAction.do?id=8550&showAllSites=true	79	RPPRLERT*SSFSSVT			T*SSFSSVTDSTM#SLN	2	830.326						15945																		3.469						0.7062
138	137	Adaptor/scaffold	DVL2	DVL2	251	segment polarity protein dishevelled homolog DVL-2	O14641	http://www.phosphosite.org/proteinAction.do?id=8550&showAllSites=true	79	PPRLERTS*SFSSVTD			TS*SFSSVTDSTM#SLN	2	830.326	15842	15774	16058	16100	16108		15842	15779	16068	16135	16112	15967	50.9272	50.759	51.0645	50.8135	51.002	50.7313	3.67	3.46	2.991	3.274	2.856		1.1377	0.3513	1.2815	1.6944	0.3576		0.005	0.0053	0.015	0.0093
139	138	Adaptor/scaffold	DVL2	DVL2	252	segment polarity protein dishevelled homolog DVL-2	O14641	http://www.phosphosite.org/proteinAction.do?id=8550&showAllSites=true	79	PRLERTSS*FSSVTDS			TSS*FSSVTDSTM#SLNIITVTLNMEK	3	934.766	33518																		3.377						-1.6792						0.0322
140	139	Adaptor/scaffold	DVL2	DVL2	254	segment polarity protein dishevelled homolog DVL-2	O14641	http://www.phosphosite.org/proteinAction.do?id=8550&showAllSites=true	79	LERTSSFS*SVTDSTM			TSSFS*SVTDSTM#SLNIITVTLNM#EK	3	940.097	30247																		3.327						0.9835						0.0058
141	140	Adaptor/scaffold	DVL2	DVL2	255	segment polarity protein dishevelled homolog DVL-2	O14641	http://www.phosphosite.org/proteinAction.do?id=8550&showAllSites=true	79	ERTSSFSS*VTDSTMS			TSSFSS*VTDSTM#SLNIITVTLNMEK	3	934.766		33547					33508	33547	33446	33943	33978	33986	98.5367	98.5043	97.7212	98.6048	98.9438	99.0955		4.357						-0.06						0.0089
142	141	Adaptor/scaffold	ENAH; ENAH	Mena; Mena iso2	§125; §125	protein enabled homolog isoform a	Q8N8S7; Q8N8S7-2	http://www.phosphosite.org/proteinAction.do?id=5158&showAllSites=true	67; 64	PTLPRQNS*QLPAQVQ; PTLPRQNS*QLPAQVQ			QNS*QLPAQVQNGPSQEELEIQR	3	858.405	17326	17198	17499	17615	17430	17373	17326	17268	17549	17670	17473	17406	54.7603	54.4567	54.8232	54.6908	54.37	54.3413	4.81	4.556	4.549	3.871	4.026	4.801	0.9129	-0.8554	-0.2316	-0.1773	0.0025	-0.015	0.2909	0.3416	0.3335	0.2848
143	142	Adaptor/scaffold	ENAH; ENAH	Mena; Mena iso2	§489; §489	protein enabled homolog isoform a	Q8N8S7; Q8N8S7-2	http://www.phosphosite.org/proteinAction.do?id=5158&showAllSites=true	67; 64	SKASSTST*PEPTRKP; SKASSTST*PEPTRKP			ASSTST*PEPTR	2	607.259	3791	3994	4320	4101															2.721	2.578	2.517	2.518			-0.1207	-0.1187	0.4106	0.3687			0.1338	0.1857	0.1648	0.1349
144	143	Adaptor/scaffold	ENAH; ENAH	Mena; Mena iso2	§502, §508; §502, §508	protein enabled homolog isoform a	Q8N8S7; Q8N8S7-2	http://www.phosphosite.org/proteinAction.do?id=5158&showAllSites=true	67; 64	KPWERTNT*MNGSKSP, NTMNGSKS*PVISRRD; KPWERTNT*MNGSKSP, NTMNGSKS*PVISRPK			TNT*MNGSKS*PVISR	2	826.349	6495	6621					6495	6602	6919				27.8957	28.2953	28.4592				3.138	3.097					0.6024	0.8611					0.0059	0.0355
145	144	Adaptor/scaffold	EPS15	EPS15	662	epidermal growth factor receptor substrate 15 isoform B	P42566	http://www.phosphosite.org/proteinAction.do?id=4549&showAllSites=true	99	SDCFFRQS*TDPFATS			QS*TDPFATSSTDPFSAANNSSITSVETLK	3	1028.46	26145						26145	26149			26398	26414	77.6135	77.6195			77.6467	77.8553	3.449						0.375						0.0414
146	145	Adaptor/scaffold	EPS15	EPS15	§777	epidermal growth factor receptor substrate 15 isoform B	P42566	http://www.phosphosite.org/proteinAction.do?id=4549&showAllSites=true	99	ALPPKIGT*PTRPCPL			IGT*PTRPCPLPPGK	2	785.894	9180				9644		9180	9259	9665	9576	9628	9659	34.2323	34.6082	35.014	34.3208	34.7747	35.0963	2.68				2.081		1.2088				0.5416		0.0511
147	146	Adaptor/scaffold	EPS15	EPS15	§779	epidermal growth factor receptor substrate 15 isoform B	P42566	http://www.phosphosite.org/proteinAction.do?id=4549&showAllSites=true	99	PPKIGTPT*RPCPLPP			IGTPT*RPCPLPPGK	2	785.894		9276			9753															2.111			2.62			0.7029			0.7674			0.0028
148	147	Adaptor/scaffold	EPS8	EPS8	§659	epidermal growth factor receptor kinase substrate 8	Q12929	http://www.phosphosite.org/proteinAction.do?id=4547&showAllSites=true	92	ANITRQNS*SSSDSGG			QNS*SSSDSGGSIVR	2	730.804	5568	5756	6058	5879	5914	6070	5605	5773	6093	5879	5958	6116	25.8622	26.4383	26.6053	25.6605	25.9788	26.7017	3.496	3.275	3.905	3.707	3.708	3.503	-0.2552	-0.0169	0.0721	0.0147	-0.0355	-0.137	0.093	0.0913	0.1271	0.1247
149	148	Adaptor/scaffold	EPS8	EPS8	§659, §661	epidermal growth factor receptor kinase substrate 8	Q12929	http://www.phosphosite.org/proteinAction.do?id=4547&showAllSites=true	92	ANITRQNS*SSSDSGG, ITRQNSSS*SDSGGSI			QNS*SS*SDSGGSIVR	2	770.788	6431	6695			7011	6903	6538	6703	6961	6803	6876	6903	27.9967	28.528	28.5572	27.6898	28.1412	28.7263	2.572	3.05			2.74	3.124	-0.4182	0.113			-0.0161	-0.106	0.001	0.0047
150	149	Adaptor/scaffold	EPS8	EPS8	§659, §661	epidermal growth factor receptor kinase substrate 8	Q12929	http://www.phosphosite.org/proteinAction.do?id=4547&showAllSites=true	92	ANITRQNS*SSSDSGG, ITRQNSSS*SDSGGSI			QNS*SS*SDSGGSIVR	2	770.788					6792		6538	6703	6961	6803	6876	6903	27.9967	28.528	28.5572	27.6898	28.1412	28.7263					3.011						0.2424
151	150	Adaptor/scaffold	EPS8	EPS8	§659, §662	epidermal growth factor receptor kinase substrate 8	Q12929	http://www.phosphosite.org/proteinAction.do?id=4547&showAllSites=true	92	ANITRQNS*SSSDSGG, TRQNSSSS*DSGGSIV			QNS*SSS*DSGGSIVR	2	770.788	6658		6931	6962	6779	7128													2.622		2.798	3.063	2.517	3.243	-0.1358		0.1467	0.2734	0.3576	0.0742	0.0853		0.0276	0.0162
152	151	Adaptor/scaffold	EPS8	EPS8	§659, §662	epidermal growth factor receptor kinase substrate 8	Q12929	http://www.phosphosite.org/proteinAction.do?id=4547&showAllSites=true	92	ANITRQNS*SSSDSGG, TRQNSSSS*DSGGSIV			QNS*SSS*DSGGSIVR	2	770.788				6735																		3.381						0.1696						0.0171
153	152	Adaptor/scaffold	EPS8L1	EPS8L1	§580	epidermal growth factor receptor kinase substrate 8-like protein 1 isoform b	Q8TE68	http://www.phosphosite.org/proteinAction.do?id=8775&showAllSites=true	80	WDRPRWDS*CDSLNGL			WDS*CDSLNGLDPSEK	2	901.851	17570	17452	17772	17872			17621	17520	17801	17872	17767		55.4123	55.1008	55.4703	55.3398	55.1337		4.138	3.837	3.78	3.636			-0.0715	0.9347	0.3442	0.4743			0.1586	0.1236	0.1557	0.1229
154	153	Adaptor/scaffold	EVPL	envoplakin	36	envoplakin	Q92817	http://www.phosphosite.org/proteinAction.do?id=5939&showAllSites=true	232	SRHSRAAT*QELALLI			AAT*QELALLISR	2	683.361	27182	27175			27453	27500	27182	27178	27377	27580	27448	27485	80.5775	80.4163	80.4945	80.6142	80.455	80.7253	2.497	2.65			2.296	2.246	0.2991	1.8498			0.8096	1.1296	0.1548	0.217
155	154	Adaptor/scaffold	FAM125A	FAM125A	§202	multivesicular body subunit 12A	Q96EY5	http://www.phosphosite.org/proteinAction.do?id=16534&showAllSites=true	29	STLRRNDS*IYEASSL			NDS*IYEASSLYGISAMDGVPFTLHPR	3	974.112		30244	30305				30137	30244	30401	30562	30409	30425	88.7847	88.7465	88.9532	88.9037	88.6953	88.8718		2.898	2.75					0.0998	0.5787					0.1128	0.0647
156	155	Adaptor/scaffold	FAM125A	FAM125A	§202	multivesicular body subunit 12A	Q96EY5	http://www.phosphosite.org/proteinAction.do?id=16534&showAllSites=true	29	STLRRNDS*IYEASSL			NDS*IYEASSLYGISAMDGVPFTLHPR	3	974.112		30061					30137	30244	30401	30562	30409	30425	88.7847	88.7465	88.9532	88.9037	88.6953	88.8718		2.478						-0.0786						0.0593
157	156	Adaptor/scaffold	FAM125A	FAM125A	§202	multivesicular body subunit 12A	Q96EY5	http://www.phosphosite.org/proteinAction.do?id=16534&showAllSites=true	29	STLRRNDS*IYEASSL			NDS*IYEASSLYGISAM#DGVPFTLHPR	3	979.444	27327	27308	27631	27854	27561		27428	27308	27545	27832	27658	27737	81.1482	80.983	80.9443	81.2972	81.0158	81.3915	2.862	2.984	2.408	2.634	2.433		0.2532	0.0415	-0.4687	-0.3879	-0.4124		0.0793	0.0528	0.0905	0.0787
158	157	Adaptor/scaffold	FAM125A	FAM125A	§202	multivesicular body subunit 12A	Q96EY5	http://www.phosphosite.org/proteinAction.do?id=16534&showAllSites=true	29	STLRRNDS*IYEASSL			NDS*IYEASSLYGISAM#DGVPFTLHPR	3	979.444	27314						27428	27308	27545	27832	27658	27737	81.1482	80.983	80.9443	81.2972	81.0158	81.3915	2.199						-0.1165						0.0929
159	158	Adaptor/scaffold	FAM125A	FAM125A	§202	multivesicular body subunit 12A	Q96EY5	http://www.phosphosite.org/proteinAction.do?id=16534&showAllSites=true	29	STLRRNDS*IYEASSL			RNDS*IYEASSLYGISAMDGVPF	2	1236.54	31660	31683		32128	31979	32071													3.708	3.817		4.158	3.573	3.762	1.7265	-0.0623		0.4876	-0.5723	2.727	0.0324	0.0443		0.0602
160	159	Adaptor/scaffold	FAM125A	FAM125A	§202	multivesicular body subunit 12A	Q96EY5	http://www.phosphosite.org/proteinAction.do?id=16534&showAllSites=true	29	STLRRNDS*IYEASSL			RNDS*IYEASSLYGISAMDGVPF	2	1236.54	31785				32000														3.57				3.412		0.5905				0.0048		0.0609
161	160	Adaptor/scaffold	FAM125A	FAM125A	§202	multivesicular body subunit 12A	Q96EY5	http://www.phosphosite.org/proteinAction.do?id=16534&showAllSites=true	29	STLRRNDS*IYEASSL			RNDS*IYEASSLYGISAM#DGVPF	2	1244.54	28610	28600	28861	29080	28944	28973	28667	28789	28889	29134	28981	28976	84.5992	84.5587	84.6793	84.9057	84.673	84.781	3.977	3.939	3.934	4.246	3.863	3.657	0.5193	-0.2757	0.3881	0.461	0.5748	-0.2969	0.1173	0.0526	0.0779	0.1063
162	161	Adaptor/scaffold	FAM125A	FAM125A	§202	multivesicular body subunit 12A	Q96EY5	http://www.phosphosite.org/proteinAction.do?id=16534&showAllSites=true	29	STLRRNDS*IYEASSL			RNDS*IYEASSLYGISAM#DGVPF	2	1244.54	28760	28789	28979				28667	28789	28889	29134	28981	28976	84.5992	84.5587	84.6793	84.9057	84.673	84.781	3.223	3.61	3.565				1.7183	0.2489	0.1443				0.0898	0.0761	0.055
163	162	Adaptor/scaffold	FAM125A	FAM125A	§202	multivesicular body subunit 12A	Q96EY5	http://www.phosphosite.org/proteinAction.do?id=16534&showAllSites=true	29	STLRRNDS*IYEASSL			RNDS*IYEASSLYGISAMDGVPFTLHPR	3	1026.15		27685	28053	28110	27999	28032														5.215	4.973	4.783	4.186	5.165		0.1355	0.1587	0.0937	-0.3067	0.1602		0.0295	0.0404	0.029
164	163	Adaptor/scaffold	FAM125A	FAM125A	§202	multivesicular body subunit 12A	Q96EY5	http://www.phosphosite.org/proteinAction.do?id=16534&showAllSites=true	29	STLRRNDS*IYEASSL			RNDS*IYEASSLYGISAMDGVPFTLHPR	3	1026.15			27871		27962	28003															4.417		3.858	3.875			0.2574		-0.2413	-0.0062			0.0039
165	164	Adaptor/scaffold	FAM125A	FAM125A	§202	multivesicular body subunit 12A	Q96EY5	http://www.phosphosite.org/proteinAction.do?id=16534&showAllSites=true	29	STLRRNDS*IYEASSL			RNDS*IYEASSLYGISAM#DGVPFTLHPR	3	1031.48	24969	25271	25224	25402	25298	25320	25097	25080	25340	25522	25390	25406	74.7977	74.951	75.017	75.0628	74.9557	75.1543	4.357	5.146	5.038	4.435	4.814	4.803	0.5015	0.6053	0.2699	0.2888	0.6444	0.1979	0.0484	0.0746	0.0067	0.046
166	165	Adaptor/scaffold	FAM125A	FAM125A	§202	multivesicular body subunit 12A	Q96EY5	http://www.phosphosite.org/proteinAction.do?id=16534&showAllSites=true	29	STLRRNDS*IYEASSL			RNDS*IYEASSLYGISAM#DGVPFTLHPR	3	1031.48	25161	25080	25428	25612	25504	25325	25097	25080	25340	25522	25390	25406	74.7977	74.951	75.017	75.0628	74.9557	75.1543	4.631	4.687	4.883	4.239	4.628	4.746	0.3365	0.2419	0.3744	0.4271	0.778	0.2571	0.0273	0.0628	0.0369	0.035
167	166	Adaptor/scaffold	FAM125A	FAM125A	§202	multivesicular body subunit 12A	Q96EY5	http://www.phosphosite.org/proteinAction.do?id=16534&showAllSites=true	29	STLRRNDS*IYEASSL			RNDS*IYEASSLYGISAM#DGVPFTLHPR	3	1031.48		25050					25097	25080	25340	25522	25390	25406	74.7977	74.951	75.017	75.0628	74.9557	75.1543		4.823						0.3104						0.0001
168	167	Adaptor/scaffold	FAM125A	FAM125A	§202	multivesicular body subunit 12A	Q96EY5	http://www.phosphosite.org/proteinAction.do?id=16534&showAllSites=true	29	STLRRNDS*IYEASSL			RNDS*IYEASSLYGISAM#DGVPFTLHPR	4	773.86		25067		25608			25097	25225	25298	25608	25411	25406	74.7977	75.128	74.9103	75.0073	75.0112	75.1543		3.128		2.972				0.4656		0.2713				0.0308		0.0352
169	168	Adaptor/scaffold	FAM125A	FAM125A	§204	multivesicular body subunit 12A	Q96EY5	http://www.phosphosite.org/proteinAction.do?id=16534&showAllSites=true	29	LRRNDSIY*EASSLYG		CD2AP, CIN85	RNDSIY*EASSLYGISAMDGVPF	2	1236.54			31971			32057	31691	31877	31997	32158	32005	32063	93.2618	93.2832	93.53	93.4595	93.26	93.557			3.515			3.013			-0.351			2.727			0.0297
170	169	Adaptor/scaffold	FAM125A	FAM125A	§204	multivesicular body subunit 12A	Q96EY5	http://www.phosphosite.org/proteinAction.do?id=16534&showAllSites=true	29	LRRNDSIY*EASSLYG		CD2AP, CIN85	RNDSIY*EASSLYGISAMDGVPFTLHPR	3	1026.15		27875	28121	28073																4.713	4.537	4.155				0.0962	0.3412	0.1768				0.0394	0.004	0.0212
171	170	Adaptor/scaffold	FAM125A	FAM125A	§204	multivesicular body subunit 12A	Q96EY5	http://www.phosphosite.org/proteinAction.do?id=16534&showAllSites=true	29	LRRNDSIY*EASSLYG		CD2AP, CIN85	RNDSIY*EASSLYGISAM#DGVPFTLHPR	3	1031.48	24981				25262														4.485				4.249		0.345				1.0356		0.0481
172	171	Adaptor/scaffold	FAM125A	FAM125A	§204	multivesicular body subunit 12A	Q96EY5	http://www.phosphosite.org/proteinAction.do?id=16534&showAllSites=true	29	LRRNDSIY*EASSLYG		CD2AP, CIN85	RNDSIY*EASSLYGISAM#DGVPFTLHPR	4	773.86	25098	25248	25473	25418															3.25	2.96	3.51	3.234			0.4125	0.5088	0.2711	0.2418			0.0201	0.003	0.0061	0.0079
173	172	Adaptor/scaffold	FNBP1L; FNBP1L	FNBP1L; FNBP1L iso4	§501; §443	formin-binding protein 1-like isoform 1	Q5T0N5; Q5T0N5-4	http://www.phosphosite.org/proteinAction.do?id=7332&showAllSites=true	70; 64	LVTQGRES*PEGSYTD; LVTQGRES*PEGSYTD			ES*PEGSYTDDANQEVR	2	938.865					10120	10061			9936		10061	10065			35.6962		35.9172	36.1087					3.721	3.631					-3.2569	0.4443
174	173	Adaptor/scaffold	FNBP1L; FNBP1L	FNBP1L; FNBP1L iso4	§501; §443	formin-binding protein 1-like isoform 1	Q5T0N5; Q5T0N5-4	http://www.phosphosite.org/proteinAction.do?id=7332&showAllSites=true	70; 64	LVTQGRES*PEGSYTD; LVTQGRES*PEGSYTD			ES*PEGSYTDDANQEVR	2	938.865					10061				9936		10061	10065			35.6962		35.9172	36.1087					4.367						1.0532
175	174	Adaptor/scaffold	FRS2	FRS2	§177	fibroblast growth factor receptor substrate 2	Q8WU20	http://www.phosphosite.org/proteinAction.do?id=1099&showAllSites=true	57	VGSARLPS*VGEESTH			LPS*VGEESTHPLLVAEEQVHTYVNTTGVQEER	3	1210.24	26515	26561			26774	26854	26515	26464			26755	26834	78.6338	78.4755			78.5903	78.9722	4.076	3.446			3.278	3.934	-0.6676	1.0182			0.9332	-1.2393	0.1124	0.0698
176	175	Adaptor/scaffold	FRS2	FRS2	§177	fibroblast growth factor receptor substrate 2	Q8WU20	http://www.phosphosite.org/proteinAction.do?id=1099&showAllSites=true	57	VGSARLPS*VGEESTH			LPS*VGEESTHPLLVAEEQVHTYVNTTGVQEER	3	1210.24		26496					26515	26464			26755	26834	78.6338	78.4755			78.5903	78.9722		4.43						-0.3637						0.1774
177	176	Adaptor/scaffold	FRS2	FRS2	§177	fibroblast growth factor receptor substrate 2	Q8WU20	http://www.phosphosite.org/proteinAction.do?id=1099&showAllSites=true	57	VGSARLPS*VGEESTH			LPS*VGEESTHPLLVAEEQVHTYVNTTGVQEER	3	1210.24		26544					26515	26464			26755	26834	78.6338	78.4755			78.5903	78.9722		3.458						1.0182						0.2058
178	177	Adaptor/scaffold	FRS2	FRS2	§327	fibroblast growth factor receptor substrate 2	Q8WU20	http://www.phosphosite.org/proteinAction.do?id=1099&showAllSites=true	57	VRRGRLTS*TSTSDTQ			LTS*TSTSDTQNINNSAQR	3	673.299		6548					6454	6548			6876	6956	27.8005	28.1575			28.1412	28.6232		4.457						0.2865						0.0231
179	178	Adaptor/scaffold	FRS2	FRS2	§328	fibroblast growth factor receptor substrate 2	Q8WU20	http://www.phosphosite.org/proteinAction.do?id=1099&showAllSites=true	57	RRGRLTST*STSDTQN			LTST*STSDTQNINNSAQR	3	673.299	6445																		4.684						-0.2755						0.0045
180	179	Adaptor/scaffold	GAB2	Gab2	§405	GRB2-associated-binding protein 2 isoform b	Q9UQC2	http://www.phosphosite.org/proteinAction.do?id=1090&showAllSites=true	74	SRLHRASS*CETYEYP			ASS*CETYEYPQR	2	785.798	8668		9076	9047	9182	9172	8668	8776	9077	9074	9209	9197	33.1792	33.4482	33.5615	33.1055	33.7542	33.9778	3.18		3.117	2.608	2.575	2.63	-0.4579		0.0179	0.8691	-0.3474	-0.0923	0.082		0.0049	0.0407
181	180	Adaptor/scaffold	GAB2	Gab2	§622	GRB2-associated-binding protein 2 isoform b	Q9UQC2	http://www.phosphosite.org/proteinAction.do?id=1090&showAllSites=true	74	LALDFQPS*SPSPHRK			STGSVDYLALDFQPS*SPSPHR	3	781.021	22670	22672					22670	22705			22933	22970	68.3698	68.4193			68.4498	68.7157	3.061	2.571					-1.9456	-0.6921					0.0035	0.001
182	181	Adaptor/scaffold	GAB2	Gab2	§623	GRB2-associated-binding protein 2 isoform b	Q9UQC2	http://www.phosphosite.org/proteinAction.do?id=1090&showAllSites=true	74	ALDFQPSS*PSPHRKP	ERK1, ERK2	SHP-2	STGSVDYLALDFQPSS*PSPH	2	1092.98	25363	25391			25678		25370	25391			25663	25658	75.5577	75.755			75.6853	75.8362	4.308	4.209			3.97		-0.6519	-1.6789			-1.6191		0.0546	0.0055
183	182	Adaptor/scaffold	GAB2	Gab2	§623	GRB2-associated-binding protein 2 isoform b	Q9UQC2	http://www.phosphosite.org/proteinAction.do?id=1090&showAllSites=true	74	ALDFQPSS*PSPHRKP	ERK1, ERK2	SHP-2	STGSVDYLALDFQPSS*PSPHR	3	781.021		22653																		3.262						0.254						0.0755
184	183	Adaptor/scaffold	GGA1; GGA1; GGA1	GGA1; GGA1 iso2; GGA1 iso6	§268; §235; §268	ADP-ribosylation factor-binding protein GGA1 isoform 2	Q9UJY5; Q9UJY5-2; NP_001166158	http://www.phosphosite.org/proteinAction.do?id=7422&showAllSites=true	70; 67; 70	PTLFRLAS*DTEDNDE; PTLFRLAS*DTEDNDE; PTLFRLAS*DTEDNDE			LAS*DTEDNDEALAEILQANDNLTQVIN	3	1003.79						35944	35789	35658	36115	36122	36047	35944	105.243	104.788	105.523	104.992	105.003	104.92						3.445						0.6732
185	184	Adaptor/scaffold	GGA1; GGA1; GGA1	GGA1; GGA1 iso2; GGA1 iso6	§268; §235; §268	ADP-ribosylation factor-binding protein GGA1 isoform 2	Q9UJY5; Q9UJY5-2; NP_001166158	http://www.phosphosite.org/proteinAction.do?id=7422&showAllSites=true	70; 67; 70	PTLFRLAS*DTEDNDE; PTLFRLAS*DTEDNDE; PTLFRLAS*DTEDNDE			LAS*DTEDNDEALAEILQANDNLTQVINLYK	3	1138.54					37706	37874																	7.294	3.524					0.8901	0.9054
186	185	Adaptor/scaffold	GGA1; GGA1; GGA1	GGA1; GGA1 iso2; GGA1 iso6	§268; §235; §268	ADP-ribosylation factor-binding protein GGA1 isoform 2	Q9UJY5; Q9UJY5-2; NP_001166158	http://www.phosphosite.org/proteinAction.do?id=7422&showAllSites=true	70; 67; 70	PTLFRLAS*DTEDNDE; PTLFRLAS*DTEDNDE; PTLFRLAS*DTEDNDE			LAS*DTEDNDEALAEILQANDNLTQVINLYK	3	1138.54					37914																		4.707						1.5357
187	186	Adaptor/scaffold	GGA1; GGA1; GGA1	GGA1; GGA1 iso2; GGA1 iso6	§268; §235; §268	ADP-ribosylation factor-binding protein GGA1 isoform 2	Q9UJY5; Q9UJY5-2; NP_001166158	http://www.phosphosite.org/proteinAction.do?id=7422&showAllSites=true	70; 67; 70	PTLFRLAS*DTEDNDE; PTLFRLAS*DTEDNDE; PTLFRLAS*DTEDNDE			LAS*DTEDNDEALAEILQANDNLTQVINLYK	3	1138.54					38070																		3.753						4.7236
188	187	Adaptor/scaffold	GGA1; GGA1; GGA1	GGA1; GGA1 iso2; GGA1 iso6	§270; §237; §270	ADP-ribosylation factor-binding protein GGA1 isoform 2	Q9UJY5; Q9UJY5-2; NP_001166158	http://www.phosphosite.org/proteinAction.do?id=7422&showAllSites=true	70; 67; 70	LFRLASDT*EDNDEAL; LFRLASDT*EDNDEAL; LFRLASDT*EDNDEAL			LASDT*EDNDEALAEILQANDNLTQVINLYK	3	1138.54			37583		38016	37653	37349	37366	37582	37750	37705	37653	109.862	109.842	109.852	109.806	109.902	109.864			6.032		3.773	6.937			0.2371		4.0486	0.8806			0.0061
189	188	Adaptor/scaffold	GGA1; GGA1; GGA1	GGA1; GGA1 iso2; GGA1 iso6	§270; §237; §270	ADP-ribosylation factor-binding protein GGA1 isoform 2	Q9UJY5; Q9UJY5-2; NP_001166158	http://www.phosphosite.org/proteinAction.do?id=7422&showAllSites=true	70; 67; 70	LFRLASDT*EDNDEAL; LFRLASDT*EDNDEAL; LFRLASDT*EDNDEAL			LASDT*EDNDEALAEILQANDNLTQVINLYK	3	1138.54					38137	37983	37349	37366	37582	37750	37705	37653	109.862	109.842	109.852	109.806	109.902	109.864					3.615	3.784					1.4499	2.0294
190	189	Adaptor/scaffold	GGA1; GGA1; GGA1	GGA1; GGA1 iso2; GGA1 iso6	§270; §237; §270	ADP-ribosylation factor-binding protein GGA1 isoform 2	Q9UJY5; Q9UJY5-2; NP_001166158	http://www.phosphosite.org/proteinAction.do?id=7422&showAllSites=true	70; 67; 70	LFRLASDT*EDNDEAL; LFRLASDT*EDNDEAL; LFRLASDT*EDNDEAL			LASDT*EDNDEALAEILQANDNLTQVINLYK	3	1138.54						37973	37349	37366	37582	37750	37705	37653	109.862	109.842	109.852	109.806	109.902	109.864						4.462						1.3239
191	190	Adaptor/scaffold	GGA1; GGA1; GGA1	GGA1; GGA1 iso2; GGA1 iso6	§270; §237; §270	ADP-ribosylation factor-binding protein GGA1 isoform 2	Q9UJY5; Q9UJY5-2; NP_001166158	http://www.phosphosite.org/proteinAction.do?id=7422&showAllSites=true	70; 67; 70	LFRLASDT*EDNDEAL; LFRLASDT*EDNDEAL; LFRLASDT*EDNDEAL			LASDT*EDNDEALAEILQANDNLTQVINLYK	3	1138.54						38059	37349	37366	37582	37750	37705	37653	109.862	109.842	109.852	109.806	109.902	109.864						3.107						1.7826
192	191	Adaptor/scaffold	GGA2	GGA2	§284	ADP-ribosylation factor-binding protein GGA2	Q9UJY4	http://www.phosphosite.org/proteinAction.do?id=13838&showAllSites=true	67	PTLFRLAS*DTTDDDD			LAS*DTTDDDDALAEILQANDLLTQGVLLYK	3	1105.54	37393			37794	37756		37393	37387	37624	37792	37747	37694	109.963	109.892	109.952	109.903	109.999	109.961	5.626			4.046	3.419		-0.0333			0.4561	-1.1318		0.0211			0.0094
193	192	Adaptor/scaffold	HOMER3; HOMER3	HOMER3; HOMER3 iso5	§159; §123	homer protein homolog 3 isoform 2	Q9NSC5; Q9NSC1	http://www.phosphosite.org/proteinAction.do?id=12200&showAllSites=true	40; 36	EKLFRSQS*ADAPGPT; EKLFRSQS*ADAPGPT			SQS*ADAPGPTER	2	648.267	4725						4725	4858	5195	4989	4971	5177	23.8428	24.4253	24.6232	23.6138	23.6857	24.577	2.136						0.6716						0.2491
194	193	Adaptor/scaffold	HSH2D	HSH2	§296	hematopoietic SH2 domain-containing protein	Q96JZ2	http://www.phosphosite.org/proteinAction.do?id=6839&showAllSites=true	39	PTRKAERS*VSCIEVT			S*VSCIEVTPGDR	2	700.3			11931																		2.318						1.0611						0.0141
195	194	Adaptor/scaffold	HSH2D	HSH2	§298	hematopoietic SH2 domain-containing protein	Q96JZ2	http://www.phosphosite.org/proteinAction.do?id=6839&showAllSites=true	39	RKAERSVS*CIEVTPG			SVS*CIEVTPGDR	2	700.3				11935	11929	11890	11643	11684	11915	11925	11980	11890	40.4303	40.5887	40.59	40.1877	40.6095	40.7417				2.2	2.508	2.547				-2.1533	-1.2748	-0.9053				0.1455
196	195	Adaptor/scaffold	IRS1	IRS1	§1100	insulin receptor substrate 1	P35568	http://www.phosphosite.org/proteinAction.do?id=855&showAllSites=true	132	QGCRRRHS*SETFSST			RHS*SETFSSTPSATR	2	865.878					5620	5732	5206	5353	5715		5602	5732	24.961	25.5077	25.7647		25.1387	25.7815					2.229	2.187					1.2248	-0.5211
197	196	Adaptor/scaffold	IRS1	IRS1	§1101	insulin receptor substrate 1	P35568	http://www.phosphosite.org/proteinAction.do?id=855&showAllSites=true	132	GCRRRHSS*ETFSSTP	PKCT, p70S6K		HSS*ETFSSTPSATR	2	787.828	6134	6270	6586	6440	6561	6632	6178	6296	6586	6490	6605	6657	27.169	27.6155	27.7842	26.9852	27.5073	27.9412	3.44	3.498	3.319	3.409	3.542	3.035	0.2776	-0.2387	0.3298	0.0965	0.0118	-0.0826	0.1644	0.129	0.1971	0.153
198	197	Adaptor/scaffold	IRS1	IRS1	§1101	insulin receptor substrate 1	P35568	http://www.phosphosite.org/proteinAction.do?id=855&showAllSites=true	132	GCRRRHSS*ETFSSTP	PKCT, p70S6K		RHSS*ETFSSTPSATR	3	577.588	5220		5690		5569		5227	5353	5715	5546	5569	5718	25.0053	25.5077	25.7647	24.85	25.0913	25.7815	2.57		3.002		3.705		-2.4172		-0.0168		-0.4823		0.0874		0.0498
199	198	Adaptor/scaffold	IRS1	IRS1	§1103	insulin receptor substrate 1	P35568	http://www.phosphosite.org/proteinAction.do?id=855&showAllSites=true	132	RRRHSSET*FSSTPSA			RHSSET*FSSTPSATR	3	577.588						5691																		3.05						-0.7485
200	199	Adaptor/scaffold	IRS1	IRS1	1134	insulin receptor substrate 1	P35568	http://www.phosphosite.org/proteinAction.do?id=855&showAllSites=true	132	GGGGSSSS*SEDVKRH			VGNTVPFGAGAAVGGGGGSSSS*SEDVK	3	811.031	15731			16050															2.895			4.424			-0.0366			0.0874			0.0313			0.0231
201	200	Adaptor/scaffold	IRS1	IRS1	1135	insulin receptor substrate 1	P35568	http://www.phosphosite.org/proteinAction.do?id=855&showAllSites=true	132	GGGSSSSS*EDVKRHS			VGNTVPFGAGAAVGGGGGSSSSS*EDVK	3	811.031			15992				15774	15737	15992	16114	16049		50.7703	50.6545	50.9007	50.761	50.8455				4.871						0.3912						0.0071
202	201	Adaptor/scaffold	IRS1	IRS1	§270	insulin receptor substrate 1	P35568	http://www.phosphosite.org/proteinAction.do?id=855&showAllSites=true	132	EFRPRSKS*QSSSNCS	ATR, p70S6K	14-3-3 beta	S*QSSSNCSNPISVPLR	2	906.901	15619	15565					15606	15565			15965	15778	50.3417	50.3353			50.6342	50.2577	3.228	3.611					0.1982	-0.6626					0.044	0.0684
203	202	Adaptor/scaffold	IRS1	IRS1	§348	insulin receptor substrate 1	P35568	http://www.phosphosite.org/proteinAction.do?id=855&showAllSites=true	132	SVDGSPVS*PSTNRTH			PASVDGSPVS*PSTNR	2	775.846	7146	7214	7668		7684	7744	7146	7299	7629	7579	7694	7730	29.586	29.9255	30.1073	29.5147	30.0895	30.4505	3.138	3.539	2.716		3.41	3.275	0.4833	0.0145	-0.1627		0.5064	0.0745	0.0947	0.071	0.1176
204	203	Adaptor/scaffold	IRS2	IRS2	§1148	insulin receptor substrate 2	Q9Y4H2	http://www.phosphosite.org/proteinAction.do?id=6018&showAllSites=true	137	QGGRRRHS*SETFSST			HS*SETFSSTTTVTPVSPSFAHNPK	3	876.066	14359		14336	14482		14300	14241	14246	14435	14482	14537	14352	46.9057	46.9622	46.8658	46.8198	47.0202	46.6933	3.59		4.118	4.764		3.772	-0.0069		0.1277	0.1346		-0.2426	0.0011		0.0153	0
205	204	Adaptor/scaffold	IRS2	IRS2	§1148	insulin receptor substrate 2	Q9Y4H2	http://www.phosphosite.org/proteinAction.do?id=6018&showAllSites=true	137	QGGRRRHS*SETFSST			RHS*SETFSSTTTVTPVSPSFAHNPK	3	928.099			12817	12968			12646	12650	12817	12974	12920	12819	42.9193	42.977	42.7572	42.828	42.937	42.8933			3.897	4.182					0.9195	-1.4859					0.0165	0.0297
206	205	Adaptor/scaffold	IRS2	IRS2	§1148, §1164	insulin receptor substrate 2	Q9Y4H2	http://www.phosphosite.org/proteinAction.do?id=6018&showAllSites=true	137	QGGRRRHS*SETFSST, TVTPVSPS*FAHNPKR			HS*SETFSSTTTVTPVSPS*FAHNPK	3	902.721					15636																		3.702						0.3113
207	206	Adaptor/scaffold	IRS2	IRS2	§1149	insulin receptor substrate 2	Q9Y4H2	http://www.phosphosite.org/proteinAction.do?id=6018&showAllSites=true	137	GGRRRHSS*ETFSSTT			HSS*ETFSSTTTVTPVSPSFAHNPK	3	876.066		14361	14549	14703	14462															3.913	4.643	2.918	4.03			0.1292	0.1891	0.1214	0.2065			0.0188	0.0133	0.0137
208	207	Adaptor/scaffold	IRS2	IRS2	§1149	insulin receptor substrate 2	Q9Y4H2	http://www.phosphosite.org/proteinAction.do?id=6018&showAllSites=true	137	GGRRRHSS*ETFSSTT			HSS*ETFSSTTTVTPVSPSFAHNPK	3	876.066		14154																		3.598						0.2107						0.0032
209	208	Adaptor/scaffold	IRS2	IRS2	§1149	insulin receptor substrate 2	Q9Y4H2	http://www.phosphosite.org/proteinAction.do?id=6018&showAllSites=true	137	GGRRRHSS*ETFSSTT			HSS*ETFSSTTTVTPVSPSFAHNPK	4	657.301			14358				14241	14246	14358	14583	14558	14352	46.9057	46.9622	46.9213	46.8727	47.0732	46.6933			3.049						0.1726						0.0102
210	209	Adaptor/scaffold	IRS2	IRS2	§1149	insulin receptor substrate 2	Q9Y4H2	http://www.phosphosite.org/proteinAction.do?id=6018&showAllSites=true	137	GGRRRHSS*ETFSSTT			RHSS*ETFSSTTTVTPVSPSFAHNPK	3	928.099			12859																		3.528						-0.0656						0.0675
211	210	Adaptor/scaffold	IRS2	IRS2	§1149, §1162	insulin receptor substrate 2	Q9Y4H2	http://www.phosphosite.org/proteinAction.do?id=6018&showAllSites=true	137	GGRRRHSS*ETFSSTT, TTTVTPVS*PSFAHNP			HSS*ETFSSTTTVTPVS*PSFAHNPK	3	902.721	15147			15453															4.13			3.986			0.2313			0.4306			0.0013			0.0012
212	211	Adaptor/scaffold	IRS2	IRS2	§1149, §1162	insulin receptor substrate 2	Q9Y4H2	http://www.phosphosite.org/proteinAction.do?id=6018&showAllSites=true	137	GGRRRHSS*ETFSSTT, TTTVTPVS*PSFAHNP			RHSS*ETFSSTTTVTPVS*PSFAHNPK	3	954.755				13845	13780																	3.823	4.119					0.2417	1.1613					0.0121
213	212	Adaptor/scaffold	IRS2	IRS2	§1149, §1164	insulin receptor substrate 2	Q9Y4H2	http://www.phosphosite.org/proteinAction.do?id=6018&showAllSites=true	137	GGRRRHSS*ETFSSTT, TVTPVSPS*FAHNPKR			HSS*ETFSSTTTVTPVSPS*FAHNPK	3	902.721		15083	15554		15435	15228	15207	15083	15443	15528	15524	15318	49.3332	49.247	49.442	49.2623	49.5063	49.0917		3.625	3.381		3.549	3.636		0.4377	0.3364		0.4669	0.2542		0.0263	0.0083
214	213	Adaptor/scaffold	IRS2	IRS2	§1149, §1164	insulin receptor substrate 2	Q9Y4H2	http://www.phosphosite.org/proteinAction.do?id=6018&showAllSites=true	137	GGRRRHSS*ETFSSTT, TVTPVSPS*FAHNPKR			HSS*ETFSSTTTVTPVSPS*FAHNPK	3	902.721			15343				15207	15083	15443	15528	15524	15318	49.3332	49.247	49.442	49.2623	49.5063	49.0917			3.496						0.4227						0.0091
215	214	Adaptor/scaffold	IRS2	IRS2	§1149, §1164	insulin receptor substrate 2	Q9Y4H2	http://www.phosphosite.org/proteinAction.do?id=6018&showAllSites=true	137	GGRRRHSS*ETFSSTT, TVTPVSPS*FAHNPKR			HSS*ETFSSTTTVTPVSPS*FAHNPK	3	902.721			15332				15207	15083	15443	15528	15524	15318	49.3332	49.247	49.442	49.2623	49.5063	49.0917			3.157						0.4729						0.006
216	215	Adaptor/scaffold	IRS2	IRS2	§1149, §1164	insulin receptor substrate 2	Q9Y4H2	http://www.phosphosite.org/proteinAction.do?id=6018&showAllSites=true	137	GGRRRHSS*ETFSSTT, TVTPVSPS*FAHNPKR			RHSS*ETFSSTTTVTPVSPS*FAHNPK	3	954.755	13500																		4.437						-0.2535						0.0119
217	216	Adaptor/scaffold	IRS2	IRS2	§1151	insulin receptor substrate 2	Q9Y4H2	http://www.phosphosite.org/proteinAction.do?id=6018&showAllSites=true	137	RRRHSSET*FSSTTTV			HSSET*FSSTTTVTPVSPSFAHNPK	3	876.066	14143																		4.454						-0.0976						0.0181
218	217	Adaptor/scaffold	IRS2	IRS2	§1151	insulin receptor substrate 2	Q9Y4H2	http://www.phosphosite.org/proteinAction.do?id=6018&showAllSites=true	137	RRRHSSET*FSSTTTV			RHSSET*FSSTTTVTPVSPSFAHNPK	3	928.099	12666			12988															3.493			4.224			1.4598			-0.2067			0.0274			0.023
219	218	Adaptor/scaffold	IRS2	IRS2	1155, §1162	insulin receptor substrate 2	Q9Y4H2	http://www.phosphosite.org/proteinAction.do?id=6018&showAllSites=true	137	SSETFSST*TTVTPVS, TTTVTPVS*PSFAHNP			RHSSETFSST*TTVTPVS*PSFAHNPK	3	954.755		13528		13958	13757	13634	13024	13028	13175	13373	13757	13176	43.8537	43.9173	43.6943	43.8298	43.9427	43.7748		4.056		3.012	4.629	3.64		0.0018		0.6206	0.4368	0.5072		0.0316		0.0117
220	219	Adaptor/scaffold	IRS2	IRS2	1156, §1162	insulin receptor substrate 2	Q9Y4H2	http://www.phosphosite.org/proteinAction.do?id=6018&showAllSites=true	137	SETFSSTT*TVTPVSP, TTTVTPVS*PSFAHNP			RHSSETFSSTT*TVTPVS*PSFAHNPK	3	954.755			13668	13831																	4.013	3.951					-0.6817	1.2296					0.0068	0
221	220	Adaptor/scaffold	IRS2	IRS2	§363	insulin receptor substrate 2	Q9Y4H2	http://www.phosphosite.org/proteinAction.do?id=6018&showAllSites=true	137	CSSCRVRT*ASEGDGG			T*ASEGDGGAAAGAAAAGAR	2	806.342		7050																		4.051						0.1734						0.0012
222	221	Adaptor/scaffold	IRS2	IRS2	§365	insulin receptor substrate 2	Q9Y4H2	http://www.phosphosite.org/proteinAction.do?id=6018&showAllSites=true	137	SCRVRTAS*EGDGGAA			TAS*EGDGGAAAGAAAAGAR	2	806.342	6814	6900	7281	7163	7302	7340	6814	6955	7296	7160	7317	7373	28.73	29.1123	29.3257	28.517	29.1797	29.6028	4.721	4.827	4.679	4.293	5.07	4.438	0.278	0.1466	0.212	0.1193	0.1996	0.3036	0.0047	0.006	0.004	0.0061
223	222	Adaptor/scaffold	IRS2	IRS2	§388	insulin receptor substrate 2	Q9Y4H2	http://www.phosphosite.org/proteinAction.do?id=6018&showAllSites=true	137	RPVSVAGS*PLSPGPV			PVSVAGS*PLSPGPVR	2	750.385	13812	13856		14163	14171														3.389	3.478		2.604	2.749		0.6113	0.4099		-0.0624	0.928		0.0027	0.0427		0.013
224	223	Adaptor/scaffold	IRS2	IRS2	§391	insulin receptor substrate 2	Q9Y4H2	http://www.phosphosite.org/proteinAction.do?id=6018&showAllSites=true	137	SVAGSPLS*PGPVRAP	CDK1		PVSVAGSPLS*PGPVR	2	750.385	15370	15367	15637	15729	15740	15595	15370	15464	15732	15820	15776	15610	50.0193	49.9688	50.1913	50.0018	50.1552	49.8307	3.382	3.741	3.211	3.46	3.755	3.615	0.149	0.4474	0.209	0.289	-0.0402	-0.2628	0.2206	0.2206	0.1727	0.1817
225	224	Adaptor/scaffold	IRS2	IRS2	§404	insulin receptor substrate 2	Q9Y4H2	http://www.phosphosite.org/proteinAction.do?id=6018&showAllSites=true	137	APLSRSHT*LSGGCGG			SHT*LSGGCGGR	2	584.732	3845		4380		4180		3845	4064	4386	4170	4181	4370	22.0093	22.7482	22.8987	21.8648	21.9683	22.8232	2.769		2.186		1.898		-0.0609		-0.2369		0.3481		0.2653		0.2026
226	225	Adaptor/scaffold	LAMTOR1	LAMTOR1	97	ragulator complex protein LAMTOR1	Q6IAA8	http://www.phosphosite.org/proteinAction.do?id=2650&showAllSites=true	18	TRLAVLSS*SLTHWKK			LAVLSS*SLTHWK	2	711.363		20511					20603	20511	20762	20944	20791	20765	62.9628	62.6453	63.0243	63.0815	62.8933	62.9485		2.804						0.7036						0.0032
227	226	Adaptor/scaffold	LMO7; LMO7; LMO7	LMO7; LMO7 iso2; LMO7 iso3	§1491; §1491; §1157	LIM domain only protein 7 isoform 1	Q8WWI1; Q8WWI1-2; Q8WWI1-3	http://www.phosphosite.org/proteinAction.do?id=3190&showAllSites=true	193; 191; 154	NSWIRQRS*ASVNKEP; NSWIRQRS*ASVNKEP; NSWIRQRS*ASVNKEP			S*ASVNKEPVSLPGIMR	3	588.962		18716	18999	19119	18967	18918														3.672	3.639	2.904	3.334	3.493		0.7603	0.8671	0.9523	0.7944	1.0763		0.0107	0.0044	0.0381
228	227	Adaptor/scaffold	LMO7; LMO7; LMO7	LMO7; LMO7 iso2; LMO7 iso3	§1491; §1491; §1157	LIM domain only protein 7 isoform 1	Q8WWI1; Q8WWI1-2; Q8WWI1-3	http://www.phosphosite.org/proteinAction.do?id=3190&showAllSites=true	193; 191; 154	NSWIRQRS*ASVNKEP; NSWIRQRS*ASVNKEP; NSWIRQRS*ASVNKEP			S*ASVNKEPVSLPGIM#R	2	890.937	15553						15553	15233	15485	15591	15587	15360	49.437	49.4035	49.5517	49.4178	49.6683	49.1998	2.271						0.1045						0.0403
229	228	Adaptor/scaffold	LMO7; LMO7; LMO7	LMO7; LMO7 iso2; LMO7 iso3	§1491; §1491; §1157	LIM domain only protein 7 isoform 1	Q8WWI1; Q8WWI1-2; Q8WWI1-3	http://www.phosphosite.org/proteinAction.do?id=3190&showAllSites=true	193; 191; 154	NSWIRQRS*ASVNKEP; NSWIRQRS*ASVNKEP; NSWIRQRS*ASVNKEP			S*ASVNKEPVSLPGIM#R	3	594.294	15313	15277	15507	16309															2.859	2.544	3.467	2.041			0.5071	0.4624	0.4766	0.0089			0.0275	0.0261	0.0121	0.0069
230	229	Adaptor/scaffold	LMO7; LMO7; LMO7	LMO7; LMO7 iso2; LMO7 iso3	§1491; §1491; §1157	LIM domain only protein 7 isoform 1	Q8WWI1; Q8WWI1-2; Q8WWI1-3	http://www.phosphosite.org/proteinAction.do?id=3190&showAllSites=true	193; 191; 154	NSWIRQRS*ASVNKEP; NSWIRQRS*ASVNKEP; NSWIRQRS*ASVNKEP			S*ASVNKEPVSLPGIM#R	3	594.294	17247	15699																	2.879	2.199					0.303	0.3847					0.0038	0.0556
231	230	Adaptor/scaffold	LMO7; LMO7; LMO7	LMO7; LMO7 iso2; LMO7 iso3	§1491; §1491; §1157	LIM domain only protein 7 isoform 1	Q8WWI1; Q8WWI1-2; Q8WWI1-3	http://www.phosphosite.org/proteinAction.do?id=3190&showAllSites=true	193; 191; 154	NSWIRQRS*ASVNKEP; NSWIRQRS*ASVNKEP; NSWIRQRS*ASVNKEP			S*ASVNKEPVSLPGIM#R	3	594.294	18616	15073																	2.171	2.385					1.0352	0.5342					0.0167	0.0206
232	231	Adaptor/scaffold	LMO7; LMO7; LMO7	LMO7; LMO7 iso2; LMO7 iso3	§1493; §1493; §1159	LIM domain only protein 7 isoform 1	Q8WWI1; Q8WWI1-2; Q8WWI1-3	http://www.phosphosite.org/proteinAction.do?id=3190&showAllSites=true	193; 191; 154	WIRQRSAS*VNKEPVS; WIRQRSAS*VNKEPVS; WIRQRSAS*VNKEPVS			SAS*VNKEPVSLPGIMR	2	882.939	18882	18802		19183	18872	18846	18797	18595	18956	19096	18943	18938	58.3753	58.128	58.4163	58.3528	58.1333	58.2888	2.291	2.94		2.646	2.193	2.277	0.2545	0.4348		0.4632	2.118	0.6304	0.0054	0.0034		0.0026
233	232	Adaptor/scaffold	LMO7; LMO7; LMO7	LMO7; LMO7 iso2; LMO7 iso3	§1493; §1493; §1159	LIM domain only protein 7 isoform 1	Q8WWI1; Q8WWI1-2; Q8WWI1-3	http://www.phosphosite.org/proteinAction.do?id=3190&showAllSites=true	193; 191; 154	WIRQRSAS*VNKEPVS; WIRQRSAS*VNKEPVS; WIRQRSAS*VNKEPVS			SAS*VNKEPVSLPGIMR	2	882.939	18679	18595		18987			18797	18595	18956	19096	18943	18938	58.3753	58.128	58.4163	58.3528	58.1333	58.2888	2.51	2.559		2.573			0.3805	0.4237		0.5234			0.0023	0.0038		0.0049
234	233	Adaptor/scaffold	LMO7; LMO7; LMO7	LMO7; LMO7 iso2; LMO7 iso3	§1493; §1493; §1159	LIM domain only protein 7 isoform 1	Q8WWI1; Q8WWI1-2; Q8WWI1-3	http://www.phosphosite.org/proteinAction.do?id=3190&showAllSites=true	193; 191; 154	WIRQRSAS*VNKEPVS; WIRQRSAS*VNKEPVS; WIRQRSAS*VNKEPVS			SAS*VNKEPVSLPGIMR	3	588.962	18819						18819	18694	18956	19096	18943	18938	58.426	58.0745	58.4163	58.3528	58.1333	58.2888	3.804						0.7359						0.0312
235	234	Adaptor/scaffold	LMO7; LMO7; LMO7	LMO7; LMO7 iso2; LMO7 iso3	§1493; §1493; §1159	LIM domain only protein 7 isoform 1	Q8WWI1; Q8WWI1-2; Q8WWI1-3	http://www.phosphosite.org/proteinAction.do?id=3190&showAllSites=true	193; 191; 154	WIRQRSAS*VNKEPVS; WIRQRSAS*VNKEPVS; WIRQRSAS*VNKEPVS			SAS*VNKEPVSLPGIM#R	2	890.937	15336	15299	15550	15658	15536														2.413	2.294	2.339	2.034	2.393		0.0888	-0.0317	0.2224	0.2456	0.4204		0.0048	0.005	0.2617	0.0021
236	235	Adaptor/scaffold	LMO7; LMO7; LMO7	LMO7; LMO7 iso2; LMO7 iso3	§1493; §1493; §1159	LIM domain only protein 7 isoform 1	Q8WWI1; Q8WWI1-2; Q8WWI1-3	http://www.phosphosite.org/proteinAction.do?id=3190&showAllSites=true	193; 191; 154	WIRQRSAS*VNKEPVS; WIRQRSAS*VNKEPVS; WIRQRSAS*VNKEPVS			SAS*VNKEPVSLPGIM#R	2	890.937	15127	15100	15349	15901															1.667	1.899	2.513	2.134			-0.0761	0.2716	0.1338	1.0562			0.0058	0.0056	0.0027	0.0041
237	236	Adaptor/scaffold	LMO7; LMO7; LMO7	LMO7; LMO7 iso2; LMO7 iso3	§1493; §1493; §1159	LIM domain only protein 7 isoform 1	Q8WWI1; Q8WWI1-2; Q8WWI1-3	http://www.phosphosite.org/proteinAction.do?id=3190&showAllSites=true	193; 191; 154	WIRQRSAS*VNKEPVS; WIRQRSAS*VNKEPVS; WIRQRSAS*VNKEPVS			SAS*VNKEPVSLPGIM#R	2	890.937		15517	15765	15964																2.586	2.03	2.186				-0.1973	0.6809	0.6103				0.0001	0.0041	0.0209
238	237	Adaptor/scaffold	LMO7; LMO7; LMO7	LMO7; LMO7 iso2; LMO7 iso3	§1493; §1493; §1159	LIM domain only protein 7 isoform 1	Q8WWI1; Q8WWI1-2; Q8WWI1-3	http://www.phosphosite.org/proteinAction.do?id=3190&showAllSites=true	193; 191; 154	WIRQRSAS*VNKEPVS; WIRQRSAS*VNKEPVS; WIRQRSAS*VNKEPVS			SAS*VNKEPVSLPGIM#R	2	890.937		15683																		2.772						-0.5107						0.008
239	238	Adaptor/scaffold	LMO7; LMO7; LMO7	LMO7; LMO7 iso2; LMO7 iso3	§1493; §1493; §1159	LIM domain only protein 7 isoform 1	Q8WWI1; Q8WWI1-2; Q8WWI1-3	http://www.phosphosite.org/proteinAction.do?id=3190&showAllSites=true	193; 191; 154	WIRQRSAS*VNKEPVS; WIRQRSAS*VNKEPVS; WIRQRSAS*VNKEPVS			SAS*VNKEPVSLPGIM#R	2	890.937		16030																		2.355						1.1015						0.0082
240	239	Adaptor/scaffold	LMO7; LMO7; LMO7	LMO7; LMO7 iso2; LMO7 iso3	§1493; §1493; §1159	LIM domain only protein 7 isoform 1	Q8WWI1; Q8WWI1-2; Q8WWI1-3	http://www.phosphosite.org/proteinAction.do?id=3190&showAllSites=true	193; 191; 154	WIRQRSAS*VNKEPVS; WIRQRSAS*VNKEPVS; WIRQRSAS*VNKEPVS			SAS*VNKEPVSLPGIM#R	2	890.937		15729																		2.074						0.0648						0.0172
241	240	Adaptor/scaffold	LMO7; LMO7; LMO7	LMO7; LMO7 iso2; LMO7 iso3	§1493; §1493; §1159	LIM domain only protein 7 isoform 1	Q8WWI1; Q8WWI1-2; Q8WWI1-3	http://www.phosphosite.org/proteinAction.do?id=3190&showAllSites=true	193; 191; 154	WIRQRSAS*VNKEPVS; WIRQRSAS*VNKEPVS; WIRQRSAS*VNKEPVS			SAS*VNKEPVSLPGIM#R	3	594.294	15527	15490	15716	15844			15249	15490	15485	15570	15566	15402	49.437	49.4035	49.5517	49.3657	49.6132	49.307	2.583	2.491	2.857	2.326			0.2942	0.6584	0.3641	0.6953			0.132	0.0556	0.0816	0.063
242	241	Adaptor/scaffold	LMO7; LMO7; LMO7	LMO7; LMO7 iso2; LMO7 iso3	§1493; §1493; §1159	LIM domain only protein 7 isoform 1	Q8WWI1; Q8WWI1-2; Q8WWI1-3	http://www.phosphosite.org/proteinAction.do?id=3190&showAllSites=true	193; 191; 154	WIRQRSAS*VNKEPVS; WIRQRSAS*VNKEPVS; WIRQRSAS*VNKEPVS			SAS*VNKEPVSLPGIM#R	3	594.294	15735	17299	15924	16694			15249	15490	15485	15570	15566	15402	49.437	49.4035	49.5517	49.3657	49.6132	49.307	2.443	2.419	2.473	1.918			0.2634	0.2398	0.4586	4.0424			0.0618	0.0313	0.0452	0.11
243	242	Adaptor/scaffold	LMO7; LMO7; LMO7	LMO7; LMO7 iso2; LMO7 iso3	§1493; §1493; §1159	LIM domain only protein 7 isoform 1	Q8WWI1; Q8WWI1-2; Q8WWI1-3	http://www.phosphosite.org/proteinAction.do?id=3190&showAllSites=true	193; 191; 154	WIRQRSAS*VNKEPVS; WIRQRSAS*VNKEPVS; WIRQRSAS*VNKEPVS			SAS*VNKEPVSLPGIM#R	3	594.294	16769	17085					15249	15490	15485	15570	15566	15402	49.437	49.4035	49.5517	49.3657	49.6132	49.307	2.295	2.263					-0.3692	0.4821					0.1199	0.0276
244	243	Adaptor/scaffold	LMO7; LMO7; LMO7	LMO7; LMO7 iso2; LMO7 iso3	§1510; §1510; §1176	LIM domain only protein 7 isoform 1	Q8WWI1; Q8WWI1-2; Q8WWI1-3	http://www.phosphosite.org/proteinAction.do?id=3190&showAllSites=true	193; 191; 154	GIMRRGES*LDNLDSP; GIMRRGES*LDNLDSP; GIMRRGES*LDNLDSP	Chk1; Chk1; Chk1		GES*LDNLDSPR	2	641.769	10987	11079		11322	11484	11430	11189	11171	11419	11403	11522	11467	38.9877	39.3182	39.3633	38.8747	39.4703	39.557	2.752	3.264		3.188	3.043	3.106	0.1499	0.1209		0.1287	0.3269	0.6077	0.3003	0.2408		0.221
245	244	Adaptor/scaffold	LMO7; LMO7; LMO7	LMO7; LMO7 iso2; LMO7 iso3	§1510; §1510; §1176	LIM domain only protein 7 isoform 1	Q8WWI1; Q8WWI1-2; Q8WWI1-3	http://www.phosphosite.org/proteinAction.do?id=3190&showAllSites=true	193; 191; 154	GIMRRGES*LDNLDSP; GIMRRGES*LDNLDSP; GIMRRGES*LDNLDSP	Chk1; Chk1; Chk1		GES*LDNLDSPR	2	641.769	11189						11189	11171	11419	11403	11522	11467	38.9877	39.3182	39.3633	38.8747	39.4703	39.557	3.046						0.1453						0.1777
246	245	Adaptor/scaffold	LMO7; LMO7; LMO7	LMO7; LMO7 iso2; LMO7 iso3	§1510; §1510; §1176	LIM domain only protein 7 isoform 1	Q8WWI1; Q8WWI1-2; Q8WWI1-3	http://www.phosphosite.org/proteinAction.do?id=3190&showAllSites=true	193; 191; 154	GIMRRGES*LDNLDSP; GIMRRGES*LDNLDSP; GIMRRGES*LDNLDSP	Chk1; Chk1; Chk1		RGES*LDNLDSPR	2	719.82	9019	9094	9382	9371	9546	9555	9019	9175	9483	9452	9587	9596	34.076	34.4	34.5543	34.0092	34.671	34.9423	2.806	1.958	2.334	2.288	2.116	2.74	0.371	0.4159	0.3599	0.4522	0.3032	0.2816	0.2369	0.1495	0.1301	0.2525
247	246	Adaptor/scaffold	LMO7; LMO7; LMO7	LMO7; LMO7 iso2; LMO7 iso3	§1510; §1510; §1176	LIM domain only protein 7 isoform 1	Q8WWI1; Q8WWI1-2; Q8WWI1-3	http://www.phosphosite.org/proteinAction.do?id=3190&showAllSites=true	193; 191; 154	GIMRRGES*LDNLDSP; GIMRRGES*LDNLDSP; GIMRRGES*LDNLDSP	Chk1; Chk1; Chk1		RGES*LDNLDSPR	2	719.82	9242	9312	9589				9019	9175	9483	9452	9587	9596	34.076	34.4	34.5543	34.0092	34.671	34.9423	2.462	2.847	2.278				0.2691	0.3711	0.2777				0	0.1822	0.147
248	247	Adaptor/scaffold	LMO7; LMO7; LMO7	LMO7; LMO7 iso2; LMO7 iso3	§1510; §1510; §1176	LIM domain only protein 7 isoform 1	Q8WWI1; Q8WWI1-2; Q8WWI1-3	http://www.phosphosite.org/proteinAction.do?id=3190&showAllSites=true	193; 191; 154	GIMRRGES*LDNLDSP; GIMRRGES*LDNLDSP; GIMRRGES*LDNLDSP	Chk1; Chk1; Chk1		RGES*LDNLDSPR	3	480.216	9006	9082			9609		9006	9175	9483	9452	9587	9575	34.076	34.4	34.5543	34.0092	34.671	34.8915	3.064	2.623			2.349		0.7206	0.8386			0.4708		0.0758	0.0251
249	248	Adaptor/scaffold	LMO7; LMO7; LMO7	LMO7; LMO7 iso2; LMO7 iso3	§1510, §1516; §1510, §1516; §1176, §1182	LIM domain only protein 7 isoform 1	Q8WWI1; Q8WWI1-2; Q8WWI1-3	http://www.phosphosite.org/proteinAction.do?id=3190&showAllSites=true	193; 191; 154	GIMRRGES*LDNLDSP, ESLDNLDS*PRSNSWR; GIMRRGES*LDNLDSP, ESLDNLDS*PRSNSWR; GIMRRGES*LDNLDSP, ESLDNLDS*PRSNSWR	Chk1; Chk1; Chk1		GES*LDNLDS*PR	2	681.752		11605					11603	11605	11915	11884	11959	11922	40.328	40.4832	40.59	40.0868	40.5587	40.69		2.29						0.5268						0.0587
250	249	Adaptor/scaffold	LMO7; LMO7; LMO7	LMO7; LMO7 iso2; LMO7 iso3	§1510, §1516; §1510, §1516; §1176, §1182	LIM domain only protein 7 isoform 1	Q8WWI1; Q8WWI1-2; Q8WWI1-3	http://www.phosphosite.org/proteinAction.do?id=3190&showAllSites=true	193; 191; 154	GIMRRGES*LDNLDSP, ESLDNLDS*PRSNSWR; GIMRRGES*LDNLDSP, ESLDNLDS*PRSNSWR; GIMRRGES*LDNLDSP, ESLDNLDS*PRSNSWR	Chk1; Chk1; Chk1		RGES*LDNLDS*PR	2	759.803		9990			10159		9730	9990	10117	10056	10208	10225	35.6198	36.0507	36.1443	35.4972	36.2275	36.5035		2.697			2.381			0.3611			0.2268			0.1215
251	250	Adaptor/scaffold	LMO7; LMO7; LMO7	LMO7; LMO7 iso2; LMO7 iso3	§1510, §1516; §1510, §1516; §1176, §1182	LIM domain only protein 7 isoform 1	Q8WWI1; Q8WWI1-2; Q8WWI1-3	http://www.phosphosite.org/proteinAction.do?id=3190&showAllSites=true	193; 191; 154	GIMRRGES*LDNLDSP, ESLDNLDS*PRSNSWR; GIMRRGES*LDNLDSP, ESLDNLDS*PRSNSWR; GIMRRGES*LDNLDSP, ESLDNLDS*PRSNSWR	Chk1; Chk1; Chk1		RGES*LDNLDS*PR	2	759.803					10378		9730	9990	10117	10056	10208	10225	35.6198	36.0507	36.1443	35.4972	36.2275	36.5035					2.119						0.4257
252	251	Adaptor/scaffold	LMO7; LMO7; LMO7	LMO7; LMO7 iso2; LMO7 iso3	§1516; §1516; §1182	LIM domain only protein 7 isoform 1	Q8WWI1; Q8WWI1-2; Q8WWI1-3	http://www.phosphosite.org/proteinAction.do?id=3190&showAllSites=true	193; 191; 154	ESLDNLDS*PRSNSWR; ESLDNLDS*PRSNSWR; ESLDNLDS*PRSNSWR			GESLDNLDS*PR	2	641.769						11110																		2.647						0.6312
253	252	Adaptor/scaffold	LMO7; LMO7; LMO7	LMO7; LMO7 iso2; LMO7 iso3	1537; 1537; 1203	LIM domain only protein 7 isoform 1	Q8WWI1; Q8WWI1-2; Q8WWI1-3	http://www.phosphosite.org/proteinAction.do?id=3190&showAllSites=true	193; 191; 154	QPTGFYAS*SSVQDFS; QPTGFYAS*SSVQDFS; QPTGFYAS*SSVQDFS			QPPWLNQPTGFYAS*SSVQDFSRPPPQLVSTSNR	4	942.951				26575																		3.937						0.2586						0.0492
254	253	Adaptor/scaffold	LMO7; LMO7; LMO7	LMO7; LMO7 iso2; LMO7 iso3	1539; 1539; 1205	LIM domain only protein 7 isoform 1	Q8WWI1; Q8WWI1-2; Q8WWI1-3	http://www.phosphosite.org/proteinAction.do?id=3190&showAllSites=true	193; 191; 154	TGFYASSS*VQDFSRP; TGFYASSS*VQDFSRP; TGFYASSS*VQDFSRP			QPPWLNQPTGFYASSS*VQDFSRPPPQLVSTSNR	3	1256.93	26192	26032	26143	26370			26168	26086	26201	26632			77.7263	77.4507	77.3167	77.4872			3.386	3.494	3.151	3.719			-0.0552	1.2356	0.7242	1.1617			0.0258	0.0617	0.0038	0.0212
255	254	Adaptor/scaffold	LMO7; LMO7; LMO7	LMO7; LMO7 iso2; LMO7 iso3	1539; 1539; 1205	LIM domain only protein 7 isoform 1	Q8WWI1; Q8WWI1-2; Q8WWI1-3	http://www.phosphosite.org/proteinAction.do?id=3190&showAllSites=true	193; 191; 154	TGFYASSS*VQDFSRP; TGFYASSS*VQDFSRP; TGFYASSS*VQDFSRP			QPPWLNQPTGFYASSS*VQDFSRPPPQLVSTSNR	3	1256.93	25978	26012		26632			26168	26086	26201	26632			77.7263	77.4507	77.3167	77.4872			3.36	3.487		2.964			0.6399	0.8933		-0.0989			0.0041	0.0385		0.0146
256	255	Adaptor/scaffold	LMO7; LMO7; LMO7	LMO7; LMO7 iso2; LMO7 iso3	1539; 1539; 1205	LIM domain only protein 7 isoform 1	Q8WWI1; Q8WWI1-2; Q8WWI1-3	http://www.phosphosite.org/proteinAction.do?id=3190&showAllSites=true	193; 191; 154	TGFYASSS*VQDFSRP; TGFYASSS*VQDFSRP; TGFYASSS*VQDFSRP			QPPWLNQPTGFYASSS*VQDFSRPPPQLVSTSNR	3	1256.93		26220					26168	26086	26201	26632			77.7263	77.4507	77.3167	77.4872				3.18						0.4859						0.0019
257	256	Adaptor/scaffold	LMO7; LMO7; LMO7	LMO7; LMO7 iso2; LMO7 iso3	1539; 1539; 1205	LIM domain only protein 7 isoform 1	Q8WWI1; Q8WWI1-2; Q8WWI1-3	http://www.phosphosite.org/proteinAction.do?id=3190&showAllSites=true	193; 191; 154	TGFYASSS*VQDFSRP; TGFYASSS*VQDFSRP; TGFYASSS*VQDFSRP			QPPWLNQPTGFYASSS*VQDFSRPPPQLVSTSNR	3	1256.93		26274					26168	26086	26201	26632			77.7263	77.4507	77.3167	77.4872				2.488						0.1053						0.0063
258	257	Adaptor/scaffold	LMO7; LMO7; LMO7	LMO7; LMO7 iso2; LMO7 iso3	1539; 1539; 1205	LIM domain only protein 7 isoform 1	Q8WWI1; Q8WWI1-2; Q8WWI1-3	http://www.phosphosite.org/proteinAction.do?id=3190&showAllSites=true	193; 191; 154	TGFYASSS*VQDFSRP; TGFYASSS*VQDFSRP; TGFYASSS*VQDFSRP			QPPWLNQPTGFYASSS*VQDFSRPPPQLVSTSNR	4	942.951	26064	26131		26405			26063	26128	26067	26446			77.4472	77.5628	77.3167	77.5413			4.21	3.693		3.514			0.2516	0.7209		0.2894			0.0381	0.0236		0.0676
259	258	Adaptor/scaffold	LMO7; LMO7; LMO7	LMO7; LMO7 iso2; LMO7 iso3	1539; 1539; 1205	LIM domain only protein 7 isoform 1	Q8WWI1; Q8WWI1-2; Q8WWI1-3	http://www.phosphosite.org/proteinAction.do?id=3190&showAllSites=true	193; 191; 154	TGFYASSS*VQDFSRP; TGFYASSS*VQDFSRP; TGFYASSS*VQDFSRP			QPPWLNQPTGFYASSS*VQDFSRPPPQLVSTSNR	4	942.951		26236		26268			26063	26128	26067	26446			77.4472	77.5628	77.3167	77.5413				3.893		3.853				1.4719		0.3182				0.0418		0.0544
260	259	Adaptor/scaffold	LMO7; LMO7; LMO7	LMO7; LMO7 iso2; LMO7 iso3	1539; 1539; 1205	LIM domain only protein 7 isoform 1	Q8WWI1; Q8WWI1-2; Q8WWI1-3	http://www.phosphosite.org/proteinAction.do?id=3190&showAllSites=true	193; 191; 154	TGFYASSS*VQDFSRP; TGFYASSS*VQDFSRP; TGFYASSS*VQDFSRP			QPPWLNQPTGFYASSS*VQDFSRPPPQLVSTSNR	4	942.951		25895					26063	26128	26067	26446			77.4472	77.5628	77.3167	77.5413				3.193						2.3319						0.0288
261	260	Adaptor/scaffold	LMO7; LMO7; LMO7	LMO7; LMO7 iso2; LMO7 iso3	1539; 1539; 1205	LIM domain only protein 7 isoform 1	Q8WWI1; Q8WWI1-2; Q8WWI1-3	http://www.phosphosite.org/proteinAction.do?id=3190&showAllSites=true	193; 191; 154	TGFYASSS*VQDFSRP; TGFYASSS*VQDFSRP; TGFYASSS*VQDFSRP			YASSS*VQDFSRPPPQLVSTSNR	3	835.059	16475	16553		16712			16488	16388	16698	16712			52.5373	52.2433	52.6532	52.5078			3.554	3.279		3.16			1.068	0.9372		0.5892			0.0014	0.0124		0.0521
262	261	Adaptor/scaffold	LMO7; LMO7; LMO7	LMO7; LMO7 iso2; LMO7 iso3	1539; 1539; 1205	LIM domain only protein 7 isoform 1	Q8WWI1; Q8WWI1-2; Q8WWI1-3	http://www.phosphosite.org/proteinAction.do?id=3190&showAllSites=true	193; 191; 154	TGFYASSS*VQDFSRP; TGFYASSS*VQDFSRP; TGFYASSS*VQDFSRP			YASSS*VQDFSRPPPQLVSTSNR	3	835.059	16612						16488	16388	16698	16712			52.5373	52.2433	52.6532	52.5078			3.1						0.6438						0.026
263	262	Adaptor/scaffold	LMO7; LMO7; LMO7	LMO7; LMO7 iso2; LMO7 iso3	§1563; §1563; §1229	LIM domain only protein 7 isoform 1	Q8WWI1; Q8WWI1-2; Q8WWI1-3	http://www.phosphosite.org/proteinAction.do?id=3190&showAllSites=true	193; 191; 154	RAYMRNPS*SSVPPPS; RAYMRNPS*SSVPPPS; RAYMRNPS*SSVPPPS			NPS*SSVPPPSAGSVK	2	745.848		7226			7604	7658														2.004			2.823	1.944		-0.1966			0.2003	0.1628		0.0423
264	263	Adaptor/scaffold	LMO7	LMO7 iso3	§345	LIM domain only protein 7 isoform 1	Q8WWI1-3	http://www.phosphosite.org/proteinAction.do?id=23589&showAllSites=true	154	DNRRSWAS*PVYTEAD			RSWAS*PVYTEADGTFSR	3	670.63		17992	18275	18392		18216	18104	17959	18284	18392	18250	18203	56.6355	56.2097	56.7073	56.5787	56.3743	56.396		3.538	2.735	3.587		2.497		0.7229	0.4227	0.8845		0.7175		0.0788	0.0892	0.0568
265	264	Adaptor/scaffold	LMO7	LMO7 iso3	§345	LIM domain only protein 7 isoform 1	Q8WWI1-3	http://www.phosphosite.org/proteinAction.do?id=23589&showAllSites=true	154	DNRRSWAS*PVYTEAD			SWAS*PVYTEADGTFSR	3	618.596			21414		21720																3.915		2.888				0.6201		0.6529				0.0063
266	265	Adaptor/scaffold	LMO7; LMO7; LMO7	LMO7; LMO7 iso2; LMO7 iso3	§804; §804; §470	LIM domain only protein 7 isoform 1	Q8WWI1; Q8WWI1-2; Q8WWI1-3	http://www.phosphosite.org/proteinAction.do?id=3190&showAllSites=true	193; 191; 154	VPSRRRMY*SFDDVLE; VPSRRRMY*SFDDVLE; VPSRRRMY*SFDDVLE			RMY*SFDDVLEEGK	3	556.904		21110																		3.409						0.6379						0
267	266	Adaptor/scaffold	LMO7; LMO7; LMO7	LMO7; LMO7 iso2; LMO7 iso3	§804; §804; §470	LIM domain only protein 7 isoform 1	Q8WWI1; Q8WWI1-2; Q8WWI1-3	http://www.phosphosite.org/proteinAction.do?id=3190&showAllSites=true	193; 191; 154	VPSRRRMY*SFDDVLE; VPSRRRMY*SFDDVLE; VPSRRRMY*SFDDVLE			RM#Y*SFDDVLEEGK	3	562.236			19167			19149															3.133			3.056			0.6824			0.635			0.0201
268	267	Adaptor/scaffold	LMO7; LMO7; LMO7	LMO7; LMO7 iso2; LMO7 iso3	§805; §805; §471	LIM domain only protein 7 isoform 1	Q8WWI1; Q8WWI1-2; Q8WWI1-3	http://www.phosphosite.org/proteinAction.do?id=3190&showAllSites=true	193; 191; 154	PSRRRMYS*FDDVLEE; PSRRRMYS*FDDVLEE; PSRRRMYS*FDDVLEE			MYS*FDDVLEEGK	2	756.802	24111	24134	24354	24536	24404	24420	24152	24196	24354	24577	24466	24482	72.2498	72.3582	72.511	72.5477	72.4777	72.6693	3.504	3.257	3.494	3.716	3.451	3.654	0.5122	0.6169	0.5758	0.6252	0.5735	0.677	0.1804	0.1714	0.1675	0.1818
269	268	Adaptor/scaffold	LMO7; LMO7; LMO7	LMO7; LMO7 iso2; LMO7 iso3	§805; §805; §471	LIM domain only protein 7 isoform 1	Q8WWI1; Q8WWI1-2; Q8WWI1-3	http://www.phosphosite.org/proteinAction.do?id=3190&showAllSites=true	193; 191; 154	PSRRRMYS*FDDVLEE; PSRRRMYS*FDDVLEE; PSRRRMYS*FDDVLEE			MYS*FDDVLEEGK	2	756.802	24363	24344	24696	24875	24745		24152	24196	24354	24577	24466	24482	72.2498	72.3582	72.511	72.5477	72.4777	72.6693	3.066	3.322	2.979	2.61	2.373		0.3422	0.6556	0.3661	0.2404	0.3968		0.115	0.1775	0.1822	0.1521
270	269	Adaptor/scaffold	LMO7; LMO7; LMO7	LMO7; LMO7 iso2; LMO7 iso3	§805; §805; §471	LIM domain only protein 7 isoform 1	Q8WWI1; Q8WWI1-2; Q8WWI1-3	http://www.phosphosite.org/proteinAction.do?id=3190&showAllSites=true	193; 191; 154	PSRRRMYS*FDDVLEE; PSRRRMYS*FDDVLEE; PSRRRMYS*FDDVLEE			MYS*FDDVLEEGK	2	756.802		24796	25086				24152	24196	24354	24577	24466	24482	72.2498	72.3582	72.511	72.5477	72.4777	72.6693		2.636	1.811					-0.0627	1.2977					0.1878	0.1192
271	270	Adaptor/scaffold	LMO7; LMO7; LMO7	LMO7; LMO7 iso2; LMO7 iso3	§805; §805; §471	LIM domain only protein 7 isoform 1	Q8WWI1; Q8WWI1-2; Q8WWI1-3	http://www.phosphosite.org/proteinAction.do?id=3190&showAllSites=true	193; 191; 154	PSRRRMYS*FDDVLEE; PSRRRMYS*FDDVLEE; PSRRRMYS*FDDVLEE			M#YS*FDDVLEEGK	2	764.799	22389	22370	22569	22772	22640	22635	22388	22369	22568	22982	22660	22655	67.5987	67.556	67.7033	67.8912	67.7495	67.9078	3.675	3.543	3.992	3.913	3.096	3.817	0.6429	0.5426	0.6608	0.6313	0.5955	0.5831	0.1568	0.1599	0.1555	0.1634
272	271	Adaptor/scaffold	LMO7; LMO7; LMO7	LMO7; LMO7 iso2; LMO7 iso3	§805; §805; §471	LIM domain only protein 7 isoform 1	Q8WWI1; Q8WWI1-2; Q8WWI1-3	http://www.phosphosite.org/proteinAction.do?id=3190&showAllSites=true	193; 191; 154	PSRRRMYS*FDDVLEE; PSRRRMYS*FDDVLEE; PSRRRMYS*FDDVLEE			M#YS*FDDVLEEGK	2	764.799	22183	23023	23495	23717	22448	23328	22388	22369	22568	22982	22660	22655	67.5987	67.556	67.7033	67.8912	67.7495	67.9078	3.849	3.935	3.554	3.355	3.532	3.446	0.6317	0.008	0.7023	0.5702	0.5372	0.1546	0.1705	0.1877	0.1943	0.164
273	272	Adaptor/scaffold	LMO7; LMO7; LMO7	LMO7; LMO7 iso2; LMO7 iso3	§805; §805; §471	LIM domain only protein 7 isoform 1	Q8WWI1; Q8WWI1-2; Q8WWI1-3	http://www.phosphosite.org/proteinAction.do?id=3190&showAllSites=true	193; 191; 154	PSRRRMYS*FDDVLEE; PSRRRMYS*FDDVLEE; PSRRRMYS*FDDVLEE			M#YS*FDDVLEEGK	2	764.799	22600	22580	22779	22982	22850	22846	22388	22369	22568	22982	22660	22655	67.5987	67.556	67.7033	67.8912	67.7495	67.9078	3.68	3.46	3.742	3.529	3.442	3.733	0.6099	0.5628	0.593	0.6412	0.7021	0.656	0.1854	0.1925	0.1427	0.1513
274	273	Adaptor/scaffold	LMO7; LMO7; LMO7	LMO7; LMO7 iso2; LMO7 iso3	§805; §805; §471	LIM domain only protein 7 isoform 1	Q8WWI1; Q8WWI1-2; Q8WWI1-3	http://www.phosphosite.org/proteinAction.do?id=3190&showAllSites=true	193; 191; 154	PSRRRMYS*FDDVLEE; PSRRRMYS*FDDVLEE; PSRRRMYS*FDDVLEE			M#YS*FDDVLEEGK	2	764.799	23020	23338	23200	23444	23292	23118	22388	22369	22568	22982	22660	22655	67.5987	67.556	67.7033	67.8912	67.7495	67.9078	3.541	3.415	3.591	3.322	3.382	3.705	-0.1632	0.5934	0.0975	0.2506	-0.0581	0.9049	0.1941	0.1968	0.1342	0.1766
275	274	Adaptor/scaffold	LMO7; LMO7; LMO7	LMO7; LMO7 iso2; LMO7 iso3	§805; §805; §471	LIM domain only protein 7 isoform 1	Q8WWI1; Q8WWI1-2; Q8WWI1-3	http://www.phosphosite.org/proteinAction.do?id=3190&showAllSites=true	193; 191; 154	PSRRRMYS*FDDVLEE; PSRRRMYS*FDDVLEE; PSRRRMYS*FDDVLEE			M#YS*FDDVLEEGK	2	764.799	22810	22832	23013	23235	23083	23625	22388	22369	22568	22982	22660	22655	67.5987	67.556	67.7033	67.8912	67.7495	67.9078	3.707	3.578	3.317	3.414	3.403	2.414	0.7559	0.7965	0.7866	0.9113	0.5904	0.7655	0.1754	0.1884	0.1885	0.1795
276	275	Adaptor/scaffold	LMO7; LMO7; LMO7	LMO7; LMO7 iso2; LMO7 iso3	§805; §805; §471	LIM domain only protein 7 isoform 1	Q8WWI1; Q8WWI1-2; Q8WWI1-3	http://www.phosphosite.org/proteinAction.do?id=3190&showAllSites=true	193; 191; 154	PSRRRMYS*FDDVLEE; PSRRRMYS*FDDVLEE; PSRRRMYS*FDDVLEE			M#YS*FDDVLEEGK	2	764.799	23271	22167	22361	24161	23525	22429	22388	22369	22568	22982	22660	22655	67.5987	67.556	67.7033	67.8912	67.7495	67.9078	3.185	3.345	3.382	3.159	3.383	2.985	0.4095	0.5425	0.5524	0.6301	0.5142	0.57	0.1999	0.1364	0.118	0.163
277	276	Adaptor/scaffold	LMO7; LMO7; LMO7	LMO7; LMO7 iso2; LMO7 iso3	§805; §805; §471	LIM domain only protein 7 isoform 1	Q8WWI1; Q8WWI1-2; Q8WWI1-3	http://www.phosphosite.org/proteinAction.do?id=3190&showAllSites=true	193; 191; 154	PSRRRMYS*FDDVLEE; PSRRRMYS*FDDVLEE; PSRRRMYS*FDDVLEE			M#YS*FDDVLEEGK	2	764.799	23735	23757	38415	22570	38526	38470	22388	22369	22568	22982	22660	22655	67.5987	67.556	67.7033	67.8912	67.7495	67.9078	3.633	3.38	1.81	3.492	1.57	1.682	0.5423	0.8394	1.247	0.5989	1.3198	-0.0561	0.1579	0.1516	0.0815	0.1141
278	277	Adaptor/scaffold	LMO7; LMO7; LMO7	LMO7; LMO7 iso2; LMO7 iso3	§805; §805; §471	LIM domain only protein 7 isoform 1	Q8WWI1; Q8WWI1-2; Q8WWI1-3	http://www.phosphosite.org/proteinAction.do?id=3190&showAllSites=true	193; 191; 154	PSRRRMYS*FDDVLEE; PSRRRMYS*FDDVLEE; PSRRRMYS*FDDVLEE			M#YS*FDDVLEEGK	2	764.799	38124	38153		38588			22388	22369	22568	22982	22660	22655	67.5987	67.556	67.7033	67.8912	67.7495	67.9078	1.935	2.68		2.231			-0.1893	0.157		0.4506			0.0607	0.1652		0.2296
279	278	Adaptor/scaffold	LMO7; LMO7; LMO7	LMO7; LMO7 iso2; LMO7 iso3	§805; §805; §471	LIM domain only protein 7 isoform 1	Q8WWI1; Q8WWI1-2; Q8WWI1-3	http://www.phosphosite.org/proteinAction.do?id=3190&showAllSites=true	193; 191; 154	PSRRRMYS*FDDVLEE; PSRRRMYS*FDDVLEE; PSRRRMYS*FDDVLEE			M#YS*FDDVLEEGK	2	764.799				38612			22388	22369	22568	22982	22660	22655	67.5987	67.556	67.7033	67.8912	67.7495	67.9078				1.487						0.7227						0.0213
280	279	Adaptor/scaffold	LMO7; LMO7; LMO7	LMO7; LMO7 iso2; LMO7 iso3	§805; §805; §471	LIM domain only protein 7 isoform 1	Q8WWI1; Q8WWI1-2; Q8WWI1-3	http://www.phosphosite.org/proteinAction.do?id=3190&showAllSites=true	193; 191; 154	PSRRRMYS*FDDVLEE; PSRRRMYS*FDDVLEE; PSRRRMYS*FDDVLEE			MYS*FDDVLEEGKR	2	834.852	21593				21886														2.567				2.408		0.4989				0.7407		0.2282
281	280	Adaptor/scaffold	LMO7; LMO7; LMO7	LMO7; LMO7 iso2; LMO7 iso3	§805; §805; §471	LIM domain only protein 7 isoform 1	Q8WWI1; Q8WWI1-2; Q8WWI1-3	http://www.phosphosite.org/proteinAction.do?id=3190&showAllSites=true	193; 191; 154	PSRRRMYS*FDDVLEE; PSRRRMYS*FDDVLEE; PSRRRMYS*FDDVLEE			MYS*FDDVLEEGKR	3	556.904	21558	21538		21947															1.64	1.844		2.049			0.2092	0.4377		0.6417			0.0313	0.0149		0.0356
282	281	Adaptor/scaffold	LMO7; LMO7; LMO7	LMO7; LMO7 iso2; LMO7 iso3	§805; §805; §471	LIM domain only protein 7 isoform 1	Q8WWI1; Q8WWI1-2; Q8WWI1-3	http://www.phosphosite.org/proteinAction.do?id=3190&showAllSites=true	193; 191; 154	PSRRRMYS*FDDVLEE; PSRRRMYS*FDDVLEE; PSRRRMYS*FDDVLEE			M#YS*FDDVLEEGKR	2	842.85	19977	19917	20139	20320	20166	20164													2.171	2.228	2.587	2.887	2.355	1.994	0.1576	-0.2627	0.3819	0.5021	0.2779	-0.1197	0.1243	0.1218	0.228	0.1387
283	282	Adaptor/scaffold	LMO7; LMO7; LMO7	LMO7; LMO7 iso2; LMO7 iso3	§805; §805; §471	LIM domain only protein 7 isoform 1	Q8WWI1; Q8WWI1-2; Q8WWI1-3	http://www.phosphosite.org/proteinAction.do?id=3190&showAllSites=true	193; 191; 154	PSRRRMYS*FDDVLEE; PSRRRMYS*FDDVLEE; PSRRRMYS*FDDVLEE			RMYS*FDDVLEEGK	2	834.852	21131	21090	21270	21494	21401	21334	21191	21130	21329	21494	21442	21374	64.4928	64.3078	64.468	64.723	64.5758	64.54	3.505	3.594	3.381	3.3	3.227	2.26	0.4172	0.3642	0.4027	0.4291	0.3991	0.4275	0.0942	0.1779	0.1097	0.0818
284	283	Adaptor/scaffold	LMO7; LMO7; LMO7	LMO7; LMO7 iso2; LMO7 iso3	§805; §805; §471	LIM domain only protein 7 isoform 1	Q8WWI1; Q8WWI1-2; Q8WWI1-3	http://www.phosphosite.org/proteinAction.do?id=3190&showAllSites=true	193; 191; 154	PSRRRMYS*FDDVLEE; PSRRRMYS*FDDVLEE; PSRRRMYS*FDDVLEE			RMYS*FDDVLEEGK	3	556.904	21171		21310	21555	21423	21375	21191	21151	21310	21574	21442	21374	64.4928	64.3607	64.468	64.723	64.5758	64.54	3.3		3.218	3.164	3.235	3.255	0.8701		0.5966	0.8264	0.8169	0.771	0.0324		0.0215	0.0454
285	284	Adaptor/scaffold	LMO7; LMO7; LMO7	LMO7; LMO7 iso2; LMO7 iso3	§805; §805; §471	LIM domain only protein 7 isoform 1	Q8WWI1; Q8WWI1-2; Q8WWI1-3	http://www.phosphosite.org/proteinAction.do?id=3190&showAllSites=true	193; 191; 154	PSRRRMYS*FDDVLEE; PSRRRMYS*FDDVLEE; PSRRRMYS*FDDVLEE			RM#YS*FDDVLEEGK	2	842.85	19198	18906	19356	19496	19344	19129	19091	18988	19250	19496	19216	19211	59.1172	58.8113	59.163	59.1098	58.8272	58.9875	2.233	2.621	3.02	2.91	2.827	3.487	0.1984	0.4188	0.2645	0.4022	0.4309	0.314	0.055	0.0738	0.1055	0.026
286	285	Adaptor/scaffold	LMO7; LMO7; LMO7	LMO7; LMO7 iso2; LMO7 iso3	§805; §805; §471	LIM domain only protein 7 isoform 1	Q8WWI1; Q8WWI1-2; Q8WWI1-3	http://www.phosphosite.org/proteinAction.do?id=3190&showAllSites=true	193; 191; 154	PSRRRMYS*FDDVLEE; PSRRRMYS*FDDVLEE; PSRRRMYS*FDDVLEE			RM#YS*FDDVLEEGK	2	842.85		19117	19149	19290		19339	19091	18988	19250	19496	19216	19211	59.1172	58.8113	59.163	59.1098	58.8272	58.9875		2.613	2.874	2.731		2.618		0.4223	0.2665	0.3741		0.3788		0.0729	0.0812	0.0886
287	286	Adaptor/scaffold	LMO7; LMO7; LMO7	LMO7; LMO7 iso2; LMO7 iso3	§805; §805; §471	LIM domain only protein 7 isoform 1	Q8WWI1; Q8WWI1-2; Q8WWI1-3	http://www.phosphosite.org/proteinAction.do?id=3190&showAllSites=true	193; 191; 154	PSRRRMYS*FDDVLEE; PSRRRMYS*FDDVLEE; PSRRRMYS*FDDVLEE			RM#YS*FDDVLEEGK	3	562.236				19308			19070	18967	19250	19308	19237	19211	59.0622	58.7583	59.163	59.0538	58.8833	58.9875				2.96						0.6661						0.0255
288	287	Adaptor/scaffold	LMO7; LMO7; LMO7	LMO7; LMO7 iso2; LMO7 iso3	§932; §932; §598	LIM domain only protein 7 isoform 1	Q8WWI1; Q8WWI1-2; Q8WWI1-3	http://www.phosphosite.org/proteinAction.do?id=3190&showAllSites=true	193; 191; 154	SSLPRSYT*MDDAWKY; SSLPRSYT*MDDAWKY; SSLPRSYT*MDDAWKY			SYT*MDDAWK	2	598.72	15988	15949	16237	16305	16308	16163	16068	15949	16320	16387	16343	16219	51.4978	51.3727	51.696	51.4488	51.5702	51.3622	2.89	2.755	2.748	2.961	2.146	1.806	0.4558	0.4846	0.5382	0.5828	0.614	0.6056	0.2458	0.2385	0.1347	0.2207
289	288	Adaptor/scaffold	LMO7; LMO7; LMO7	LMO7; LMO7 iso2; LMO7 iso3	§932; §932; §598	LIM domain only protein 7 isoform 1	Q8WWI1; Q8WWI1-2; Q8WWI1-3	http://www.phosphosite.org/proteinAction.do?id=3190&showAllSites=true	193; 191; 154	SSLPRSYT*MDDAWKY; SSLPRSYT*MDDAWKY; SSLPRSYT*MDDAWKY			SYT*MDDAWK	2	598.72	16197	16498		16518			16068	15949	16320	16387	16343	16219	51.4978	51.3727	51.696	51.4488	51.5702	51.3622	2.688	2.281		2.174			0.4292	1.2592		0.5287			0.2305	0.2766		0.2818
290	289	Adaptor/scaffold	LMO7; LMO7; LMO7	LMO7; LMO7 iso2; LMO7 iso3	§932; §932; §598	LIM domain only protein 7 isoform 1	Q8WWI1; Q8WWI1-2; Q8WWI1-3	http://www.phosphosite.org/proteinAction.do?id=3190&showAllSites=true	193; 191; 154	SSLPRSYT*MDDAWKY; SSLPRSYT*MDDAWKY; SSLPRSYT*MDDAWKY			SYT*MDDAWK	2	598.72	16574	16184					16068	15949	16320	16387	16343	16219	51.4978	51.3727	51.696	51.4488	51.5702	51.3622	2.068	2.295					1.2585	0.2942					0.2193	0.2349
291	290	Adaptor/scaffold	LMO7; LMO7; LMO7	LMO7; LMO7 iso2; LMO7 iso3	§932; §932; §598	LIM domain only protein 7 isoform 1	Q8WWI1; Q8WWI1-2; Q8WWI1-3	http://www.phosphosite.org/proteinAction.do?id=3190&showAllSites=true	193; 191; 154	SSLPRSYT*MDDAWKY; SSLPRSYT*MDDAWKY; SSLPRSYT*MDDAWKY			SYT*M#DDAWK	2	606.718	11480	11543	11791	11781	11902	11865	11520	11543	11852	11863	11917	11901	40.1173	40.3902	40.437	40.0333	40.452	40.6383	2.668	2.882	2.626	2.906	2.58	2.615	0.3148	0.4923	0.4741	0.4689	0.4498	0.4223	0.2263	0.2165	0.2686	0.2248
292	291	Adaptor/scaffold	LMO7; LMO7; LMO7	LMO7; LMO7 iso2; LMO7 iso3	§932; §932; §598	LIM domain only protein 7 isoform 1	Q8WWI1; Q8WWI1-2; Q8WWI1-3	http://www.phosphosite.org/proteinAction.do?id=3190&showAllSites=true	193; 191; 154	SSLPRSYT*MDDAWKY; SSLPRSYT*MDDAWKY; SSLPRSYT*MDDAWKY			SYT*M#DDAWK	2	606.718	11689	11961	15499	11992			11520	11543	11852	11863	11917	11901	40.1173	40.3902	40.437	40.0333	40.452	40.6383	2.626	2.012	1.835	2.777			0.4799	0.4651	1.8455	0.4074			0.2427	0.0718	0.0837	0.1707
293	292	Adaptor/scaffold	LMO7; LMO7; LMO7	LMO7; LMO7 iso2; LMO7 iso3	§932; §932; §598	LIM domain only protein 7 isoform 1	Q8WWI1; Q8WWI1-2; Q8WWI1-3	http://www.phosphosite.org/proteinAction.do?id=3190&showAllSites=true	193; 191; 154	SSLPRSYT*MDDAWKY; SSLPRSYT*MDDAWKY; SSLPRSYT*MDDAWKY			SYT*M#DDAWK	2	606.718	12152	12382	12642	15079			11520	11543	11852	11863	11917	11901	40.1173	40.3902	40.437	40.0333	40.452	40.6383	2.437	2.317	2.325	1.832			0.3907	0.2182	0.0677	0.3681			0.2207	0.2258	0.2227	0.2126
294	293	Adaptor/scaffold	LMO7; LMO7; LMO7	LMO7; LMO7 iso2; LMO7 iso3	§932; §932; §598	LIM domain only protein 7 isoform 1	Q8WWI1; Q8WWI1-2; Q8WWI1-3	http://www.phosphosite.org/proteinAction.do?id=3190&showAllSites=true	193; 191; 154	SSLPRSYT*MDDAWKY; SSLPRSYT*MDDAWKY; SSLPRSYT*MDDAWKY			SYT*M#DDAWK	2	606.718	14144	11750	12843	12443			11520	11543	11852	11863	11917	11901	40.1173	40.3902	40.437	40.0333	40.452	40.6383	2.311	2.487	1.709	2.167			0.4637	0.3476	0.2116	0.4736			0.1132	0.2538	0.1395	0.2071
295	294	Adaptor/scaffold	LMO7; LMO7; LMO7	LMO7; LMO7 iso2; LMO7 iso3	§932; §932; §598	LIM domain only protein 7 isoform 1	Q8WWI1; Q8WWI1-2; Q8WWI1-3	http://www.phosphosite.org/proteinAction.do?id=3190&showAllSites=true	193; 191; 154	SSLPRSYT*MDDAWKY; SSLPRSYT*MDDAWKY; SSLPRSYT*MDDAWKY			SYT*M#DDAWK	2	606.718	15803	14214	12004	14497			11520	11543	11852	11863	11917	11901	40.1173	40.3902	40.437	40.0333	40.452	40.6383	1.907	1.957	2.954	1.677			0.5757	0.1007	0.4681	0.32			0.0807	0.0574	0.2009	0.0263
296	295	Adaptor/scaffold	LMO7; LMO7; LMO7	LMO7; LMO7 iso2; LMO7 iso3	§932; §932; §598	LIM domain only protein 7 isoform 1	Q8WWI1; Q8WWI1-2; Q8WWI1-3	http://www.phosphosite.org/proteinAction.do?id=3190&showAllSites=true	193; 191; 154	SSLPRSYT*MDDAWKY; SSLPRSYT*MDDAWKY; SSLPRSYT*MDDAWKY			SYT*M#DDAWK	2	606.718	12566	12594	12215	13740			11520	11543	11852	11863	11917	11901	40.1173	40.3902	40.437	40.0333	40.452	40.6383	1.968	2.26	1.934	1.677			0.6593	0.4288	0.4862	0.0518			0.2105	0.1516	0.0042	0.0902
297	296	Adaptor/scaffold	LMO7; LMO7; LMO7	LMO7; LMO7 iso2; LMO7 iso3	§932; §932; §598	LIM domain only protein 7 isoform 1	Q8WWI1; Q8WWI1-2; Q8WWI1-3	http://www.phosphosite.org/proteinAction.do?id=3190&showAllSites=true	193; 191; 154	SSLPRSYT*MDDAWKY; SSLPRSYT*MDDAWKY; SSLPRSYT*MDDAWKY			SYT*M#DDAWK	2	606.718	15034	14484	12426	14218			11520	11543	11852	11863	11917	11901	40.1173	40.3902	40.437	40.0333	40.452	40.6383	1.683	1.401	2.165	1.834			1.5241	0.9579	0.0862	0.5888			0.0417	0.0258	0.1929	0.2138
298	297	Adaptor/scaffold	LMO7; LMO7; LMO7	LMO7; LMO7 iso2; LMO7 iso3	§932; §932; §598	LIM domain only protein 7 isoform 1	Q8WWI1; Q8WWI1-2; Q8WWI1-3	http://www.phosphosite.org/proteinAction.do?id=3190&showAllSites=true	193; 191; 154	SSLPRSYT*MDDAWKY; SSLPRSYT*MDDAWKY; SSLPRSYT*MDDAWKY			SYT*M#DDAWK	2	606.718	13870	12173	14551				11520	11543	11852	11863	11917	11901	40.1173	40.3902	40.437	40.0333	40.452	40.6383	1.948	2.355	1.888				0.4746	0.1147	0.5397				0.2132	0.2489	0.2174
299	298	Adaptor/scaffold	LMO7; LMO7; LMO7	LMO7; LMO7 iso2; LMO7 iso3	§932; §932; §598	LIM domain only protein 7 isoform 1	Q8WWI1; Q8WWI1-2; Q8WWI1-3	http://www.phosphosite.org/proteinAction.do?id=3190&showAllSites=true	193; 191; 154	SSLPRSYT*MDDAWKY; SSLPRSYT*MDDAWKY; SSLPRSYT*MDDAWKY			SYT*M#DDAWK	2	606.718	15301	13895	14086				11520	11543	11852	11863	11917	11901	40.1173	40.3902	40.437	40.0333	40.452	40.6383	1.988	2.222	1.779				1.0688	0.4732	0.7999				0.1262	0.2504	0.2229
300	299	Adaptor/scaffold	LMO7; LMO7; LMO7	LMO7; LMO7 iso2; LMO7 iso3	§932; §932; §598	LIM domain only protein 7 isoform 1	Q8WWI1; Q8WWI1-2; Q8WWI1-3	http://www.phosphosite.org/proteinAction.do?id=3190&showAllSites=true	193; 191; 154	SSLPRSYT*MDDAWKY; SSLPRSYT*MDDAWKY; SSLPRSYT*MDDAWKY			SYT*M#DDAWK	2	606.718	14478	13579	13696				11520	11543	11852	11863	11917	11901	40.1173	40.3902	40.437	40.0333	40.452	40.6383	1.611	1.811	2.04				0.2654	0.837	0.4646				0.183	0.0873	0.2259
301	300	Adaptor/scaffold	LMO7; LMO7; LMO7	LMO7; LMO7 iso2; LMO7 iso3	§932; §932; §598	LIM domain only protein 7 isoform 1	Q8WWI1; Q8WWI1-2; Q8WWI1-3	http://www.phosphosite.org/proteinAction.do?id=3190&showAllSites=true	193; 191; 154	SSLPRSYT*MDDAWKY; SSLPRSYT*MDDAWKY; SSLPRSYT*MDDAWKY			SYT*M#DDAWK	2	606.718	13537	15748	15101				11520	11543	11852	11863	11917	11901	40.1173	40.3902	40.437	40.0333	40.452	40.6383	1.858	1.902	1.258				0.6282	0.2624	0.5528				0.1543	0.1172	0.0024
302	301	Adaptor/scaffold	LMO7; LMO7; LMO7	LMO7; LMO7 iso2; LMO7 iso3	§932; §932; §598	LIM domain only protein 7 isoform 1	Q8WWI1; Q8WWI1-2; Q8WWI1-3	http://www.phosphosite.org/proteinAction.do?id=3190&showAllSites=true	193; 191; 154	SSLPRSYT*MDDAWKY; SSLPRSYT*MDDAWKY; SSLPRSYT*MDDAWKY			SYT*M#DDAWK	2	606.718	14739						11520	11543	11852	11863	11917	11901	40.1173	40.3902	40.437	40.0333	40.452	40.6383	2.005						0						0.1742
303	302	Adaptor/scaffold	LPP	LPP	115	lipoma-preferred partner isoform a	Q93052	http://www.phosphosite.org/proteinAction.do?id=2632&showAllSites=true	66	KTLEERRS*SLDAEID			RS*SLDAEIDSLTSILADLECSSPYKPRPPQSSTGSTASPPVSTPVTGHK	4	1301.88			34219																		4.243						-1.0437						0
304	303	Adaptor/scaffold	LPP	LPP	115	lipoma-preferred partner isoform a	Q93052	http://www.phosphosite.org/proteinAction.do?id=2632&showAllSites=true	66	KTLEERRS*SLDAEID			S*SLDAEIDSLTSILADLECSSPYKPRPPQSSTGSTASPPVSTPVTGHK	4	1262.86			36240	36348																	3.228	4.511					1.6285	-1.0389					0.0218	0.0363
305	304	Adaptor/scaffold	LPP	LPP	§116	lipoma-preferred partner isoform a	Q93052	http://www.phosphosite.org/proteinAction.do?id=2632&showAllSites=true	66	TLEERRSS*LDAEIDS	PKACA		RSS*LDAEIDSLTSILADLECSSPYKPRPPQSSTGSTASPPVSTPVTGHK	4	1301.88						34354																		4.949						-0.4517
306	305	Adaptor/scaffold	MLPH	MLPH	§336	melanophilin isoform 2	Q9BV36	http://www.phosphosite.org/proteinAction.do?id=12066&showAllSites=true	66	SKRRGRAS*SESQIFE			AS*SESQIFELNK	2	716.821		17589																		2.84						0.6028						0
307	306	Adaptor/scaffold	MLPH	MLPH	§337	melanophilin isoform 2	Q9BV36	http://www.phosphosite.org/proteinAction.do?id=12066&showAllSites=true	66	KRRGRASS*ESQIFEL			ASS*ESQIFELNK	2	716.821	17692		17899	18000	17841	17775	17692	17623	17927	18027	17914	17847	55.7275	55.3598	55.7885	55.6098	55.5125	55.4768	3.275		3.289	3.346	3.195	2.742	0.4565		1.1768	0.9631	0.3203	1.1146	0.0161		0.0074	0.0097
308	307	Adaptor/scaffold	MLPH	MLPH	§337	melanophilin isoform 2	Q9BV36	http://www.phosphosite.org/proteinAction.do?id=12066&showAllSites=true	66	KRRGRASS*ESQIFEL			ASS*ESQIFELNK	2	716.821				18104			17692	17623	17927	18027	17914	17847	55.7275	55.3598	55.7885	55.6098	55.5125	55.4768				2.682						0.8823						0.0139
309	308	Adaptor/scaffold	MPDZ	MPDZ	§1283	multiple PDZ domain protein	O75970	http://www.phosphosite.org/proteinAction.do?id=10658&showAllSites=true	222	INADKAPS*QSESEPE			APS*QSESEPEK	2	634.756						4350	3858	4043	4366	4149	4142	4357	22.0093	22.7047	22.8507	21.8207	21.9683	22.7915						2.537						-0.2235
310	309	Adaptor/scaffold	NBEAL2	NBEAL2	§2739	neurobeachin-like protein 2	Q6ZNJ1	http://www.phosphosite.org/proteinAction.do?id=15665&showAllSites=true	303	WRSSRRIS*QVSSGET			IS*QVSSGETEYNPTEAR	2	974.42						11730																		2.89						1.545
311	310	Adaptor/scaffold	NBEAL2	NBEAL2	§2739	neurobeachin-like protein 2	Q6ZNJ1	http://www.phosphosite.org/proteinAction.do?id=15665&showAllSites=true	303	WRSSRRIS*QVSSGET			RIS*QVSSGETEYNPTEAR	2	1052.47			11141				10754	10823	11141	11049	11193	11136	38.1762	38.4543	38.5343	37.9848	38.6523	38.7333			3.898						0.5685						0.297
312	311	Adaptor/scaffold	NBEAL2	NBEAL2	§2739	neurobeachin-like protein 2	Q6ZNJ1	http://www.phosphosite.org/proteinAction.do?id=15665&showAllSites=true	303	WRSSRRIS*QVSSGET			RIS*QVSSGETEYNPTEAR	3	701.983	10740	10827	11089	11031	11133	11096	10733	10844	11064	11049	11133	11136	38.1248	38.5053	38.484	37.9848	38.5985	38.7333	3.572	3.533	3.88	4.048	3.847	3.722	-0.2685	1.0034	0.1902	0.2056	0.0411	0.4809	0.0356	0.0242	0.0054	0.0746
313	312	Adaptor/scaffold	NBEAL2	NBEAL2	§757	neurobeachin-like protein 2	Q6ZNJ1	http://www.phosphosite.org/proteinAction.do?id=15665&showAllSites=true	303	THPALTRS*QSVPAST			S*QSVPASTGLGWGSGLVAPLQEGSIDSTLAGTQDTR	3	1208.58		29931	30160	30396		30196														4.622	4.375	4.425		3.82		0.5033	0.6742	0.4383		-0.0358		0.0105	0.013	0.0031
314	313	Adaptor/scaffold	NBEAL2	NBEAL2	759	neurobeachin-like protein 2	Q6ZNJ1	http://www.phosphosite.org/proteinAction.do?id=15665&showAllSites=true	303	PALTRSQS*VPASTGL			SQS*VPASTGLGWGSGLVAPLQEGSIDSTLAGTQDTR	3	1208.58	29873		30173		30162		29927	29970	30212	30373	30162	30236	88.1828	88.27	88.4233	88.3843	88.1662	88.3398	3.991		4.276		4.426		-0.5883		0.6742		0.1153		0.001		0.002
315	314	Adaptor/scaffold	NBEAL2	NBEAL2	759	neurobeachin-like protein 2	Q6ZNJ1	http://www.phosphosite.org/proteinAction.do?id=15665&showAllSites=true	303	PALTRSQS*VPASTGL			SQS*VPASTGLGWGSGLVAPLQEGSIDSTLAGTQDTR	4	906.686					30186																		2.8						0.824
316	315	Adaptor/scaffold	PARD3; PARD3; PARD3	PAR3-alpha; PAR3-alpha iso5; PAR3-alpha iso10	§143; §143; §143	partitioning defective 3 homolog isoform 2	Q8TEW0; Q8TEW0-5; Q8TEW0-10	http://www.phosphosite.org/proteinAction.do?id=2686&showAllSites=true	151; 138; 110	MPLHVRRS*SDPALIG; MPLHVRRS*SDPALIG; MPLHVRRS*SDPALIG			RS*SDPALIGLSTSVSDSNFSSEEPSR	3	935.757						21134	20939	20857	21077	21301	21169	21134	63.8395	63.5802	63.8223	64.0137	63.87	63.8812						3.636						-0.0176
317	316	Adaptor/scaffold	PARD3; PARD3; PARD3	PAR3-alpha; PAR3-alpha iso5; PAR3-alpha iso10	§144; §144; §144	partitioning defective 3 homolog isoform 2	Q8TEW0; Q8TEW0-5; Q8TEW0-10	http://www.phosphosite.org/proteinAction.do?id=2686&showAllSites=true	151; 138; 110	PLHVRRSS*DPALIGL; PLHVRRSS*DPALIGL; PLHVRRSS*DPALIGL	MARK2, PPP1CA; MARK2, PPP1CA; MARK2, PPP1CA	14-3-3 zeta, Gab1; 14-3-3 zeta, Gab1; 14-3-3 zeta, Gab1	RSS*DPALIGLSTSVSDSNFSSEEPSR	3	935.757				21351		21106																3.841		2.904				-0.2986		0.6398				0.0069
318	317	Adaptor/scaffold	PDLIM5; PDLIM5	LIM; LIM iso10	§208; §208	PDZ and LIM domain protein 5 isoform b	Q96HC4; Q96HC4_VAR_046663	http://www.phosphosite.org/proteinAction.do?id=3269&showAllSites=true	64; 64	VNVPRQPT*VTSVCSE; VNVPRQPT*VTSVCSE			QPT*VTSVCSETSQELAEGQR	3	763.002			16244	16337			16047	15968	16244	16387	16322		51.4505	51.221	51.5942	51.4488	51.5153				4.06	4.694					0.6267	0.7576					0	0.0001
319	318	Adaptor/scaffold	PHIP	WDR11	§1315	PH-interacting protein	Q8WWQ0	http://www.phosphosite.org/proteinAction.do?id=7167&showAllSites=true	207	RLRNRAQS*YDIQAWK			AQS*YDIQAWK	2	645.282		17229			17474	17365	17369	17268	17549	17649	17515	17365	54.7603	54.4567	54.8232	54.638	54.482	54.4485		2.285			2.594	2.422		0.7173			0.4642	0.598		0.1583
320	319	Adaptor/scaffold	PPFIBP1	liprin beta 1 iso2	§532	liprin-beta-1 isoform 3	Q86W92-2	http://www.phosphosite.org/proteinAction.do?id=6844&showAllSites=true	113	PNLDRKRS*ASAPTLA			S*ASAPTLAETEK	2	642.79					8922	8948	8429	8545	8846	8801	8936	8948	32.4773	32.8958	33.0052	32.4507	33.095	33.371					2.413	2.518					0.1143	0.0216
321	320	Adaptor/scaffold	PPFIBP1; PPFIBP1	liprin beta 1; liprin beta 1 iso2	§599; §593	liprin-beta-1 isoform 3	Q86W92; Q86W92-2	http://www.phosphosite.org/proteinAction.do?id=6843&showAllSites=true	114; 113	LFGKLRRS*QSTTFNP; LFGKLRRS*QSTTFNP			S*QSTTFNPDDMSEPEFK	3	680.603	19542		19702		19734	19707													3.298		3.114		2.756	2.751	-0.4883		0.1134		1.8424	0.166	0.0534		0.0086
322	321	Adaptor/scaffold	PPFIBP1; PPFIBP1	liprin beta 1; liprin beta 1 iso2	§599; §593	liprin-beta-1 isoform 3	Q86W92; Q86W92-2	http://www.phosphosite.org/proteinAction.do?id=6843&showAllSites=true	114; 113	LFGKLRRS*QSTTFNP; LFGKLRRS*QSTTFNP			S*QSTTFNPDDM#SEPEFK	2	1028.4	15237																		3.809						0.7161						0.0164
323	322	Adaptor/scaffold	PPFIBP1; PPFIBP1	liprin beta 1; liprin beta 1 iso2	§599; §593	liprin-beta-1 isoform 3	Q86W92; Q86W92-2	http://www.phosphosite.org/proteinAction.do?id=6843&showAllSites=true	114; 113	LFGKLRRS*QSTTFNP; LFGKLRRS*QSTTFNP			S*QSTTFNPDDM#SEPEFK	3	685.934	15352																		2.632						0.0167						0.0103
324	323	Adaptor/scaffold	PPFIBP1; PPFIBP1	liprin beta 1; liprin beta 1 iso2	§601; §595	liprin-beta-1 isoform 3	Q86W92; Q86W92-2	http://www.phosphosite.org/proteinAction.do?id=6843&showAllSites=true	114; 113	GKLRRSQS*TTFNPDD; GKLRRSQS*TTFNPDD			SQS*TTFNPDDMSEPEFK	2	1020.4	19505	19411	19658	19815	19686	19667	19574	19513	19873	19873	19741	19736	60.3563	60.1553	60.5083	60.342	60.1893	60.3408	3.913	4.521	4.23	4.351	4.38	4.473	0.1827	0.3282	0.1383	0.1711	0.4647	0.3908	0.0555	0.0498	0.0681	0.0901
325	324	Adaptor/scaffold	PPFIBP1; PPFIBP1	liprin beta 1; liprin beta 1 iso2	§601; §595	liprin-beta-1 isoform 3	Q86W92; Q86W92-2	http://www.phosphosite.org/proteinAction.do?id=6843&showAllSites=true	114; 113	GKLRRSQS*TTFNPDD; GKLRRSQS*TTFNPDD			SQS*TTFNPDDMSEPEFK	2	1020.4			19873	20031			19574	19513	19873	19873	19741	19736	60.3563	60.1553	60.5083	60.342	60.1893	60.3408			3.602	3.268					0.1408	0.0287					0.019	0.0052
326	325	Adaptor/scaffold	PPFIBP1; PPFIBP1	liprin beta 1; liprin beta 1 iso2	§601; §595	liprin-beta-1 isoform 3	Q86W92; Q86W92-2	http://www.phosphosite.org/proteinAction.do?id=6843&showAllSites=true	114; 113	GKLRRSQS*TTFNPDD; GKLRRSQS*TTFNPDD			SQS*TTFNPDDMSEPEFK	3	680.603				19856			19574	19492	19775	19856	19720	19736	60.3563	60.1022	60.5083	60.4443	60.1337	60.3408				4.04						0.3553						0.0169
327	326	Adaptor/scaffold	PPFIBP1; PPFIBP1	liprin beta 1; liprin beta 1 iso2	§601; §595	liprin-beta-1 isoform 3	Q86W92; Q86W92-2	http://www.phosphosite.org/proteinAction.do?id=6843&showAllSites=true	114; 113	GKLRRSQS*TTFNPDD; GKLRRSQS*TTFNPDD			SQS*TTFNPDDM#SEPEFK	2	1028.4	15442	15206	15613	15720	15579	15394	15333	15275	15569	15517	15692	15486	49.6485	49.5072	49.7705	49.6338	49.9412	49.5183	4.242	4.114	4.542	4.092	4.018	3.502	0.117	0.0885	0.1872	0.2661	-0.1906	0.1936	0.008	0.0219	0.0346	0.0279
328	327	Adaptor/scaffold	PPFIBP1; PPFIBP1	liprin beta 1; liprin beta 1 iso2	§601; §595	liprin-beta-1 isoform 3	Q86W92; Q86W92-2	http://www.phosphosite.org/proteinAction.do?id=6843&showAllSites=true	114; 113	GKLRRSQS*TTFNPDD; GKLRRSQS*TTFNPDD			SQS*TTFNPDDM#SEPEFK	2	1028.4	15513	15409	15418	15517			15333	15275	15569	15517	15692	15486	49.6485	49.5072	49.7705	49.6338	49.9412	49.5183	3.738	4.149	4.105	4.049			2.0185	0.0104	0.2482	-0.0653			0.0351	0.0183	0.0349	0.0152
329	328	Adaptor/scaffold	PPFIBP1; PPFIBP1	liprin beta 1; liprin beta 1 iso2	§601; §595	liprin-beta-1 isoform 3	Q86W92; Q86W92-2	http://www.phosphosite.org/proteinAction.do?id=6843&showAllSites=true	114; 113	GKLRRSQS*TTFNPDD; GKLRRSQS*TTFNPDD			SQS*TTFNPDDM#SEPEFK	2	1028.4	15665		15822	15942			15333	15275	15569	15517	15692	15486	49.6485	49.5072	49.7705	49.6338	49.9412	49.5183	3.454		4.245	4.191			2.4194		0.4489	0.2537			0.0303		0.0275	0.0512
330	329	Adaptor/scaffold	PPFIBP1; PPFIBP1	liprin beta 1; liprin beta 1 iso2	§601; §595	liprin-beta-1 isoform 3	Q86W92; Q86W92-2	http://www.phosphosite.org/proteinAction.do?id=6843&showAllSites=true	114; 113	GKLRRSQS*TTFNPDD; GKLRRSQS*TTFNPDD			SQS*TTFNPDDM#SEPEFK	3	685.934			15660				15375	15338	15660	15696	15650	15549	49.7557	49.662	49.7155	49.6858	49.8312	49.6748			2.876						0.5226						0.0052
331	330	Adaptor/scaffold	PPFIBP1; PPFIBP1	liprin beta 1; liprin beta 1 iso2	§602; §596	liprin-beta-1 isoform 3	Q86W92; Q86W92-2	http://www.phosphosite.org/proteinAction.do?id=6843&showAllSites=true	114; 113	KLRRSQST*TFNPDDM; KLRRSQST*TFNPDDM			SQST*TFNPDDM#SEPEFK	3	685.934		15330	15456																	2.868	2.954					0.7336	3.2522					0.0117	0.142
332	331	Adaptor/scaffold	PPFIBP1; PPFIBP1	liprin beta 1; liprin beta 1 iso2	§603; §597	liprin-beta-1 isoform 3	Q86W92; Q86W92-2	http://www.phosphosite.org/proteinAction.do?id=6843&showAllSites=true	114; 113	LRRSQSTT*FNPDDMS; LRRSQSTT*FNPDDMS			SQSTT*FNPDDMSEPEFK	3	680.603		19463																		3.361						0.2046						0.0251
333	332	Adaptor/scaffold	PPFIBP1; PPFIBP1	liprin beta 1; liprin beta 1 iso2	§794; §788	liprin-beta-1 isoform 3	Q86W92; Q86W92-2	http://www.phosphosite.org/proteinAction.do?id=6843&showAllSites=true	114; 113	NCLRRRPS*DENTIAP; NCLRRRPS*DENTIAP			RPS*DENTIAPSEVQK	2	875.904	7233	7314	7664	7578	7751	7765	7233	7360	7713	7621	7778	7793	29.7345	30.0708	30.304	29.6135	30.2937	30.5965	3.466	3.076	3.414	3.022	3.426	3.162	-0.3869	0.1413	0.1323	0.4278	0.6459	0.1995	0.3345	0.3416	0.3029	0.2571
334	333	Adaptor/scaffold	PPFIBP1; PPFIBP1	liprin beta 1; liprin beta 1 iso2	§794; §788	liprin-beta-1 isoform 3	Q86W92; Q86W92-2	http://www.phosphosite.org/proteinAction.do?id=6843&showAllSites=true	114; 113	NCLRRRPS*DENTIAP; NCLRRRPS*DENTIAP			RPS*DENTIAPSEVQK	2	875.904		7545			7728		7233	7360	7713	7621	7778	7793	29.7345	30.0708	30.304	29.6135	30.2937	30.5965		2.524			2.77			-0.5757			1.3787			0.11
335	334	Adaptor/scaffold	PPFIBP1; PPFIBP1	liprin beta 1; liprin beta 1 iso2	§794; §788	liprin-beta-1 isoform 3	Q86W92; Q86W92-2	http://www.phosphosite.org/proteinAction.do?id=6843&showAllSites=true	114; 113	NCLRRRPS*DENTIAP; NCLRRRPS*DENTIAP			RRPS*DENTIAPSEVQK	3	636.306	6093	6223	6543	6414	6538	6590	6093	6254	6554	6448	6584	6636	27.0335	27.5197	27.644	26.8878	27.4592	27.8915	3.658	3.778	3.631	3.999	3.317	3.511	-0.2222	-0.3787	1.0659	0.0708	-0.4947	1.4418	0.232	0.3125	0.2369	0.352
336	335	Adaptor/scaffold	PPFIBP2	PPFIBP2	§512	liprin-beta-2	Q8ND30	http://www.phosphosite.org/proteinAction.do?id=12553&showAllSites=true	99	GKIRRTQS*GNFYTDT			TQS*GNFYTDTLGMAEFR	2	1009.42	27751	27755					27806	27755	27965	28210	28078	28094	82.193	82.0875	82.1152	82.3415	82.1747	82.356	4.91	4.811					0.1998	0.535					0.0548	0.0701
337	336	Adaptor/scaffold	PPFIBP2	PPFIBP2	§512	liprin-beta-2	Q8ND30	http://www.phosphosite.org/proteinAction.do?id=12553&showAllSites=true	99	GKIRRTQS*GNFYTDT			TQS*GNFYTDTLGMAEFR	3	673.284	27788	27779					27788	27808	27986	28189			82.1348	82.1445	82.1707	82.2847			2.921	3.393					0.3772	0.4033					0.0352	0.0587
338	337	Adaptor/scaffold	PPFIBP2	PPFIBP2	§512	liprin-beta-2	Q8ND30	http://www.phosphosite.org/proteinAction.do?id=12553&showAllSites=true	99	GKIRRTQS*GNFYTDT			TQS*GNFYTDTLGM#AEFR	2	1017.42	23797	23835		24355	24210		23900	23835	24059	24262		24146	71.575	71.4588	71.6125	71.7107		71.7807	4.926	4.936		3.646	3.628		-0.6152	-0.264		-1.3636	-0.9063		0.063	0.0349		0.0609
339	338	Adaptor/scaffold	PPFIBP2	PPFIBP2	§512	liprin-beta-2	Q8ND30	http://www.phosphosite.org/proteinAction.do?id=12553&showAllSites=true	99	GKIRRTQS*GNFYTDT			TQS*GNFYTDTLGM#AEFR	3	678.615	23805	23853	24075				23805	23860	24143	24241	24109	24104	71.575	71.4588	71.8358	71.657	71.5195	71.67	3.623	3.679	3.742				0.4791	1.0371	0.2925				0.0226	0.0304	0.0153
340	339	Adaptor/scaffold	PPFIBP2	PPFIBP2	§512	liprin-beta-2	Q8ND30	http://www.phosphosite.org/proteinAction.do?id=12553&showAllSites=true	99	GKIRRTQS*GNFYTDT			TQS*GNFYTDTLGM#AEFR	3	678.615			24055				23805	23860	24143	24241	24109	24104	71.575	71.4588	71.8358	71.657	71.5195	71.67			3.05						0.5713						0.0431
341	340	Adaptor/scaffold	RANBP3; RANBP3; RANBP3	RANBP3; RANBP3 iso2; RANBP3 iso3	§124; §124; §56	ran-binding protein 3 isoform RANBP3-a	Q9H6Z4; Q9H6Z4-2; Q9H6Z4-3	http://www.phosphosite.org/proteinAction.do?id=12006&showAllSites=true	60; 60; 53	PPVKRERT*SSLTQFP; PPVKRERT*SSLTQFP; PPVKRERT*SSLTQFP			T*SSLTQFPPSQSEER	2	887.388			13550			14291															2.361			2.65			0.2615			0.1847			0.0165
342	341	Adaptor/scaffold	RANBP3; RANBP3; RANBP3	RANBP3; RANBP3 iso2; RANBP3 iso3	§124; §124; §56	ran-binding protein 3 isoform RANBP3-a	Q9H6Z4; Q9H6Z4-2; Q9H6Z4-3	http://www.phosphosite.org/proteinAction.do?id=12006&showAllSites=true	60; 60; 53	PPVKRERT*SSLTQFP; PPVKRERT*SSLTQFP; PPVKRERT*SSLTQFP			T*SSLTQFPPSQSEER	2	887.388						14505																		2.958						0.1261
343	342	Adaptor/scaffold	RANBP3; RANBP3; RANBP3	RANBP3; RANBP3 iso2; RANBP3 iso3	§125; §125; §57	ran-binding protein 3 isoform RANBP3-a	Q9H6Z4; Q9H6Z4-2; Q9H6Z4-3	http://www.phosphosite.org/proteinAction.do?id=12006&showAllSites=true	60; 60; 53	PVKRERTS*SLTQFPP; PVKRERTS*SLTQFPP; PVKRERTS*SLTQFPP			TS*SLTQFPPSQSEER	2	887.388	13385	11586		14558	14184	15910													3.424	2.806		2.571	3.29	3.359	0.3495	0.1115		1.0097	-0.3611	-0.233	0.0032	0.0022		0.0242
344	343	Adaptor/scaffold	RANBP3; RANBP3; RANBP3	RANBP3; RANBP3 iso2; RANBP3 iso3	§125; §125; §57	ran-binding protein 3 isoform RANBP3-a	Q9H6Z4; Q9H6Z4-2; Q9H6Z4-3	http://www.phosphosite.org/proteinAction.do?id=12006&showAllSites=true	60; 60; 53	PVKRERTS*SLTQFPP; PVKRERTS*SLTQFPP; PVKRERTS*SLTQFPP			TS*SLTQFPPSQSEER	2	887.388	15610	12421			16140	16535													3.23	2.921			3.286	2.613	0.6406	0.0369			-0.3877	-0.1702	0.0045	0
345	344	Adaptor/scaffold	RANBP3; RANBP3; RANBP3	RANBP3; RANBP3 iso2; RANBP3 iso3	§125; §125; §57	ran-binding protein 3 isoform RANBP3-a	Q9H6Z4; Q9H6Z4-2; Q9H6Z4-3	http://www.phosphosite.org/proteinAction.do?id=12006&showAllSites=true	60; 60; 53	PVKRERTS*SLTQFPP; PVKRERTS*SLTQFPP; PVKRERTS*SLTQFPP			TS*SLTQFPPSQSEER	2	887.388		14583			12362															3.296			3.329			0.2175			0.02			0.0017
346	345	Adaptor/scaffold	RANBP3; RANBP3; RANBP3	RANBP3; RANBP3 iso2; RANBP3 iso3	§125; §125; §57	ran-binding protein 3 isoform RANBP3-a	Q9H6Z4; Q9H6Z4-2; Q9H6Z4-3	http://www.phosphosite.org/proteinAction.do?id=12006&showAllSites=true	60; 60; 53	PVKRERTS*SLTQFPP; PVKRERTS*SLTQFPP; PVKRERTS*SLTQFPP			TS*SLTQFPPSQSEER	2	887.388		14376			12781															3.574			2.39			0.1035			-0.0164			0.0019
347	346	Adaptor/scaffold	RANBP3; RANBP3; RANBP3	RANBP3; RANBP3 iso2; RANBP3 iso3	§125; §125; §57	ran-binding protein 3 isoform RANBP3-a	Q9H6Z4; Q9H6Z4-2; Q9H6Z4-3	http://www.phosphosite.org/proteinAction.do?id=12006&showAllSites=true	60; 60; 53	PVKRERTS*SLTQFPP; PVKRERTS*SLTQFPP; PVKRERTS*SLTQFPP			TS*SLTQFPPSQSEER	2	887.388					14604																		3.198						0.3803
348	347	Adaptor/scaffold	RANBP3; RANBP3; RANBP3	RANBP3; RANBP3 iso2; RANBP3 iso3	§125; §125; §57	ran-binding protein 3 isoform RANBP3-a	Q9H6Z4; Q9H6Z4-2; Q9H6Z4-3	http://www.phosphosite.org/proteinAction.do?id=12006&showAllSites=true	60; 60; 53	PVKRERTS*SLTQFPP; PVKRERTS*SLTQFPP; PVKRERTS*SLTQFPP			TS*SLTQFPPSQSEER	2	887.388					15028																		2.823						0.4287
349	348	Adaptor/scaffold	RANBP3; RANBP3; RANBP3	RANBP3; RANBP3 iso2; RANBP3 iso3	§126; §126; §58	ran-binding protein 3 isoform RANBP3-a	Q9H6Z4; Q9H6Z4-2; Q9H6Z4-3	http://www.phosphosite.org/proteinAction.do?id=12006&showAllSites=true	60; 60; 53	VKRERTSS*LTQFPPS; VKRERTSS*LTQFPPS; VKRERTSS*LTQFPPS	Akt1, ERK1, RSK2, p90RSK; Akt1, ERK1, RSK2, p90RSK; Akt1, ERK1, RSK2, p90RSK	RAN; RAN; RAN	TSS*LTQFPPSQSEER	2	887.388	16238	16266		12131	16558	16325	16341	16059	16509	16618	16553	16469	52.1737	52.0863	52.1748	52.0262	52.0787	51.9833	2.949	2.915		2.687	3.03	3.302	0.2908	0.2179		1.8447	-0.0907	0.0042	0.0027	0.0092		0.0066
350	349	Adaptor/scaffold	RANBP3; RANBP3; RANBP3	RANBP3; RANBP3 iso2; RANBP3 iso3	§126; §126; §58	ran-binding protein 3 isoform RANBP3-a	Q9H6Z4; Q9H6Z4-2; Q9H6Z4-3	http://www.phosphosite.org/proteinAction.do?id=12006&showAllSites=true	60; 60; 53	VKRERTSS*LTQFPPS; VKRERTSS*LTQFPPS; VKRERTSS*LTQFPPS	Akt1, ERK1, RSK2, p90RSK; Akt1, ERK1, RSK2, p90RSK; Akt1, ERK1, RSK2, p90RSK	RAN; RAN; RAN	TSS*LTQFPPSQSEER	2	887.388	16028	15634			14396	12971	16341	16059	16509	16618	16553	16469	52.1737	52.0863	52.1748	52.0262	52.0787	51.9833	3.203	3.329			2.665	3.138	-0.136	0.6702			0.3465	-0.4214	0.0872	0.0085
351	350	Adaptor/scaffold	RANBP3; RANBP3; RANBP3	RANBP3; RANBP3 iso2; RANBP3 iso3	§126; §126; §58	ran-binding protein 3 isoform RANBP3-a	Q9H6Z4; Q9H6Z4-2; Q9H6Z4-3	http://www.phosphosite.org/proteinAction.do?id=12006&showAllSites=true	60; 60; 53	VKRERTSS*LTQFPPS; VKRERTSS*LTQFPPS; VKRERTSS*LTQFPPS	Akt1, ERK1, RSK2, p90RSK; Akt1, ERK1, RSK2, p90RSK; Akt1, ERK1, RSK2, p90RSK	RAN; RAN; RAN	TSS*LTQFPPSQSEER	2	887.388	12796	15847			13344	12113	16341	16059	16509	16618	16553	16469	52.1737	52.0863	52.1748	52.0262	52.0787	51.9833	3.251	2.993			2.917	3.04	-0.0616	-0.3055			0.444	0.1324	0.0512	0.0372
352	351	Adaptor/scaffold	RANBP3; RANBP3; RANBP3	RANBP3; RANBP3 iso2; RANBP3 iso3	§126; §126; §58	ran-binding protein 3 isoform RANBP3-a	Q9H6Z4; Q9H6Z4-2; Q9H6Z4-3	http://www.phosphosite.org/proteinAction.do?id=12006&showAllSites=true	60; 60; 53	VKRERTSS*LTQFPPS; VKRERTSS*LTQFPPS; VKRERTSS*LTQFPPS	Akt1, ERK1, RSK2, p90RSK; Akt1, ERK1, RSK2, p90RSK; Akt1, ERK1, RSK2, p90RSK	RAN; RAN; RAN	TSS*LTQFPPSQSEER	2	887.388	12357	12633			16351	16119	16341	16059	16509	16618	16553	16469	52.1737	52.0863	52.1748	52.0262	52.0787	51.9833	3.289	3.023			3.276	2.567	0.1101	-0.2154			-0.0409	0.004	0.0168	0.0058
353	352	Adaptor/scaffold	RANBP3; RANBP3; RANBP3	RANBP3; RANBP3 iso2; RANBP3 iso3	§126; §126; §58	ran-binding protein 3 isoform RANBP3-a	Q9H6Z4; Q9H6Z4-2; Q9H6Z4-3	http://www.phosphosite.org/proteinAction.do?id=12006&showAllSites=true	60; 60; 53	VKRERTSS*LTQFPPS; VKRERTSS*LTQFPPS; VKRERTSS*LTQFPPS	Akt1, ERK1, RSK2, p90RSK; Akt1, ERK1, RSK2, p90RSK; Akt1, ERK1, RSK2, p90RSK	RAN; RAN; RAN	TSS*LTQFPPSQSEER	2	887.388	11728	14164			13976	12762	16341	16059	16509	16618	16553	16469	52.1737	52.0863	52.1748	52.0262	52.0787	51.9833	3.526	2.635			2.851	3.095	0.041	0.3824			0.0768	0.3934	0.0061	0.003
354	353	Adaptor/scaffold	RANBP3; RANBP3; RANBP3	RANBP3; RANBP3 iso2; RANBP3 iso3	§126; §126; §58	ran-binding protein 3 isoform RANBP3-a	Q9H6Z4; Q9H6Z4-2; Q9H6Z4-3	http://www.phosphosite.org/proteinAction.do?id=12006&showAllSites=true	60; 60; 53	VKRERTSS*LTQFPPS; VKRERTSS*LTQFPPS; VKRERTSS*LTQFPPS	Akt1, ERK1, RSK2, p90RSK; Akt1, ERK1, RSK2, p90RSK; Akt1, ERK1, RSK2, p90RSK	RAN; RAN; RAN	TSS*LTQFPPSQSEER	2	887.388	11938	12002			13554	15288	16341	16059	16509	16618	16553	16469	52.1737	52.0863	52.1748	52.0262	52.0787	51.9833	2.713	3.319			3.223	2.826	0.1612	0.1225			0.2651	0.5395	0.0038	0.0073
355	354	Adaptor/scaffold	RANBP3; RANBP3; RANBP3	RANBP3; RANBP3 iso2; RANBP3 iso3	§126; §126; §58	ran-binding protein 3 isoform RANBP3-a	Q9H6Z4; Q9H6Z4-2; Q9H6Z4-3	http://www.phosphosite.org/proteinAction.do?id=12006&showAllSites=true	60; 60; 53	VKRERTSS*LTQFPPS; VKRERTSS*LTQFPPS; VKRERTSS*LTQFPPS	Akt1, ERK1, RSK2, p90RSK; Akt1, ERK1, RSK2, p90RSK; Akt1, ERK1, RSK2, p90RSK	RAN; RAN; RAN	TSS*LTQFPPSQSEER	2	887.388	13804	13323			15929	14086	16341	16059	16509	16618	16553	16469	52.1737	52.0863	52.1748	52.0262	52.0787	51.9833	2.787	3.08			2.995	3.032	0.3578	0.1538			0.6116	-0.3728	0.0605	0.0042
356	355	Adaptor/scaffold	RANBP3; RANBP3; RANBP3	RANBP3; RANBP3 iso2; RANBP3 iso3	§126; §126; §58	ran-binding protein 3 isoform RANBP3-a	Q9H6Z4; Q9H6Z4-2; Q9H6Z4-3	http://www.phosphosite.org/proteinAction.do?id=12006&showAllSites=true	60; 60; 53	VKRERTSS*LTQFPPS; VKRERTSS*LTQFPPS; VKRERTSS*LTQFPPS	Akt1, ERK1, RSK2, p90RSK; Akt1, ERK1, RSK2, p90RSK; Akt1, ERK1, RSK2, p90RSK	RAN; RAN; RAN	TSS*LTQFPPSQSEER	2	887.388	14435	13116			12154	13245	16341	16059	16509	16618	16553	16469	52.1737	52.0863	52.1748	52.0262	52.0787	51.9833	3.112	2.922			3.24	2.612	0.1663	0.2551			0.1605	0.5309	0.0106	0.0065
357	356	Adaptor/scaffold	RANBP3; RANBP3; RANBP3	RANBP3; RANBP3 iso2; RANBP3 iso3	§126; §126; §58	ran-binding protein 3 isoform RANBP3-a	Q9H6Z4; Q9H6Z4-2; Q9H6Z4-3	http://www.phosphosite.org/proteinAction.do?id=12006&showAllSites=true	60; 60; 53	VKRERTSS*LTQFPPS; VKRERTSS*LTQFPPS; VKRERTSS*LTQFPPS	Akt1, ERK1, RSK2, p90RSK; Akt1, ERK1, RSK2, p90RSK; Akt1, ERK1, RSK2, p90RSK	RAN; RAN; RAN	TSS*LTQFPPSQSEER	2	887.388	12588	16059			15720	15823	16341	16059	16509	16618	16553	16469	52.1737	52.0863	52.1748	52.0262	52.0787	51.9833	2.997	3.019			2.659	3.185	-0.1301	0.5281			0.9777	0.1376	0.0055	0.0495
358	357	Adaptor/scaffold	RANBP3; RANBP3; RANBP3	RANBP3; RANBP3 iso2; RANBP3 iso3	§126; §126; §58	ran-binding protein 3 isoform RANBP3-a	Q9H6Z4; Q9H6Z4-2; Q9H6Z4-3	http://www.phosphosite.org/proteinAction.do?id=12006&showAllSites=true	60; 60; 53	VKRERTSS*LTQFPPS; VKRERTSS*LTQFPPS; VKRERTSS*LTQFPPS	Akt1, ERK1, RSK2, p90RSK; Akt1, ERK1, RSK2, p90RSK; Akt1, ERK1, RSK2, p90RSK	RAN; RAN; RAN	TSS*LTQFPPSQSEER	2	887.388	14852	13747			11942	12538	16341	16059	16509	16618	16553	16469	52.1737	52.0863	52.1748	52.0262	52.0787	51.9833	3.177	3.06			2.441	3.119	0.8851	0.1841			0.0353	0.2091	0.0265	0.0041
359	358	Adaptor/scaffold	RANBP3; RANBP3; RANBP3	RANBP3; RANBP3 iso2; RANBP3 iso3	§126; §126; §58	ran-binding protein 3 isoform RANBP3-a	Q9H6Z4; Q9H6Z4-2; Q9H6Z4-3	http://www.phosphosite.org/proteinAction.do?id=12006&showAllSites=true	60; 60; 53	VKRERTSS*LTQFPPS; VKRERTSS*LTQFPPS; VKRERTSS*LTQFPPS	Akt1, ERK1, RSK2, p90RSK; Akt1, ERK1, RSK2, p90RSK; Akt1, ERK1, RSK2, p90RSK	RAN; RAN; RAN	TSS*LTQFPPSQSEER	2	887.388	13174	13953			14812	11906	16341	16059	16509	16618	16553	16469	52.1737	52.0863	52.1748	52.0262	52.0787	51.9833	3.1	2.921			2.933	2.84	0.2336	0.293			0.5794	0.0871	0.0096	0.0029
360	359	Adaptor/scaffold	RANBP3; RANBP3; RANBP3	RANBP3; RANBP3 iso2; RANBP3 iso3	§126; §126; §58	ran-binding protein 3 isoform RANBP3-a	Q9H6Z4; Q9H6Z4-2; Q9H6Z4-3	http://www.phosphosite.org/proteinAction.do?id=12006&showAllSites=true	60; 60; 53	VKRERTSS*LTQFPPS; VKRERTSS*LTQFPPS; VKRERTSS*LTQFPPS	Akt1, ERK1, RSK2, p90RSK; Akt1, ERK1, RSK2, p90RSK; Akt1, ERK1, RSK2, p90RSK	RAN; RAN; RAN	TSS*LTQFPPSQSEER	2	887.388	12148	11792			12574	13873	16341	16059	16509	16618	16553	16469	52.1737	52.0863	52.1748	52.0262	52.0787	51.9833	3.301	2.751			3.119	2.569	-0.1744	0.1637			-0.3954	0.2235	0.0028	0.0032
361	360	Adaptor/scaffold	RANBP3; RANBP3; RANBP3	RANBP3; RANBP3 iso2; RANBP3 iso3	§126; §126; §58	ran-binding protein 3 isoform RANBP3-a	Q9H6Z4; Q9H6Z4-2; Q9H6Z4-3	http://www.phosphosite.org/proteinAction.do?id=12006&showAllSites=true	60; 60; 53	VKRERTSS*LTQFPPS; VKRERTSS*LTQFPPS; VKRERTSS*LTQFPPS	Akt1, ERK1, RSK2, p90RSK; Akt1, ERK1, RSK2, p90RSK; Akt1, ERK1, RSK2, p90RSK	RAN; RAN; RAN	TSS*LTQFPPSQSEER	2	887.388	15818	13539			13765	15489	16341	16059	16509	16618	16553	16469	52.1737	52.0863	52.1748	52.0262	52.0787	51.9833	3.26	2.724			2.737	2.757	0.027	0.5308			0.2891	0.7593	0.0073	0.0029
362	361	Adaptor/scaffold	RANBP3; RANBP3; RANBP3	RANBP3; RANBP3 iso2; RANBP3 iso3	§126; §126; §58	ran-binding protein 3 isoform RANBP3-a	Q9H6Z4; Q9H6Z4-2; Q9H6Z4-3	http://www.phosphosite.org/proteinAction.do?id=12006&showAllSites=true	60; 60; 53	VKRERTSS*LTQFPPS; VKRERTSS*LTQFPPS; VKRERTSS*LTQFPPS	Akt1, ERK1, RSK2, p90RSK; Akt1, ERK1, RSK2, p90RSK; Akt1, ERK1, RSK2, p90RSK	RAN; RAN; RAN	TSS*LTQFPPSQSEER	2	887.388	13593	14795			15465	13456	16341	16059	16509	16618	16553	16469	52.1737	52.0863	52.1748	52.0262	52.0787	51.9833	2.824	2.946			2.356	3.196	0.3277	0.8507			0.3165	0.1557	0.0055	0.0059
363	362	Adaptor/scaffold	RANBP3; RANBP3; RANBP3	RANBP3; RANBP3 iso2; RANBP3 iso3	§126; §126; §58	ran-binding protein 3 isoform RANBP3-a	Q9H6Z4; Q9H6Z4-2; Q9H6Z4-3	http://www.phosphosite.org/proteinAction.do?id=12006&showAllSites=true	60; 60; 53	VKRERTSS*LTQFPPS; VKRERTSS*LTQFPPS; VKRERTSS*LTQFPPS	Akt1, ERK1, RSK2, p90RSK; Akt1, ERK1, RSK2, p90RSK; Akt1, ERK1, RSK2, p90RSK	RAN; RAN; RAN	TSS*LTQFPPSQSEER	2	887.388	14013	11390			11739	14925	16341	16059	16509	16618	16553	16469	52.1737	52.0863	52.1748	52.0262	52.0787	51.9833	3.037	3.388			2.05	2.654	0.1449	0.3785			0.5071	0.3982	0.0106	0.0044
364	363	Adaptor/scaffold	RANBP3; RANBP3; RANBP3	RANBP3; RANBP3 iso2; RANBP3 iso3	§126; §126; §58	ran-binding protein 3 isoform RANBP3-a	Q9H6Z4; Q9H6Z4-2; Q9H6Z4-3	http://www.phosphosite.org/proteinAction.do?id=12006&showAllSites=true	60; 60; 53	VKRERTSS*LTQFPPS; VKRERTSS*LTQFPPS; VKRERTSS*LTQFPPS	Akt1, ERK1, RSK2, p90RSK; Akt1, ERK1, RSK2, p90RSK; Akt1, ERK1, RSK2, p90RSK	RAN; RAN; RAN	TSS*LTQFPPSQSEER	2	887.388	16449	12212			15241	15696	16341	16059	16509	16618	16553	16469	52.1737	52.0863	52.1748	52.0262	52.0787	51.9833	2.485	2.786			2.744	2.576	0.4239	0.0374			0.587	0.1256	0.0146	0.0068
365	364	Adaptor/scaffold	RANBP3; RANBP3; RANBP3	RANBP3; RANBP3 iso2; RANBP3 iso3	§126; §126; §58	ran-binding protein 3 isoform RANBP3-a	Q9H6Z4; Q9H6Z4-2; Q9H6Z4-3	http://www.phosphosite.org/proteinAction.do?id=12006&showAllSites=true	60; 60; 53	VKRERTSS*LTQFPPS; VKRERTSS*LTQFPPS; VKRERTSS*LTQFPPS	Akt1, ERK1, RSK2, p90RSK; Akt1, ERK1, RSK2, p90RSK; Akt1, ERK1, RSK2, p90RSK	RAN; RAN; RAN	TSS*LTQFPPSQSEER	2	887.388	14643					13666	16341	16059	16509	16618	16553	16469	52.1737	52.0863	52.1748	52.0262	52.0787	51.9833	2.904					3.264	0.5057					0.5166	0.006
366	365	Adaptor/scaffold	RANBP3; RANBP3; RANBP3	RANBP3; RANBP3 iso2; RANBP3 iso3	§126; §126; §58	ran-binding protein 3 isoform RANBP3-a	Q9H6Z4; Q9H6Z4-2; Q9H6Z4-3	http://www.phosphosite.org/proteinAction.do?id=12006&showAllSites=true	60; 60; 53	VKRERTSS*LTQFPPS; VKRERTSS*LTQFPPS; VKRERTSS*LTQFPPS	Akt1, ERK1, RSK2, p90RSK; Akt1, ERK1, RSK2, p90RSK; Akt1, ERK1, RSK2, p90RSK	RAN; RAN; RAN	TSS*LTQFPPSQSEER	2	887.388	11523					12325	16341	16059	16509	16618	16553	16469	52.1737	52.0863	52.1748	52.0262	52.0787	51.9833	3.068					2.978	0.2267					-0.2634	0.0047
367	366	Adaptor/scaffold	RANBP3; RANBP3; RANBP3	RANBP3; RANBP3 iso2; RANBP3 iso3	§126; §126; §58	ran-binding protein 3 isoform RANBP3-a	Q9H6Z4; Q9H6Z4-2; Q9H6Z4-3	http://www.phosphosite.org/proteinAction.do?id=12006&showAllSites=true	60; 60; 53	VKRERTSS*LTQFPPS; VKRERTSS*LTQFPPS; VKRERTSS*LTQFPPS	Akt1, ERK1, RSK2, p90RSK; Akt1, ERK1, RSK2, p90RSK; Akt1, ERK1, RSK2, p90RSK	RAN; RAN; RAN	TSS*LTQFPPSQSEER	2	887.388	11325					11704	16341	16059	16509	16618	16553	16469	52.1737	52.0863	52.1748	52.0262	52.0787	51.9833	2.934					3.063	0.1906					-0.0802	0.0083
368	367	Adaptor/scaffold	RANBP3; RANBP3; RANBP3	RANBP3; RANBP3 iso2; RANBP3 iso3	§126; §126; §58	ran-binding protein 3 isoform RANBP3-a	Q9H6Z4; Q9H6Z4-2; Q9H6Z4-3	http://www.phosphosite.org/proteinAction.do?id=12006&showAllSites=true	60; 60; 53	VKRERTSS*LTQFPPS; VKRERTSS*LTQFPPS; VKRERTSS*LTQFPPS	Akt1, ERK1, RSK2, p90RSK; Akt1, ERK1, RSK2, p90RSK; Akt1, ERK1, RSK2, p90RSK	RAN; RAN; RAN	TSS*LTQFPPSQSEER	2	887.388	14225					14717	16341	16059	16509	16618	16553	16469	52.1737	52.0863	52.1748	52.0262	52.0787	51.9833	2.412					3.316	0.086					0.4101	0.0097
369	368	Adaptor/scaffold	RANBP3; RANBP3; RANBP3	RANBP3; RANBP3 iso2; RANBP3 iso3	§126; §126; §58	ran-binding protein 3 isoform RANBP3-a	Q9H6Z4; Q9H6Z4-2; Q9H6Z4-3	http://www.phosphosite.org/proteinAction.do?id=12006&showAllSites=true	60; 60; 53	VKRERTSS*LTQFPPS; VKRERTSS*LTQFPPS; VKRERTSS*LTQFPPS	Akt1, ERK1, RSK2, p90RSK; Akt1, ERK1, RSK2, p90RSK; Akt1, ERK1, RSK2, p90RSK	RAN; RAN; RAN	TSS*LTQFPPSQSEER	3	591.928		14256																		2.466						0.5013						0.007
370	369	Adaptor/scaffold	RANBP3; RANBP3; RANBP3	RANBP3; RANBP3 iso2; RANBP3 iso3	§128; §128; §60	ran-binding protein 3 isoform RANBP3-a	Q9H6Z4; Q9H6Z4-2; Q9H6Z4-3	http://www.phosphosite.org/proteinAction.do?id=12006&showAllSites=true	60; 60; 53	RERTSSLT*QFPPSQS; RERTSSLT*QFPPSQS; RERTSSLT*QFPPSQS			TSSLT*QFPPSQSEER	2	887.388				12889																		2.333						0.7305						0.0677
371	370	Adaptor/scaffold	REPS2	REPS2	§461	ralBP1-associated Eps domain-containing protein 2 isoform 2	Q8NFH8	http://www.phosphosite.org/proteinAction.do?id=20882&showAllSites=true	72	KARPRSRS*YSSTSIE			SRS*YSSTSIEEAMK	2	828.353	13330	13358				13567	13339	13358	13511	13688	13613	13554	44.6347	44.8145	44.535	44.6333	44.6798	44.7052	3.061	3.094				3.315	0.0995	-0.578				1.4528	0.0827	0.0821
372	371	Adaptor/scaffold	REPS2	REPS2	§461, §466	ralBP1-associated Eps domain-containing protein 2 isoform 2	Q8NFH8	http://www.phosphosite.org/proteinAction.do?id=20882&showAllSites=true	72	KARPRSRS*YSSTSIE, SRSYSSTS*IEEAMKR			SRS*YSSTS*IEEAMK	2	868.336		13751					13675	13751				13911	45.4605	45.6958				45.5897		3.275						1.4423						0.0385
373	372	Adaptor/scaffold	REPS2	REPS2	462	ralBP1-associated Eps domain-containing protein 2 isoform 2	Q8NFH8	http://www.phosphosite.org/proteinAction.do?id=20882&showAllSites=true	72	ARPRSRSY*SSTSIEE			SY*SSTSIEEAM#K	2	714.784			9702		9809	9799	9332	9406	9728	9681	10001	9799	34.6478	34.9807	35.172	34.5723	35.715	35.8807			2.582		2.68	3.333			0.3931		-0.0107	0.3834			0.012
374	373	Adaptor/scaffold	REPS2	REPS2	462, §466	ralBP1-associated Eps domain-containing protein 2 isoform 2	Q8NFH8	http://www.phosphosite.org/proteinAction.do?id=20882&showAllSites=true	72	ARPRSRSY*SSTSIEE, SRSYSSTS*IEEAMKR			SY*SSTS*IEEAMK	2	746.769	16202	16139					16236	16139	16446	16513	16448	16301	51.9148	51.6255	52.0158	51.7642	51.8265	51.57	2.769	2.705					0.8701	0.0926					0.0062	0.0075
375	374	Adaptor/scaffold	REPS2	REPS2	§544	ralBP1-associated Eps domain-containing protein 2 isoform 2	Q8NFH8	http://www.phosphosite.org/proteinAction.do?id=20882&showAllSites=true	72	PQLSRAPS*QAAESSP			APS*QAAESSPAK	2	612.269	4132	4293	4637	4400			4112	4295	4617	4400	4391	4656	22.5747	23.2325	23.3882	22.3035	22.4145	23.4485	2.083	2.122	2.195	2.426			1.3982	-0.7224	0.7776	0.5546			0.2078	0.287	0.2481	0.2857
376	375	Adaptor/scaffold	RICTOR	rictor	§1133	rapamycin-insensitive companion of mTOR	Q6R327	http://www.phosphosite.org/proteinAction.do?id=8831&showAllSites=true	192	TSNRRIRT*LTEPSVD			IRT*LTEPSVDFNHSDDFTPISTVQK	3	976.466		20202																		3.331						0.1674						0.0568
377	376	Adaptor/scaffold	RICTOR	rictor	§1135	rapamycin-insensitive companion of mTOR	Q6R327	http://www.phosphosite.org/proteinAction.do?id=8831&showAllSites=true	192	NRRIRTLT*EPSVDFN	Akt1, P70S6KB, SGK1, p70S6K	14-3-3 beta, 14-3-3 epsilon, CUL1	IRTLT*EPSVDFNHSDDFTPISTVQK	3	976.466		20160	20446				20246	20185	20446	20608			62.048	61.8402	62.1695	62.2298				4.106	4.032					0.1674	-0.3227					0.0043	0.0565
378	377	Adaptor/scaffold	RICTOR	rictor	§1135	rapamycin-insensitive companion of mTOR	Q6R327	http://www.phosphosite.org/proteinAction.do?id=8831&showAllSites=true	192	NRRIRTLT*EPSVDFN	Akt1, P70S6KB, SGK1, p70S6K	14-3-3 beta, 14-3-3 epsilon, CUL1	TLT*EPSVDFNHSDDFTPISTVQK	3	886.737	21362						21362	21445	21581	21868	21715	21668	65.1487	65.1423	65.119	65.4935	65.2887	65.3153	2.832						0.3503						0.0264
379	378	Adaptor/scaffold	SH2D3A	SH2D3A	§125	SH2 domain-containing protein 3A	Q9BRG2	http://www.phosphosite.org/proteinAction.do?id=10107&showAllSites=true	63	GPLRRSFS*EDTLMDG			SFS*EDTLMDGPAR	2	753.303	18164	18060		18438	18290	18221	18164	18043	18326	18424		18266	56.7422	56.4227	56.8128	56.6348		56.5567	2.846	3.108		2.948	3.22	2.941	-0.2581	0.5088		0.8132	-0.7844	0.4539	0.121	0.1406		0.1744
380	379	Adaptor/scaffold	SH2D3A	SH2D3A	§145	SH2 domain-containing protein 3A	Q9BRG2	http://www.phosphosite.org/proteinAction.do?id=10107&showAllSites=true	63	PLRARKWS*NSQPADL			KWS*NSQPADLAH	2	717.314	9309	9453			9855		9309	9448	10058	9660	9859	9827	34.6478	35.0805	35.9977	34.5233	35.3578	35.5143	2.935	2.887			2.237		0.3184	-0.556			0.2288		0.0974	0.1004
381	380	Adaptor/scaffold	SH2D3A	SH2D3A	§145	SH2 domain-containing protein 3A	Q9BRG2	http://www.phosphosite.org/proteinAction.do?id=10107&showAllSites=true	63	PLRARKWS*NSQPADL			WS*NSQPADLAH	2	653.267					11734	11699																	2.452	2.685					0.3043	0.1522
382	381	Adaptor/scaffold	SH2D3A	SH2D3A	§145	SH2 domain-containing protein 3A	Q9BRG2	http://www.phosphosite.org/proteinAction.do?id=10107&showAllSites=true	63	PLRARKWS*NSQPADL			WS*NSQPADLAHMGR	2	825.348	14841						14841	14918	15170	15276	15209	15108	48.6483	48.6283	48.7537	48.6337	48.7112	48.5742	2.547						-1.8742						0.026
383	382	Adaptor/scaffold	SH2D3A	SH2D3A	§147	SH2 domain-containing protein 3A	Q9BRG2	http://www.phosphosite.org/proteinAction.do?id=10107&showAllSites=true	63	RARKWSNS*QPADLAH			WSNS*QPADLAH	2	653.267	11332	11398	11650	11637			11436	11398	11747	11737	11812	11796	39.9135	40.0852	40.1842	39.7223	40.1928	40.3817	3.428	3.064	2.325	3.045			0.2508	0.1233	0.3032	0.3368			0.0799	0.0513	0.0667	0.0831
384	383	Adaptor/scaffold	SH2D3A	SH2D3A	§147	SH2 domain-containing protein 3A	Q9BRG2	http://www.phosphosite.org/proteinAction.do?id=10107&showAllSites=true	63	RARKWSNS*QPADLAH			WSNS*QPADLAHMGR	2	825.348	15050	14852	15054	15197	15278	15158													2.346	2.566	2.294	3.067	2.816	2.159	-0.2843	-0.4216	-1.7213	-1.1663	-1.0933	-2.8083	0.1518	0.0604	0.1636	0.1413
385	384	Adaptor/scaffold	SH2D3A	SH2D3A	§147	SH2 domain-containing protein 3A	Q9BRG2	http://www.phosphosite.org/proteinAction.do?id=10107&showAllSites=true	63	RARKWSNS*QPADLAH			WSNS*QPADLAHMGR	2	825.348			15269	15185	15306																2.683	2.684	2.743				-0.6785	-1.0655	-2.7007				0.0776	0.0685
386	385	Adaptor/scaffold	SH2D3A	SH2D3A	§147	SH2 domain-containing protein 3A	Q9BRG2	http://www.phosphosite.org/proteinAction.do?id=10107&showAllSites=true	63	RARKWSNS*QPADLAH			WSNS*QPADLAHMGR	3	550.568	14872						14872	14918	15128	15276	15272	15087	48.6483	48.6283	48.6413	48.6337	48.8657	48.5238	3.114						0.5224						0.1208
387	386	Adaptor/scaffold	SH2D3A	SH2D3A	§147	SH2 domain-containing protein 3A	Q9BRG2	http://www.phosphosite.org/proteinAction.do?id=10107&showAllSites=true	63	RARKWSNS*QPADLAH			WSNS*QPADLAHM#GR	2	833.346		10730	11160	11121			10712	10781	11043	11121	11109	11115	38.075	38.3515	38.4343	37.7735	38.4477	38.679		2.681	2.589	2.564				-0.3497	-0.268	-0.0119				0.1782	0.0628	0.1992
388	387	Adaptor/scaffold	SH2D3A	SH2D3A	§147	SH2 domain-containing protein 3A	Q9BRG2	http://www.phosphosite.org/proteinAction.do?id=10107&showAllSites=true	63	RARKWSNS*QPADLAH			WSNS*QPADLAHM#GR	3	555.899	10597	10870	10943	11096			10670	10802	10943	11028	11109	11157	37.974	38.4055	38.3803	37.932	38.4477	38.7883	2.382	2.952	2.632	3.664			-0.2837	-0.255	0.3392	-0.0266			0.0674	0.0997	0.0518	0.178
389	388	Adaptor/scaffold	SH2D3A	SH2D3A	§147	SH2 domain-containing protein 3A	Q9BRG2	http://www.phosphosite.org/proteinAction.do?id=10107&showAllSites=true	63	RARKWSNS*QPADLAH			WSNS*QPADLAHM#GR	3	555.899	10583		11153	10893			10670	10802	10943	11028	11109	11157	37.974	38.4055	38.3803	37.932	38.4477	38.7883	2.863		2.618	2.68			-0.2943		-0.1957	0.1072			0.1384		0.0512	0.096
390	389	Adaptor/scaffold	SH2D3A	SH2D3A	§180	SH2 domain-containing protein 3A	Q9BRG2	http://www.phosphosite.org/proteinAction.do?id=10107&showAllSites=true	63	SALPRTSS*DPVLLKA			TSS*DPVLLK	2	520.257	11915	11959	12231	12220	12110		11832	11959	12167	12134	12190	12174	40.9107	41.0113	41.223	40.7278	41.134	41.319	2.695	2.445	2.503	2.756	2.405		0.3571	0.4293	0.4979	0.3346	0.5496		0.238	0.2059	0.1513	0.1717
391	390	Adaptor/scaffold	SH2D3A	SH2D3A	§180	SH2 domain-containing protein 3A	Q9BRG2	http://www.phosphosite.org/proteinAction.do?id=10107&showAllSites=true	63	SALPRTSS*DPVLLKA			TSS*DPVLLK	2	520.257	11710						11832	11959	12167	12134	12190	12174	40.9107	41.0113	41.223	40.7278	41.134	41.319	2.265						0.4348						0.1018
392	391	Adaptor/scaffold	SH3PXD2A	Tks5	§1002	SH3 and PX domain-containing protein 2A	Q5TCZ1	http://www.phosphosite.org/proteinAction.do?id=7344&showAllSites=true	125	CALRRNES*LTATDGL			NES*LTATDGLR	2	628.78	11311	11375	11648	11634			11310	11375	11646	11632	11709	11671	39.595	39.8263	39.9292	39.4547	39.9332	40.0677	2.191	2.243	2.134	2.176			0.3587	0.444	0.6682	0.2872			0.2236	0.2144	0.1716	0.1709
393	392	Adaptor/scaffold	SHANK2; SHANK2	SHANK2; SHANK2 iso4	§1278; §683	SH3 and multiple ankyrin repeat domains protein 2 isoform 1	Q9UPX8-3; Q9UPX8-4	http://www.phosphosite.org/proteinAction.do?id=5078716&showAllSites=true	201; 135	GPLRRQET*ENKYETD; GPLRRQET*ENKYETD			QET*ENKYETDLGR	2	831.854	9093	9191					9093	9196	9483	9452			34.076	34.451	34.5543	34.0092			2.409	1.882					1.7201	-0.585					0.3842	0.2286
394	393	Adaptor/scaffold	SLC9A3R1	NHERF	§280	Na(+)/H(+) exchange regulatory cofactor NHE-RF1	O14745	http://www.phosphosite.org/proteinAction.do?id=4000&showAllSites=true	39	LAEAALES*PRPALVR			EALAEAALES*PR	2	668.811	13608	13662	13862	13987	13913	13812	13696	13742	13889	14024	13970	13812	45.5135	45.6958	45.4763	45.4698	45.5798	45.5897	3.599	3.763	3.491	3.704	3.945	3.852	0.1692	-0.0625	0.3662	1.0582	0.0974	0.1086	0.353	0.4453	0.4266	0.3394
395	394	Adaptor/scaffold	SLC9A3R1	NHERF	§280	Na(+)/H(+) exchange regulatory cofactor NHE-RF1	O14745	http://www.phosphosite.org/proteinAction.do?id=4000&showAllSites=true	39	LAEAALES*PRPALVR			EALAEAALES*PRPA	2	752.856						15054						15054						48.5238						2.591						4.0448
396	395	Adaptor/scaffold	SLC9A3R1	NHERF	§280	Na(+)/H(+) exchange regulatory cofactor NHE-RF1	O14745	http://www.phosphosite.org/proteinAction.do?id=4000&showAllSites=true	39	LAEAALES*PRPALVR			EALAEAALES*PRPALVR	2	936.983	17856	17713	18017	18155	18125	18079	17936	17791	18095	18193	18149	17973	56.2058	55.7855	56.22	56.0365	55.8338	55.795	2.317	2.554	2.697	2.397	2.206	2.403	0.1457	0.2246	0.2453	0.2193	0.1644	0.2062	0.065	0.1159	0.178	0.1451
397	396	Adaptor/scaffold	SLC9A3R1	NHERF	§280	Na(+)/H(+) exchange regulatory cofactor NHE-RF1	O14745	http://www.phosphosite.org/proteinAction.do?id=4000&showAllSites=true	39	LAEAALES*PRPALVR			EALAEAALES*PRPALVR	2	936.983	17839	17899		18303	17937	17873	17936	17791	18095	18193	18149	17973	56.2058	55.7855	56.22	56.0365	55.8338	55.795	2.186	2.505		2.48	2.564	2.396	0.0928	0.1521		0.251	0.164	0.1874	0.0412	0.1879		0.1956
398	397	Adaptor/scaffold	SLC9A3R1	NHERF	§280	Na(+)/H(+) exchange regulatory cofactor NHE-RF1	O14745	http://www.phosphosite.org/proteinAction.do?id=4000&showAllSites=true	39	LAEAALES*PRPALVR			EALAEAALES*PRPALVR	2	936.983		17930			18149		17936	17791	18095	18193	18149	17973	56.2058	55.7855	56.22	56.0365	55.8338	55.795		2.101			2.666			0.1536			0.1259			0.1011
399	398	Adaptor/scaffold	SLC9A3R1	NHERF	§280	Na(+)/H(+) exchange regulatory cofactor NHE-RF1	O14745	http://www.phosphosite.org/proteinAction.do?id=4000&showAllSites=true	39	LAEAALES*PRPALVR			EALAEAALES*PRPALVR	3	624.991	17853	17709	18033	18152	17957	17911	17936	17791	18095	18214	18167	17973	56.2058	55.7855	56.22	56.0887	55.8338	55.795	3.317	3.019	2.91	2.687	2.906	2.938	0.6125	0.6513	0.4958	0.5645	0.8569	0.8466	0.2705	0.3034	0.2196	0.308
400	399	Adaptor/scaffold	SLC9A3R1	NHERF	§280	Na(+)/H(+) exchange regulatory cofactor NHE-RF1	O14745	http://www.phosphosite.org/proteinAction.do?id=4000&showAllSites=true	39	LAEAALES*PRPALVR			EALAEAALES*PRPALVR	3	624.991		17918					17936	17791	18095	18214	18167	17973	56.2058	55.7855	56.22	56.0887	55.8338	55.795		2.023						0.7691						0.111
401	400	Adaptor/scaffold	SLC9A3R1	NHERF	§288	Na(+)/H(+) exchange regulatory cofactor NHE-RF1	O14745	http://www.phosphosite.org/proteinAction.do?id=4000&showAllSites=true	39	PRPALVRS*ASSDTSE			S*ASSDTSEELNSQD	2	775.28	7439	7561			7941	7986	7425	7561	7891	7747	7904	7959	30.0742	30.566	30.7233	29.9052	30.5925	30.9837	3.48	3.709			3.971	3.193	1.0824	0.1267			-0.0221	0.4657	0.0065	0
402	401	Adaptor/scaffold	SLC9A3R1	NHERF	§288	Na(+)/H(+) exchange regulatory cofactor NHE-RF1	O14745	http://www.phosphosite.org/proteinAction.do?id=4000&showAllSites=true	39	PRPALVRS*ASSDTSE			S*ASSDTSEELNSQD	2	775.28						7936	7425	7561	7891	7747	7904	7959	30.0742	30.566	30.7233	29.9052	30.5925	30.9837						3.76						0.4657
403	402	Adaptor/scaffold	SLC9A3R1	NHERF	§288	Na(+)/H(+) exchange regulatory cofactor NHE-RF1	O14745	http://www.phosphosite.org/proteinAction.do?id=4000&showAllSites=true	39	PRPALVRS*ASSDTSE			S*ASSDTSEELNSQDSPPK	2	979.897	8379		8576																4.947		5.324				0.0203		0.1174				0		0.0032
404	403	Adaptor/scaffold	SLC9A3R1	NHERF	§288	Na(+)/H(+) exchange regulatory cofactor NHE-RF1	O14745	http://www.phosphosite.org/proteinAction.do?id=4000&showAllSites=true	39	PRPALVRS*ASSDTSE			S*ASSDTSEELNSQDSPPK	3	653.6		8074																		4.053						0.3296						0.0075
405	404	Adaptor/scaffold	SLC9A3R1	NHERF	§288	Na(+)/H(+) exchange regulatory cofactor NHE-RF1	O14745	http://www.phosphosite.org/proteinAction.do?id=4000&showAllSites=true	39	PRPALVRS*ASSDTSE			S*ASSDTSEELNSQDSPPKQDSTAPSSTSSSDPILDFNISLAM#AK	4	1160.52					26832																		5.401						0.5526
406	405	Adaptor/scaffold	SLC9A3R1	NHERF	§288, §299	Na(+)/H(+) exchange regulatory cofactor NHE-RF1	O14745	http://www.phosphosite.org/proteinAction.do?id=4000&showAllSites=true	39	PRPALVRS*ASSDTSE, DTSEELNS*QDSPPKQ			S*ASSDTSEELNS*QDSPPKQDSTAPSSTSSSDPILDFNISLAM#AK	4	1180.51					29285																		3.885						1.4442
407	406	Adaptor/scaffold	SLC9A3R1	NHERF	§288, §302	Na(+)/H(+) exchange regulatory cofactor NHE-RF1	O14745	http://www.phosphosite.org/proteinAction.do?id=4000&showAllSites=true	39	PRPALVRS*ASSDTSE, EELNSQDS*PPKQDST			S*ASSDTSEELNSQDS*PPK	3	680.256					9097																		3.523						1.2219
408	407	Adaptor/scaffold	SLC9A3R1	NHERF	§288, 314	Na(+)/H(+) exchange regulatory cofactor NHE-RF1	O14745	http://www.phosphosite.org/proteinAction.do?id=4000&showAllSites=true	39	PRPALVRS*ASSDTSE, DSTAPSST*SSSDPIL			S*ASSDTSEELNSQDSPPKQDSTAPSST*SSSDPILDFNISLAM#AK	4	1180.51						29328																		4.275						-2.188
409	408	Adaptor/scaffold	SLC9A3R1	NHERF	§288, 316	Na(+)/H(+) exchange regulatory cofactor NHE-RF1	O14745	http://www.phosphosite.org/proteinAction.do?id=4000&showAllSites=true	39	PRPALVRS*ASSDTSE, TAPSSTSS*SDPILDF			S*ASSDTSEELNSQDSPPKQDSTAPSSTSS*SDPILDFNISLAM#AK	4	1180.51		28847																		4.192						1.089						0.0139
410	409	Adaptor/scaffold	SLC9A3R1	NHERF	§290	Na(+)/H(+) exchange regulatory cofactor NHE-RF1	O14745	http://www.phosphosite.org/proteinAction.do?id=4000&showAllSites=true	39	PALVRSAS*SDTSEEL	GRK6		SAS*SDTSEELNSQD	2	775.28			7911	7765	7920																3.49	4.027	3.608				-0.2731	0.4088	-0.0221				0.0019	0.013
411	410	Adaptor/scaffold	SLC9A3R1	NHERF	§290	Na(+)/H(+) exchange regulatory cofactor NHE-RF1	O14745	http://www.phosphosite.org/proteinAction.do?id=4000&showAllSites=true	39	PALVRSAS*SDTSEEL	GRK6		SAS*SDTSEELNSQDSPPK	2	979.897	8141	8276	8345	8340	8713	8652	8036	8056	8449	8423	8585	8567	31.5387	32.0202	32.0687	31.55	32.2475	32.471	5.055	4.933	5.035	4.911	4.999	5.125	0.0341	0.1475	0.0946	0.0641	0.1629	0.231	0.028	0.0023	0.003	0.0022
412	411	Adaptor/scaffold	SLC9A3R1	NHERF	§290	Na(+)/H(+) exchange regulatory cofactor NHE-RF1	O14745	http://www.phosphosite.org/proteinAction.do?id=4000&showAllSites=true	39	PALVRSAS*SDTSEEL	GRK6		SAS*SDTSEELNSQDSPPK	2	979.897	7931	8056	8863	8571	8486	8451	8036	8056	8449	8423	8585	8567	31.5387	32.0202	32.0687	31.55	32.2475	32.471	4.96	4.772	4.509	5.217	5.146	5.069	-0.0132	0.0592	1.8482	0.0991	0.1016	0.3228	0.0028	0.0043	0.0147	0.003
413	412	Adaptor/scaffold	SLC9A3R1	NHERF	§290	Na(+)/H(+) exchange regulatory cofactor NHE-RF1	O14745	http://www.phosphosite.org/proteinAction.do?id=4000&showAllSites=true	39	PALVRSAS*SDTSEEL	GRK6		SAS*SDTSEELNSQDSPPK	2	979.897				8818	7982		8036	8056	8449	8423	8585	8567	31.5387	32.0202	32.0687	31.55	32.2475	32.471				4.814	4.438					2.7284	-3.8471					0.0058
414	413	Adaptor/scaffold	SLC9A3R1	NHERF	§290	Na(+)/H(+) exchange regulatory cofactor NHE-RF1	O14745	http://www.phosphosite.org/proteinAction.do?id=4000&showAllSites=true	39	PALVRSAS*SDTSEEL	GRK6		SAS*SDTSEELNSQDSPPKQDSTAPSSTSSSDPILDFNISLAM#AK	4	1160.52					26748																		4.535						1.817
415	414	Adaptor/scaffold	SLC9A3R1	NHERF	§290, §291	Na(+)/H(+) exchange regulatory cofactor NHE-RF1	O14745	http://www.phosphosite.org/proteinAction.do?id=4000&showAllSites=true	39	PALVRSAS*SDTSEEL, ALVRSASS*DTSEELN	GRK6		SAS*S*DTSEELNSQDSPPK	2	1019.88				10032	10310	10144																4.648	4.129	4.754				1.1579	0.8599	1.1574				0.0018
416	415	Adaptor/scaffold	SLC9A3R1	NHERF	§290, §291	Na(+)/H(+) exchange regulatory cofactor NHE-RF1	O14745	http://www.phosphosite.org/proteinAction.do?id=4000&showAllSites=true	39	PALVRSAS*SDTSEEL, ALVRSASS*DTSEELN	GRK6		SAS*S*DTSEELNSQDSPPK	2	1019.88				9890	10122																	3.669	4.763					1.2902	1.5055					0.0022
417	416	Adaptor/scaffold	SLC9A3R1	NHERF	§290, §291	Na(+)/H(+) exchange regulatory cofactor NHE-RF1	O14745	http://www.phosphosite.org/proteinAction.do?id=4000&showAllSites=true	39	PALVRSAS*SDTSEEL, ALVRSASS*DTSEELN	GRK6		SAS*S*DTSEELNSQDSPPK	2	1019.88				10357																		3.785						2.0761						0.0056
418	417	Adaptor/scaffold	SLC9A3R1	NHERF	§290, §293	Na(+)/H(+) exchange regulatory cofactor NHE-RF1	O14745	http://www.phosphosite.org/proteinAction.do?id=4000&showAllSites=true	39	PALVRSAS*SDTSEEL, VRSASSDT*SEELNSQ	GRK6		SAS*SDT*SEELNSQDSPPK	2	1019.88			8134	8070	8479	8455															3.797	4.626	3.983	3.78			-0.0991	0.5157	1.4912	0.8405			0	0.0024
419	418	Adaptor/scaffold	SLC9A3R1	NHERF	§290, §293	Na(+)/H(+) exchange regulatory cofactor NHE-RF1	O14745	http://www.phosphosite.org/proteinAction.do?id=4000&showAllSites=true	39	PALVRSAS*SDTSEEL, VRSASSDT*SEELNSQ	GRK6		SAS*SDT*SEELNSQDSPPK	2	1019.88						8435																		4.35						0.1819
420	419	Adaptor/scaffold	SLC9A3R1	NHERF	§290, §293	Na(+)/H(+) exchange regulatory cofactor NHE-RF1	O14745	http://www.phosphosite.org/proteinAction.do?id=4000&showAllSites=true	39	PALVRSAS*SDTSEEL, VRSASSDT*SEELNSQ	GRK6		SAS*SDT*SEELNSQDSPPK	3	680.256		7909																		2.849						-2.4336						0.0381
421	420	Adaptor/scaffold	SLC9A3R1	NHERF	§290, §294	Na(+)/H(+) exchange regulatory cofactor NHE-RF1	O14745	http://www.phosphosite.org/proteinAction.do?id=4000&showAllSites=true	39	PALVRSAS*SDTSEEL, RSASSDTS*EELNSQD	GRK6		SAS*SDTS*EELNSQDSPPK	3	680.256	7836			8175															2.381			2.958			-0.4538			2.5889			0.006			0.0197
422	421	Adaptor/scaffold	SLC9A3R1	NHERF	§290, §299	Na(+)/H(+) exchange regulatory cofactor NHE-RF1	O14745	http://www.phosphosite.org/proteinAction.do?id=4000&showAllSites=true	39	PALVRSAS*SDTSEEL, DTSEELNS*QDSPPKQ	GRK6		SAS*SDTSEELNS*QDSPPK	3	680.256			8970																		3.016						-0.6469						0.0057
423	422	Adaptor/scaffold	SLC9A3R1	NHERF	§290, §302	Na(+)/H(+) exchange regulatory cofactor NHE-RF1	O14745	http://www.phosphosite.org/proteinAction.do?id=4000&showAllSites=true	39	PALVRSAS*SDTSEEL, EELNSQDS*PPKQDST	GRK6		SAS*SDTSEELNSQDS*PPK	2	1019.88	8645	8620	8934	8674		9055	8555	8620	8993	8927	9104	9113	32.7757	33.2422	33.3548	32.7538	33.5018	33.7727	4.811	4.846	5.193	4.293		4.529	-0.0982	-0.0347	-0.1225	-0.0731		0.1665	0.0025	0.0011	0.0035	0.0025
424	423	Adaptor/scaffold	SLC9A3R1	NHERF	§290, §302	Na(+)/H(+) exchange regulatory cofactor NHE-RF1	O14745	http://www.phosphosite.org/proteinAction.do?id=4000&showAllSites=true	39	PALVRSAS*SDTSEEL, EELNSQDS*PPKQDST	GRK6		SAS*SDTSEELNSQDS*PPK	2	1019.88	8426	8397	8655				8555	8620	8993	8927	9104	9113	32.7757	33.2422	33.3548	32.7538	33.5018	33.7727	4.859	4.265	3.631				-0.941	0.3771	0.9546				0.001	0.0036	0.0025
425	424	Adaptor/scaffold	SLC9A3R1	NHERF	§290, §302	Na(+)/H(+) exchange regulatory cofactor NHE-RF1	O14745	http://www.phosphosite.org/proteinAction.do?id=4000&showAllSites=true	39	PALVRSAS*SDTSEEL, EELNSQDS*PPKQDST	GRK6		SAS*SDTSEELNSQDS*PPK	3	680.256				8980		9173																3.147		2.267				1.2929		-0.4651				0.0221
426	425	Adaptor/scaffold	SLC9A3R1	NHERF	§290, 317	Na(+)/H(+) exchange regulatory cofactor NHE-RF1	O14745	http://www.phosphosite.org/proteinAction.do?id=4000&showAllSites=true	39	PALVRSAS*SDTSEEL, APSSTSSS*DPILDFN	GRK6		SAS*SDTSEELNSQDSPPKQDSTAPSSTSSS*DPILDFNISLAM#AK	4	1180.51	28995																		3.704						1.4838						0.0181
427	426	Adaptor/scaffold	SLC9A3R1	NHERF	§291	Na(+)/H(+) exchange regulatory cofactor NHE-RF1	O14745	http://www.phosphosite.org/proteinAction.do?id=4000&showAllSites=true	39	ALVRSASS*DTSEELN			SASS*DTSEELNSQDSPPK	3	653.6	8144	8297	8580	8550	8523	8697	8036	8170	8449	8423	8585	8467	31.5387	32.0202	32.0687	31.55	32.2475	32.471	3.867	3.871	3.483	3.793	4.135	3.208	0.3095	0.4432	0.4092	0.4317	0.4881	0.5554	0.004	0.0034	0.0214	0.0036
428	427	Adaptor/scaffold	SLC9A3R1	NHERF	§291	Na(+)/H(+) exchange regulatory cofactor NHE-RF1	O14745	http://www.phosphosite.org/proteinAction.do?id=4000&showAllSites=true	39	ALVRSASS*DTSEELN			SASS*DTSEELNSQDSPPK	3	653.6	7946		8352	8328	8757	8467	8036	8170	8449	8423	8585	8467	31.5387	32.0202	32.0687	31.55	32.2475	32.471	3.898		3.911	3.693	3.987	3.822	0.3028		0.402	0.3166	0.494	0.7024	0.0321		0.0175	0.0492
429	428	Adaptor/scaffold	SLC9A3R1	NHERF	§291, §293	Na(+)/H(+) exchange regulatory cofactor NHE-RF1	O14745	http://www.phosphosite.org/proteinAction.do?id=4000&showAllSites=true	39	ALVRSASS*DTSEELN, VRSASSDT*SEELNSQ			SASS*DT*SEELNSQDSPPKQDSTAPSSTSSSDPILDFNISLAM#AK	4	1180.51			29407																		4.333						2.4265						0.0066
430	429	Adaptor/scaffold	SLC9A3R1	NHERF	§291, §299	Na(+)/H(+) exchange regulatory cofactor NHE-RF1	O14745	http://www.phosphosite.org/proteinAction.do?id=4000&showAllSites=true	39	ALVRSASS*DTSEELN, DTSEELNS*QDSPPKQ			SASS*DTSEELNS*QDSPPK	2	1019.88				9093																		3.307						0.2302						0.0062
431	430	Adaptor/scaffold	SLC9A3R1	NHERF	§291, §302	Na(+)/H(+) exchange regulatory cofactor NHE-RF1	O14745	http://www.phosphosite.org/proteinAction.do?id=4000&showAllSites=true	39	ALVRSASS*DTSEELN, EELNSQDS*PPKQDST			SASS*DTSEELNSQDS*PPK	2	1019.88					9030																		4.89						0.0536
432	431	Adaptor/scaffold	SLC9A3R1	NHERF	§293, §294	Na(+)/H(+) exchange regulatory cofactor NHE-RF1	O14745	http://www.phosphosite.org/proteinAction.do?id=4000&showAllSites=true	39	VRSASSDT*SEELNSQ, RSASSDTS*EELNSQD			SASSDT*S*EELNSQDSPPK	2	1019.88		9757																		3.762						0.5911						0.0019
433	432	Adaptor/scaffold	SLC9A3R1	NHERF	§293, §299	Na(+)/H(+) exchange regulatory cofactor NHE-RF1	O14745	http://www.phosphosite.org/proteinAction.do?id=4000&showAllSites=true	39	VRSASSDT*SEELNSQ, DTSEELNS*QDSPPKQ			SASSDT*SEELNS*QDSPPK	3	680.256				8881																		2.858						-1.3746						0.0111
434	433	Adaptor/scaffold	SLC9A3R1	NHERF	§293, §302	Na(+)/H(+) exchange regulatory cofactor NHE-RF1	O14745	http://www.phosphosite.org/proteinAction.do?id=4000&showAllSites=true	39	VRSASSDT*SEELNSQ, EELNSQDS*PPKQDST			SASSDT*SEELNSQDS*PPK	3	680.256	8593	8685				9081	8593	8671	9035	8948	9041	9092	32.7757	33.1915	33.4588	32.8033	33.3455	33.7237	3.054	2.881				3.73	0.2493	0.1793				0.1083	0.0167	0.0036
435	434	Adaptor/scaffold	SLC9A3R1	NHERF	§294, §302	Na(+)/H(+) exchange regulatory cofactor NHE-RF1	O14745	http://www.phosphosite.org/proteinAction.do?id=4000&showAllSites=true	39	RSASSDTS*EELNSQD, EELNSQDS*PPKQDST			SASSDTS*EELNSQDS*PPK	3	680.256					9070																		3.349						-0.6961
436	435	Adaptor/scaffold	SLC9A3R1	NHERF	§299, §302	Na(+)/H(+) exchange regulatory cofactor NHE-RF1	O14745	http://www.phosphosite.org/proteinAction.do?id=4000&showAllSites=true	39	DTSEELNS*QDSPPKQ, EELNSQDS*PPKQDST			SASSDTSEELNS*QDS*PPKQDSTAPSSTSSSDPILDFNISLAM#AK	4	1180.51	28653		29167	29579															4.63		4.551	4.307			0.3009		-3.9893	2.6723			0.0474		0.0705	0
437	436	Adaptor/scaffold	SLC9A3R1	NHERF	§299, §302	Na(+)/H(+) exchange regulatory cofactor NHE-RF1	O14745	http://www.phosphosite.org/proteinAction.do?id=4000&showAllSites=true	39	DTSEELNS*QDSPPKQ, EELNSQDS*PPKQDST			SASSDTSEELNS*QDS*PPKQDSTAPSSTSSSDPILDFNISLAM#AK	4	1180.51	28843																		3.605						0.1268						0.0724
438	437	Adaptor/scaffold	SLC9A3R1	NHERF	§302	Na(+)/H(+) exchange regulatory cofactor NHE-RF1	O14745	http://www.phosphosite.org/proteinAction.do?id=4000&showAllSites=true	39	EELNSQDS*PPKQDST			SASSDTSEELNSQDS*PPKQDSTAPSSTSSSDPILDFNISLAM#AK	4	1160.52		26481		26885																5.21		4.669				0.5526		1.0789				0.0179		0.0014
439	438	Adaptor/scaffold	SLC9A3R1	NHERF	§302, 309	Na(+)/H(+) exchange regulatory cofactor NHE-RF1	O14745	http://www.phosphosite.org/proteinAction.do?id=4000&showAllSites=true	39	EELNSQDS*PPKQDST, SPPKQDST*APSSTSS			SASSDTSEELNSQDS*PPKQDST*APSSTSSSDPILDFNISLAM#AK	4	1180.51	28946	29039																	4.155	4.317					3.5505	1.0562					0.0215	0.0132
440	439	Adaptor/scaffold	SLC9A3R1	NHERF	§302, 309	Na(+)/H(+) exchange regulatory cofactor NHE-RF1	O14745	http://www.phosphosite.org/proteinAction.do?id=4000&showAllSites=true	39	EELNSQDS*PPKQDST, SPPKQDST*APSSTSS			SASSDTSEELNSQDS*PPKQDST*APSSTSSSDPILDFNISLAM#AK	4	1180.51		29317																		4.078						2.2536						0.0554
441	440	Adaptor/scaffold	SLC9A3R1	NHERF	§302, 314	Na(+)/H(+) exchange regulatory cofactor NHE-RF1	O14745	http://www.phosphosite.org/proteinAction.do?id=4000&showAllSites=true	39	EELNSQDS*PPKQDST, DSTAPSST*SSSDPIL			SASSDTSEELNSQDS*PPKQDSTAPSST*SSSDPILDFNISLAM#AK	4	1180.51		28819																		4.936						-1.5531						0.0212
442	441	Adaptor/scaffold	SLC9A3R1	NHERF	308, 313	Na(+)/H(+) exchange regulatory cofactor NHE-RF1	O14745	http://www.phosphosite.org/proteinAction.do?id=4000&showAllSites=true	39	DSPPKQDS*TAPSSTS, QDSTAPSS*TSSSDPI			SASSDTSEELNSQDSPPKQDS*TAPSS*TSSSDPILDFNISLAM#AK	4	1180.51	28737																		4.239						1.1482						0.02
443	442	Adaptor/scaffold	SLC9A3R1	NHERF	308, 314	Na(+)/H(+) exchange regulatory cofactor NHE-RF1	O14745	http://www.phosphosite.org/proteinAction.do?id=4000&showAllSites=true	39	DSPPKQDS*TAPSSTS, DSTAPSST*SSSDPIL			SASSDTSEELNSQDSPPKQDS*TAPSST*SSSDPILDFNISLAM#AK	4	1180.51						29282																		4.651						-1.6269
444	443	Adaptor/scaffold	SLC9A3R1	NHERF	312	Na(+)/H(+) exchange regulatory cofactor NHE-RF1	O14745	http://www.phosphosite.org/proteinAction.do?id=4000&showAllSites=true	39	KQDSTAPS*STSSSDP			SASSDTSEELNSQDSPPKQDSTAPS*STSSSDPILDFNISLAM#AK	4	1160.52	26607					26872													5.19					5.734	0.5254					2.7546	0.0081
445	444	Adaptor/scaffold	SLC9A3R1	NHERF	315	Na(+)/H(+) exchange regulatory cofactor NHE-RF1	O14745	http://www.phosphosite.org/proteinAction.do?id=4000&showAllSites=true	39	STAPSSTS*SSDPILD			SASSDTSEELNSQDSPPKQDSTAPSSTS*SSDPILDFNISLAM#AK	4	1160.52	26514																		4.005						0.5254						0.0024
446	445	Adaptor/scaffold	STON2	STON2	§302	stonin-2	Q8WXE9	http://www.phosphosite.org/proteinAction.do?id=17142&showAllSites=true	101	SSLNRTPS*VTEASPW			TPS*VTEASPWR	2	655.793					15101	14995																	1.851	1.935					1.3016	1.14
447	446	Adaptor/scaffold	STON2	STON2	§326	stonin-2	Q8WXE9	http://www.phosphosite.org/proteinAction.do?id=17142&showAllSites=true	101	TLQDVQPS*PINPFSA			ATNPFLNETLQDVQPS*PINPF	3	808.049						32648																		3.497						-1.3605
448	447	Adaptor/scaffold	SYNE2	SYNE2	§2781	nesprin-2 isoform 1	Q8WXH0	http://www.phosphosite.org/proteinAction.do?id=2946&showAllSites=true	796	GILARQQS*VESLAEE			QQS*VESLAEEVK	2	713.827	16241	16369	16453	16549	16682	16558	16341	16262	16551	16639	16474	16427	52.1737	51.9308	52.2782	52.077	52.0787	51.8747	3.086	2.831	2.791	3.429	3.26	2.871	0.3873	0.3211	0.246	0.5011	0.5087	0.3877	0.3269	0.3368	0.2975	0.2705
449	448	Adaptor/scaffold	SYNE2	SYNE2	§2781	nesprin-2 isoform 1	Q8WXH0	http://www.phosphosite.org/proteinAction.do?id=2946&showAllSites=true	796	GILARQQS*VESLAEE			QQS*VESLAEEVK	2	713.827	16448	16162	16657	16746	16474	16344	16341	16262	16551	16639	16474	16427	52.1737	51.9308	52.2782	52.077	52.0787	51.8747	2.721	2.969	3.161	2.851	3.236	3.24	0.4321	0.3387	0.2101	0.3514	0.5006	0.3599	0.3126	0.2588	0.301	0.3036
450	449	Adaptor/scaffold	SYNE2	SYNE2	§2781	nesprin-2 isoform 1	Q8WXH0	http://www.phosphosite.org/proteinAction.do?id=2946&showAllSites=true	796	GILARQQS*VESLAEE			QQS*VESLAEEVK	3	476.22		16229	16503			16374	16341	16262	16551	16639	16540	16427	52.1737	51.9308	52.2782	52.077	52.0312	51.8747		3.097	2.578			3.439		0.22	0.3169			0.3621		0.0284	0.0013
451	450	Adaptor/scaffold	SYNE2	SYNE2	§2781	nesprin-2 isoform 1	Q8WXH0	http://www.phosphosite.org/proteinAction.do?id=2946&showAllSites=true	796	GILARQQS*VESLAEE			VTHDGILARQQS*VESLAEEVK	3	797.063						19110	18944	18841			19069	19110	58.743	58.4392			58.4512	58.6588						2.893						0.2127
452	451	Adaptor/scaffold	SYNE2	SYNE2	§4108	nesprin-2 isoform 1	Q8WXH0	http://www.phosphosite.org/proteinAction.do?id=2946&showAllSites=true	796	RKLNRRGS*MSYLAAV			GS*MSYLAAVEEEVEESSVK	2	1062.46					31688	31736	31334	31440	31682	31843	31627	31736	92.2273	92.4952	92.6235	92.5622	92.1788	92.653					3.868	3.746					-1.3967	-1.6627
453	452	Adaptor/scaffold	SYNE2	SYNE2	§4108	nesprin-2 isoform 1	Q8WXH0	http://www.phosphosite.org/proteinAction.do?id=2946&showAllSites=true	796	RKLNRRGS*MSYLAAV			GS*M#SYLAAVEEEVEESSVK	2	1070.46	29665	29673	29906	30091	29924	29970	29654	29634	29918	30079	29924	30026	87.3948	87.2958	87.5783	87.5525	87.4445	87.7397	3.021	2.429	3.317	3.24	3.913	3.199	0.1659	-0.1005	0.6383	0.4198	0.4511	-1.4502	0.0523	0.05	0.0928	0.0599
454	453	Adaptor/scaffold	SYNE2	SYNE2	§4108	nesprin-2 isoform 1	Q8WXH0	http://www.phosphosite.org/proteinAction.do?id=2946&showAllSites=true	796	RKLNRRGS*MSYLAAV			GS*M#SYLAAVEEEVEESSVK	3	713.973				30137	29942	29983	29654	29676	29876	30121	29942	29984	87.3948	87.4158	87.4565	87.6692	87.4445	87.6175				2.786	2.91	3.784				0.2847	-0.4683	1.1298				0.0488
455	454	Adaptor/scaffold	SYNE2	SYNE2	§4108	nesprin-2 isoform 1	Q8WXH0	http://www.phosphosite.org/proteinAction.do?id=2946&showAllSites=true	796	RKLNRRGS*MSYLAAV			RGS*MSYLAAVEEEVEESSVK	2	1140.51	28951	28933	29196	29417	29263	29280	28961	28983	29246	29449	29296	29280	85.4317	85.4523	85.6878	85.79	85.5552	85.7255	5.193	4.135	5.158	5.215	5.381	5.506	0.7774	1.0528	0.1697	0.4065	0.1306	0.485	0.0976	0.1418	0.1098	0.1186
456	455	Adaptor/scaffold	SYNE2	SYNE2	§4108	nesprin-2 isoform 1	Q8WXH0	http://www.phosphosite.org/proteinAction.do?id=2946&showAllSites=true	796	RKLNRRGS*MSYLAAV			RGS*M#SYLAAVEEEVEESSVK	2	1148.51	27254	27235	27394	27611	27687	27560	27281	27262	27461	27664	27553	27772	80.7468	80.6453	80.7177	80.8415	80.7348	81.0007	5.054	5.838	5.927	5.755	4.861	5.194	0.7244	-0.2421	-0.5286	1.3318	0.6046	0.6375	0.1435	0.088	0.1068	0.102
457	456	Adaptor/scaffold	SYNE2	SYNE2	§4108	nesprin-2 isoform 1	Q8WXH0	http://www.phosphosite.org/proteinAction.do?id=2946&showAllSites=true	796	RKLNRRGS*MSYLAAV			RGS*M#SYLAAVEEEVEESSVK	2	1148.51				27793	27484	27772	27281	27262	27461	27664	27553	27772	80.7468	80.6453	80.7177	80.8415	80.7348	81.0007				4.623	5.164	4.726				0.2983	0.5728	0.4776				0.1094
458	457	Adaptor/scaffold	SYNE2	SYNE2	§4108	nesprin-2 isoform 1	Q8WXH0	http://www.phosphosite.org/proteinAction.do?id=2946&showAllSites=true	796	RKLNRRGS*MSYLAAV			RGS*M#SYLAAVEEEVEESSVK	3	766.006		27207			27451	27738	27365	27346	27503	27748	27574	27738	80.9767	80.8707	80.8275	81.0658	80.7922	81.335		4.889			4.47	5.221		0.6829			0.5944	0.847		0.0125
459	458	Adaptor/scaffold	SYNE2	SYNE2	§4108	nesprin-2 isoform 1	Q8WXH0	http://www.phosphosite.org/proteinAction.do?id=2946&showAllSites=true	796	RKLNRRGS*MSYLAAV			RGS*M#SYLAAVEEEVEESSVK	3	766.006						27530	27365	27346	27503	27748	27574	27738	80.9767	80.8707	80.8275	81.0658	80.7922	81.335						5.326						0.4833
460	459	Adaptor/scaffold	SYNE2	SYNE2	§4108, 4122	nesprin-2 isoform 1	Q8WXH0	http://www.phosphosite.org/proteinAction.do?id=2946&showAllSites=true	796	RKLNRRGS*MSYLAAV, VEEEVEES*SVKSDNG			RGS*M#SYLAAVEEEVEES*SVKSDNGDEK	3	1041.09		25576																		3.244						1.3052						0.021
461	460	Adaptor/scaffold	SYNE2	SYNE2	§4108, §4123	nesprin-2 isoform 1	Q8WXH0	http://www.phosphosite.org/proteinAction.do?id=2946&showAllSites=true	796	RKLNRRGS*MSYLAAV, EEEVEESS*VKSDNGD			RGS*M#SYLAAVEEEVEESS*VKSDNGDEK	3	1041.09				25936																		3.716						0.9872						0.0394
462	461	Adaptor/scaffold	SYNE2	SYNE2	§4108, §4126	nesprin-2 isoform 1	Q8WXH0	http://www.phosphosite.org/proteinAction.do?id=2946&showAllSites=true	796	RKLNRRGS*MSYLAAV, VEESSVKS*DNGDEKA			RGS*M#SYLAAVEEEVEESSVKS*DNGDEK	3	1041.09			25792	25952			25643	25624	25823	25984	25852	26069	76.3033	76.2053	76.3083	76.3068	76.186	76.5118			4.063	4.116					0.4607	0.9872					0.0366	0.0102
463	462	Adaptor/scaffold	SYNE2	SYNE2	§4108, §4126	nesprin-2 isoform 1	Q8WXH0	http://www.phosphosite.org/proteinAction.do?id=2946&showAllSites=true	796	RKLNRRGS*MSYLAAV, VEESSVKS*DNGDEKA			RGS*M#SYLAAVEEEVEESSVKS*DNGDEK	3	1041.09			25726				25643	25624	25823	25984	25852	26069	76.3033	76.2053	76.3083	76.3068	76.186	76.5118			3.264						0.5926						0.0503
464	463	Adaptor/scaffold	SYNE2	SYNE2	§4110	nesprin-2 isoform 1	Q8WXH0	http://www.phosphosite.org/proteinAction.do?id=2946&showAllSites=true	796	LNRRGSMS*YLAAVEE			RGSM#S*YLAAVEEEVEESSVK	3	766.006	27409	27390	27567		27659														4.609	4.957	5.088		4.961		0.601	0.7367	0.7449		0.7118		0.0229	0.0051	0
465	464	Adaptor/scaffold	SYNE2	SYNE2	§4110, 4122	nesprin-2 isoform 1	Q8WXH0	http://www.phosphosite.org/proteinAction.do?id=2946&showAllSites=true	796	LNRRGSMS*YLAAVEE, VEEEVEES*SVKSDNG			RGSM#S*YLAAVEEEVEES*SVKSDNGDEK	3	1041.09					25984																		4.53						0.9629
466	465	Adaptor/scaffold	SYNRG	synergin, gamma	§1085	synergin gamma isoform 4	Q9UMZ2	http://www.phosphosite.org/proteinAction.do?id=6436&showAllSites=true	141	DKEISRSS*PSPALEQ			SS*PSPALEQPFR	2	698.319	15764	15744					15312	15744	15548	15675	15650	15486	49.5932	49.609	49.7155	49.6338	49.8312	49.5183	2.443	3.074					-0.8416	-0.3033					0.0122	0.0081
467	466	Adaptor/scaffold	SYNRG	synergin, gamma	§752	synergin gamma isoform 4	Q9UMZ2	http://www.phosphosite.org/proteinAction.do?id=6436&showAllSites=true	141	YDVFRQLS*LEGSGLG			QLS*LEGSGLGVEDLK	2	812.895	22221		22326	22550	22431	22389	22199	22201	22379	22603	22431	22445	67.11	67.1132	67.2125	67.4063	67.2605	67.3672	3.742		4.534	4.413	3.89	4.198	0.5268		0.6129	0.5267	0.662	0.631	0.3223		0.3336	0.3096
468	467	Adaptor/scaffold	SYNRG	synergin, gamma	§752	synergin gamma isoform 4	Q9UMZ2	http://www.phosphosite.org/proteinAction.do?id=6436&showAllSites=true	141	YDVFRQLS*LEGSGLG			QLS*LEGSGLGVEDLK	2	812.895	22243						22199	22201	22379	22603	22431	22445	67.11	67.1132	67.2125	67.4063	67.2605	67.3672	4.373						0.5331						0.2858
469	468	Adaptor/scaffold	TJP2; TJP2	ZO2; ZO2 iso2	§920; §920	tight junction protein ZO-2 isoform 5	Q9UDY2; Q9UDY2-2	http://www.phosphosite.org/proteinAction.do?id=3266&showAllSites=true	134; 118	SCDSRLIS*DFEDTDG; SCDSRLIS*DFEDTDG			LIS*DFEDTDGEGGAYTDNELDEPAEEPLVSSITR	3	1255.55	29492	29476	29822	29916															5.502	5.148	5.013	5.216			1.7586	0.4461	-1.1848	-1.2829			0.1138	0.1525	0.153	0.1288
470	469	Adaptor/scaffold	TJP2; TJP2	ZO2; ZO2 iso2	§920; §920	tight junction protein ZO-2 isoform 5	Q9UDY2; Q9UDY2-2	http://www.phosphosite.org/proteinAction.do?id=3266&showAllSites=true	134; 118	SCDSRLIS*DFEDTDG; SCDSRLIS*DFEDTDG			LIS*DFEDTDGEGGAYTDNELDEPAEEPLVSSITR	3	1255.55	29454	29559	29719	30028															4.91	5.675	5.169	4.538			0.5482	1.4889	0.3016	-1.9296			0.0843	0.0666	0.1185	0.0704
471	470	Adaptor/scaffold	TJP2; TJP2	ZO2; ZO2 iso2	§920, §925; §920, §925	tight junction protein ZO-2 isoform 5	Q9UDY2; Q9UDY2-2	http://www.phosphosite.org/proteinAction.do?id=3266&showAllSites=true	134; 118	SCDSRLIS*DFEDTDG, LISDFEDT*DGEGGAY; SCDSRLIS*DFEDTDG, LISDFEDT*DGEGGAY			LIS*DFEDT*DGEGGAYTDNELDEPAEEPLVSSITR	3	1282.2		33848	33171																	3.355	2.955					0.5055	3.3054					0.0895	0.0162
472	471	Adaptor/scaffold	TJP2; TJP2	ZO2; ZO2 iso2	§920, §925; §920, §925	tight junction protein ZO-2 isoform 5	Q9UDY2; Q9UDY2-2	http://www.phosphosite.org/proteinAction.do?id=3266&showAllSites=true	134; 118	SCDSRLIS*DFEDTDG, LISDFEDT*DGEGGAY; SCDSRLIS*DFEDTDG, LISDFEDT*DGEGGAY			LIS*DFEDT*DGEGGAYTDNELDEPAEEPLVSSITR	3	1282.2		33342																		4.118						0.4326						0.1677
473	472	Adaptor/scaffold	TJP2; TJP2	ZO2; ZO2 iso2	§920, §925; §920, §925	tight junction protein ZO-2 isoform 5	Q9UDY2; Q9UDY2-2	http://www.phosphosite.org/proteinAction.do?id=3266&showAllSites=true	134; 118	SCDSRLIS*DFEDTDG, LISDFEDT*DGEGGAY; SCDSRLIS*DFEDTDG, LISDFEDT*DGEGGAY			LIS*DFEDT*DGEGGAYTDNELDEPAEEPLVSSITR	3	1282.2		34181																		3.363						3.0594						0.1274
474	473	Adaptor/scaffold	TJP2; TJP2	ZO2; ZO2 iso2	§920, §932; §920, §932	tight junction protein ZO-2 isoform 5	Q9UDY2; Q9UDY2-2	http://www.phosphosite.org/proteinAction.do?id=3266&showAllSites=true	134; 118	SCDSRLIS*DFEDTDG, TDGEGGAY*TDNELDE; SCDSRLIS*DFEDTDG, TDGEGGAY*TDNELDE			LIS*DFEDTDGEGGAY*TDNELDEPAEEPLVSSITR	3	1282.2			33703																		4.274						2.9945						0.0018
475	474	Adaptor/scaffold	TJP2; TJP2	ZO2; ZO2 iso2	§920, §933; §920, §933	tight junction protein ZO-2 isoform 5	Q9UDY2; Q9UDY2-2	http://www.phosphosite.org/proteinAction.do?id=3266&showAllSites=true	134; 118	SCDSRLIS*DFEDTDG, DGEGGAYT*DNELDEP; SCDSRLIS*DFEDTDG, DGEGGAYT*DNELDEP			LIS*DFEDTDGEGGAYT*DNELDEPAEEPLVSSITR	3	1282.2		32862	33687	33498				31984		32494				94.0075		94.4223				4.788	4.068	3.534				-0.4452	-3.8959	0.992				0.0381	0.0199	0.0091
476	475	Adaptor/scaffold	TJP2; TJP2	ZO2; ZO2 iso2	§920, §933; §920, §933	tight junction protein ZO-2 isoform 5	Q9UDY2; Q9UDY2-2	http://www.phosphosite.org/proteinAction.do?id=3266&showAllSites=true	134; 118	SCDSRLIS*DFEDTDG, DGEGGAYT*DNELDEP; SCDSRLIS*DFEDTDG, DGEGGAYT*DNELDEP			LIS*DFEDTDGEGGAYT*DNELDEPAEEPLVSSITR	3	1282.2		32843	34243	33459				31984		32494				94.0075		94.4223				3.841	3.101	3.972				-1.4883	2.1952	1.5189				0.0873	0.0216	0.0369
477	476	Adaptor/scaffold	TJP2; TJP2	ZO2; ZO2 iso2	§920, §933; §920, §933	tight junction protein ZO-2 isoform 5	Q9UDY2; Q9UDY2-2	http://www.phosphosite.org/proteinAction.do?id=3266&showAllSites=true	134; 118	SCDSRLIS*DFEDTDG, DGEGGAYT*DNELDEP; SCDSRLIS*DFEDTDG, DGEGGAYT*DNELDEP			LIS*DFEDTDGEGGAYT*DNELDEPAEEPLVSSITR	3	1282.2		32088	35074	32933				31984		32494				94.0075		94.4223				3.626	3.307	3.27				1.1655	2.5813	0.0095				0.0207	0.0119	0.0592
478	477	Adaptor/scaffold	TJP2; TJP2	ZO2; ZO2 iso2	§920, §933; §920, §933	tight junction protein ZO-2 isoform 5	Q9UDY2; Q9UDY2-2	http://www.phosphosite.org/proteinAction.do?id=3266&showAllSites=true	134; 118	SCDSRLIS*DFEDTDG, DGEGGAYT*DNELDEP; SCDSRLIS*DFEDTDG, DGEGGAYT*DNELDEP			LIS*DFEDTDGEGGAYT*DNELDEPAEEPLVSSITR	3	1282.2		33262						31984		32494				94.0075		94.4223				3.296						2.1227						0.0206
479	478	Adaptor/scaffold	TJP2; TJP2	ZO2; ZO2 iso2	§920, §933; §920, §933	tight junction protein ZO-2 isoform 5	Q9UDY2; Q9UDY2-2	http://www.phosphosite.org/proteinAction.do?id=3266&showAllSites=true	134; 118	SCDSRLIS*DFEDTDG, DGEGGAYT*DNELDEP; SCDSRLIS*DFEDTDG, DGEGGAYT*DNELDEP			LIS*DFEDTDGEGGAYT*DNELDEPAEEPLVSSITR	3	1282.2		31984						31984		32494				94.0075		94.4223				3.293						1.8961						0.0372
480	479	Adaptor/scaffold	TJP2	ZO2	§978	tight junction protein ZO-2 isoform 5	Q9UDY2	http://www.phosphosite.org/proteinAction.do?id=3266&showAllSites=true	134	AQMRRAAS*SDQLRDN			AAS*SDQLR	2	464.2	4286	4497	4791	4844			4332	4546	4845	4603	4637	4864	23.0577	23.7693	23.875	22.9372	22.9598	23.8955	2.11	1.745	1.981	2.012			-0.5851	-0.1734	0.0976	0.283			0.0324	0.1356	0.1261	0.086
481	480	Adaptor/scaffold	TJP2	ZO2	§978	tight junction protein ZO-2 isoform 5	Q9UDY2	http://www.phosphosite.org/proteinAction.do?id=3266&showAllSites=true	134	AQMRRAAS*SDQLRDN			AAS*SDQLR	2	464.2			5038	4603			4332	4546	4845	4603	4637	4864	23.0577	23.7693	23.875	22.9372	22.9598	23.8955			2.084	2.039					0.135	0.0455					0.1659	0.0977
482	481	Adaptor/scaffold	TJP2	ZO2	§978	tight junction protein ZO-2 isoform 5	Q9UDY2	http://www.phosphosite.org/proteinAction.do?id=3266&showAllSites=true	134	AQMRRAAS*SDQLRDN			RAAS*SDQLR	2	542.251	3937	4129	4455	4256	4271	4444	3954	4148	4455	4275	4370	4558	22.227	22.9225	23.1235	22.0833	22.3687	23.2323	2.519	1.905	1.929	2.713	2.079	2.349	0.0901	0.1077	-0.02	-0.0146	-0.2683	0.051	0.0578	0.1012	0.1281	0.0485
483	482	Adaptor/scaffold	TJP2	ZO2	§978, §986	tight junction protein ZO-2 isoform 5	Q9UDY2	http://www.phosphosite.org/proteinAction.do?id=3266&showAllSites=true	134	AQMRRAAS*SDQLRDN, SDQLRDNS*PPPAFKP			AAS*SDQLRDNS*PPPAFKPEPPK	3	837.043			12959	13376			13297	13322	13575	13646	13529	13491	44.5272	44.6553	44.4808	44.5252	44.4707	44.5508			2.929	2.684					-0.1629	-0.0562					0.078	0.0496
484	483	Adaptor/scaffold	TJP2	ZO2	§986	tight junction protein ZO-2 isoform 5	Q9UDY2	http://www.phosphosite.org/proteinAction.do?id=3266&showAllSites=true	134	SDQLRDNS*PPPAFKP			DNS*PPPAFKPEPPK	2	800.874	10692	10740	11044	11009	11278	11244	10796	10865	10835	11112	11214	11157	38.284	38.5572	38.5343	38.1412	38.706	38.7883	3.076	3.068	2.463	3.135	2.987	2.014	0.1731	0.2008	0.2156	0.2262	0.0581	0.1219	0.3308	0.3244	0.2884	0.323
485	484	Adaptor/scaffold	TJP2	ZO2	§986	tight junction protein ZO-2 isoform 5	Q9UDY2	http://www.phosphosite.org/proteinAction.do?id=3266&showAllSites=true	134	SDQLRDNS*PPPAFKP			DNS*PPPAFKPEPPK	2	800.874	10903	10951	11256	11219	11071	11035	10796	10865	10835	11112	11214	11157	38.284	38.5572	38.5343	38.1412	38.706	38.7883	2.832	3.255	3.013	2.752	2.454	2.224	0.0614	0.0713	0.0958	0.1482	-0.0211	0.2462	0.3672	0.3735	0.3261	0.3517
486	485	Adaptor/scaffold	TJP2	ZO2	§986	tight junction protein ZO-2 isoform 5	Q9UDY2	http://www.phosphosite.org/proteinAction.do?id=3266&showAllSites=true	134	SDQLRDNS*PPPAFKP			DNS*PPPAFKPEPPK	2	800.874	10294	10334	10627	10603	10752	10618	10796	10865	10835	11112	11214	11157	38.284	38.5572	38.5343	38.1412	38.706	38.7883	2.688	2.322	2.881	2.276	2.519	3.063	0.0696	-0.2964	0.0294	-0.0493	-0.2303	0.1344	0.2815	0.1948	0.2917	0.3331
487	486	Adaptor/scaffold	TJP2	ZO2	§986	tight junction protein ZO-2 isoform 5	Q9UDY2	http://www.phosphosite.org/proteinAction.do?id=3266&showAllSites=true	134	SDQLRDNS*PPPAFKP			DNS*PPPAFKPEPPK	2	800.874	10487	10536	10835	10804	10865	10828	10796	10865	10835	11112	11214	11157	38.284	38.5572	38.5343	38.1412	38.706	38.7883	2.606	3.138	2.534	2.702	2.29	2.338	0.2495	0.1358	0.0963	0.2544	0.0956	0.1138	0.3841	0.3735	0.2136	0.2692
488	487	Adaptor/scaffold	TJP2	ZO2	§986	tight junction protein ZO-2 isoform 5	Q9UDY2	http://www.phosphosite.org/proteinAction.do?id=3266&showAllSites=true	134	SDQLRDNS*PPPAFKP			DNS*PPPAFKPEPPK	2	800.874	11109	11176	11464	11428	11491	11457	10796	10865	10835	11112	11214	11157	38.284	38.5572	38.5343	38.1412	38.706	38.7883	2.436	2.075	2.809	2.989	2.431	2.527	-0.0843	0.2385	0.0257	0.1116	-0.1187	0.5448	0.348	0.2408	0.3362	0.3474
489	488	Adaptor/scaffold	TJP2	ZO2	§986	tight junction protein ZO-2 isoform 5	Q9UDY2	http://www.phosphosite.org/proteinAction.do?id=3266&showAllSites=true	134	SDQLRDNS*PPPAFKP			DNS*PPPAFKPEPPK	2	800.874	11318	10250	10521	11642	10669		10796	10865	10835	11112	11214	11157	38.284	38.5572	38.5343	38.1412	38.706	38.7883	2.604	2.08	2.948	2.435	2.051		0.194	0.2765	0.0394	0.4257	-0.3066		0.3943	0.1152	0.315	0.2466
490	489	Adaptor/scaffold	TJP2	ZO2	§986	tight junction protein ZO-2 isoform 5	Q9UDY2	http://www.phosphosite.org/proteinAction.do?id=3266&showAllSites=true	134	SDQLRDNS*PPPAFKP			DNS*PPPAFKPEPPK	2	800.874		11432	11677				10796	10865	10835	11112	11214	11157	38.284	38.5572	38.5343	38.1412	38.706	38.7883		2.36	2.831					-0.0625	0.1712					0.1421	0.2699
491	490	Adaptor/scaffold	TJP2	ZO2	§986	tight junction protein ZO-2 isoform 5	Q9UDY2	http://www.phosphosite.org/proteinAction.do?id=3266&showAllSites=true	134	SDQLRDNS*PPPAFKP			DNS*PPPAFKPEPPK	3	534.252	10386		11170	11114		11033	10733	10844	11106	11114	11235	11157	38.1248	38.5053	38.5865	38.1942	38.7602	38.7883	2.106		2.213	1.86		2.01	0.1835		0.3883	0.4383		0.3735	0.1467		0.2214	0.1495
492	491	Adaptor/scaffold	TNS3	tensin 3	§332	tensin-3	Q68CZ2	http://www.phosphosite.org/proteinAction.do?id=4034&showAllSites=true	155	DPLIRWDS*YENLSAD			IQGSEHLYNDHGVIVDYNTTDPLIRWDS*YENLSADGEVLHTQGPVDGSLYAK	5	1177.15	26361				26556														4.024				3.362		0.4178				-1.7449		0.015
493	492	Adaptor/scaffold	TNS3	tensin 3	§332	tensin-3	Q68CZ2	http://www.phosphosite.org/proteinAction.do?id=4034&showAllSites=true	155	DPLIRWDS*YENLSAD			WDS*YENLSADGEVLH	2	907.867	20717	20635	20885	21079	20932	20916	20750	20635	20888	21133	20980	20933	63.3458	63.0813	63.345	63.5725	63.381	63.3877	4.093	4.262	4.808	3.448	3.792	3.7	0.1203	-0.0639	0.198	0.5232	0.1808	-0.0476	0.0424	0.0613	0.0127	0.0398
494	493	Adaptor/scaffold	TNS3	tensin 3	§332	tensin-3	Q68CZ2	http://www.phosphosite.org/proteinAction.do?id=4034&showAllSites=true	155	DPLIRWDS*YENLSAD			WDS*YENLSADGEVLHTQGPVDGSLY	3	944.739	26236	26258					26236	26296	26432	26635	26503	26540	78.011	78.0205	77.9347	78.0512	77.9245	78.1895	2.816	3.967					0.2242	0.2971					0.0127	0.0042
495	494	Adaptor/scaffold	TNS3	tensin 3	§332	tensin-3	Q68CZ2	http://www.phosphosite.org/proteinAction.do?id=4034&showAllSites=true	155	DPLIRWDS*YENLSAD			WDS*YENLSADGEVLHTQGPVDGSLYAK	3	1011.12	22643	23105	22695	22899	23376	23435	22643	22789	22967	23191	23038	23054	68.528	68.6398	68.7337	68.91	68.7163	68.929	4.617	4.512	4.41	4.725	5.598	4.87	1.1426	-0.2758	0.0024	-0.4631	-0.1178	-0.4187	0.0676	0.0308	0.0772	0.0564
496	495	Adaptor/scaffold	TNS3	tensin 3	§332	tensin-3	Q68CZ2	http://www.phosphosite.org/proteinAction.do?id=4034&showAllSites=true	155	DPLIRWDS*YENLSAD			WDS*YENLSADGEVLHTQGPVDGSLYAK	3	1011.12	23061	22916	23115	23318	23165	23225	22643	22789	22967	23191	23038	23054	68.528	68.6398	68.7337	68.91	68.7163	68.929	5.308	4.104	4.248	4.55	5.009	3.846	-0.2264	0.975	0.8089	0.8479	0.6958	0.4779	0.0669	0.0156	0.0345	0.07
497	496	Adaptor/scaffold	TNS3	tensin 3	§332	tensin-3	Q68CZ2	http://www.phosphosite.org/proteinAction.do?id=4034&showAllSites=true	155	DPLIRWDS*YENLSAD			WDS*YENLSADGEVLHTQGPVDGSLYAK	3	1011.12	21714	22497	21918	22185	23480	22804	22643	22789	22967	23191	23038	23054	68.528	68.6398	68.7337	68.91	68.7163	68.929	4.94	4.251	4.685	5.414	3.112	3.644	-0.1843	0.1176	0.1881	-0.6854	-1.2518	0.0027	0.0276	0.0183	0.0824	0.0643
498	497	Adaptor/scaffold	TNS3	tensin 3	§332	tensin-3	Q68CZ2	http://www.phosphosite.org/proteinAction.do?id=4034&showAllSites=true	155	DPLIRWDS*YENLSAD			WDS*YENLSADGEVLHTQGPVDGSLYAK	3	1011.12	22851	22706	22905	23108	22955	23013	22643	22789	22967	23191	23038	23054	68.528	68.6398	68.7337	68.91	68.7163	68.929	3.706	4.321	4.218	4.526	4.555	3.601	1.1686	1.3773	1.2418	1.206	0.8452	1.0527	0.0823	0.0234	0.0129	0.0327
499	498	Adaptor/scaffold	TNS3	tensin 3	§332	tensin-3	Q68CZ2	http://www.phosphosite.org/proteinAction.do?id=4034&showAllSites=true	155	DPLIRWDS*YENLSAD			WDS*YENLSADGEVLHTQGPVDGSLYAK	3	1011.12	22108	21727	22310	37328	23462	22028	22643	22789	22967	23191	23038	23054	68.528	68.6398	68.7337	68.91	68.7163	68.929	4.386	4.888	4.478	3.41	2.941	4.025	1.291	-0.2898	1.6336	0.9291	-0.8225	-0.2551	0.0182	0.033	0.0639	0.0292
500	499	Adaptor/scaffold	TNS3	tensin 3	§332	tensin-3	Q68CZ2	http://www.phosphosite.org/proteinAction.do?id=4034&showAllSites=true	155	DPLIRWDS*YENLSAD			WDS*YENLSADGEVLHTQGPVDGSLYAK	3	1011.12	36665	22650	37141	37141	22054	22398	22643	22789	22967	23191	23038	23054	68.528	68.6398	68.7337	68.91	68.7163	68.929	4.351	2.967	2.869	3.903	4.681	3.886	-0.3488	1.3239	-0.1416	-0.4086	0.5483	-1.546	0.0224	0.0286	0.0351	0.0999
501	500	Adaptor/scaffold	TNS3	tensin 3	§332	tensin-3	Q68CZ2	http://www.phosphosite.org/proteinAction.do?id=4034&showAllSites=true	155	DPLIRWDS*YENLSAD			WDS*YENLSADGEVLHTQGPVDGSLYAK	3	1011.12		36888	37178		22748	37079	22643	22789	22967	23191	23038	23054	68.528	68.6398	68.7337	68.91	68.7163	68.929		3.45	2.993		3.473	4.352		-0.3459	2.7219		0.5083	1.2596		0.0635	0.0926
502	501	Adaptor/scaffold	TNS3	tensin 3	§332	tensin-3	Q68CZ2	http://www.phosphosite.org/proteinAction.do?id=4034&showAllSites=true	155	DPLIRWDS*YENLSAD			WDS*YENLSADGEVLHTQGPVDGSLYAK	3	1011.12		37080	36953		37377		22643	22789	22967	23191	23038	23054	68.528	68.6398	68.7337	68.91	68.7163	68.929		2.652	4.51		3.256			1.2422	-0.4866		1.7072			0.0768	0.0026
503	502	Adaptor/scaffold	TNS3	tensin 3	§332	tensin-3	Q68CZ2	http://www.phosphosite.org/proteinAction.do?id=4034&showAllSites=true	155	DPLIRWDS*YENLSAD			WDS*YENLSADGEVLHTQGPVDGSLYAK	3	1011.12		37058	37308		37285		22643	22789	22967	23191	23038	23054	68.528	68.6398	68.7337	68.91	68.7163	68.929		3.688	3.381		2.88			0.1342	2.4338		-0.0251			0.0464	0.0352
504	503	Adaptor/scaffold	TNS3	tensin 3	§332	tensin-3	Q68CZ2	http://www.phosphosite.org/proteinAction.do?id=4034&showAllSites=true	155	DPLIRWDS*YENLSAD			WDS*YENLSADGEVLHTQGPVDGSLYAK	3	1011.12		36682	37334		37258		22643	22789	22967	23191	23038	23054	68.528	68.6398	68.7337	68.91	68.7163	68.929		3.672	3.209		2.996			0.6056	1.6709		0.1641			0.0805	0.0344
505	504	Adaptor/scaffold	TNS3	tensin 3	§332	tensin-3	Q68CZ2	http://www.phosphosite.org/proteinAction.do?id=4034&showAllSites=true	155	DPLIRWDS*YENLSAD			WDS*YENLSADGEVLHTQGPVDGSLYAK	3	1011.12					37075		22643	22789	22967	23191	23038	23054	68.528	68.6398	68.7337	68.91	68.7163	68.929					5.26						0.6148
506	505	Adaptor/scaffold	TNS3	tensin 3	§332	tensin-3	Q68CZ2	http://www.phosphosite.org/proteinAction.do?id=4034&showAllSites=true	155	DPLIRWDS*YENLSAD			WDS*YENLSADGEVLHTQGPVDGSLYAK	3	1011.12					36878		22643	22789	22967	23191	23038	23054	68.528	68.6398	68.7337	68.91	68.7163	68.929					3.614						0.256
507	506	Adaptor/scaffold	TNS3	tensin 3	§332	tensin-3	Q68CZ2	http://www.phosphosite.org/proteinAction.do?id=4034&showAllSites=true	155	DPLIRWDS*YENLSAD			WDS*YENLSADGEVLHTQGPVDGSLYAK	3	1011.12					37138		22643	22789	22967	23191	23038	23054	68.528	68.6398	68.7337	68.91	68.7163	68.929					3.512						0.8007
508	507	Adaptor/scaffold	TNS3	tensin 3	§332	tensin-3	Q68CZ2	http://www.phosphosite.org/proteinAction.do?id=4034&showAllSites=true	155	DPLIRWDS*YENLSAD			WDS*YENLSADGEVLHTQGPVDGSLYAK	3	1011.12					37219		22643	22789	22967	23191	23038	23054	68.528	68.6398	68.7337	68.91	68.7163	68.929					3.292						0.392
509	508	Adaptor/scaffold	TNS3	tensin 3	§332	tensin-3	Q68CZ2	http://www.phosphosite.org/proteinAction.do?id=4034&showAllSites=true	155	DPLIRWDS*YENLSAD			WDS*YENLSADGEVLHTQGPVDGSLYAK	3	1011.12					36931		22643	22789	22967	23191	23038	23054	68.528	68.6398	68.7337	68.91	68.7163	68.929					3.028						-0.2403
510	509	Adaptor/scaffold	TNS3	tensin 3	§332	tensin-3	Q68CZ2	http://www.phosphosite.org/proteinAction.do?id=4034&showAllSites=true	155	DPLIRWDS*YENLSAD			WDS*YENLSADGEVLHTQGPVDGSLYAK	4	758.589			22930																		3.449						1.1591						0.0194
511	510	Adaptor/scaffold	TNS3	tensin 3	§332, 337	tensin-3	Q68CZ2	http://www.phosphosite.org/proteinAction.do?id=4034&showAllSites=true	155	DPLIRWDS*YENLSAD, WDSYENLS*ADGEVLH			WDS*YENLS*ADGEVLHTQGPVDGSLYAK	3	1037.77		24315																		2.883						-0.5546						0.0274
512	511	Adaptor/scaffold	TNS3	tensin 3	§332, 345	tensin-3	Q68CZ2	http://www.phosphosite.org/proteinAction.do?id=4034&showAllSites=true	155	DPLIRWDS*YENLSAD, ADGEVLHT*QGPVDGS			WDS*YENLSADGEVLHT*QGPVDGSLYAK	3	1037.77			23636	23798		23782															3.065	3.075		3.651			1.4925	0.7648		-0.0373			0.0056	0.0555
513	512	Adaptor/scaffold	TNS3	tensin 3	§332, §354	tensin-3	Q68CZ2	http://www.phosphosite.org/proteinAction.do?id=4034&showAllSites=true	155	DPLIRWDS*YENLSAD, GPVDGSLY*AKVRKKS			WDS*YENLSADGEVLHTQGPVDGSLY*AK	3	1037.77	23232	23231	23431	23451	23504	23560	23011	23125	23324	23548	23374	23411	69.5205	69.5278	69.6892	69.8482	69.5967	69.8657	4.595	4.06	5.179	4.558	4.585	3.805	0.2586	0.1877	0.2202	0.1228	0.1978	0.2202	0.0407	0.0751	0.0315	0.0383
514	513	Adaptor/scaffold	TNS3	tensin 3	§332, §354	tensin-3	Q68CZ2	http://www.phosphosite.org/proteinAction.do?id=4034&showAllSites=true	155	DPLIRWDS*YENLSAD, GPVDGSLY*AKVRKKS			WDS*YENLSADGEVLHTQGPVDGSLY*AK	3	1037.77	23023	23447	23231	23685	23724	23312	23011	23125	23324	23548	23374	23411	69.5205	69.5278	69.6892	69.8482	69.5967	69.8657	4.904	3.738	4.434	3.464	3.46	3.508	0.2527	0.1807	0.1467	0.3927	-0.1839	0.1133	0.0426	0.1052	0.0179	0.042
515	514	Adaptor/scaffold	TNS3	tensin 3	§332, §354	tensin-3	Q68CZ2	http://www.phosphosite.org/proteinAction.do?id=4034&showAllSites=true	155	DPLIRWDS*YENLSAD, GPVDGSLY*AKVRKKS			WDS*YENLSADGEVLHTQGPVDGSLY*AK	3	1037.77	23011	23032	23194	23819	23650	23752	23011	23125	23324	23548	23374	23411	69.5205	69.5278	69.6892	69.8482	69.5967	69.8657	3.895	4.497	4.045	3.656	3.737	3.428	0.2516	0.3378	0.3428	0.2254	0.1835	-0.2426	0.0584	0.0039	0.0682	0.0148
516	515	Adaptor/scaffold	TNS3	tensin 3	§332, §354	tensin-3	Q68CZ2	http://www.phosphosite.org/proteinAction.do?id=4034&showAllSites=true	155	DPLIRWDS*YENLSAD, GPVDGSLY*AKVRKKS			WDS*YENLSADGEVLHTQGPVDGSLY*AK	3	1037.77	23674	23656			23275	23992	23011	23125	23324	23548	23374	23411	69.5205	69.5278	69.6892	69.8482	69.5967	69.8657	3.269	3.386			3.972	2.663	-0.3171	-0.6018			0.2225	0.3476	0.0313	0.0933
517	516	Adaptor/scaffold	TNS3	tensin 3	§332, §354	tensin-3	Q68CZ2	http://www.phosphosite.org/proteinAction.do?id=4034&showAllSites=true	155	DPLIRWDS*YENLSAD, GPVDGSLY*AKVRKKS			WDS*YENLSADGEVLHTQGPVDGSLY*AK	3	1037.77		24300			23912		23011	23125	23324	23548	23374	23411	69.5205	69.5278	69.6892	69.8482	69.5967	69.8657		3.217			3.274			0.1076			0.5531			0.0056
518	517	Adaptor/scaffold	TNS3	tensin 3	§332, §354	tensin-3	Q68CZ2	http://www.phosphosite.org/proteinAction.do?id=4034&showAllSites=true	155	DPLIRWDS*YENLSAD, GPVDGSLY*AKVRKKS			WDS*YENLSADGEVLHTQGPVDGSLY*AK	3	1037.77					23980		23011	23125	23324	23548	23374	23411	69.5205	69.5278	69.6892	69.8482	69.5967	69.8657					3.305						-0.1945
519	518	Adaptor/scaffold	TNS3	tensin 3	§332, §354	tensin-3	Q68CZ2	http://www.phosphosite.org/proteinAction.do?id=4034&showAllSites=true	155	DPLIRWDS*YENLSAD, GPVDGSLY*AKVRKKS			WDS*YENLSADGEVLHTQGPVDGSLY*AK	4	778.581	23108	23090					23123	23090	23345		23374	23369	69.5205	69.5278	69.744		69.5967	69.7512	4.237	4.937					0.9474	0.2232					0.0249	0.0358
520	519	Adaptor/scaffold	TNS3	tensin 3	§333	tensin-3	Q68CZ2	http://www.phosphosite.org/proteinAction.do?id=4034&showAllSites=true	155	PLIRWDSY*ENLSADG			IQGSEHLYNDHGVIVDYNTTDPLIRWDSY*ENLSADGEVLHTQGPVDGSLYAK	5	1177.15	26429	26325			26591	26592													4.177	4.784			4.445	4.714	0.7311	0.612			-1.3165	0.6309	0.005	0.0382
521	520	Adaptor/scaffold	TNS3	tensin 3	§333	tensin-3	Q68CZ2	http://www.phosphosite.org/proteinAction.do?id=4034&showAllSites=true	155	PLIRWDSY*ENLSADG			IQGSEHLYNDHGVIVDYNTTDPLIRWDSY*ENLSADGEVLHTQGPVDGSLYAK	5	1177.15		26524																		4.677						1.3815						0.0088
522	521	Adaptor/scaffold	TNS3	tensin 3	§333	tensin-3	Q68CZ2	http://www.phosphosite.org/proteinAction.do?id=4034&showAllSites=true	155	PLIRWDSY*ENLSADG			IQGSEHLYNDHGVIVDYNTTDPLIRWDSY*ENLSADGEVLHTQGPVDGSLYAK	5	1177.15		26309																		4.444						0.612						0.0262
523	522	Adaptor/scaffold	TNS3	tensin 3	§333	tensin-3	Q68CZ2	http://www.phosphosite.org/proteinAction.do?id=4034&showAllSites=true	155	PLIRWDSY*ENLSADG			WDSY*ENLSADGEVLHTQGPVDGSL	3	890.385	25204	25249	25429	25609	25500		25202	25267	25429	25606	25495		75.0922	75.2432	75.3032	75.2925	75.2383		4.158	4.515	3.901	3.998	3.435		-0.8737	-1.0167	-1.4132	-0.0163	-0.79		0.0557	0.0242	0.0745	0.0266
524	523	Adaptor/scaffold	TNS3	tensin 3	§333	tensin-3	Q68CZ2	http://www.phosphosite.org/proteinAction.do?id=4034&showAllSites=true	155	PLIRWDSY*ENLSADG			WDSY*ENLSADGEVLHTQGPVDGSLY	3	944.739						26529																		2.708						0.9189
525	524	Adaptor/scaffold	TNS3	tensin 3	§333	tensin-3	Q68CZ2	http://www.phosphosite.org/proteinAction.do?id=4034&showAllSites=true	155	PLIRWDSY*ENLSADG			WDSY*ENLSADGEVLHTQGPVDGSLYAK	3	1011.12	22434		36751		36894	36894													4.134		3.13		3.316	3.79	0.1264		-0.0219		-0.1054	-0.4052	0.0069		0.0188
526	525	Adaptor/scaffold	TNS3	tensin 3	§333	tensin-3	Q68CZ2	http://www.phosphosite.org/proteinAction.do?id=4034&showAllSites=true	155	PLIRWDSY*ENLSADG			WDSY*ENLSADGEVLHTQGPVDGSLYAK	3	1011.12	36487																		2.955						1.1416						0.0678
527	526	Adaptor/scaffold	TNS3	tensin 3	§333	tensin-3	Q68CZ2	http://www.phosphosite.org/proteinAction.do?id=4034&showAllSites=true	155	PLIRWDSY*ENLSADG			WDSY*ENLSADGEVLHTQGPVDGSLYAK	4	758.589	22705	22728		23130		23036	22745	22728	22988	23170	23017	23054	68.528	68.6398	68.7897	68.8573	68.6633	68.929	3.789	4.033		3.947		4.644	0.7735	0.6972		0.9209		0.8412	0.0042	0.0276		0.0078
528	527	Adaptor/scaffold	TNS3	tensin 3	§333, §354	tensin-3	Q68CZ2	http://www.phosphosite.org/proteinAction.do?id=4034&showAllSites=true	155	PLIRWDSY*ENLSADG, GPVDGSLY*AKVRKKS			WDSY*ENLSADGEVLHTQGPVDGSLY*AK	3	1037.77	23443																		3.829						-0.2699						0.0057
529	528	Adaptor/scaffold	TNS3	tensin 3	§571	tensin-3	Q68CZ2	http://www.phosphosite.org/proteinAction.do?id=4034&showAllSites=true	155	QPLLRKPS*VSAQMQA			KPS*VSAQMQAYGQSSY	2	906.387	14845	14958					14845	14792					48.3805	48.3168					2.923	2.78					-0.0869	0.1839					0.0934	0.0037
530	529	Adaptor/scaffold	TNS3	tensin 3	§571	tensin-3	Q68CZ2	http://www.phosphosite.org/proteinAction.do?id=4034&showAllSites=true	155	QPLLRKPS*VSAQMQA			KPS*VSAQMQAYGQSSYSTQTWVR	3	890.739			19054																		3.357						0.8135						0.011
531	530	Adaptor/scaffold	TNS3	tensin 3	§571	tensin-3	Q68CZ2	http://www.phosphosite.org/proteinAction.do?id=4034&showAllSites=true	155	QPLLRKPS*VSAQMQA			KPS*VSAQM#QAYGQSSYSTQTWVR	3	896.07				15976			15543	15548	15858	15976			50.1822	50.1815	50.5243	50.3812						2.982						-0.5872						0.0546
532	531	Adaptor/scaffold	TNS3	tensin 3	573	tensin-3	Q68CZ2	http://www.phosphosite.org/proteinAction.do?id=4034&showAllSites=true	155	LLRKPSVS*AQMQAYG			KPSVS*AQMQAYGQSSYSTQTWVR	3	890.739	19074	18973	19225			19167	18923	18973	19166	19306	19153	19148	58.6873	58.4392	58.9428	58.8852	58.6633	58.822	4.701	4.718	3.674			3.716	0.3662	0.8279	0.4655			1.1984	0.1334	0.0623	0.063
533	532	Adaptor/scaffold	TNS3	tensin 3	573	tensin-3	Q68CZ2	http://www.phosphosite.org/proteinAction.do?id=4034&showAllSites=true	155	LLRKPSVS*AQMQAYG			KPSVS*AQMQAYGQSSYSTQTWVR	3	890.739	19032	18748	19179				18923	18973	19166	19306	19153	19148	58.6873	58.4392	58.9428	58.8852	58.6633	58.822	5.032	4.743	3.907				0.4085	0.1047	0.1028				0.0932	0.0456	0.082
534	533	Adaptor/scaffold	TNS3	tensin 3	573	tensin-3	Q68CZ2	http://www.phosphosite.org/proteinAction.do?id=4034&showAllSites=true	155	LLRKPSVS*AQMQAYG			KPSVS*AQMQAYGQSSYSTQTWVR	3	890.739	18827						18923	18973	19166	19306	19153	19148	58.6873	58.4392	58.9428	58.8852	58.6633	58.822	5.354						-0.0455						0.004
535	534	Adaptor/scaffold	TNS3	tensin 3	§632	tensin-3	Q68CZ2	http://www.phosphosite.org/proteinAction.do?id=4034&showAllSites=true	155	AQPRVPLT*PTRGTSS			VPLT*PTR	2	432.223	6500	6591					6500	6581	6898	6845	6839	6935	27.7535	28.2497	28.4107	27.787	28.049	28.5738	1.976	1.792					0.0458	0.1807					0.0806	0.1075
536	535	Adaptor/scaffold	TNS3	tensin 3	§660	tensin-3	Q68CZ2	http://www.phosphosite.org/proteinAction.do?id=4034&showAllSites=true	155	PPDTQQPS*PSKAFKP			GVGSGPHPPDTQQPS*PSK	2	926.915		5979				6367	5848	5979	6261	6134	6263	6347	26.41	26.9055	26.977	26.1717	26.6878	27.217		2.951				3.118		-1.073				1.0903		0.0394
537	536	Adaptor/scaffold	TNS3	tensin 3	§660	tensin-3	Q68CZ2	http://www.phosphosite.org/proteinAction.do?id=4034&showAllSites=true	155	PPDTQQPS*PSKAFKP			GVGSGPHPPDTQQPS*PSK	3	618.279		5914					5815	5914	6198	6155	6224	6263	26.3328	26.8607	26.8413	26.2172	26.5932	27.0312		2.196						0.7412						0.0461
538	537	Adaptor/scaffold	TNS3	tensin 3	§662	tensin-3	Q68CZ2	http://www.phosphosite.org/proteinAction.do?id=4034&showAllSites=true	155	DTQQPSPS*KAFKPRF			GVGSGPHPPDTQQPSPS*K	2	926.915	5833				6281														2.348				2.623		0.7302				1.3785		0.0198
539	538	Adaptor/scaffold	TRIP10; TRIP10	TRIP10; TRIP10 iso3	§296; §296	cdc42-interacting protein 4	Q15642; Q15642-3	http://www.phosphosite.org/proteinAction.do?id=20215&showAllSites=true	68; 68	QPMNRAPS*DSSLGTP; QPMNRAPS*DSSLGTP			APS*DSSLGTPSDGRPELR	3	641.293	10546	10657	10940	10926	10900	10835	10330	10530	10791	10763	10861	10842	37.4508	37.7272	37.8083	37.264	37.837	38.0185	2.348	2.894	2.218	3.018	2.11	2.026	-0.0812	-0.039	-0.1247	0.0823	0.7235	-0.7045	0.1015	0.0147	0.1178	0.1198
540	539	Adaptor/scaffold	TRIP10; TRIP10	TRIP10; TRIP10 iso3	§296; §296	cdc42-interacting protein 4	Q15642; Q15642-3	http://www.phosphosite.org/proteinAction.do?id=20215&showAllSites=true	68; 68	QPMNRAPS*DSSLGTP; QPMNRAPS*DSSLGTP			APS*DSSLGTPSDGRPELR	3	641.293	10330	10451	10711				10330	10530	10791	10763	10861	10842	37.4508	37.7272	37.8083	37.264	37.837	38.0185	2.534	2.504	2.645				-0.2291	-0.0749	-0.0629				0.0572	0.0972	0.123
541	540	Adaptor/scaffold	TRIP10; TRIP10	TRIP10; TRIP10 iso3	§296, §298; §296, §298	cdc42-interacting protein 4	Q15642; Q15642-3	http://www.phosphosite.org/proteinAction.do?id=20215&showAllSites=true	68; 68	QPMNRAPS*DSSLGTP, MNRAPSDS*SLGTPSD; QPMNRAPS*DSSLGTP, MNRAPSDS*SLGTPSD			APS*DS*SLGTPSDGRPELR	2	1001.42				11531																		3.104						-0.066						0.0082
542	541	Adaptor/scaffold	TRIP10; TRIP10	TRIP10; TRIP10 iso3	§296, §298; §296, §298	cdc42-interacting protein 4	Q15642; Q15642-3	http://www.phosphosite.org/proteinAction.do?id=20215&showAllSites=true	68; 68	QPMNRAPS*DSSLGTP, MNRAPSDS*SLGTPSD; QPMNRAPS*DSSLGTP, MNRAPSDS*SLGTPSD			APS*DS*SLGTPSDGRPELR	2	1001.42				11754																		2.92						-0.3978						0.0039
543	542	Adaptor/scaffold	TRIP10; TRIP10	TRIP10; TRIP10 iso3	§296, §299; §296, §299	cdc42-interacting protein 4	Q15642; Q15642-3	http://www.phosphosite.org/proteinAction.do?id=20215&showAllSites=true	68; 68	QPMNRAPS*DSSLGTP, NRAPSDSS*LGTPSDG; QPMNRAPS*DSSLGTP, NRAPSDSS*LGTPSDG			APS*DSS*LGTPSDGRPELR	2	1001.42	11037	11092	11368				11089	11189	11368	11424			39.0255	39.364	39.6177	38.9267			2.563	3.22	3.347				-0.403	-0.2049	0.5667				0.0578	0.0407	0.0586
544	543	Adaptor/scaffold	TRIP10; TRIP10	TRIP10; TRIP10 iso3	§296, §299; §296, §299	cdc42-interacting protein 4	Q15642; Q15642-3	http://www.phosphosite.org/proteinAction.do?id=20215&showAllSites=true	68; 68	QPMNRAPS*DSSLGTP, NRAPSDSS*LGTPSDG; QPMNRAPS*DSSLGTP, NRAPSDSS*LGTPSDG			APS*DSS*LGTPSDGRPELR	2	1001.42	11238	11339	11569				11089	11189	11368	11424			39.0255	39.364	39.6177	38.9267			3.156	2.778	3.107				-0.3242	0.0722	0.2055				0.0341	0.0431	0.0288
545	544	Adaptor/scaffold	TRIP10; TRIP10	TRIP10; TRIP10 iso3	§296, §299; §296, §299	cdc42-interacting protein 4	Q15642; Q15642-3	http://www.phosphosite.org/proteinAction.do?id=20215&showAllSites=true	68; 68	QPMNRAPS*DSSLGTP, NRAPSDSS*LGTPSDG; QPMNRAPS*DSSLGTP, NRAPSDSS*LGTPSDG			APS*DSS*LGTPSDGRPELR	3	667.949	11187																		2.546						0.2598						0.0113
546	545	Adaptor/scaffold	TRIP10; TRIP10	TRIP10; TRIP10 iso3	§296, §304; §296, §304	cdc42-interacting protein 4	Q15642; Q15642-3	http://www.phosphosite.org/proteinAction.do?id=20215&showAllSites=true	68; 68	QPMNRAPS*DSSLGTP, DSSLGTPS*DGRPELR; QPMNRAPS*DSSLGTP, DSSLGTPS*DGRPELR			APS*DSSLGTPS*DGRPELR	3	667.949						11575																		2.591						1.3672
547	546	Adaptor/scaffold	TRIP10; TRIP10	TRIP10; TRIP10 iso3	§298, §299; §298, §299	cdc42-interacting protein 4	Q15642; Q15642-3	http://www.phosphosite.org/proteinAction.do?id=20215&showAllSites=true	68; 68	MNRAPSDS*SLGTPSD, NRAPSDSS*LGTPSDG; MNRAPSDS*SLGTPSD, NRAPSDSS*LGTPSDG			APSDS*S*LGTPSDGRPELR	3	667.949	10993																		2.506						-0.1379						0.023
548	547	Adaptor/scaffold	WASL	N-WASP	15	neural Wiskott-Aldrich syndrome protein	O00401	http://www.phosphosite.org/proteinAction.do?id=3960&showAllSites=true	55	PPPPRRVT*NVGSLLL			RVT*NVGSLLLTPQENESLFTFLGK	3	915.14			33806				33550	33501	33845	34006	33915	33923	98.659	98.7497	98.8667	98.7885	98.7605	98.9102			3.577						0.4202						0.0906
549	548	Adaptor/scaffold	WDR62	WDR62	§1248	WD repeat-containing protein 62 isoform 1	O43379	http://www.phosphosite.org/proteinAction.do?id=11293&showAllSites=true	166	AQPLRRPS*SVGELAS			RPS*SVGELASLGQELQAITTATTPSLDSEGQEPALR	3	1263.96	33895	33928		34308															4.286	3.961		4.814			-0.3013	0.1149		0.8678			0.0171	0.0017		0.0518
550	549	Adaptor/scaffold	WDR62	WDR62	§1249	WD repeat-containing protein 62 isoform 1	O43379	http://www.phosphosite.org/proteinAction.do?id=11293&showAllSites=true	166	QPLRRPSS*VGELASL			RPSS*VGELASLGQELQAITTATTPSLDSEGQEPALR	3	1263.96	33821	33861	34146	34294			33885	33849	34223	34279		34217	99.6402	99.4842	99.9728	99.5883		99.7617	3.853	5.227	4.164	4.412			-0.0109	0.5998	-0.0248	1.5383			0	0.0106	0.0258	0.032
551	550	Adaptor/scaffold	WDR62	WDR62	§1249	WD repeat-containing protein 62 isoform 1	O43379	http://www.phosphosite.org/proteinAction.do?id=11293&showAllSites=true	166	QPLRRPSS*VGELASL			RPSS*VGELASLGQELQAITTATTPSLDSEGQEPALR	3	1263.96	33830	33849					33885	33849	34223	34279		34217	99.6402	99.4842	99.9728	99.5883		99.7617	5.193	4.237					-0.3013	0.1149					0.0034	0.0075
552	551	Adaptor/scaffold	WDR62	WDR62	§1249	WD repeat-containing protein 62 isoform 1	O43379	http://www.phosphosite.org/proteinAction.do?id=11293&showAllSites=true	166	QPLRRPSS*VGELASL			RPSS*VGELASLGQELQAITTATTPSLDSEGQEPALR	3	1263.96		33957					33885	33849	34223	34279		34217	99.6402	99.4842	99.9728	99.5883		99.7617		2.797						0.1149						0.0024
553	552	Adaptor/scaffold	WDR77	WDR77	§5	methylosome protein 50	Q9BQA1	http://www.phosphosite.org/proteinAction.do?id=17340&showAllSites=true	37	---MRKET*PPPLVPP	CDK4		KET*PPPLVPPAAR	2	726.884	12105	11916	12169	12408	12423	12344	12019	12020	12293	12323	12337	12344	41.3858	41.4327	41.5285	41.211	41.5048	41.6328	2.724	2.622	2.464	3	2.603	2.553	0.3812	0.3652	0.5546	0.4827	0.4173	0.4647	0.252	0.2538	0.3253	0.3112
554	553	Adaptor/scaffold	WDR77	WDR77	§5	methylosome protein 50	Q9BQA1	http://www.phosphosite.org/proteinAction.do?id=17340&showAllSites=true	37	---MRKET*PPPLVPP	CDK4		KET*PPPLVPPAAR	2	726.884	11895	12127	12379	11953	12008	12133	12019	12020	12293	12323	12337	12344	41.3858	41.4327	41.5285	41.211	41.5048	41.6328	2.203	2.167	2.465	2.353	2.332	2.688	0.3852	0.2209	0.4609	0.8774	0.1024	0.4608	0.133	0.1947	0.2973	0.1749
555	554	Adaptor/scaffold	WDR77	WDR77	§5	methylosome protein 50	Q9BQA1	http://www.phosphosite.org/proteinAction.do?id=17340&showAllSites=true	37	---MRKET*PPPLVPP	CDK4		KET*PPPLVPPAAR	2	726.884	11693				11596	11680	12019	12020	12293	12323	12337	12344	41.3858	41.4327	41.5285	41.211	41.5048	41.6328	2.176				1.898	2.106	0.4842				1.0547	0.2316	0.1478
556	555	Adaptor/scaffold	WDR77	WDR77	§5	methylosome protein 50	Q9BQA1	http://www.phosphosite.org/proteinAction.do?id=17340&showAllSites=true	37	---MRKET*PPPLVPP	CDK4		KET*PPPLVPPAAR	2	726.884	11404						12019	12020	12293	12323	12337	12344	41.3858	41.4327	41.5285	41.211	41.5048	41.6328	2.214						0.0916						0.164
557	556	Adaptor/scaffold	WDR77	WDR77	§5	methylosome protein 50	Q9BQA1	http://www.phosphosite.org/proteinAction.do?id=17340&showAllSites=true	37	---MRKET*PPPLVPP	CDK4		KET*PPPLVPPAAR	3	484.925	12062	11853	12210	12219			11998	12020	12272	12344	12358	12238	41.3353	41.4327	41.4758	41.2613	41.5533	41.5812	2.907	3.128	2.727	2.821			0.2734	0.3587	0.3761	0.3688			0.0833	0.2652	0.0959	0.2089
558	557	Adaptor/scaffold	WDR77	WDR77	§5	methylosome protein 50	Q9BQA1	http://www.phosphosite.org/proteinAction.do?id=17340&showAllSites=true	37	---MRKET*PPPLVPP	CDK4		KET*PPPLVPPAAR	3	484.925	11854						11998	12020	12272	12344	12358	12238	41.3353	41.4327	41.4758	41.2613	41.5533	41.5812	2.52						0.2696						0.1087
559	558	Adaptor/scaffold	WWC1	KIBRA	§929	protein KIBRA isoform 1	Q8IX03	http://www.phosphosite.org/proteinAction.do?id=6235&showAllSites=true	125	STIIRSKT*FSPGPQS			T*FSPGPQSQYVCR	2	803.84	13096	13098	13288				13108	13098	13322	13415	13529	13428	44.0617	44.1765	44.0628	43.9373	44.4707	44.3913	2.092	2.129	3.358				1.3155	0.474	1.6356				0.0911	0.0765	0.1349
560	559	Adaptor/scaffold	WWC1	KIBRA	§931	protein KIBRA isoform 1	Q8IX03	http://www.phosphosite.org/proteinAction.do?id=6235&showAllSites=true	125	IIRSKTFS*PGPQSQY			TFS*PGPQSQYVCR	2	803.84				13557	13460	13381																2.735	2.602	3.192				0.7982	0.251	-0.2086				0.0476
561	560	Adaptor/scaffold	ZFP106	ZFP106	872	zinc finger protein 106 homolog	Q9H2Y7	http://www.phosphosite.org/proteinAction.do?id=6447&showAllSites=true	209	VIMDRAPS*VYSFFSE			APS*VYSFFSEEGTGK	2	843.358	24526	24567	24800	24979	24868	24847	24572	24637	24800	25060	24928	24944	73.3752	73.5442	73.6882	73.8277	73.7197	73.9075	2.467	2.916	2.874	3.11	2.93	3.019	-0.0269	-0.1049	-0.277	-0.3917	-0.2008	-0.5015	0.2149	0.1951	0.1397	0.2056
562	Adhesion or extracellular matrix protein
563	561	Adhesion or extracellular matrix protein	ABLIM1; ABLIM1	abLIM; abLIM iso5	§431; §143	actin-binding LIM protein 1 isoform b	O14639; O14639-5	http://www.phosphosite.org/proteinAction.do?id=2684&showAllSites=true	88; 52	GESPRTLS*PTPSAEG; GESPRTLS*PTPSAEG			TLS*PTPSAEGYQDVR	2	850.88	12474	12459	12678	12741	12742	12662													3.442	3.739	3.106	3.615	3.495	3.06	0.4613	0.407	0.1131	0.9693	0.4171	0.3976	0.1376	0.1042	0.024	0.0954
564	562	Adhesion or extracellular matrix protein	ABLIM1; ABLIM1	abLIM; abLIM iso5	§451; §163	actin-binding LIM protein 1 isoform b	O14639; O14639-5	http://www.phosphosite.org/proteinAction.do?id=2684&showAllSites=true	88; 52	DRMIHRST*SQGSINS; DRMIHRST*SQGSINS			ST*SQGSINSPVYSR	2	781.846			9821				9437	9553	9821	9786	9939	9953	34.91	35.3337	35.488	34.8385	35.563	35.8305			3.599						-0.2648						0.0083
565	563	Adhesion or extracellular matrix protein	ABLIM1; ABLIM1	abLIM; abLIM iso5	§452; §164	actin-binding LIM protein 1 isoform b	O14639; O14639-5	http://www.phosphosite.org/proteinAction.do?id=2684&showAllSites=true	88; 52	RMIHRSTS*QGSINSP; RMIHRSTS*QGSINSP			STS*QGSINSPVYSR	2	781.846	9452			9757	9927	9921													3.508			3.353	3.23	3.658	-0.0317			-0.359	-0.5178	-0.1265	0.0192			0.0334
566	564	Adhesion or extracellular matrix protein	ABLIM1; ABLIM1	abLIM; abLIM iso5	§655; §332	actin-binding LIM protein 1 isoform b	O14639; O14639-5	http://www.phosphosite.org/proteinAction.do?id=2684&showAllSites=true	88; 52	IPSSKTAS*LPGYGRN; IPSSKTAS*LPGYGRN			TAS*LPGYGR	2	501.226	9647	9743	10038	9976	9986	9984	9647	9679	9974	9912	10041	10051	35.2162	35.6397	35.791	35.1445	35.8107	36.0705	1.861	1.839	1.652	2.137	1.724	1.713	0.2262	0.2953	0.2428	0.2124	0.3522	0.0029	0.1347	0.2151	0.149	0.1983
567	565	Adhesion or extracellular matrix protein	ABLIM1; ABLIM1	abLIM; abLIM iso5	§655; §332	actin-binding LIM protein 1 isoform b	O14639; O14639-5	http://www.phosphosite.org/proteinAction.do?id=2684&showAllSites=true	88; 52	IPSSKTAS*LPGYGRN; IPSSKTAS*LPGYGRN			TAS*LPGYGR	2	501.226	9443	9547	9841	9776			9647	9679	9974	9912	10041	10051	35.2162	35.6397	35.791	35.1445	35.8107	36.0705	1.604	1.942	1.873	1.877			0.0933	0.1738	0.0991	0.0665			0.1022	0.2118	0.1351	0.1412
568	566	Adhesion or extracellular matrix protein	ABLIM1; ABLIM1	abLIM; abLIM iso5	§669; §346	actin-binding LIM protein 1 isoform b	O14639; O14639-5	http://www.phosphosite.org/proteinAction.do?id=2684&showAllSites=true	88; 52	NGLHRPVS*TDFAQYN; NGLHRPVS*TDFAQYN			NGLHRPVS*TDFAQYNSYGDVSGGVR	4	694.817	17182	17040																	2.887	3.066					0.5399	0.3909					0.0738	0.0175
569	567	Adhesion or extracellular matrix protein	ABLIM1; ABLIM1	abLIM; abLIM iso5	§669; §346	actin-binding LIM protein 1 isoform b	O14639; O14639-5	http://www.phosphosite.org/proteinAction.do?id=2684&showAllSites=true	88; 52	NGLHRPVS*TDFAQYN; NGLHRPVS*TDFAQYN			PVS*TDFAQYNSYGDVSGGVR	2	1099.97	19456	19343		19823	19611														4.876	4.723		4.413	4.474		0.7202	-0.4975		0.7029	1.7731		0.1171	0.0481		0.0921
570	568	Adhesion or extracellular matrix protein	ABLIM1; ABLIM1	abLIM; abLIM iso5	§669; §346	actin-binding LIM protein 1 isoform b	O14639; O14639-5	http://www.phosphosite.org/proteinAction.do?id=2684&showAllSites=true	88; 52	NGLHRPVS*TDFAQYN; NGLHRPVS*TDFAQYN			PVS*TDFAQYNSYGDVSGGVR	2	1099.97	19424																		4.915						0.8778						0.0962
571	569	Adhesion or extracellular matrix protein	ABLIM1; ABLIM1	abLIM; abLIM iso5	§669, §677; §346, §354	actin-binding LIM protein 1 isoform b	O14639; O14639-5	http://www.phosphosite.org/proteinAction.do?id=2684&showAllSites=true	88; 52	NGLHRPVS*TDFAQYN, TDFAQYNS*YGDVSGG; NGLHRPVS*TDFAQYN, TDFAQYNS*YGDVSGG			HRPVS*TDFAQYNS*YGDVSGGVR	3	858.027	16842			17185															3.84			2.712			-1.1152			1.2468			0.0268			0.0896
572	570	Adhesion or extracellular matrix protein	ABLIM1; ABLIM1	abLIM; abLIM iso5	§669, §678; §346, §355	actin-binding LIM protein 1 isoform b	O14639; O14639-5	http://www.phosphosite.org/proteinAction.do?id=2684&showAllSites=true	88; 52	NGLHRPVS*TDFAQYN, DFAQYNSY*GDVSGGV; NGLHRPVS*TDFAQYN, DFAQYNSY*GDVSGGV			HRPVS*TDFAQYNSY*GDVSGGVR	3	858.027				17144																		4.172						1.2468						0.0248
573	571	Adhesion or extracellular matrix protein	ABLIM1; ABLIM1	abLIM; abLIM iso5	§670; §347	actin-binding LIM protein 1 isoform b	O14639; O14639-5	http://www.phosphosite.org/proteinAction.do?id=2684&showAllSites=true	88; 52	GLHRPVST*DFAQYNS; GLHRPVST*DFAQYNS			NGLHRPVST*DFAQYNSYGDVSGGVR	3	926.087	17223	17059	17382	17503	17286	17260													6.068	5.606	5.849	5.876	5.496	7.109	0.3537	0.2951	0.3023	0.4626	0.2766	0.1886	0.0321	0.0111	0.0094	0.0128
574	572	Adhesion or extracellular matrix protein	ABLIM1; ABLIM1	abLIM; abLIM iso5	§670; §347	actin-binding LIM protein 1 isoform b	O14639; O14639-5	http://www.phosphosite.org/proteinAction.do?id=2684&showAllSites=true	88; 52	GLHRPVST*DFAQYNS; GLHRPVST*DFAQYNS			NGLHRPVST*DFAQYNSYGDVSGGVR	4	694.817			17363	17484	17308																3.281	3.468	3.135				0.2111	0.6052	0.2527				0.0199	0.0148
575	573	Adhesion or extracellular matrix protein	ABLIM1; ABLIM1	abLIM; abLIM iso5	§670, §678; §347, §355	actin-binding LIM protein 1 isoform b	O14639; O14639-5	http://www.phosphosite.org/proteinAction.do?id=2684&showAllSites=true	88; 52	GLHRPVST*DFAQYNS, DFAQYNSY*GDVSGGV; GLHRPVST*DFAQYNS, DFAQYNSY*GDVSGGV			HRPVST*DFAQYNSY*GDVSGGVR	3	858.027			17024				16865		17024				53.4767		53.5155						4.351						1.2566						0.0094
576	574	Adhesion or extracellular matrix protein	ABLIM1; ABLIM1	abLIM; abLIM iso5	§670, §678; §347, §355	actin-binding LIM protein 1 isoform b	O14639; O14639-5	http://www.phosphosite.org/proteinAction.do?id=2684&showAllSites=true	88; 52	GLHRPVST*DFAQYNS, DFAQYNSY*GDVSGGV; GLHRPVST*DFAQYNS, DFAQYNSY*GDVSGGV			NGLHRPVST*DFAQYNSY*GDVSGGVR	3	952.743	17833		18054	18131			17833	17686	18011	18130	17809	18182	55.9968	55.517	56.0057	55.8757	55.2445	56.3412	4.813		4.502	5.199			-1.3595		-0.3628	-0.3469			0.0218		0.0079	0.0041
577	575	Adhesion or extracellular matrix protein	ABLIM1; ABLIM1	abLIM; abLIM iso5	§706; §383	actin-binding LIM protein 1 isoform b	O14639; O14639-5	http://www.phosphosite.org/proteinAction.do?id=2684&showAllSites=true	88; 52	MRMDRGVS*MPNMLEP; MRMDRGVS*MPNMLEP			GVS*MPNMLEPK	2	641.782	19555	19472	19735	19895			19555	19450	19712	19873	19720	19694	60.2545	59.9953	60.35	60.342	60.1337	60.23	2.522	2.415	2.24	2.26			0.6927	0.8506	0.6366	0.6371			0.1724	0.1147	0.0535	0.068
578	576	Adhesion or extracellular matrix protein	ABLIM1; ABLIM1	abLIM; abLIM iso5	§706; §383	actin-binding LIM protein 1 isoform b	O14639; O14639-5	http://www.phosphosite.org/proteinAction.do?id=2684&showAllSites=true	88; 52	MRMDRGVS*MPNMLEP; MRMDRGVS*MPNMLEP			GVS*MPNMLEPK	2	641.782				19686			19555	19450	19712	19873	19720	19694	60.2545	59.9953	60.35	60.342	60.1337	60.23				2.234						0.6498						0.0181
579	577	Adhesion or extracellular matrix protein	ABLIM1; ABLIM1	abLIM; abLIM iso5	§706; §383	actin-binding LIM protein 1 isoform b	O14639; O14639-5	http://www.phosphosite.org/proteinAction.do?id=2684&showAllSites=true	88; 52	MRMDRGVS*MPNMLEP; MRMDRGVS*MPNMLEP			GVS*MPNM#LEPK	2	649.78	14117	14394	15384	14481			13703	13910	14078	14192	14180	14037	45.9933	46.11	45.9493	45.8837	46.1128	45.9047	2.59	2.247	2.235	2.674			0.3137	0.5321	0.1726	0.2739			0.1611	0.1293	0.0515	0.1335
580	578	Adhesion or extracellular matrix protein	ABLIM1; ABLIM1	abLIM; abLIM iso5	§706; §383	actin-binding LIM protein 1 isoform b	O14639; O14639-5	http://www.phosphosite.org/proteinAction.do?id=2684&showAllSites=true	88; 52	MRMDRGVS*MPNMLEP; MRMDRGVS*MPNMLEP			GVS*MPNM#LEPK	2	649.78	18730	15053	14354	14070			13703	13910	14078	14192	14180	14037	45.9933	46.11	45.9493	45.8837	46.1128	45.9047	1.86	1.832	2.451	2.873			-0.2073	0.4774	0.0391	0.227			0.0723	0.0063	0.0592	0.2094
581	579	Adhesion or extracellular matrix protein	ABLIM1; ABLIM1	abLIM; abLIM iso5	§706; §383	actin-binding LIM protein 1 isoform b	O14639; O14639-5	http://www.phosphosite.org/proteinAction.do?id=2684&showAllSites=true	88; 52	MRMDRGVS*MPNMLEP; MRMDRGVS*MPNMLEP			GVS*MPNM#LEPK	2	649.78	13907	13768	14142	14277			13703	13910	14078	14192	14180	14037	45.9933	46.11	45.9493	45.8837	46.1128	45.9047	2.267	2.464	2.034	1.981			0.4276	0.2723	0.2785	0.3167			0.124	0.0964	0.0584	0.1652
582	580	Adhesion or extracellular matrix protein	ABLIM1; ABLIM1	abLIM; abLIM iso5	§706; §383	actin-binding LIM protein 1 isoform b	O14639; O14639-5	http://www.phosphosite.org/proteinAction.do?id=2684&showAllSites=true	88; 52	MRMDRGVS*MPNMLEP; MRMDRGVS*MPNMLEP			GVS*MPNM#LEPK	2	649.78	15277	18517		15494			13703	13910	14078	14192	14180	14037	45.9933	46.11	45.9493	45.8837	46.1128	45.9047	2.811	2.158		2.337			0.5823	0.3164		0.5267			0.1532	0.0461		0.0174
583	581	Adhesion or extracellular matrix protein	ABLIM1; ABLIM1	abLIM; abLIM iso5	§706; §383	actin-binding LIM protein 1 isoform b	O14639; O14639-5	http://www.phosphosite.org/proteinAction.do?id=2684&showAllSites=true	88; 52	MRMDRGVS*MPNMLEP; MRMDRGVS*MPNMLEP			GVS*MPNM#LEPK	2	649.78	18425	14184		18963			13703	13910	14078	14192	14180	14037	45.9933	46.11	45.9493	45.8837	46.1128	45.9047	2.766	2.243		1.966			0.4747	0.2014		0.2956			0.1408	0.0901		0.0421
584	582	Adhesion or extracellular matrix protein	ABLIM1; ABLIM1	abLIM; abLIM iso5	§706; §383	actin-binding LIM protein 1 isoform b	O14639; O14639-5	http://www.phosphosite.org/proteinAction.do?id=2684&showAllSites=true	88; 52	MRMDRGVS*MPNMLEP; MRMDRGVS*MPNMLEP			GVS*MPNM#LEPK	2	649.78	17336	18951		15684			13703	13910	14078	14192	14180	14037	45.9933	46.11	45.9493	45.8837	46.1128	45.9047	2.404	2.312		2.024			0.1119	0.5567		0.2066			0.049	0.0828		0.001
585	583	Adhesion or extracellular matrix protein	ABLIM1; ABLIM1	abLIM; abLIM iso5	§706; §383	actin-binding LIM protein 1 isoform b	O14639; O14639-5	http://www.phosphosite.org/proteinAction.do?id=2684&showAllSites=true	88; 52	MRMDRGVS*MPNMLEP; MRMDRGVS*MPNMLEP			GVS*MPNM#LEPK	2	649.78	19135	17196		18608			13703	13910	14078	14192	14180	14037	45.9933	46.11	45.9493	45.8837	46.1128	45.9047	1.967	2.264		2.437			0.3837	0.547		0.745			0.0773	0.0514		0.0562
586	584	Adhesion or extracellular matrix protein	ABLIM1; ABLIM1	abLIM; abLIM iso5	§706; §383	actin-binding LIM protein 1 isoform b	O14639; O14639-5	http://www.phosphosite.org/proteinAction.do?id=2684&showAllSites=true	88; 52	MRMDRGVS*MPNMLEP; MRMDRGVS*MPNMLEP			GVS*MPNM#LEPK	2	649.78	17128	14631		15479			13703	13910	14078	14192	14180	14037	45.9933	46.11	45.9493	45.8837	46.1128	45.9047	2.45	1.965		2.095			0.5652	0.0686		0.8203			0.0787	0.0225		0.0075
587	585	Adhesion or extracellular matrix protein	ABLIM1; ABLIM1	abLIM; abLIM iso5	§706; §383	actin-binding LIM protein 1 isoform b	O14639; O14639-5	http://www.phosphosite.org/proteinAction.do?id=2684&showAllSites=true	88; 52	MRMDRGVS*MPNMLEP; MRMDRGVS*MPNMLEP			GVS*MPNM#LEPK	2	649.78	18214	19162					13703	13910	14078	14192	14180	14037	45.9933	46.11	45.9493	45.8837	46.1128	45.9047	1.954	2.36					0.4685	0.3857					0.0121	0.0772
588	586	Adhesion or extracellular matrix protein	ABLIM1; ABLIM1	abLIM; abLIM iso5	§706; §383	actin-binding LIM protein 1 isoform b	O14639; O14639-5	http://www.phosphosite.org/proteinAction.do?id=2684&showAllSites=true	88; 52	MRMDRGVS*MPNMLEP; MRMDRGVS*MPNMLEP			GVS*MPNM#LEPK	2	649.78		18279					13703	13910	14078	14192	14180	14037	45.9933	46.11	45.9493	45.8837	46.1128	45.9047		2.351						0.2751						0.1333
589	587	Adhesion or extracellular matrix protein	ABLIM1; ABLIM1	abLIM; abLIM iso5	§706; §383	actin-binding LIM protein 1 isoform b	O14639; O14639-5	http://www.phosphosite.org/proteinAction.do?id=2684&showAllSites=true	88; 52	MRMDRGVS*MPNMLEP; MRMDRGVS*MPNMLEP			GVS*MPNM#LEPK	2	649.78		17634					13703	13910	14078	14192	14180	14037	45.9933	46.11	45.9493	45.8837	46.1128	45.9047		2.203						-0.3702						0.0599
590	588	Adhesion or extracellular matrix protein	ABLIM1; ABLIM1	abLIM; abLIM iso5	§706; §383	actin-binding LIM protein 1 isoform b	O14639; O14639-5	http://www.phosphosite.org/proteinAction.do?id=2684&showAllSites=true	88; 52	MRMDRGVS*MPNMLEP; MRMDRGVS*MPNMLEP			GVS*MPNM#LEPK	2	649.78		18070					13703	13910	14078	14192	14180	14037	45.9933	46.11	45.9493	45.8837	46.1128	45.9047		2.159						0.4554						0.0346
591	589	Adhesion or extracellular matrix protein	ABLIM1; ABLIM1	abLIM; abLIM iso5	§706; §383	actin-binding LIM protein 1 isoform b	O14639; O14639-5	http://www.phosphosite.org/proteinAction.do?id=2684&showAllSites=true	88; 52	MRMDRGVS*MPNMLEP; MRMDRGVS*MPNMLEP			GVS*M#PNMLEPK	2	649.78	12878	12882	13134			13118													2.236	2.516	2.309			2.396	0.2158	0.1939	0.203			-0.4097	0.215	0.1374	0.1003
592	590	Adhesion or extracellular matrix protein	ABLIM1; ABLIM1	abLIM; abLIM iso5	§706; §383	actin-binding LIM protein 1 isoform b	O14639; O14639-5	http://www.phosphosite.org/proteinAction.do?id=2684&showAllSites=true	88; 52	MRMDRGVS*MPNMLEP; MRMDRGVS*MPNMLEP			GVS*M#PNMLEPK	2	649.78	13347	13370	12927																2.849	2.336	2.148				0.0632	0.1617	0.0963				0.1424	0.0474	0.0654
593	591	Adhesion or extracellular matrix protein	ABLIM1; ABLIM1	abLIM; abLIM iso5	§706; §383	actin-binding LIM protein 1 isoform b	O14639; O14639-5	http://www.phosphosite.org/proteinAction.do?id=2684&showAllSites=true	88; 52	MRMDRGVS*MPNMLEP; MRMDRGVS*MPNMLEP			GVS*M#PNMLEPK	2	649.78	12680	12683	17626																2.246	2.459	2.477				0.343	0.1599	-0.2368				0.0835	0.1451	0.0024
594	592	Adhesion or extracellular matrix protein	ABLIM1; ABLIM1	abLIM; abLIM iso5	§706; §383	actin-binding LIM protein 1 isoform b	O14639; O14639-5	http://www.phosphosite.org/proteinAction.do?id=2684&showAllSites=true	88; 52	MRMDRGVS*MPNMLEP; MRMDRGVS*MPNMLEP			GVS*M#PNMLEPK	2	649.78	13091	15261	17964																2.064	2.446	2.029				0.2218	0.5087	-0.5607				0.0243	0.132	0.0677
595	593	Adhesion or extracellular matrix protein	ABLIM1; ABLIM1	abLIM; abLIM iso5	§706; §383	actin-binding LIM protein 1 isoform b	O14639; O14639-5	http://www.phosphosite.org/proteinAction.do?id=2684&showAllSites=true	88; 52	MRMDRGVS*MPNMLEP; MRMDRGVS*MPNMLEP			GVS*M#PNMLEPK	2	649.78	17546	17398																	2.243	2.209					0.6504	-0.1668					0.011	0.0039
596	594	Adhesion or extracellular matrix protein	ABLIM1; ABLIM1	abLIM; abLIM iso5	§706; §383	actin-binding LIM protein 1 isoform b	O14639; O14639-5	http://www.phosphosite.org/proteinAction.do?id=2684&showAllSites=true	88; 52	MRMDRGVS*MPNMLEP; MRMDRGVS*MPNMLEP			GVS*M#PNMLEPK	2	649.78	12662																		2.602						0.2808						0.0296
597	595	Adhesion or extracellular matrix protein	ABLIM1; ABLIM1	abLIM; abLIM iso5	§706; §383	actin-binding LIM protein 1 isoform b	O14639; O14639-5	http://www.phosphosite.org/proteinAction.do?id=2684&showAllSites=true	88; 52	MRMDRGVS*MPNMLEP; MRMDRGVS*MPNMLEP			GVS*M#PNM#LEPK	2	657.777			8913	8887			8555	8650	8951	8887	9062	9071	32.7757	33.1418	33.253	32.7538	33.3958	33.6717			2.248	1.99					0.2129	0.1988					0	0.053
598	596	Adhesion or extracellular matrix protein	ABLIM3	abLIM3	§503	actin-binding LIM protein 3	O94929	http://www.phosphosite.org/proteinAction.do?id=7151&showAllSites=true	78	VPRARRFS*SGGEEDD			RFS*SGGEEDDFDR	2	798.802	9717	9864	10114	10071	10237	10206	9772	9889	10152	10117	10271	10206	35.7237	36.15	36.2362	35.6488	36.3885	36.555	2.755	2.967	3.059	2.759	2.706	2.789	0.1522	0.6329	-0.3289	-0.1883	0.3648	-0.2864	0.0635	0.1003	0.1071	0.0897
599	597	Adhesion or extracellular matrix protein	ABLIM3	abLIM3	§504	actin-binding LIM protein 3	O94929	http://www.phosphosite.org/proteinAction.do?id=7151&showAllSites=true	78	PRARRFSS*GGEEDDF			RFSS*GGEEDDFDR	3	532.87			10129		10282	10274	9751	9868	10152	10077	10271	10274	35.6702	36.1	36.2362	35.5472	36.3885	36.6032			2.692		3.28	2.568			0.8688		-0.2721	0.6368			0.0661
600	598	Adhesion or extracellular matrix protein	ABLIM3	abLIM3	597	actin-binding LIM protein 3	O94929	http://www.phosphosite.org/proteinAction.do?id=7151&showAllSites=true	78	RRNGLHRT*PSADLFH			T*PSADLFHYDSM	2	732.281		22725					22703	22725	22862	23044			68.4223	68.311	68.466	68.5277				2.241						-0.2938						0.0499
601	599	Adhesion or extracellular matrix protein	ABLIM3	abLIM3	597	actin-binding LIM protein 3	O94929	http://www.phosphosite.org/proteinAction.do?id=7151&showAllSites=true	78	RRNGLHRT*PSADLFH			T*PSADLFHYDSMNAVNWGM#R	3	803.333		24746				25018	24656	24746	24920	25081	24970	24986	73.5958	73.7062	73.9093	73.884	73.8348	74.0188		3.539				3.537		0.5208				-0.6364		0.0239
602	600	Adhesion or extracellular matrix protein	ABLIM3	abLIM3	597	actin-binding LIM protein 3	O94929	http://www.phosphosite.org/proteinAction.do?id=7151&showAllSites=true	78	RRNGLHRT*PSADLFH			T*PSADLFHYDSM#NAVNWGMR	3	803.333	24306																		3.576						0.3618						0.0361
603	601	Adhesion or extracellular matrix protein	ABLIM3	abLIM3	597	actin-binding LIM protein 3	O94929	http://www.phosphosite.org/proteinAction.do?id=7151&showAllSites=true	78	RRNGLHRT*PSADLFH			T*PSADLFHYDSM#NAVNWGM#R	3	808.664				22650			22241	22243	22484	22650	22576	22508	67.2147	67.2223	67.4827	67.6208	67.532	67.5278				3.522						0.5689						0.0121
604	602	Adhesion or extracellular matrix protein	ABLIM3	abLIM3	§599	actin-binding LIM protein 3	O94929	http://www.phosphosite.org/proteinAction.do?id=7151&showAllSites=true	78	NGLHRTPS*ADLFHYD			TPS*ADLFHYDSM	2	732.281	22741																		2.356						-0.3045						0.1068
605	603	Adhesion or extracellular matrix protein	ABLIM3	abLIM3	§599	actin-binding LIM protein 3	O94929	http://www.phosphosite.org/proteinAction.do?id=7151&showAllSites=true	78	NGLHRTPS*ADLFHYD			TPS*ADLFHYDSMNAVNWGM#R	3	803.333	24749																		3.752						1.2713						0.0749
606	604	Adhesion or extracellular matrix protein	ABLIM3	abLIM3	§599	actin-binding LIM protein 3	O94929	http://www.phosphosite.org/proteinAction.do?id=7151&showAllSites=true	78	NGLHRTPS*ADLFHYD			TPS*ADLFHYDSM#NAVNWGM#R	3	808.664	22209	22229	22410																3.757	4.002	3.104				0.17	0.0401	0.2795				0.0272	0.0457	0.0197
607	605	Adhesion or extracellular matrix protein	ABLIM3	abLIM3	§599	actin-binding LIM protein 3	O94929	http://www.phosphosite.org/proteinAction.do?id=7151&showAllSites=true	78	NGLHRTPS*ADLFHYD			TPS*ADLFHYDSM#NAVNWGM#R	3	808.664			22398																		3.3						0.4019						0.0196
608	606	Adhesion or extracellular matrix protein	ACTR3; ACTR3B; ACTR3C	Arp3; ACTR3B; ACTR3C	§202; §202; §73	actin-related protein 3	P61158; Q9P1U1; Q9C0K3	http://www.phosphosite.org/proteinAction.do?id=4149&showAllSites=true	47; 48; 24	IAGRDITY*FIQQLLR; IAGRDITY*FIQQLLR; IAGRDITY*FIQQLLR			DITY*FIQQLLR	2	745.376					37820																		2.58						0.9718
609	607	Adhesion or extracellular matrix protein	ADAM17	TACE	§761	disintegrin and metalloproteinase domain-containing protein 17 preproprotein	P78536	http://www.phosphosite.org/proteinAction.do?id=2708&showAllSites=true	93	LDHQRMDT*IQEDPST			MDT*IQEDPSTDSHMDEDGFEK	3	836.314	13783	13830	13968	14135			13801	13847	13968	14150	14096		45.7803	45.953	45.6812	45.778	45.8983		3.652	2.799	2.789	2.855			0.4436	0.0991	0.3201	-0.3672			0.268	0.1104	0.0983	0.1797
610	608	Adhesion or extracellular matrix protein	ADAM17	TACE	§761	disintegrin and metalloproteinase domain-containing protein 17 preproprotein	P78536	http://www.phosphosite.org/proteinAction.do?id=2708&showAllSites=true	93	LDHQRMDT*IQEDPST			MDT*IQEDPSTDSHM#DEDGFEK	3	841.645		11430	11654				11394	11430	11709	11674			39.8088	39.9277	40.0868	39.5588				2.517	2.932					0.192	0.4552					0.0908	0.1208
611	609	Adhesion or extracellular matrix protein	ADAM22	ADAM22	§857	disintegrin and metalloproteinase domain-containing protein 22 isoform 4 preproprotein	Q9P0K1	http://www.phosphosite.org/proteinAction.do?id=12513&showAllSites=true	100	RFRPRSNS*TETLSPA		14-3-3 beta, 14-3-3 epsilon, 14-3-3 eta, 14-3-3 gamma, 14-3-3 theta, 14-3-3 zeta	SNS*TETLSPAK	2	607.769	5714	5883	6200	6019		6223	5773	5962	6200	6092	6140	6284	26.2415	26.8607	26.9328	26.0835	26.4055	27.081	3.095	3.026	3.119	2.886		2.964	0.3314	0.0407	0.2032	0.2051		0.2177	0.0773	0.0889	0.0694	0.0548
612	610	Adhesion or extracellular matrix protein	AEBP2	AEBP2	§206	zinc finger protein AEBP2 isoform b	Q6ZN18	http://www.phosphosite.org/proteinAction.do?id=16015&showAllSites=true	54	TSGGRRGS*LEMSSDG			RGS*LEMSSDGEPLSR	2	850.869	10617	10727	11000	10957	11084	11047	10670	10727	11022	10986	11130	11073	37.974	38.2947	38.3803	37.826	38.4973	38.576	2.672	2.877	2.667	2.552	2.545	3.192	0.4846	0.2858	0.2084	-0.5714	-0.3389	0.978	0.3435	0.4004	0.2899	0.2958
613	611	Adhesion or extracellular matrix protein	AEBP2	AEBP2	§206	zinc finger protein AEBP2 isoform b	Q6ZN18	http://www.phosphosite.org/proteinAction.do?id=16015&showAllSites=true	54	TSGGRRGS*LEMSSDG			RGS*LEMSSDGEPLSR	2	850.869						11176	10670	10727	11022	10986	11130	11073	37.974	38.2947	38.3803	37.826	38.4973	38.576						2.689						0.8959
614	612	Adhesion or extracellular matrix protein	AEBP2	AEBP2	§206	zinc finger protein AEBP2 isoform b	Q6ZN18	http://www.phosphosite.org/proteinAction.do?id=16015&showAllSites=true	54	TSGGRRGS*LEMSSDG			RGS*LEM#SSDGEPLSR	2	858.867					7901		7383	7486		7663	7901	7877	29.9765	30.3688		29.7092	30.4403	30.7873					2.51						2.2205
615	613	Adhesion or extracellular matrix protein	AEBP2	AEBP2	§206	zinc finger protein AEBP2 isoform b	Q6ZN18	http://www.phosphosite.org/proteinAction.do?id=16015&showAllSites=true	54	TSGGRRGS*LEMSSDG			RGS*LEM#SSDGEPLSR	3	572.913					7891		7341	7444	7776	7726	7891	7877	29.8798	30.2667	30.4492	29.8558	30.5388	30.7873					2.892						-0.3395
616	614	Adhesion or extracellular matrix protein	AEBP2	AEBP2	§206, §210	zinc finger protein AEBP2 isoform b	Q6ZN18	http://www.phosphosite.org/proteinAction.do?id=16015&showAllSites=true	54	TSGGRRGS*LEMSSDG, RRGSLEMS*SDGEPLS			RGS*LEM#S*SDGEPLSR	2	898.85					9075																		2.249						-0.1243
617	615	Adhesion or extracellular matrix protein	AEBP2	AEBP2	§206, §211	zinc finger protein AEBP2 isoform b	Q6ZN18	http://www.phosphosite.org/proteinAction.do?id=16015&showAllSites=true	54	TSGGRRGS*LEMSSDG, RGSLEMSS*DGEPLSR			RGS*LEMSS*DGEPLSR	2	890.852		11909			12231	12210	11956	11894	12188	12239	12295	12210	41.2348	41.119	41.2722	40.999	41.3983	41.478		3.099			2.973	3.11		0.6175			0.4717	-0.1741		0.0469
618	616	Adhesion or extracellular matrix protein	AEBP2	AEBP2	221	zinc finger protein AEBP2 isoform b	Q6ZN18	http://www.phosphosite.org/proteinAction.do?id=16015&showAllSites=true	54	EPLSRMDS*EDSISST			M#DS*EDSISSTIM#DVDSTISSGR	3	815.661					29284																		2.825						-0.2772
619	617	Adhesion or extracellular matrix protein	AEBP2	AEBP2	221	zinc finger protein AEBP2 isoform b	Q6ZN18	http://www.phosphosite.org/proteinAction.do?id=16015&showAllSites=true	54	EPLSRMDS*EDSISST			M#DS*EDSISSTIM#DVDSTISSGR	3	815.661					29269																		2.546						-0.2772
620	618	Adhesion or extracellular matrix protein	AEBP2	AEBP2	224	zinc finger protein AEBP2 isoform b	Q6ZN18	http://www.phosphosite.org/proteinAction.do?id=16015&showAllSites=true	54	SRMDSEDS*ISSTIMD			M#DSEDS*ISSTIM#DVDSTISSGR	3	815.661		28929					28961	28929	29225	29449	28981	29018	85.4317	85.3937	85.6287	85.79	84.673	84.9007		2.893						0.2849						0.0347
621	619	Adhesion or extracellular matrix protein	AEBP2	AEBP2	241	zinc finger protein AEBP2 isoform b	Q6ZN18	http://www.phosphosite.org/proteinAction.do?id=16015&showAllSites=true	54	STISSGRS*TPAMMNG			S*TPAMMNGQGSTTSSSK	2	876.352					6455																		2.831						2.025
622	620	Adhesion or extracellular matrix protein	AEBP2	AEBP2	242	zinc finger protein AEBP2 isoform b	Q6ZN18	http://www.phosphosite.org/proteinAction.do?id=16015&showAllSites=true	54	TISSGRST*PAMMNGQ			ST*PAMMNGQGSTTSSSK	2	876.352	6054						6054	6193			6437		26.8383	27.3813			27.1082		2.999						1.265						0.0043
623	621	Adhesion or extracellular matrix protein	AGAP2; AGAP2	CENTG1; CENTG1 iso2	§808; §472	arf-GAP with GTPase, ANK repeat and PH domain-containing protein 2 isoform PIKE-L	Q99490; Q99490-2	http://www.phosphosite.org/proteinAction.do?id=3176&showAllSites=true	125; 91	RNLARALS*TDCTPSG; RNLARALS*TDCTPSG			ALS*TDCTPSGDLSPLSR	2	928.908	16757	16649		17045	16935	16797													3.866	4.026		4.148	4.101	3.784	0.7594	0.5733		-1.5605	-0.1051	0.4518	0.0237	0.107		0.0292
624	622	Adhesion or extracellular matrix protein	AGAP2; AGAP2	CENTG1; CENTG1 iso2	§808; §472	arf-GAP with GTPase, ANK repeat and PH domain-containing protein 2 isoform PIKE-L	Q99490; Q99490-2	http://www.phosphosite.org/proteinAction.do?id=3176&showAllSites=true	125; 91	RNLARALS*TDCTPSG; RNLARALS*TDCTPSG			ALS*TDCTPSGDLSPLSR	2	928.908				17035	16925																	4.347	4.082					0.5667	0.1803					0.0693
625	623	Adhesion or extracellular matrix protein	AGAP2; AGAP2	CENTG1; CENTG1 iso2	§808, 818; §472, 482	arf-GAP with GTPase, ANK repeat and PH domain-containing protein 2 isoform PIKE-L	Q99490; Q99490-2	http://www.phosphosite.org/proteinAction.do?id=3176&showAllSites=true	125; 91	RNLARALS*TDCTPSG, CTPSGDLS*PLSREPP; RNLARALS*TDCTPSG, CTPSGDLS*PLSREPP			ALS*TDCTPSGDLS*PLSR	2	968.892						17258	16635	17079	17381	16975	17347	17258	52.9028	53.973	54.3953	52.9307	54.0518	53.9662						2.986						1.2409
626	624	Adhesion or extracellular matrix protein	AGAP2; AGAP2	CENTG1; CENTG1 iso2	§809; §473	arf-GAP with GTPase, ANK repeat and PH domain-containing protein 2 isoform PIKE-L	Q99490; Q99490-2	http://www.phosphosite.org/proteinAction.do?id=3176&showAllSites=true	125; 91	NLARALST*DCTPSGD; NLARALST*DCTPSGD			ALST*DCTPSGDLSPLSR	2	928.908	16748	16663	16932				16784	16663	16979	17096	16984	16838	53.2693	52.975	53.354	53.2268	53.1373	52.8933	3.329	4.218	3.607				1.9134	0.3705	0.257				0.0026	0.0375	0.0368
627	625	Adhesion or extracellular matrix protein	AGAP2; AGAP2	CENTG1; CENTG1 iso2	§809; §473	arf-GAP with GTPase, ANK repeat and PH domain-containing protein 2 isoform PIKE-L	Q99490; Q99490-2	http://www.phosphosite.org/proteinAction.do?id=3176&showAllSites=true	125; 91	NLARALST*DCTPSGD; NLARALST*DCTPSGD			ALST*DCTPSGDLSPLSR	2	928.908			17061				16784	16663	16979	17096	16984	16838	53.2693	52.975	53.354	53.2268	53.1373	52.8933			3.204						0.1637						0.0505
628	626	Adhesion or extracellular matrix protein	APC	APC	§2129	adenomatous polyposis coli protein isoform b	P25054	http://www.phosphosite.org/proteinAction.do?id=3867&showAllSites=true	312	ACLSRQAS*SDSDSIL			QAS*SDSDSILSLK	2	715.824	17478		17680	17760	17670	17586	17478	17457	17738	17859	17725	17658	55.2525	54.9417	55.3153	55.177	55.0262	54.9945	3.254		3.008	2.563	2.92	2.851	0.5257		0.7975	0.6255	0.9631	1.1582	0.0985		0.1165	0.1018
629	627	Adhesion or extracellular matrix protein	ARFGAP1	ARF GAP1	§343	ADP-ribosylation factor GTPase-activating protein 1 isoform a	Q8N6T3	http://www.phosphosite.org/proteinAction.do?id=5923&showAllSites=true	45	EPTKTRKS*PSSDSWT			S*PSSDSWTCADTSTER	2	933.846		11006	11272		11337															4.483	4.338		4.204			-1.4436	-0.6174		0.0839			0.0506	0.0639
630	628	Adhesion or extracellular matrix protein	ARFGAP1	ARF GAP1	§343	ADP-ribosylation factor GTPase-activating protein 1 isoform a	Q8N6T3	http://www.phosphosite.org/proteinAction.do?id=5923&showAllSites=true	45	EPTKTRKS*PSSDSWT			S*PSSDSWTCADTSTER	2	933.846			11374																		3.126						0.034						0.0906
631	629	Adhesion or extracellular matrix protein	ARFGAP1	ARF GAP1	§345	ADP-ribosylation factor GTPase-activating protein 1 isoform a	Q8N6T3	http://www.phosphosite.org/proteinAction.do?id=5923&showAllSites=true	45	TKTRKSPS*SDSWTCA			SPS*SDSWTCADTSTER	2	933.846	10878			11250		11310	10943	11012	11295	11300	11382	11310	38.6573	38.9247	39.0557	38.6152	39.1173	39.2493	3.848			3.597		4.127	0.2221			0.6828		0.102	0.0226			0.0047
632	630	Adhesion or extracellular matrix protein	ARFGAP1	ARF GAP1	§360	ADP-ribosylation factor GTPase-activating protein 1 isoform a	Q8N6T3	http://www.phosphosite.org/proteinAction.do?id=5923&showAllSites=true	45	DTSTERRS*SDSWEVW			S*SDSWEVWGSASTNR	2	874.849						21043																		3.616						0.3332
633	631	Adhesion or extracellular matrix protein	ARFGAP1	ARF GAP1	§361	ADP-ribosylation factor GTPase-activating protein 1 isoform a	Q8N6T3	http://www.phosphosite.org/proteinAction.do?id=5923&showAllSites=true	45	TSTERRSS*DSWEVWG			RSS*DSWEVWGSASTNR	3	635.602			18013																		2.992						0.3343						0.001
634	632	Adhesion or extracellular matrix protein	ARFGAP1	ARF GAP1	§361	ADP-ribosylation factor GTPase-activating protein 1 isoform a	Q8N6T3	http://www.phosphosite.org/proteinAction.do?id=5923&showAllSites=true	45	TSTERRSS*DSWEVWG			SS*DSWEVWGSASTNR	2	874.849	20778		20871		20879	20831	20666	20605	20804	21057	20833	20807	63.1298	62.9178	63.1335	63.1373	63.0073	63.061	2.812		3.209		2.954	3.139	1.2746		1.5701		0.753	0.8358	0.0083		0.0112
635	633	Adhesion or extracellular matrix protein	ARFGAP1	ARF GAP1	§361	ADP-ribosylation factor GTPase-activating protein 1 isoform a	Q8N6T3	http://www.phosphosite.org/proteinAction.do?id=5923&showAllSites=true	45	TSTERRSS*DSWEVWG			SS*DSWEVWGSASTNR	2	874.849					21112	21268	20666	20605	20804	21057	20833	20807	63.1298	62.9178	63.1335	63.1373	63.0073	63.061					3.032	2.859					0.6216	0.6448
636	634	Adhesion or extracellular matrix protein	ARFGAP1	ARF GAP1	§363	ADP-ribosylation factor GTPase-activating protein 1 isoform a	Q8N6T3	http://www.phosphosite.org/proteinAction.do?id=5923&showAllSites=true	45	TERRSSDS*WEVWGSA			RSSDS*WEVWGSASTNR	3	635.602	17772			18113	17899		17810	17707	18011	18130	17899	17889	55.8878	55.573	56.0057	55.8757	55.5125	55.5855	3.401			2.878	3.174		0.1353			0.4221	0.3589		0.0797			0.0398
637	635	Adhesion or extracellular matrix protein	ARHGAP35	GRF-1	§1150	glucocorticoid receptor DNA-binding factor 1	Q9NRY4	http://www.phosphosite.org/proteinAction.do?id=2627&showAllSites=true	171	LERGRKVS*IVSKPVL	ROCK1	Rnd1	KVS*IVSKPVLYR	3	490.281		11840	12111	12161	12141	12097	11914	11873	12146	12197	12190	12097	41.128	41.066	41.1708	40.8948	41.134	41.2652		3.03	2.503	2.754	2.49	2.459		0.6351	0.2993	0.2797	0.1652	0.3681		0.1441	0.0402	0.1213
638	636	Adhesion or extracellular matrix protein	ARHGEF11; ARHGEF11	ARHGEF11; ARHGEF11 iso2	§35; §35	rho guanine nucleotide exchange factor 11 isoform 1	O15085; O15085-2	http://www.phosphosite.org/proteinAction.do?id=9245&showAllSites=true	168; 172	PSHHRQPS*DASETTG; PSHHRQPS*DASETTG			QPS*DASETTGLVQR	2	784.851	9414	9522	9787	9928	9913	9910	9479	9532	9831	9720	9939	9911	35.0112	35.285	35.4368	34.8385	35.563	35.727	2.463	2.727	2.688	2.943	2.718	2.528	-1.5377	-1.813	-1.6624	-0.2926	-1.6084	-1.6358	0.2387	0.2189	0.2709	0.3138
639	637	Adhesion or extracellular matrix protein	ARHGEF11; ARHGEF11	ARHGEF11; ARHGEF11 iso2	§35; §35	rho guanine nucleotide exchange factor 11 isoform 1	O15085; O15085-2	http://www.phosphosite.org/proteinAction.do?id=9245&showAllSites=true	168; 172	PSHHRQPS*DASETTG; PSHHRQPS*DASETTG			QPS*DASETTGLVQR	2	784.851			10034	9720		9868	9479	9532	9831	9720	9939	9911	35.0112	35.285	35.4368	34.8385	35.563	35.727			3.253	2.692		2.517			-0.5446	-0.728		-1.0329			0.2992	0.2751
640	638	Adhesion or extracellular matrix protein	ARHGEF11; ARHGEF11	ARHGEF11; ARHGEF11 iso2	§556; §596	rho guanine nucleotide exchange factor 11 isoform 1	O15085; O15085-2	http://www.phosphosite.org/proteinAction.do?id=9245&showAllSites=true	168; 172	STFHIPLS*PVEVKPG; STFHIPLS*PVEVKPG			HIPLS*PVEVKPGNVR	3	574.641	13515	13541			13790	13664	13591	13595	13784	13961	13886	13664	45.2528	45.3283	45.2165	45.3113	45.3757	45.1722	1.806	2.313			3.195	2.557	0.5706	0.3119			0.7195	0.6149	0.1376	0.246
641	639	Adhesion or extracellular matrix protein	ARHGEF11; ARHGEF11	ARHGEF11; ARHGEF11 iso2	§556; §596	rho guanine nucleotide exchange factor 11 isoform 1	O15085; O15085-2	http://www.phosphosite.org/proteinAction.do?id=9245&showAllSites=true	168; 172	STFHIPLS*PVEVKPG; STFHIPLS*PVEVKPG			HIPLS*PVEVKPGNVR	3	574.641					14000		13591	13595	13784	13961	13886	13664	45.2528	45.3283	45.2165	45.3113	45.3757	45.1722					2.505						0.7426
642	640	Adhesion or extracellular matrix protein	ARHGEF11; ARHGEF11	ARHGEF11; ARHGEF11 iso2	§556; §596	rho guanine nucleotide exchange factor 11 isoform 1	O15085; O15085-2	http://www.phosphosite.org/proteinAction.do?id=9245&showAllSites=true	168; 172	STFHIPLS*PVEVKPG; STFHIPLS*PVEVKPG			SSSQSTFHIPLS*PVEVKPGNVR	3	816.076	20144	20083	20366	20531		20306	20225	20083	20384	20566	20413	20387	61.9995	61.7917	62.0613	62.1238	61.9235	61.984	2.744	3.093	3.191	2.831		2.72	0.4275	0.2494	0.1778	0.2234		0.5322	0.2851	0.2839	0.2624	0.2208
643	641	Adhesion or extracellular matrix protein	ARHGEF11; ARHGEF11	ARHGEF11; ARHGEF11 iso2	§589; §629	rho guanine nucleotide exchange factor 11 isoform 1	O15085; O15085-2	http://www.phosphosite.org/proteinAction.do?id=9245&showAllSites=true	168; 172	EPGTQRLS*TGSFPED; EPGTQRLS*TGSFPED			LS*TGSFPEDLLESDSSR	2	960.417	27992	27373					27583	27430	27755	27832	27742	27884	81.2597	81.0945	81.5242	81.2972	81.2478	81.7868	2.767	2.784					0.061	-0.0993					0.0763	0.0086
644	642	Adhesion or extracellular matrix protein	ARHGEF11; ARHGEF11	ARHGEF11; ARHGEF11 iso2	§589; §629	rho guanine nucleotide exchange factor 11 isoform 1	O15085; O15085-2	http://www.phosphosite.org/proteinAction.do?id=9245&showAllSites=true	168; 172	EPGTQRLS*TGSFPED; EPGTQRLS*TGSFPED			LS*TGSFPEDLLESDSSR	2	960.417	27583	27756					27583	27430	27755	27832	27742	27884	81.2597	81.0945	81.5242	81.2972	81.2478	81.7868	2.587	2.85					0.7125	-0.0555					0.0498	0.0365
645	643	Adhesion or extracellular matrix protein	ARHGEF11; ARHGEF11	ARHGEF11; ARHGEF11 iso2	§589; §629	rho guanine nucleotide exchange factor 11 isoform 1	O15085; O15085-2	http://www.phosphosite.org/proteinAction.do?id=9245&showAllSites=true	168; 172	EPGTQRLS*TGSFPED; EPGTQRLS*TGSFPED			LS*TGSFPEDLLESDSSR	2	960.417	26886	26809					27583	27430	27755	27832	27742	27884	81.2597	81.0945	81.5242	81.2972	81.2478	81.7868	2.673	2.648					0.8024	-0.7096					0.0742	0.0183
646	644	Adhesion or extracellular matrix protein	ARHGEF11; ARHGEF11	ARHGEF11; ARHGEF11 iso2	§589; §629	rho guanine nucleotide exchange factor 11 isoform 1	O15085; O15085-2	http://www.phosphosite.org/proteinAction.do?id=9245&showAllSites=true	168; 172	EPGTQRLS*TGSFPED; EPGTQRLS*TGSFPED			LS*TGSFPEDLLESDSSR	2	960.417		27561					27583	27430	27755	27832	27742	27884	81.2597	81.0945	81.5242	81.2972	81.2478	81.7868		3.167						0.0393						0.061
647	645	Adhesion or extracellular matrix protein	ARHGEF11; ARHGEF11	ARHGEF11; ARHGEF11 iso2	§590; §630	rho guanine nucleotide exchange factor 11 isoform 1	O15085; O15085-2	http://www.phosphosite.org/proteinAction.do?id=9245&showAllSites=true	168; 172	PGTQRLST*GSFPEDL; PGTQRLST*GSFPEDL			LST*GSFPEDLLESDSSR	2	960.417	27215	28129																	2.462	2.4					-2.928	0.2849					0.0633	0.0114
648	646	Adhesion or extracellular matrix protein	ARHGEF11; ARHGEF11	ARHGEF11; ARHGEF11 iso2	§590, §592; §630, §632	rho guanine nucleotide exchange factor 11 isoform 1	O15085; O15085-2	http://www.phosphosite.org/proteinAction.do?id=9245&showAllSites=true	168; 172	PGTQRLST*GSFPEDL, TQRLSTGS*FPEDLLE; PGTQRLST*GSFPEDL, TQRLSTGS*FPEDLLE			LST*GS*FPEDLLESDSSR	2	1000.4		32888																		2.25						0.0685						0.0933
649	647	Adhesion or extracellular matrix protein	ARHGEF11; ARHGEF11	ARHGEF11; ARHGEF11 iso2	§592; §632	rho guanine nucleotide exchange factor 11 isoform 1	O15085; O15085-2	http://www.phosphosite.org/proteinAction.do?id=9245&showAllSites=true	168; 172	TQRLSTGS*FPEDLLE; TQRLSTGS*FPEDLLE			LSTGS*FPEDLLESDSSR	2	960.417	27393	27945	27646	27806	27824	27831													2.883	2.731	2.333	2.877	2.794	2.568	-0.9069	0.7154	-0.2828	-0.2504	0.4501	-0.2467	0.1203	0.0483	0.06	0.1413
650	648	Adhesion or extracellular matrix protein	ARHGEF11; ARHGEF11	ARHGEF11; ARHGEF11 iso2	§592; §632	rho guanine nucleotide exchange factor 11 isoform 1	O15085; O15085-2	http://www.phosphosite.org/proteinAction.do?id=9245&showAllSites=true	168; 172	TQRLSTGS*FPEDLLE; TQRLSTGS*FPEDLLE			LSTGS*FPEDLLESDSSR	2	960.417	28266	28748	28447	28052	28412	28467													2.438	2.371	2.405	2.293	2.506	2.522	-0.3292	-0.184	-0.1718	0.2013	0.3075	0.2652	0.0804	0.2615	0.067	0.0292
651	649	Adhesion or extracellular matrix protein	ARHGEF12; ARHGEF12	ARHGEF12; ARHGEF12 iso2	§1286; §1267	rho guanine nucleotide exchange factor 12 isoform 2	Q9NZN5; Q9NZN5-2	http://www.phosphosite.org/proteinAction.do?id=10729&showAllSites=true	173; 171	QHFPRYRT*ASQGPQT; QHFPRYRT*ASQGPQT			T*ASQGPQTDSVIQNSENIK	2	1048.98		13628																		4.165						0.6833						0.0087
652	650	Adhesion or extracellular matrix protein	ARHGEF12; ARHGEF12	ARHGEF12; ARHGEF12 iso2	§1288; §1269	rho guanine nucleotide exchange factor 12 isoform 2	Q9NZN5; Q9NZN5-2	http://www.phosphosite.org/proteinAction.do?id=10729&showAllSites=true	173; 171	FPRYRTAS*QGPQTDS; FPRYRTAS*QGPQTDS			TAS*QGPQTDSVIQNSENIK	2	1048.98	13603						13650	13658			13928	13827	45.3053	45.4898			45.4778	45.3825	4.217						0.1737						0.0054
653	651	Adhesion or extracellular matrix protein	ARHGEF12; ARHGEF12	ARHGEF12; ARHGEF12 iso2	§1288; §1269	rho guanine nucleotide exchange factor 12 isoform 2	Q9NZN5; Q9NZN5-2	http://www.phosphosite.org/proteinAction.do?id=10729&showAllSites=true	173; 171	FPRYRTAS*QGPQTDS; FPRYRTAS*QGPQTDS			TAS*QGPQTDSVIQNSENIK	2	1048.98	13650						13650	13658			13928	13827	45.3053	45.4898			45.4778	45.3825	3.87						0.1737						0.0029
654	652	Adhesion or extracellular matrix protein	ARHGEF12	ARHGEF12 iso2	§41	rho guanine nucleotide exchange factor 12 isoform 2	Q9NZN5-2	http://www.phosphosite.org/proteinAction.do?id=2659200&showAllSites=true	171	QKVERIAS*HDFDPTG			IAS*HDFDPTGLVQR	2	818.38	17725			17995			17705	17623	17927	17995	17830	17763	55.6233	55.3598	55.7885	55.6098	55.2993	55.2638	2.999			2.65			0.0037			0.3141			0.0926			0.1654
655	653	Adhesion or extracellular matrix protein	ARHGEF12	ARHGEF12 iso2	§41	rho guanine nucleotide exchange factor 12 isoform 2	Q9NZN5-2	http://www.phosphosite.org/proteinAction.do?id=2659200&showAllSites=true	171	QKVERIAS*HDFDPTG			IAS*HDFDPTGLVQR	3	545.922			17874				17705	17602	17874	18006	17830	17805	55.6233	55.3045	55.6833	55.5577	55.2993	55.3715			2.48						0.1339						0.09
656	654	Adhesion or extracellular matrix protein	ARHGEF2; ARHGEF2; ARHGEF2	ARHGEF2; ARHGEF2 iso2; ARHGEF2 iso3	§109; §109; §82	rho guanine nucleotide exchange factor 2 isoform 1	Q92974; Q92974-2; Q92974-3	http://www.phosphosite.org/proteinAction.do?id=2668&showAllSites=true	112; 111; 108	NTALQSVS*LRSKTTI; NTALQSVS*LRSKTTI; NTALQSVS*LRSKTTI			NNTALQSVS*LR	2	641.811	12615		12853	12919			12615	12650	12881	12953	12920	12861	42.871	42.977	42.9653	42.7703	42.937	42.9948	2.38		2.302	2.294			-0.062		0.2204	-0.3284			0.1074		0.077	0.1048
657	655	Adhesion or extracellular matrix protein	ARHGEF2; ARHGEF2; ARHGEF2	ARHGEF2; ARHGEF2 iso2; ARHGEF2 iso3	§122; §122; §95	rho guanine nucleotide exchange factor 2 isoform 1	Q92974; Q92974-2; Q92974-3	http://www.phosphosite.org/proteinAction.do?id=2668&showAllSites=true	112; 111; 108	TIRERPSS*AIYPSDS; TIRERPSS*AIYPSDS; TIRERPSS*AIYPSDS			ERPSS*AIYPSDSFR	2	846.375	13957	14000	14170	14303	14289	14176	14053	14000	14246	14381	14348	14226	46.4232	46.4798	46.3813	46.3622	46.534	46.3772	2.809	2.155	2.78	2.564	2.277	3.031	0.223	0.2959	0.4089	0.188	0.1326	0.5021	0.0546	0.0806	0.0757	0.0775
658	656	Adhesion or extracellular matrix protein	ARHGEF2; ARHGEF2; ARHGEF2	ARHGEF2; ARHGEF2 iso2; ARHGEF2 iso3	§645; §644; §617	rho guanine nucleotide exchange factor 2 isoform 1	Q92974; Q92974-2; Q92974-3	http://www.phosphosite.org/proteinAction.do?id=2668&showAllSites=true	112; 111; 108	RGLFRSES*LESPRGE; RGLFRSES*LESPRGE; RGLFRSES*LESPRGE			SES*LESPR	2	492.705		5620	5975	5787	5994	5934	5563	5752	6072	5903	5937	5934	25.7707	26.3905	26.5603	25.6605	25.9288	26.654		1.886	2.228	2.084	2.183	1.845		0.3566	0.0707	0.1347	-0.1717	-0.0616		0.1474	0.1403	0.1109
659	657	Adhesion or extracellular matrix protein	ARHGEF4	ARHGEF4 iso6	14	rho guanine nucleotide exchange factor 4 isoform a	E7EV07	http://www.phosphosite.org/proteinAction.do?id=23217912&showAllSites=true	108	AHSIAGFS*PECPEDP			AHSIAGFS*PECPEDPVGQNVVK	3	806.698		18135																		4.248						0.1211						0.0751
660	658	Adhesion or extracellular matrix protein	ARHGEF4	ARHGEF4 iso6	§9	rho guanine nucleotide exchange factor 4 isoform a	E7EV07	http://www.phosphosite.org/proteinAction.do?id=23217912&showAllSites=true	108	RALVRAHS*IAGFSPE			AHS*IAGFSPECPEDPVGQNVVK	3	806.698	18285		18462	18579	18388	18361	18285	18211	18536	18655	18481	18392	57.2155	56.8493	57.3448	57.2252	56.9543	56.8762	4.576		5.232	4.743	4.629	4.702	-0.1877		0.0605	0.2359	-0.1114	0.1237	0.0758		0.0071	0.0051
661	659	Adhesion or extracellular matrix protein	ARHGEF4	ARHGEF4 iso6	§9	rho guanine nucleotide exchange factor 4 isoform a	E7EV07	http://www.phosphosite.org/proteinAction.do?id=23217912&showAllSites=true	108	RALVRAHS*IAGFSPE			AHS*IAGFSPECPEDPVGQNVVK	3	806.698				18559	18404		18285	18211	18536	18655	18481	18392	57.2155	56.8493	57.3448	57.2252	56.9543	56.8762				4.407	4.27					0.5693	-0.1114					0.0928
662	660	Adhesion or extracellular matrix protein	ARHGEF5	ARHGEF5	§1044	rho guanine nucleotide exchange factor 5	Q12774	http://www.phosphosite.org/proteinAction.do?id=5245&showAllSites=true	177	RQGLRRPS*ILPEGSS			RPS*ILPEGSSDSR	2	740.843	8590	8680		8777	9239	9037	8786	8650	8867	8885	8815	8945	33.332	33.1418	33.0555	32.6522	33.1423	33.371	2.779	2.4		2.828	2.657	2.6	-0.1324	0.4706		-0.2633	0.234	0.3967	0.2396	0.1483		0.143
663	661	Adhesion or extracellular matrix protein	ARHGEF5	ARHGEF5	§1044	rho guanine nucleotide exchange factor 5	Q12774	http://www.phosphosite.org/proteinAction.do?id=5245&showAllSites=true	177	RQGLRRPS*ILPEGSS			RPS*ILPEGSSDSR	2	740.843	8364				9023	8816	8786	8650	8867	8885	8815	8945	33.332	33.1418	33.0555	32.6522	33.1423	33.371	2.578				2.477	2.595	0.4795				0.2322	0.1231	0.1867
664	662	Adhesion or extracellular matrix protein	ARHGEF5	ARHGEF5	§1044	rho guanine nucleotide exchange factor 5	Q12774	http://www.phosphosite.org/proteinAction.do?id=5245&showAllSites=true	177	RQGLRRPS*ILPEGSS			RPS*ILPEGSSDSR	3	494.231	8373		8841		8863	9075	8513	8524	8804	8801	9020	8846	32.6753	32.8462	32.9047	32.4507	33.2942	33.371	2.527		2.837		3.219	3.352	0.0586		0.9334		0.2442	0.3404	0.2284		0.051
665	663	Adhesion or extracellular matrix protein	ARHGEF5	ARHGEF5	§1044	rho guanine nucleotide exchange factor 5	Q12774	http://www.phosphosite.org/proteinAction.do?id=5245&showAllSites=true	177	RQGLRRPS*ILPEGSS			RPS*ILPEGSSDSR	3	494.231						8846	8513	8524	8804	8801	9020	8846	32.6753	32.8462	32.9047	32.4507	33.2942	33.371						3.075						-0.0143
666	664	Adhesion or extracellular matrix protein	ARHGEF7; ARHGEF7	ARHGEF7; ARHGEF7 iso1	§694; §516	rho guanine nucleotide exchange factor 7 isoform c	Q14155; Q14155-1	http://www.phosphosite.org/proteinAction.do?id=5434&showAllSites=true	90; 73	RKPERKPS*DEEFASR; RKPERKPS*DEEFASR	CAMK1A, PKACA; CAMK1A, PKACA	14-3-3 beta, Cdc42 iso1, RAC1; 14-3-3 beta, Cdc42 iso1, RAC1	KPS*DEEFASR	2	623.261		5849	6189	6026			5731	5920	6219	6026	6119	6221	26.148	26.7715	26.8888	25.9425	26.3565	26.9358		2.389	1.901	2.556				-0.1472	0.3511	-0.1738				0.198	0.1907	0.212
667	665	Adhesion or extracellular matrix protein	ASAP2	DDEF2	§822	arf-GAP with SH3 domain, ANK repeat and PH domain-containing protein 2 isoform b	O43150	http://www.phosphosite.org/proteinAction.do?id=5226&showAllSites=true	112	GSRQRSSS*DPPAVHP			SSS*DPPAVHPPLPPLR	3	582.957		16893					16949	16893	17213	17229	17137	17133	53.6835	53.4375	53.9587	53.5662	53.5202	53.6383		2.421						-0.0385						0.0464
668	666	Adhesion or extracellular matrix protein	BAIAP2	IRSp53	§366	brain-specific angiogenesis inhibitor 1-associated protein 2 isoform 4	Q9UQB8	http://www.phosphosite.org/proteinAction.do?id=4585&showAllSites=true	61	KTLPRSSS*MAAGLER	AMPKA2, MARK2	14-3-3 theta	SSS*M#AAGLER	2	552.723			5970																		2.191						0.1209						0.0064
669	667	Adhesion or extracellular matrix protein	BMI1; COMMD3-BMI1	BMI1; COMMD3-BMI1	260; 403	polycomb complex protein BMI-1	P35226; NP_001190991	http://www.phosphosite.org/proteinAction.do?id=1286622&showAllSites=true	37; 53	SGSDKANS*PAGGIPS; SGSDKANS*PAGGIPS			ANS*PAGGIPSTSSCLPSPSTPVQSPHPQFPH	3	1073.82	19101	19153					19049	19153			18712		59.008	59.1922			57.548		4.764	4.409					-0.6943	0.1691					0.1679	0.1839
670	668	Adhesion or extracellular matrix protein	BMI1; COMMD3-BMI1	BMI1; COMMD3-BMI1	260; 403	polycomb complex protein BMI-1	P35226; NP_001190991	http://www.phosphosite.org/proteinAction.do?id=1286622&showAllSites=true	37; 53	SGSDKANS*PAGGIPS; SGSDKANS*PAGGIPS			ANS*PAGGIPSTSSCLPSPSTPVQSPHPQFPH	3	1073.82	19125	19027					19049	19153			18712		59.008	59.1922			57.548		4.994	3.961					-1.3835	0.3198					0.3142	0.3035
671	669	Adhesion or extracellular matrix protein	BMI1; COMMD3-BMI1	BMI1; COMMD3-BMI1	260; 403	polycomb complex protein BMI-1	P35226; NP_001190991	http://www.phosphosite.org/proteinAction.do?id=1286622&showAllSites=true	37; 53	SGSDKANS*PAGGIPS; SGSDKANS*PAGGIPS			ANS*PAGGIPSTSSCLPSPSTPVQSPHPQFPH	3	1073.82	19090	19043					19049	19153			18712		59.008	59.1922			57.548		4.412	4.528					-1.6848	0.2859					0.1844	0.2068
672	670	Adhesion or extracellular matrix protein	BMI1; COMMD3-BMI1	BMI1; COMMD3-BMI1	301; 444	polycomb complex protein BMI-1	P35226; NP_001190991	http://www.phosphosite.org/proteinAction.do?id=1286622&showAllSites=true	37; 53	NGTSNSPS*GNHQSSF; NGTSNSPS*GNHQSSF			ISSTMNGTSNSPS*GNHQSSFANRPR	3	905.396					7484		6973	7052		7286		7457	29.0128	29.2543		28.8072		29.8092					3.131						3.6784
673	671	Adhesion or extracellular matrix protein	BMI1; COMMD3-BMI1	BMI1; COMMD3-BMI1	315; 458	polycomb complex protein BMI-1	P35226; NP_001190991	http://www.phosphosite.org/proteinAction.do?id=1286622&showAllSites=true	37; 53	FANRPRKS*SVNGSSA; FANRPRKS*SVNGSSA			KS*SVNGSSATSSG	2	624.759					3478																		1.85						-0.2503
674	672	Adhesion or extracellular matrix protein	CAMSAP3	KIAA1543	§799	calmodulin-regulated spectrin-associated protein 3 isoform 1	Q9P1Y5	http://www.phosphosite.org/proteinAction.do?id=6404&showAllSites=true	135	APLTRVLT*PPHDVDS			VLT*PPHDVDSLPHLR	3	592.633	18172	18089	18327	18430	18274	18229	18172	18106	18389	18529	18313	18308	57.0045	56.58	56.9702	56.9003	56.5295	56.6628	3.385	3.497	3.565	3.13	3.096	3.135	0.558	0.4448	0.5433	0.4199	0.7121	0.7233	0.2124	0.2594	0.3717	0.13
675	673	Adhesion or extracellular matrix protein	CD44; CD44	CD44; CD44 iso30	§697; §697	CD44 antigen isoform 1 precursor	P16070; P16070_VAR_030326	http://www.phosphosite.org/proteinAction.do?id=4680&showAllSites=true	82; 82	AVEDRKPS*GLNGEAS; AVEDRKPS*GLNGEAS	PKACA; PKACA		KPS*GLNGEASK	2	584.274					4291	4478	3975	4169	4491	4296	4286	4478	22.2705	22.9673	23.1235	22.1282	22.1913	23.098					2.415	2.098					0.4625	0.02
676	674	Adhesion or extracellular matrix protein	CLASP1; CLASP1; CLASP1	CLASP1; CLASP1 iso3; CLASP1 iso5	§594; §594; §594	CLIP-associating protein 1 isoform 2	Q7Z460; Q7Z460-3; B7ZLX3	http://www.phosphosite.org/proteinAction.do?id=6179&showAllSites=true	169; 165; 163	KSVSTTGS*LQRSRSD; KSVSTTGS*LQRSRSD; KSVSTTGS*LQRSRSD			SVSTTGS*LQR	2	558.258	5299	5466	5805	5613			5332	5479	5805	5630			25.2412	25.7815	25.9967	25.0387			2.566	2.556	2.375	2.53			0.4335	0.217	0.5366	0.1337			0.1143	0.1304	0.1985	0.1664
677	675	Adhesion or extracellular matrix protein	CLASP1; CLASP1; CLASP1	CLASP1; CLASP1 iso3; CLASP1 iso5	§600; §600; §600	CLIP-associating protein 1 isoform 2	Q7Z460; Q7Z460-3; B7ZLX3	http://www.phosphosite.org/proteinAction.do?id=6179&showAllSites=true	169; 165; 163	GSLQRSRS*DIDVNAA; GSLQRSRS*DIDVNAA; GSLQRSRS*DIDVNAA			SRS*DIDVNAAASAK	2	742.841	6749	6812	7143	7024			6790	6850	7143	7097	7212	7248	28.5842	28.8667	29.084	28.367	28.9313	29.3107	4.53	4.707	5.184	4.727			0.1574	0.3603	0.2637	0.2607			0.0646	0.1355	0.1297	0.1369
678	676	Adhesion or extracellular matrix protein	CLASP1; CLASP1; CLASP1	CLASP1; CLASP1 iso3; CLASP1 iso5	§600; §600; §600	CLIP-associating protein 1 isoform 2	Q7Z460; Q7Z460-3; B7ZLX3	http://www.phosphosite.org/proteinAction.do?id=6179&showAllSites=true	169; 165; 163	GSLQRSRS*DIDVNAA; GSLQRSRS*DIDVNAA; GSLQRSRS*DIDVNAA			SRS*DIDVNAAASAK	3	495.563	6731	6813	7153		7200	7254	6769	6850	7153	7097	7233	7269	28.535	28.8667	29.084	28.367	28.9815	29.3568	3.858	3.649	3.801		3.413	3.915	0.3433	0.473	0.3679		0.0586	0.4983	0.0072	0.0424	0.0412
679	677	Adhesion or extracellular matrix protein	CLASP1; CLASP1; CLASP1	CLASP1; CLASP1 iso3; CLASP1 iso5	§646; §646; §662	CLIP-associating protein 1 isoform 2	Q7Z460; Q7Z460-3; B7ZLX3	http://www.phosphosite.org/proteinAction.do?id=6179&showAllSites=true	169; 165; 163	RIRTRRQS*SGSATNV; RIRTRRQS*SGSATNV; RIRTRRQS*SGSATNV			QS*SGSATNVASTPDNR	2	836.352	5222	5389			5570		5222	5395	5736	5546	5581	5739	25.0053	25.5973	25.8095	24.85	25.0913	25.8315	4.308	4.204			4.048		0.1909	0.3886			0.2147		0.0223	0.0409
680	678	Adhesion or extracellular matrix protein	CLASP1; CLASP1; CLASP1	CLASP1; CLASP1 iso3; CLASP1 iso5	§646; §646; §662	CLIP-associating protein 1 isoform 2	Q7Z460; Q7Z460-3; B7ZLX3	http://www.phosphosite.org/proteinAction.do?id=6179&showAllSites=true	169; 165; 163	RIRTRRQS*SGSATNV; RIRTRRQS*SGSATNV; RIRTRRQS*SGSATNV			RQS*SGSATNVASTPDNR	2	914.403	4576	4705	5047	4853	4851	5038	4605	4705	5055	4863	4868	5053	23.6353	24.12	24.3215	23.341	23.455	24.2982	4.335	3.935	4.434	4.558	4.021	3.965	0.0457	-0.1308	-0.0781	-0.009	0.2576	-0.345	0.0737	0.0754	0.0603	0.071
681	679	Adhesion or extracellular matrix protein	CLASP1; CLASP1; CLASP1	CLASP1; CLASP1 iso3; CLASP1 iso5	§646, §649; §646, §649; §662, §665	CLIP-associating protein 1 isoform 2	Q7Z460; Q7Z460-3; B7ZLX3	http://www.phosphosite.org/proteinAction.do?id=6179&showAllSites=true	169; 165; 163	RIRTRRQS*SGSATNV, TRRQSSGS*ATNVAST; RIRTRRQS*SGSATNV, TRRQSSGS*ATNVAST; RIRTRRQS*SGSATNV, TRRQSSGS*ATNVAST			RQS*SGS*ATNVASTPDNR	2	954.386	5038	5161		5336			5019	5161	5505	5298	5352	5508	24.553	25.0983	25.2993	24.3023	24.564	25.3125	3.894	4.566		4.33			0.0528	0.8051		2.6943			0.0276	0.0478		0.018
682	680	Adhesion or extracellular matrix protein	CLASP1; CLASP1; CLASP1	CLASP1; CLASP1 iso3; CLASP1 iso5	§647; §647; §663	CLIP-associating protein 1 isoform 2	Q7Z460; Q7Z460-3; B7ZLX3	http://www.phosphosite.org/proteinAction.do?id=6179&showAllSites=true	169; 165; 163	IRTRRQSS*GSATNVA; IRTRRQSS*GSATNVA; IRTRRQSS*GSATNVA			RQSS*GSATNVASTPDNR	3	609.938				4841	4841	5029																3.358	3.822	3.254				-0.1627	-0.0192	0.0328				0.0039
683	681	Adhesion or extracellular matrix protein	CLASP1; CLASP1; CLASP1	CLASP1; CLASP1 iso3; CLASP1 iso5	§647, §649; §647, §649; §663, §665	CLIP-associating protein 1 isoform 2	Q7Z460; Q7Z460-3; B7ZLX3	http://www.phosphosite.org/proteinAction.do?id=6179&showAllSites=true	169; 165; 163	IRTRRQSS*GSATNVA, TRRQSSGS*ATNVAST; IRTRRQSS*GSATNVA, TRRQSSGS*ATNVAST; IRTRRQSS*GSATNVA, TRRQSSGS*ATNVAST			RQSS*GS*ATNVASTPDNR	3	636.593		5175					5040	5175	5526	5319	5394	5529	24.5987	25.0983	25.3462	24.3478	24.6617	25.361		3.153						0.439						0.0499
684	682	Adhesion or extracellular matrix protein	CLASP1; CLASP1; CLASP1	CLASP1; CLASP1 iso3; CLASP1 iso5	§649, §651; §649, §651; §665, §667	CLIP-associating protein 1 isoform 2	Q7Z460; Q7Z460-3; B7ZLX3	http://www.phosphosite.org/proteinAction.do?id=6179&showAllSites=true	169; 165; 163	TRRQSSGS*ATNVAST, RQSSGSAT*NVASTPD; TRRQSSGS*ATNVAST, RQSSGSAT*NVASTPD; TRRQSSGS*ATNVAST, RQSSGSAT*NVASTPD			RQSSGS*AT*NVASTPDNR	3	636.593	5017		5525	5331															3.014		2.925	3.287			0.5049		-0.2229	0.1501			0.0701		0.0967	0.1234
685	683	Adhesion or extracellular matrix protein	CLASP1; CLASP1; CLASP1	CLASP1; CLASP1 iso3; CLASP1 iso5	§651; §651; §667	CLIP-associating protein 1 isoform 2	Q7Z460; Q7Z460-3; B7ZLX3	http://www.phosphosite.org/proteinAction.do?id=6179&showAllSites=true	169; 165; 163	RQSSGSAT*NVASTPD; RQSSGSAT*NVASTPD; RQSSGSAT*NVASTPD			RQSSGSAT*NVASTPDNR	3	609.938	4571	4698	5043				4605	4698	5055	4863	4868	5053	23.6353	24.12	24.3215	23.341	23.455	24.2982	3.728	3.956	3.236				-0.1518	-0.0279	-0.085				0.0095	0.0196	0.007
686	684	Adhesion or extracellular matrix protein	CLASP1	CLASP1	§795	CLIP-associating protein 1 isoform 2	Q7Z460	http://www.phosphosite.org/proteinAction.do?id=6179&showAllSites=true	169	VNAMRVLS*TSTDLEA			VLS*TSTDLEAAVADALK	2	892.44	32747	32769	33052	33213			32802	32769	33089	33229	33097	33176	96.4862	96.4405	96.6907	96.5473	96.4155	96.7567	4.226	4.073	3.637	4.163			0.0909	0.9024	-0.3639	0.2004			0.0131	0.0341	0.1045	0.058
687	685	Adhesion or extracellular matrix protein	CLASP1	CLASP1	§795	CLIP-associating protein 1 isoform 2	Q7Z460	http://www.phosphosite.org/proteinAction.do?id=6179&showAllSites=true	169	VNAMRVLS*TSTDLEA			VLS*TSTDLEAAVADALK	3	595.296		32809	33098	33257			32781	32809	33089	33229	33139	33155	96.4252	96.4405	96.6907	96.5473	96.5343	96.6947		4.072	3.936	3.646				-0.6376	1.1381	0.8028				0.0173	0.0283	0.0387
688	686	Adhesion or extracellular matrix protein	CLASP1	CLASP1	§796	CLIP-associating protein 1 isoform 2	Q7Z460	http://www.phosphosite.org/proteinAction.do?id=6179&showAllSites=true	169	NAMRVLST*STDLEAA			VLST*STDLEAAVADALK	3	595.296	32787																		4.629						0.2455						0.0094
689	687	Adhesion or extracellular matrix protein	CLASP2; CLASP2	CLASP2; CLASP2 iso3	§370; §603	CLIP-associating protein 2 isoform 2	O75122; Q8NB74	http://www.phosphosite.org/proteinAction.do?id=6992&showAllSites=true	141; 78	GSLQRSRS*DIDVNAA; GSLQRSRS*DIDVNAA			SRS*DIDVNAAAGAK	2	727.835	6581	6661	7005	6869	7042	7086	6622	6703	7044	6869	7065	7122	28.1937	28.528	28.7502	27.9825	28.5927	29.0192	4.874	4.769	4.887	4.935	4.726	4.972	0.0212	-0.0063	0.0604	0.1641	0.0896	0.1424	0.124	0.1386	0.1499	0.1383
690	688	Adhesion or extracellular matrix protein	CLASP2; CLASP2	CLASP2; CLASP2 iso3	§370; §603	CLIP-associating protein 2 isoform 2	O75122; Q8NB74	http://www.phosphosite.org/proteinAction.do?id=6992&showAllSites=true	141; 78	GSLQRSRS*DIDVNAA; GSLQRSRS*DIDVNAA			SRS*DIDVNAAAGAK	2	727.835				7138			6622	6703	7044	6869	7065	7122	28.1937	28.528	28.7502	27.9825	28.5927	29.0192				2.586						0.0214						0.176
691	689	Adhesion or extracellular matrix protein	CLASP2; CLASP2	CLASP2; CLASP2 iso3	§370; §603	CLIP-associating protein 2 isoform 2	O75122; Q8NB74	http://www.phosphosite.org/proteinAction.do?id=6992&showAllSites=true	141; 78	GSLQRSRS*DIDVNAA; GSLQRSRS*DIDVNAA			SRS*DIDVNAAAGAK	3	485.559	6583	6683	7007	6872	7045		6622	6703	7044	6872	7065	7122	28.1937	28.528	28.7502	27.9825	28.5927	29.0192	3.85	3.502	3.521	3.746	3.508		0.147	0.1282	0.3015	0.3888	-0.1533		0.0753	0.0993	0.0873	0.1067
692	690	Adhesion or extracellular matrix protein	CLIP2	CYLN2	150	CAP-Gly domain-containing linker protein 2 isoform 1	Q9UDT6	http://www.phosphosite.org/proteinAction.do?id=16159&showAllSites=true	116	SKLTRQPT*AEGSGSD			QPT*AEGSGSDAHSVESLTAQNLSLH	3	872.724	18749	18669					18749	18673	18956	19054			58.3232	58.0213	58.4163	58.248			3.464	3.42					-0.0071	1.7817					0.1636	0.0762
693	691	Adhesion or extracellular matrix protein	CLIP2	CYLN2	156	CAP-Gly domain-containing linker protein 2 isoform 1	Q9UDT6	http://www.phosphosite.org/proteinAction.do?id=16159&showAllSites=true	116	PTAEGSGS*DAHSVES			QPTAEGSGS*DAHSVESLTAQNLSLH	3	872.724				19088																		3.397						0.9483						0.0044
694	692	Adhesion or extracellular matrix protein	CLIP2	CYLN2	156, §177	CAP-Gly domain-containing linker protein 2 isoform 1	Q9UDT6	http://www.phosphosite.org/proteinAction.do?id=16159&showAllSites=true	116	PTAEGSGS*DAHSVES, SLHSGTAT*PPLTSRV			QPTAEGSGS*DAHSVESLTAQNLSLHSGTAT*PPLTSR	4	941.926	19828			20148			19826	19786	19985	20148			60.9902	60.8372	61.0468	61.202			4.188			3.359			-0.5149			-0.1114			0.0634			0.058
695	693	Adhesion or extracellular matrix protein	CLIP2	CYLN2	156, §177	CAP-Gly domain-containing linker protein 2 isoform 1	Q9UDT6	http://www.phosphosite.org/proteinAction.do?id=16159&showAllSites=true	116	PTAEGSGS*DAHSVES, SLHSGTAT*PPLTSRV			QPTAEGSGS*DAHSVESLTAQNLSLHSGTAT*PPLTSR	4	941.926				20144			19826	19786	19985	20148			60.9902	60.8372	61.0468	61.202						3.779						-0.0873						0.0628
696	694	Adhesion or extracellular matrix protein	CLTC	CLTC	1230	clathrin heavy chain 1	Q00610	http://www.phosphosite.org/proteinAction.do?id=946&showAllSites=true	192	NFGRLAST*LVHLGEY			LAST*LVHLGEYQAAVDGAR	3	684.337					25211		24950	24973	25128	25270	25201	25259	74.3973	74.4463	74.4632	74.3922	74.4523	74.767					2.633						1.2534
697	695	Adhesion or extracellular matrix protein	COL17A1	COL17A1	§148, §150	collagen alpha-1(XVII) chain	Q9UMD9	http://www.phosphosite.org/proteinAction.do?id=6983&showAllSites=true	150	EIRVRLQS*ASPSTRW, RVRLQSAS*PSTRWTE			LQS*AS*PSTR	2	553.718			4936		4772		4269	4546	4845	4590	4595	5146	22.9255	23.7693	23.875	22.7592	22.8705	23.6752			1.97		1.863				0.032		-0.1356				0.2072
698	696	Adhesion or extracellular matrix protein	DBNL; DBNL; DBNL	DBNL; DBNL iso2; DBNL iso3	§269; §270; §278	drebrin-like protein isoform b	Q9UJU6; Q9UJU6-2; Q9UJU6-3	http://www.phosphosite.org/proteinAction.do?id=2685&showAllSites=true	48; 48; 49	KQKERAMS*TTSISSP; KQKERAMS*TTSISSP; KQKERAMS*TTSISSP		14-3-3 beta; 14-3-3 beta; 14-3-3 beta	AMS*TTSISSPQPGK	2	736.329	8672	8752	9211	9246	9199	9189	8786	8839	9171	9018	9272	9281	33.332	33.5962	33.7935	33.2595	33.912	34.1832	3.128	3.136	3.687	2.757	2.92	2.504	-0.2418	-0.3032	0.0279	-0.0729	-0.1228	-0.4196	0.0728	0.056	0.069	0.0445
699	697	Adhesion or extracellular matrix protein	DBNL; DBNL; DBNL	DBNL; DBNL iso2; DBNL iso3	§269; §270; §278	drebrin-like protein isoform b	Q9UJU6; Q9UJU6-2; Q9UJU6-3	http://www.phosphosite.org/proteinAction.do?id=2685&showAllSites=true	48; 48; 49	KQKERAMS*TTSISSP; KQKERAMS*TTSISSP; KQKERAMS*TTSISSP		14-3-3 beta; 14-3-3 beta; 14-3-3 beta	AMS*TTSISSPQPGK	2	736.329			9013	9018			8786	8839	9171	9018	9272	9281	33.332	33.5962	33.7935	33.2595	33.912	34.1832			2.67	3.331					0.0037	-0.1563					0.0856	0.0797
700	698	Adhesion or extracellular matrix protein	DBNL; DBNL; DBNL	DBNL; DBNL iso2; DBNL iso3	§269; §270; §278	drebrin-like protein isoform b	Q9UJU6; Q9UJU6-2; Q9UJU6-3	http://www.phosphosite.org/proteinAction.do?id=2685&showAllSites=true	48; 48; 49	KQKERAMS*TTSISSP; KQKERAMS*TTSISSP; KQKERAMS*TTSISSP		14-3-3 beta; 14-3-3 beta; 14-3-3 beta	AM#S*TTSISSPQPGK	2	744.326	6224	6346	6639	6401		6727	6241	6380	6680	6401	6647	6720	27.3143	27.8015	27.9258	27.0803	27.6072	28.0843	3.81	3.243	3.507	3.647		3.608	-0.004	-0.122	-0.0453	0.3044		0.3125	0.1074	0.0403	0.0592	0.1093
701	699	Adhesion or extracellular matrix protein	DBNL; DBNL; DBNL	DBNL; DBNL iso2; DBNL iso3	§269; §270; §278	drebrin-like protein isoform b	Q9UJU6; Q9UJU6-2; Q9UJU6-3	http://www.phosphosite.org/proteinAction.do?id=2685&showAllSites=true	48; 48; 49	KQKERAMS*TTSISSP; KQKERAMS*TTSISSP; KQKERAMS*TTSISSP		14-3-3 beta; 14-3-3 beta; 14-3-3 beta	AM#S*TTSISSPQPGK	2	744.326			8948	8316			6241	6380	6680	6401	6647	6720	27.3143	27.8015	27.9258	27.0803	27.6072	28.0843			2.498	3.045					-2.5896	0.6638					0.1327	0.0577
702	700	Adhesion or extracellular matrix protein	DBNL; DBNL; DBNL	DBNL; DBNL iso2; DBNL iso3	§269; §270; §278	drebrin-like protein isoform b	Q9UJU6; Q9UJU6-2; Q9UJU6-3	http://www.phosphosite.org/proteinAction.do?id=2685&showAllSites=true	48; 48; 49	KQKERAMS*TTSISSP; KQKERAMS*TTSISSP; KQKERAMS*TTSISSP		14-3-3 beta; 14-3-3 beta; 14-3-3 beta	AM#S*TTSISSPQPGK	2	744.326			9130	9094			6241	6380	6680	6401	6647	6720	27.3143	27.8015	27.9258	27.0803	27.6072	28.0843			2.925	2.473					-0.568	-0.5818					0.0876	0.1166
703	701	Adhesion or extracellular matrix protein	DBNL; DBNL; DBNL	DBNL; DBNL iso2; DBNL iso3	§269; §270; §278	drebrin-like protein isoform b	Q9UJU6; Q9UJU6-2; Q9UJU6-3	http://www.phosphosite.org/proteinAction.do?id=2685&showAllSites=true	48; 48; 49	KQKERAMS*TTSISSP; KQKERAMS*TTSISSP; KQKERAMS*TTSISSP		14-3-3 beta; 14-3-3 beta; 14-3-3 beta	AM#S*TTSISSPQPGK	2	744.326			8319				6241	6380	6680	6401	6647	6720	27.3143	27.8015	27.9258	27.0803	27.6072	28.0843			2.73						1.0532						0.0934
704	702	Adhesion or extracellular matrix protein	DBNL; DBNL; DBNL	DBNL; DBNL iso2; DBNL iso3	§269; §270; §278	drebrin-like protein isoform b	Q9UJU6; Q9UJU6-2; Q9UJU6-3	http://www.phosphosite.org/proteinAction.do?id=2685&showAllSites=true	48; 48; 49	KQKERAMS*TTSISSP; KQKERAMS*TTSISSP; KQKERAMS*TTSISSP		14-3-3 beta; 14-3-3 beta; 14-3-3 beta	AM#S*TTSISSPQPGK	2	744.326			8306				6241	6380	6680	6401	6647	6720	27.3143	27.8015	27.9258	27.0803	27.6072	28.0843			2.234						-4.677						0.0516
705	703	Adhesion or extracellular matrix protein	DBNL; DBNL; DBNL	DBNL; DBNL iso2; DBNL iso3	§269, §275; §270, §276; §278, §284	drebrin-like protein isoform b	Q9UJU6; Q9UJU6-2; Q9UJU6-3	http://www.phosphosite.org/proteinAction.do?id=2685&showAllSites=true	48; 48; 49	KQKERAMS*TTSISSP, MSTTSISS*PQPGKLR; KQKERAMS*TTSISSP, MSTTSISS*PQPGKLR; KQKERAMS*TTSISSP, MSTTSISS*PQPGKLR	CDK2; CDK2; CDK2	14-3-3 beta; 14-3-3 beta; 14-3-3 beta	AM#S*TTSISS*PQPGK	2	784.309			6360	6187					6345	6187	6282	6347			27.1658	26.2635	26.7347	27.217			2.123	2.241					0.117	0.221					0.091	0.0815
706	704	Adhesion or extracellular matrix protein	DGKD; DGKH; DGKH	DGKD; DGKH; DGKH iso2	§44; §56; §56	diacylglycerol kinase delta isoform 1	Q16760; Q86XP1; Q86XP1-2	http://www.phosphosite.org/proteinAction.do?id=5684&showAllSites=true	135; 135; 128	QKLIRKVS*TSGQIRQ; QKLIRKVS*TSGQIRT; QKLIRKVS*TSGQIRT			KVS*TSGQIR	2	528.266	4254				4536		4269	4408	4761	4569	4553	4738	22.9255	23.5033	23.7017	22.7113	22.7808	23.6302	2.154				2.464		0.1305				0.2684		0.1412
707	705	Adhesion or extracellular matrix protein	DIAPH3	diaphanous 3	26	protein diaphanous homolog 3 isoform a	Q9NSV4	http://www.phosphosite.org/proteinAction.do?id=1289955&showAllSites=true	137	TPYPSSAS*LRGCRES			LHHPAQGSAAGTPYPSSAS*LR	3	729.011		8500					8450	8500	8783	8822	8957	8882	32.5257	32.7463	32.8528	32.5023	33.1423	33.2162		3.115						0.4719						0.0332
708	706	Adhesion or extracellular matrix protein	DOCK5	DOCK5	1673	dedicator of cytokinesis protein 5	Q9H7D0	http://www.phosphosite.org/proteinAction.do?id=11969&showAllSites=true	215	TLRRLSIT*SVTSSVV			RLSIT*SVTSSVVSTSSNSSDNAPSRPGSDGSILEPLLER	4	1021.5		26620																		4.289						-0.5072						0.0188
709	707	Adhesion or extracellular matrix protein	DOCK5	DOCK5	1678	dedicator of cytokinesis protein 5	Q9H7D0	http://www.phosphosite.org/proteinAction.do?id=11969&showAllSites=true	215	SITSVTSS*VVSTSSN			RLSITSVTSS*VVSTSSNSSDNAPSRPGSDGSILEPLLER	4	1021.5						26879	26630	26632		26971	26860	26879	78.9733	78.9257		78.9607	78.8725	79.0872						4.037						1.771
710	708	Adhesion or extracellular matrix protein	DOCK6	DOCK6	§40	dedicator of cytokinesis protein 6	Q96HP0	http://www.phosphosite.org/proteinAction.do?id=15254&showAllSites=true	230	PHSSRRCS*SSLGVPL			CS*SSLGVPLTEVVEPLDFEDVLLSRPPDAEPGPLR	3	1290.97			35945					35616	35945	36185	36129	36043		104.664	105.092	105.178	105.246	105.108			3.551						0.239						0.0632
711	709	Adhesion or extracellular matrix protein	DOCK6	DOCK6	§40	dedicator of cytokinesis protein 6	Q96HP0	http://www.phosphosite.org/proteinAction.do?id=15254&showAllSites=true	230	PHSSRRCS*SSLGVPL			RCS*SSLGVPLTEVVEPLDFEDVLLSRPPDAEPGPLR	4	1007.5					33798		33508	33539	33845	33964	33798	33881	98.5367	98.5652	98.8667	98.6655	98.5773	98.7875					4.135						-0.5708
712	710	Adhesion or extracellular matrix protein	DOCK6	DOCK6	§41	dedicator of cytokinesis protein 6	Q96HP0	http://www.phosphosite.org/proteinAction.do?id=15254&showAllSites=true	230	HSSRRCSS*SLGVPLT			CSS*SLGVPLTEVVEPLDFEDVLLSRPPDAEPGPLR	4	968.477		35673																		4.266						3.2156						0.0162
713	711	Adhesion or extracellular matrix protein	DOCK6	DOCK6	§42	dedicator of cytokinesis protein 6	Q96HP0	http://www.phosphosite.org/proteinAction.do?id=15254&showAllSites=true	230	SSRRCSSS*LGVPLTE			CSSS*LGVPLTEVVEPLDFEDVLLSRPPDAEPGPLR	4	968.477			36044		36071		35747		35973	36143	36171		105.12		105.092	105.054	105.37				4.873		4.117				1.6788		1.7018				0.0137
714	712	Adhesion or extracellular matrix protein	DSP	desmoplakin	§22	desmoplakin isoform II	P15924	http://www.phosphosite.org/proteinAction.do?id=4851&showAllSites=true	332	GRMIRAES*GPDLRYE			AES*GPDLR	2	462.695	5822	5994	6311	6144	6212	6350	5888	5994	6387	6218	6263	6410	26.5057	27.0992	27.2593	26.3568	26.6878	27.3667	1.717	2.077	2.236	1.882	2.054	1.726	0.4953	0.4804	0.5084	0.4568	0.6262	0.5456	0.0641	0.1673	0.18	0.1302
715	713	Adhesion or extracellular matrix protein	DSP	desmoplakin	§2606	desmoplakin isoform II	P15924	http://www.phosphosite.org/proteinAction.do?id=4851&showAllSites=true	332	VRNLTIRS*SSFSDTL			S*SSFSDTLEESSPIAAIFDTENLEK	3	933.083				34763		34643																5.209		3.555				0.4936		0.7246				0.0088
716	714	Adhesion or extracellular matrix protein	DSP	desmoplakin	§2608	desmoplakin isoform II	P15924	http://www.phosphosite.org/proteinAction.do?id=4851&showAllSites=true	332	NLTIRSSS*FSDTLEE			SSS*FSDTLEESSPIAAIFDTENLEK	2	1399.12	34375	34385			34701		34387	34385	34706		34692	34742	101.116	101.023	101.388		101.021	101.287	4.442	4.909			4.316		-1.7297	-0.3592			-0.7248		0.0443	0.0216
717	715	Adhesion or extracellular matrix protein	DSP	desmoplakin	§2608	desmoplakin isoform II	P15924	http://www.phosphosite.org/proteinAction.do?id=4851&showAllSites=true	332	NLTIRSSS*FSDTLEE			SSS*FSDTLEESSPIAAIFDTENLEK	3	933.083		34488	34602		34632		34387	34282	34706	34844	34692	34721	101.116	101.023	101.388	101.244	101.021	101.227		4.71	4.3		5.206			0.7486	0.6052		0.4071			0.027	0.0023
718	716	Adhesion or extracellular matrix protein	DSP	desmoplakin	§2608	desmoplakin isoform II	P15924	http://www.phosphosite.org/proteinAction.do?id=4851&showAllSites=true	332	NLTIRSSS*FSDTLEE			SSS*FSDTLEESSPIAAIFDTENLEK	3	933.083		34282					34387	34282	34706	34844	34692	34721	101.116	101.023	101.388	101.244	101.021	101.227		5.119						0.5393						0.0164
719	717	Adhesion or extracellular matrix protein	DSP	desmoplakin	§2610	desmoplakin isoform II	P15924	http://www.phosphosite.org/proteinAction.do?id=4851&showAllSites=true	332	TIRSSSFS*DTLEESS			SSSFS*DTLEESSPIAAIFDTENLEK	2	1399.12		34366		34878																3.951		3.814				-0.3592		3.8812				0.0067		0.0044
720	718	Adhesion or extracellular matrix protein	DSP	desmoplakin	§2610	desmoplakin isoform II	P15924	http://www.phosphosite.org/proteinAction.do?id=4851&showAllSites=true	332	TIRSSSFS*DTLEESS			SSSFS*DTLEESSPIAAIFDTENLEK	3	933.083	34472		34797			34830													5.557		3.675			4.074	0.4901		0.7047			0.6096	0.008		0.031
721	719	Adhesion or extracellular matrix protein	DSP	desmoplakin	§2610	desmoplakin isoform II	P15924	http://www.phosphosite.org/proteinAction.do?id=4851&showAllSites=true	332	TIRSSSFS*DTLEESS			SSSFS*DTLEESSPIAAIFDTENLEK	3	933.083	34284																		5.369						0.3594						0.01
722	720	Adhesion or extracellular matrix protein	DSP	desmoplakin	§2612	desmoplakin isoform II	P15924	http://www.phosphosite.org/proteinAction.do?id=4851&showAllSites=true	332	RSSSFSDT*LEESSPI			SSSFSDT*LEESSPIAAIFDTENLEK	2	1399.12	34321					34759													4.357					4.303	2.5561					2.0547	0.0471
723	721	Adhesion or extracellular matrix protein	DSP	desmoplakin	§2825	desmoplakin isoform II	P15924	http://www.phosphosite.org/proteinAction.do?id=4851&showAllSites=true	332	NMSSAPGS*RSGSRSG			GLPSPYNM#SSAPGS*R	2	808.842				12007																		2.567						0.676						0.0828
724	722	Adhesion or extracellular matrix protein	DSP	desmoplakin	§2849	desmoplakin isoform II	P15924	http://www.phosphosite.org/proteinAction.do?id=4851&showAllSites=true	332	RSGSRRGS*FDATGNS	PKACA		RGS*FDATGNSSYSY	2	796.307			13268	13400	13335	13288	13066	13091	13280	13394	13335	13281	43.9593	44.0768	43.9593	43.8823	44.053	44.0358			3.159	3.375	2.966	2.973			0.1665	0.0517	0.676	-0.1164			0.2354	0.1969
725	723	Adhesion or extracellular matrix protein	DSP	desmoplakin	§2849	desmoplakin isoform II	P15924	http://www.phosphosite.org/proteinAction.do?id=4851&showAllSites=true	332	RSGSRRGS*FDATGNS	PKACA		RGS*FDATGNSSYSYSYSFSSSSIGH	3	911.036				20250		19787	19616	19576	19922	19948	19825	19778	60.4595	60.3137	60.8925	60.4987	60.4087	60.4432				2.769		2.976				-0.609		0.358				0.0695
726	724	Adhesion or extracellular matrix protein	DSP	desmoplakin	§2868	desmoplakin isoform II	P15924	http://www.phosphosite.org/proteinAction.do?id=4851&showAllSites=true	332	SYSFSSSS*IGH----			SYSFSSSS*IGH	2	619.74				13028	13016	12958	12667	12713	12944	13016	13004	12958	42.9742	43.1325	43.1238	42.935	43.1523	43.2065				1.94	2.322	2.44				0.7446	-0.1581	-0.4136				0.0747
727	725	Adhesion or extracellular matrix protein	DYNC1H1	DNCH1	§4368	cytoplasmic dynein 1 heavy chain 1	Q14204	http://www.phosphosite.org/proteinAction.do?id=7505&showAllSites=true	532	EKKTRTDS*TSDGRPA			TDS*TSDGRPAWMR	3	520.548		12820	13011			13051	12793	12820	13049	13121	13109	13050	43.2838	43.3948	43.3818	43.1975	43.4088	43.4613		1.799	2.114			2.054		0.3193	0.2691			0.3289		0.0749	0.1636
728	726	Adhesion or extracellular matrix protein	DYNC1H1	DNCH1	§4369	cytoplasmic dynein 1 heavy chain 1	Q14204	http://www.phosphosite.org/proteinAction.do?id=7505&showAllSites=true	532	KKTRTDST*SDGRPAW			TDST*SDGRPAWMR	2	780.319		12908					12772	12908	13049	13121	13109	13071	43.2335	43.3948	43.3818	43.1975	43.4088	43.5152		1.223						0.3668						0.0166
729	727	Adhesion or extracellular matrix protein	ECT2	ECT2	879	protein ECT2	Q9H8V3	http://www.phosphosite.org/proteinAction.do?id=5977&showAllSites=true	104	KHVMSRLS*STSSLAG			LS*STSSLAGIPSPSLVSLPSFFER	2	1280.14			34918																		3.93						0.7767						0.015
730	728	Adhesion or extracellular matrix protein	ECT2	ECT2	879	protein ECT2	Q9H8V3	http://www.phosphosite.org/proteinAction.do?id=5977&showAllSites=true	104	KHVMSRLS*STSSLAG			LS*STSSLAGIPSPSLVSLPSFFER	3	853.763	34725																		4.146						0.7029						0.018
731	729	Adhesion or extracellular matrix protein	ECT2	ECT2	§880	protein ECT2	Q9H8V3	http://www.phosphosite.org/proteinAction.do?id=5977&showAllSites=true	104	HVMSRLSS*TSSLAGI			LSS*TSSLAGIPSPSLVSLPSFFER	3	853.763				35225																		3.248						0.5457						0.0079
732	730	Adhesion or extracellular matrix protein	ECT2	ECT2	§881	protein ECT2	Q9H8V3	http://www.phosphosite.org/proteinAction.do?id=5977&showAllSites=true	104	VMSRLSST*SSLAGIP			LSST*SSLAGIPSPSLVSLPSFFER	2	1280.14			34888			34980															3.819			3.203			-1.756			1.4831			0
733	731	Adhesion or extracellular matrix protein	ECT2	ECT2	§881	protein ECT2	Q9H8V3	http://www.phosphosite.org/proteinAction.do?id=5977&showAllSites=true	104	VMSRLSST*SSLAGIP			LSST*SSLAGIPSPSLVSLPSFFER	2	1280.14						34999																		3.031						0.609
734	732	Adhesion or extracellular matrix protein	ECT2	ECT2	§881	protein ECT2	Q9H8V3	http://www.phosphosite.org/proteinAction.do?id=5977&showAllSites=true	104	VMSRLSST*SSLAGIP			LSST*SSLAGIPSPSLVSLPSFFER	3	853.763				35035																		3.392						0.6883						0.0239
735	733	Adhesion or extracellular matrix protein	ECT2	ECT2	§882	protein ECT2	Q9H8V3	http://www.phosphosite.org/proteinAction.do?id=5977&showAllSites=true	104	MSRLSSTS*SLAGIPS			LSSTS*SLAGIPSPSLVSLPSFFER	2	1280.14	34592	34593		35083			34681	34593	34916	35096	34986	34994	101.976	101.824	101.995	101.977	101.881	102.019	3.782	3.328		3.46			0.5239	0.6025		0.9845			0.0071	0.0045		0.013
736	734	Adhesion or extracellular matrix protein	ECT2	ECT2	§883	protein ECT2	Q9H8V3	http://www.phosphosite.org/proteinAction.do?id=5977&showAllSites=true	104	SRLSSTSS*LAGIPSP			LSSTSS*LAGIPSPSLVSLPSFFER	2	1280.14	34604			35070	34919														3.317			3.598	2.924		0.5758			0.9845	1.0586		0.0077			0.0075
737	735	Adhesion or extracellular matrix protein	ECT2	ECT2	§889	protein ECT2	Q9H8V3	http://www.phosphosite.org/proteinAction.do?id=5977&showAllSites=true	104	SSLAGIPS*PSLVSLP			LSSTSSLAGIPS*PSLVSLPSFFER	3	853.763		34737					34660	34737	34937	35138	34965	35015	101.914	101.824	102.057	102.1	101.819	102.081		2.957						0.6505						0.0124
738	736	Adhesion or extracellular matrix protein	EPPK1	EPPK1	§2716, §3250, §3784, §4318, §4852	epiplakin	P58107	http://www.phosphosite.org/proteinAction.do?id=8674&showAllSites=true	556	RGLRRQVS*ASELHTS, RGLRRQVS*ASELHTS, RGLRRQVS*ASELHTS, RGLRRQVS*ASELHTS, RGLRRQVS*ASELHTS			QVS*ASELHTSGILGPETLR	2	1038.01	20019			20362	20162	20179	19809	19870	20069	20251	20077	20093	61.2535	61.0428	61.259	61.3098	61.0513	61.2387	2.183			2.518	2.622	2.274	0.4802			0.3189	0.2701	0.3495	0.1526			0.2822
739	737	Adhesion or extracellular matrix protein	EPPK1	EPPK1	§2716, §3250, §3784, §4318, §4852	epiplakin	P58107	http://www.phosphosite.org/proteinAction.do?id=8674&showAllSites=true	556	RGLRRQVS*ASELHTS, RGLRRQVS*ASELHTS, RGLRRQVS*ASELHTS, RGLRRQVS*ASELHTS, RGLRRQVS*ASELHTS			QVS*ASELHTSGILGPETLR	2	1038.01	19809			20151	20260		19809	19870	20069	20251	20077	20093	61.2535	61.0428	61.259	61.3098	61.0513	61.2387	2.319			2.112	1.872		0.3456			0.2978	0.2545		0.2052			0.0489
740	738	Adhesion or extracellular matrix protein	EPPK1	EPPK1	§2716, §3250, §3784, §4318, §4852	epiplakin	P58107	http://www.phosphosite.org/proteinAction.do?id=8674&showAllSites=true	556	RGLRRQVS*ASELHTS, RGLRRQVS*ASELHTS, RGLRRQVS*ASELHTS, RGLRRQVS*ASELHTS, RGLRRQVS*ASELHTS			QVS*ASELHTSGILGPETLR	3	692.344	19995	19913	20154	20315	20141	20136	19931	19849	20090	20251	19933	20072	61.2535	60.9913	61.3078	61.3098	61.102	61.1882	4.215	3.844	4.114	4.011	4.203	3.124	1.3298	1.249	1.1253	1.1805	1.2514	1.3777	0.0445	0.0732	0.096	0.1196
741	739	Adhesion or extracellular matrix protein	EPPK1	EPPK1	§2716, §3250, §3784, §4318, §4852	epiplakin	P58107	http://www.phosphosite.org/proteinAction.do?id=8674&showAllSites=true	556	RGLRRQVS*ASELHTS, RGLRRQVS*ASELHTS, RGLRRQVS*ASELHTS, RGLRRQVS*ASELHTS, RGLRRQVS*ASELHTS			QVS*ASELHTSGILGPETLR	3	692.344		19705			19933	19927	19931	19849	20090	20251	19933	20072	61.2535	60.9913	61.3078	61.3098	61.102	61.1882		3.299			3.296	3.298		1.09			1.1566	1.2652		0.0804
742	740	Adhesion or extracellular matrix protein	EPPK1	EPPK1	§2716, §3250, §3784, §4318, §4852	epiplakin	P58107	http://www.phosphosite.org/proteinAction.do?id=8674&showAllSites=true	556	RGLRRQVS*ASELHTS, RGLRRQVS*ASELHTS, RGLRRQVS*ASELHTS, RGLRRQVS*ASELHTS, RGLRRQVS*ASELHTS			QVS*ASELHTSGILGPETLR	3	692.344					20359	20354	19931	19849	20090	20251	19933	20072	61.2535	60.9913	61.3078	61.3098	61.102	61.1882					3.106	3.684					0.6426	0.5926
743	741	Adhesion or extracellular matrix protein	EPPK1	EPPK1	§2716, §3250, §3784, §4318, §4852	epiplakin	P58107	http://www.phosphosite.org/proteinAction.do?id=8674&showAllSites=true	556	RGLRRQVS*ASELHTS, RGLRRQVS*ASELHTS, RGLRRQVS*ASELHTS, RGLRRQVS*ASELHTS, RGLRRQVS*ASELHTS			RQVS*ASELHTSGILGPETLR	3	744.378					17526																		2.376						0.2421
744	742	Adhesion or extracellular matrix protein	EPPK1	EPPK1	§2718, §3252, §3786, §4320, §4854	epiplakin	P58107	http://www.phosphosite.org/proteinAction.do?id=8674&showAllSites=true	556	LRRQVSAS*ELHTSGI, LRRQVSAS*ELHTSGI, LRRQVSAS*ELHTSGI, LRRQVSAS*ELHTSGI, LRRQVSAS*ELHTSGI			QVSAS*ELHTSGILGPETLR	2	1038.01		19935	20202		19969															2.001	2.131		2.013			0.2466	0.2093		0.4796			0.003	0.0058
745	743	Adhesion or extracellular matrix protein	EPPK1	EPPK1	§2718, §3252, §3786, §4320, §4854	epiplakin	P58107	http://www.phosphosite.org/proteinAction.do?id=8674&showAllSites=true	556	LRRQVSAS*ELHTSGI, LRRQVSAS*ELHTSGI, LRRQVSAS*ELHTSGI, LRRQVSAS*ELHTSGI, LRRQVSAS*ELHTSGI			RQVSAS*ELHTSGILGPETLR	3	744.378	17425					17437	17411	17268	17570	17733	17557	17437	54.8705	54.4567	54.8792	54.8533	54.5883	54.5562	3.023					2.953	-0.1757					0.2952	0.0185
746	744	Adhesion or extracellular matrix protein	ETS1; ETS1	Ets-1; Ets-1 iso3	§251; 295	protein C-ets-1 isoform 1	P14921; P14921-3	http://www.phosphosite.org/proteinAction.do?id=1294&showAllSites=true	50; 55	GKLGGQDS*FESIESY; GKLGGQDS*FESIESY	CAMK2A		LGGQDS*FESIESYDSCDR	2	1072.91	18925	18826	19116	19241			18965	18826	19124	19285			58.793	58.4938	58.834	58.8303			4.133	4.661	4.322	4.228			-0.0832	0.0963	-0.3232	0.0286			0.1873	0.1427	0.1638	0.1823
747	745	Adhesion or extracellular matrix protein	ETS1; ETS1	Ets-1; Ets-1 iso3	§251; 295	protein C-ets-1 isoform 1	P14921; P14921-3	http://www.phosphosite.org/proteinAction.do?id=1294&showAllSites=true	50; 55	GKLGGQDS*FESIESY; GKLGGQDS*FESIESY	CAMK2A		LGGQDS*FESIESYDSCDR	2	1072.91	18922						18965	18826	19124	19285			58.793	58.4938	58.834	58.8303			4.048						-0.0844						0.1373
748	746	Adhesion or extracellular matrix protein	ETS1; ETS1	Ets-1; Ets-1 iso3	§251; 295	protein C-ets-1 isoform 1	P14921; P14921-3	http://www.phosphosite.org/proteinAction.do?id=1294&showAllSites=true	50; 55	GKLGGQDS*FESIESY; GKLGGQDS*FESIESY	CAMK2A		LGGQDS*FESIESYDSCDR	3	715.609	18958	18869					18958	18862	19145	19306			58.8472	58.4938	58.8893	58.8852			3.594	3.3					-0.0658	0.5715					0.0072	0.0552
749	747	Adhesion or extracellular matrix protein	ETS1; ETS1	Ets-1; Ets-1 iso3	§282; 326	protein C-ets-1 isoform 1	P14921; P14921-3	http://www.phosphosite.org/proteinAction.do?id=1294&showAllSites=true	50; 55	NSLQRVPS*YDSFDSE; NSLQRVPS*YDSFDSE	CAMK2A		VPS*YDSFDSEDYPAALPNHK	3	777.998	18628	18809				18737													4.098	3.242				3.978	0.3783	-0.3985				-0.0153	0.0111	0.0565
750	748	Adhesion or extracellular matrix protein	ETS1; ETS1	Ets-1; Ets-1 iso3	§282; 326	protein C-ets-1 isoform 1	P14921; P14921-3	http://www.phosphosite.org/proteinAction.do?id=1294&showAllSites=true	50; 55	NSLQRVPS*YDSFDSE; NSLQRVPS*YDSFDSE	CAMK2A		VPS*YDSFDSEDYPAALPNHK	3	777.998		18836																		3.173						-0.2094						0.0122
751	749	Adhesion or extracellular matrix protein	ETS1; ETS1	Ets-1; Ets-1 iso3	§282; 326	protein C-ets-1 isoform 1	P14921; P14921-3	http://www.phosphosite.org/proteinAction.do?id=1294&showAllSites=true	50; 55	NSLQRVPS*YDSFDSE; NSLQRVPS*YDSFDSE	CAMK2A		VPS*YDSFDSEDYPAALPNHKPK	3	853.048						16707	17054	16556			16847	16707	53.9522	52.6553			52.8055	52.6655						3.611						-0.3534
752	750	Adhesion or extracellular matrix protein	ETS1; ETS1	Ets-1; Ets-1 iso3	§282; 326	protein C-ets-1 isoform 1	P14921; P14921-3	http://www.phosphosite.org/proteinAction.do?id=1294&showAllSites=true	50; 55	NSLQRVPS*YDSFDSE; NSLQRVPS*YDSFDSE	CAMK2A		VPS*YDSFDSEDYPAALPNHKPK	4	640.038		16591																		2.799						-0.2366						0.0155
753	751	Adhesion or extracellular matrix protein	ETS1; ETS1	Ets-1; Ets-1 iso3	§282, §285; 326, 329	protein C-ets-1 isoform 1	P14921; P14921-3	http://www.phosphosite.org/proteinAction.do?id=1294&showAllSites=true	50; 55	NSLQRVPS*YDSFDSE, QRVPSYDS*FDSEDYP; NSLQRVPS*YDSFDSE, QRVPSYDS*FDSEDYP	CAMK2A		VPS*YDS*FDSEDYPAALPNHKPK	3	879.703		18075					18041	18075		18319	18376	18224	56.4733	56.106		56.3633	56.6877	56.4505		3.545						0.8258						0.029
754	752	Adhesion or extracellular matrix protein	ETS1; ETS1	Ets-1; Ets-1 iso3	§282, 288; 326, 332	protein C-ets-1 isoform 1	P14921; P14921-3	http://www.phosphosite.org/proteinAction.do?id=1294&showAllSites=true	50; 55	NSLQRVPS*YDSFDSE, PSYDSFDS*EDYPAAL; NSLQRVPS*YDSFDSE, PSYDSFDS*EDYPAAL	CAMK2A		VPS*YDSFDS*EDYPAALPNHKPK	3	879.703		17849																		2.891						0.5725						0.0198
755	753	Adhesion or extracellular matrix protein	ETS1; ETS1	Ets-1; Ets-1 iso3	§283; 327	protein C-ets-1 isoform 1	P14921; P14921-3	http://www.phosphosite.org/proteinAction.do?id=1294&showAllSites=true	50; 55	SLQRVPSY*DSFDSED; SLQRVPSY*DSFDSED			VPSY*DSFDSEDYPAALPNHK	3	777.998	19016																		3.679						0.0087						0.0038
756	754	Adhesion or extracellular matrix protein	ETS1; ETS1	Ets-1; Ets-1 iso3	§283; 327	protein C-ets-1 isoform 1	P14921; P14921-3	http://www.phosphosite.org/proteinAction.do?id=1294&showAllSites=true	50; 55	SLQRVPSY*DSFDSED; SLQRVPSY*DSFDSED			VPSY*DSFDSEDYPAALPNHKPK	4	640.038					16853	16783	16824	16619	16908	17187	16853	16721	53.3705	52.801	53.1775	53.4648	52.8055	52.615					3.088	2.992					0.3863	-1.3295
757	755	Adhesion or extracellular matrix protein	ETS1; ETS1	Ets-1; Ets-1 iso3	§283, §285; 327, 329	protein C-ets-1 isoform 1	P14921; P14921-3	http://www.phosphosite.org/proteinAction.do?id=1294&showAllSites=true	50; 55	SLQRVPSY*DSFDSED, QRVPSYDS*FDSEDYP; SLQRVPSY*DSFDSED, QRVPSYDS*FDSEDYP	CAMK2A		VPSY*DS*FDSEDYPAALPNHKPK	3	879.703	18055																		2.623						-0.8195						0.0109
758	756	Adhesion or extracellular matrix protein	EVL	EVL	§329	ena/VASP-like protein	Q9UI08	http://www.phosphosite.org/proteinAction.do?id=5995&showAllSites=true	45	GRKPWERS*NSVEKPV			S*NSVEKPVSSILSR	2	791.895	15002		15220				15002	15023	15233	15339	15356	15129	48.8635	48.8898	48.91	48.7895	49.0807	48.629	2.124		2.469				0.0951		0.4446				0.0044		0.0027
759	757	Adhesion or extracellular matrix protein	EVL	EVL	§331	ena/VASP-like protein	Q9UI08	http://www.phosphosite.org/proteinAction.do?id=5995&showAllSites=true	45	KPWERSNS*VEKPVSS			SNS*VEKPVSSILSR	3	528.266	15023	15004	15217	15370			15018	15004	15254	15339	15356	15150	48.8635	48.8392	48.9645	48.7895	49.0807	48.6782	3.503	4.253	3.856	3.535			0.4796	-0.1526	0.5544	0.2687			0.1549	0.109	0.1427	0.1345
760	758	Adhesion or extracellular matrix protein	FARP2	FARP2	22	FERM, RhoGEF and pleckstrin domain-containing protein 2	O94887	http://www.phosphosite.org/proteinAction.do?id=12777&showAllSites=true	120	GMRLGAQT*PVGVSTL			LGAQT*PVGVSTLEPGQTLLPR	2	1107.58	23936	23855	24031	24232	24106	24097	23837	23902	24080	24232	24109	24167	71.4095	71.5695	71.6715	71.657	71.5195	71.8355	3.628	3.733	4.347	3.566	3.361	3.737	1.8348	1.0027	-0.6526	1.7074	1.6309	-0.029	0.3603	0.2757	0.3173	0.3245
761	759	Adhesion or extracellular matrix protein	FARP2	FARP2	22	FERM, RhoGEF and pleckstrin domain-containing protein 2	O94887	http://www.phosphosite.org/proteinAction.do?id=12777&showAllSites=true	120	GMRLGAQT*PVGVSTL			LGAQT*PVGVSTLEPGQTLLPR	3	738.722	23763	23792	23968	24166	24033	24048	23879	23902	24059	24166	24088	24167	71.52	71.5695	71.6125	71.7668	71.4643	71.8355	3.17	3.32	3.19	3.341	3.552	2.953	1.1103	1.022	0.4494	1.4168	1.0308	0.6897	0.0036	0.1061	0.0484	0.0843
762	760	Adhesion or extracellular matrix protein	FGFR2	FGFR2	314	fibroblast growth factor receptor 2 isoform 8 precursor	NP_001138390	http://www.ncbi.nlm.nih.gov/entrez/query.fcgi?db=protein&cmd=search&term=NP_001138390	79	IPLRRQVS*AESSSSM			QVS*AESSSSMNSNTPLVR	2	987.435	11931																		4.158						-1.9828						0.2272
763	761	Adhesion or extracellular matrix protein	FLNA; FLNA	FLNA; FLNA iso2	§2152; §2144	filamin-A isoform 2	P21333; P21333-2	http://www.phosphosite.org/proteinAction.do?id=2546&showAllSites=true	281; 280	TRRRRAPS*VANVGSH; TRRRRAPS*VANVGSH	PAK1, PKACA, PPP3CA, p90RSK; PAK1, PKACA, PPP3CA, p90RSK		APS*VANVGSHCDLSLK	2	867.898	13488	13513	13703	13815	13783	13706	13706	13469	13679	13772	13760	13638	44.9453	45.024	44.9575	44.8435	45.0583	44.9105	3.261	4.275	3.291	3.625	3.289	3.107	0.0572	0.1329	0.2845	-0.0967	-0.034	0.1762	0.374	0.4692	0.4545	0.4405
764	762	Adhesion or extracellular matrix protein	FLNA; FLNA	FLNA; FLNA iso2	§2152; §2144	filamin-A isoform 2	P21333; P21333-2	http://www.phosphosite.org/proteinAction.do?id=2546&showAllSites=true	281; 280	TRRRRAPS*VANVGSH; TRRRRAPS*VANVGSH	PAK1, PKACA, PPP3CA, p90RSK; PAK1, PKACA, PPP3CA, p90RSK		APS*VANVGSHCDLSLK	2	867.898	13706	13727	13904	14033	14003	13495	13706	13469	13679	13772	13760	13638	44.9453	45.024	44.9575	44.8435	45.0583	44.9105	3.194	3.697	3.453	3.692	3.191	2.391	0.4065	0.158	0.1231	0.1736	0.3862	-0.8333	0.358	0.3462	0.3275	0.358
765	763	Adhesion or extracellular matrix protein	FLNA; FLNA	FLNA; FLNA iso2	§2152; §2144	filamin-A isoform 2	P21333; P21333-2	http://www.phosphosite.org/proteinAction.do?id=2546&showAllSites=true	281; 280	TRRRRAPS*VANVGSH; TRRRRAPS*VANVGSH	PAK1, PKACA, PPP3CA, p90RSK; PAK1, PKACA, PPP3CA, p90RSK		APS*VANVGSHCDLSLK	2	867.898			13926			13944	13706	13469	13679	13772	13760	13638	44.9453	45.024	44.9575	44.8435	45.0583	44.9105			3.221			3.243			0.0959			0.189			0.3752
766	764	Adhesion or extracellular matrix protein	FLNA; FLNA	FLNA; FLNA iso2	§2152; §2144	filamin-A isoform 2	P21333; P21333-2	http://www.phosphosite.org/proteinAction.do?id=2546&showAllSites=true	281; 280	TRRRRAPS*VANVGSH; TRRRRAPS*VANVGSH	PAK1, PKACA, PPP3CA, p90RSK; PAK1, PKACA, PPP3CA, p90RSK		APS*VANVGSHCDLSLK	3	578.934	13487	13512	13722	13857	13782	13681	13487	13448	13658	13772	13718	13617	44.8418	44.972	44.9013	44.8435	44.9473	44.86	2.762	2.125	2.805	2.17	2.68	2.708	0.4104	0.3774	0.5456	0.4987	0.5132	0.4225	0.313	0.139	0.1194	0.1026
767	765	Adhesion or extracellular matrix protein	FLNA; FLNA	FLNA; FLNA iso2	§2152; §2144	filamin-A isoform 2	P21333; P21333-2	http://www.phosphosite.org/proteinAction.do?id=2546&showAllSites=true	281; 280	TRRRRAPS*VANVGSH; TRRRRAPS*VANVGSH	PAK1, PKACA, PPP3CA, p90RSK; PAK1, PKACA, PPP3CA, p90RSK		APS*VANVGSHCDLSLK	3	578.934				13650		13473	13487	13448	13658	13772	13718	13617	44.8418	44.972	44.9013	44.8435	44.9473	44.86				2.651		2.33				0.3902		0.3575				0.1894
768	766	Adhesion or extracellular matrix protein	FLNA; FLNA	FLNA; FLNA iso2	§2152; §2144	filamin-A isoform 2	P21333; P21333-2	http://www.phosphosite.org/proteinAction.do?id=2546&showAllSites=true	281; 280	TRRRRAPS*VANVGSH; TRRRRAPS*VANVGSH	PAK1, PKACA, PPP3CA, p90RSK; PAK1, PKACA, PPP3CA, p90RSK		RAPS*VANVGSHCDLSLK	2	945.948	11618	11596	11850	11943	11914	11879	11664	11722	11894	11946	11938	11922	40.4827	40.4832	40.5387	40.24	40.506	40.69	3.282	3.306	3.046	3.286	3.143	3.14	0.5004	-0.017	-0.2985	0.2392	-0.0743	-0.1855	0.3629	0.4255	0.3342	0.315
769	767	Adhesion or extracellular matrix protein	FLNA; FLNA	FLNA; FLNA iso2	§2152; §2144	filamin-A isoform 2	P21333; P21333-2	http://www.phosphosite.org/proteinAction.do?id=2546&showAllSites=true	281; 280	TRRRRAPS*VANVGSH; TRRRRAPS*VANVGSH	PAK1, PKACA, PPP3CA, p90RSK; PAK1, PKACA, PPP3CA, p90RSK		RAPS*VANVGSHCDLSLK	3	630.968	11585	11643	11916	11905	11939	11881	11664	11643	11894	11946	11959	11901	40.4827	40.4832	40.5387	40.24	40.5587	40.6383	3.077	2.642	2.622	3.741	3.517	2.616	0.4159	0.5212	0.4573	0.5025	0.5009	0.5923	0.2703	0.1631	0.2035	0.3018
770	768	Adhesion or extracellular matrix protein	FLNB; FLNB	FLNB; FLNB iso8	§2107; §2138	filamin-B isoform 1	O75369; O75369-8	http://www.phosphosite.org/proteinAction.do?id=2611&showAllSites=true	278; 282	TRTSRAPS*VATVGSI; TRTSRAPS*VATVGSI			APS*VATVGSICDLNLK	2	862.918	21706	21792	21839	22146	22056	22010	21737	21718	21812	22146	21988	21920	65.914	65.8645	65.7305	66.219	66.012	65.9895	3.438	3.635	3.432	3.65	3.85	3.172	0.6916	-0.4218	-0.0349	-0.1027	1.0878	-0.2288	0.3315	0.3309	0.2984	0.4076
771	769	Adhesion or extracellular matrix protein	FMN1	FMN1 iso3	231	formin-1	Q68DA7-3	http://www.phosphosite.org/proteinAction.do?id=3594604&showAllSites=true	54	LQTERRPS*QDQVGEE			RPS*QDQVGEEGSQDLPAVTNQNSSVGITESASSK	4	896.41	15303	15264	15537	15700	15593	15369	15438	15264	15590	15675	15629	15444	49.9117	49.813	49.8247	49.6338	49.776	49.4152	3.896	4.931	5.24	4.265	4.053	3.914	-0.3472	0.2749	0.0036	-0.098	0.6586	0.625	0.0675	0.1199	0.1101	0.1289
772	770	Adhesion or extracellular matrix protein	FMN1	FMN1 iso3	231	formin-1	Q68DA7-3	http://www.phosphosite.org/proteinAction.do?id=3594604&showAllSites=true	54	LQTERRPS*QDQVGEE			RPS*QDQVGEEGSQDLPAVTNQNSSVGITESASSK	4	896.41		15241				15352	15438	15264	15590	15675	15629	15444	49.9117	49.813	49.8247	49.6338	49.776	49.4152		4.406				4.457		0.2749				0.431		0.0903
773	771	Adhesion or extracellular matrix protein	FSCN1	Fascin	§39	fascin	Q16658	http://www.phosphosite.org/proteinAction.do?id=4767&showAllSites=true	55	KVNASASS*LKKKQIW	PKCA	ACTA1, ACTB	VNASASS*LKK	2	542.774		4325	4661		4457		4169	4316	4661	4443	4448	4656	22.7018	23.2783	23.475	22.4378	22.5422	23.4485		2.957	2.278		2.643			0.5605	0.2192		-1.673			0.0083	0.0069
774	772	Adhesion or extracellular matrix protein	GIPC1	GIPC1	§232	PDZ domain-containing protein GIPC1 isoform 1	O14908	http://www.phosphosite.org/proteinAction.do?id=19236&showAllSites=true	36	SAGGRPGS*GPQLGTG			SAGGRPGS*GPQLGTGR	2	767.86					6200																		1.984						0.1462
775	773	Adhesion or extracellular matrix protein	GIT1; GIT1	GIT1; GIT1 iso3	§361; §374	ARF GTPase-activating protein GIT1 isoform 1	Q9Y2X7; Q59FC3	http://www.phosphosite.org/proteinAction.do?id=2645&showAllSites=true	84; 86	RQQGKSLS*SPTDNLE; RQQGKSLS*SPTDNLE			SLS*SPTDNLELSLR	2	806.385				21872		21652	21548	21508	21644	21868	21683	21689	65.4252	65.3085	65.285	65.4935	65.3998	65.3692				3.063		3.236				0.1529		-0.2683				0.014
776	774	Adhesion or extracellular matrix protein	HSPB1	HSP27	142	heat shock protein beta-1	P04792	http://www.phosphosite.org/proteinAction.do?id=989&showAllSites=true	23	SRCFTRKY*TLPPGVD			KY*TLPPGVDPTQVSSSLSPEGTLTVEAPM#PK	3	1108.21	23643						23620	23734	23870	24031			70.7815	71.1275	71.1098	71.0882			4.935						0.6639						0.0146
777	775	Adhesion or extracellular matrix protein	HSPB1	HSP27	142	heat shock protein beta-1	P04792	http://www.phosphosite.org/proteinAction.do?id=989&showAllSites=true	23	SRCFTRKY*TLPPGVD			KY*TLPPGVDPTQVSSSLSPEGTLTVEAPM#PK	3	1108.21	23620						23620	23734	23870	24031			70.7815	71.1275	71.1098	71.0882			4.709						0.6639						0
778	776	Adhesion or extracellular matrix protein	HSPB1	HSP27	§82	heat shock protein beta-1	P04792	http://www.phosphosite.org/proteinAction.do?id=989&showAllSites=true	23	RALSRQLS*SGVSEIR	Akt1, MAPKAPK2, P70S6KB, PKACA, PKCA, PKCD, PKD1, PKG1 iso2	Akt1, HSF1, HSP27, IKKA, TPM1, TRAF6, hnRNP D0	QLS*SGVSEIR	2	578.274					11257	11240	10838	10949	11211	11153	11277	11240	38.391	38.771	38.8475	38.2467	38.8623	39.0495					2.683	2.676					0.102	-0.0814
779	777	Adhesion or extracellular matrix protein	IQGAP2	IQGAP2	§16	ras GTPase-activating-like protein IQGAP2	Q13576	http://www.phosphosite.org/proteinAction.do?id=9671&showAllSites=true	181	LQRPRYGS*IVDDERL			YGS*IVDDER	2	567.229	9593	9720	10021	9963	10108	10113	9593	9784	10058	10014	10166	10149	35.4672	35.8977	35.9977	35.3965	36.1197	36.313	2.883	3.034	2.736	2.26	2.799	2.752	0.2765	0.3007	0.4811	0.1757	0.1956	0.2111	0.2341	0.2914	0.2187	0.1012
780	778	Adhesion or extracellular matrix protein	IQGAP3	IQGAP3	§1415	ras GTPase-activating-like protein IQGAP3	Q86VI3	http://www.phosphosite.org/proteinAction.do?id=15298&showAllSites=true	185	RQACTAQT*PEPLRRH			QACTAQT*PEPLR	2	726.321	7709	7825	8137	8158			7709	7871	8181	8142	8267	8312	30.7505	31.288	31.4105	30.8528	31.4597	31.8343	2.75	2.869	2.34	2.676			1.128	0.233	-0.6074	0.8381			0.1905	0.1971	0.1495	0.2559
781	779	Adhesion or extracellular matrix protein	IQGAP3	IQGAP3	§1415	ras GTPase-activating-like protein IQGAP3	Q86VI3	http://www.phosphosite.org/proteinAction.do?id=15298&showAllSites=true	185	RQACTAQT*PEPLRRH			QACTAQT*PEPLR	2	726.321				8223			7709	7871	8181	8142	8267	8312	30.7505	31.288	31.4105	30.8528	31.4597	31.8343				2.272						1.1321						0.234
782	780	Adhesion or extracellular matrix protein	ITGB1BP1	ICAP1	§34	integrin beta-1-binding protein 1 isoform 1	O14713	http://www.phosphosite.org/proteinAction.do?id=4517&showAllSites=true	22	DSSLGGLS*RSSTVAS			SVDSSLGGLS*R	2	579.264			11529				11205	11289	11529	11527		11650	39.326	39.614	39.72	39.1845		40.016			2.832						0.0676						0.2954
783	781	Adhesion or extracellular matrix protein	ITGB4; ITGB4; ITGB4	ITGB4; ITGB4 iso2; ITGB4 iso3	§1483; §1413; §1413	integrin beta-4 isoform 1 precursor	P16144; P16144-2; P16144-3	http://www.phosphosite.org/proteinAction.do?id=3871&showAllSites=true	202; 195; 201	HVPHRVLS*TSSTLTR; HVPHRVLS*TSSTLTR; HVPHRVLS*TSSTLTR			VLS*TSSTLTR	2	572.784			10716				10344	10488	10716	10679	10798	10800	37.1483	37.6213	37.6528	37.0565	37.6827	37.9163			1.978						1.0923						0.1034
784	782	Adhesion or extracellular matrix protein	ITGB4; ITGB4; ITGB4	ITGB4; ITGB4 iso2; ITGB4 iso3	§1797; §1727; §1780	integrin beta-4 isoform 1 precursor	P16144; P16144-2; P16144-3	http://www.phosphosite.org/proteinAction.do?id=3871&showAllSites=true	202; 195; 201	GSLTRHVT*QEFVSRT; GSLTRHVT*QEFVSRT; GSLTRHVT*QEFVSRT			HVT*QEFVSR	2	591.769	6919	7023	7363	7271			6931	7023	7359	7265	7380	7436	28.9158	29.2892	29.4703	28.758	29.333	29.7612	2.573	2.485	2.456	2.098			0.091	-0.22	0.3864	0.1708			0.31	0.3485	0.3191	0.2416
785	783	Adhesion or extracellular matrix protein	KIF23; KIF23	KIF23; KIF23 iso2	§911; §807	kinesin-like protein KIF23 isoform 2	Q02241; Q02241-2	http://www.phosphosite.org/proteinAction.do?id=6409&showAllSites=true	110; 98	NGSRKRRS*STVAPAQ; NGSRKRRS*STVAPAQ	AurB, PLK1; AurB, PLK1		RS*STVAPAQPDGAESEWTDVETR	3	857.045		15647	15993	16046	15993	15797	15795	15695	16026	16114	15993	15883	50.8192	50.5473	50.958	50.761	50.7938	50.5262		4.249	3.771	3.889	4.943	4.479		0.4723	-0.0143	0.4058	0.2058	0.4767		0.0423	0.0276	0.0701
786	784	Adhesion or extracellular matrix protein	KIF23; KIF23	KIF23; KIF23 iso2	§911, §912; §807, §808	kinesin-like protein KIF23 isoform 2	Q02241; Q02241-2	http://www.phosphosite.org/proteinAction.do?id=6409&showAllSites=true	110; 98	NGSRKRRS*STVAPAQ, GSRKRRSS*TVAPAQP; NGSRKRRS*STVAPAQ, GSRKRRSS*TVAPAQP	AurB, PLK1; AurB, PLK1		RRS*S*TVAPAQPDGAESEWTDVETR	3	935.734	16254	16087		16709															3.871	3.939		4.941			-1.2455	0.4898		0.2302			0.0275	0.0126		0
787	785	Adhesion or extracellular matrix protein	KIF23; KIF23	KIF23; KIF23 iso2	§911, §913; §807, §809	kinesin-like protein KIF23 isoform 2	Q02241; Q02241-2	http://www.phosphosite.org/proteinAction.do?id=6409&showAllSites=true	110; 98	NGSRKRRS*STVAPAQ, SRKRRSST*VAPAQPD; NGSRKRRS*STVAPAQ, SRKRRSST*VAPAQPD	AurB, PLK1; AurB, PLK1		RRS*ST*VAPAQPDGAESEWTDVETR	3	935.734		16133	16333	16669	16487															4.06	4.615	4.671	3.915			0.7876	0.1604	0.1355	0.3082			0.018	0.0273	0.0171
788	786	Adhesion or extracellular matrix protein	KIF23; KIF23	KIF23; KIF23 iso2	§912, §913; §808, §809	kinesin-like protein KIF23 isoform 2	Q02241; Q02241-2	http://www.phosphosite.org/proteinAction.do?id=6409&showAllSites=true	110; 98	GSRKRRSS*TVAPAQP, SRKRRSST*VAPAQPD; GSRKRRSS*TVAPAQP, SRKRRSST*VAPAQPD	PLK1; PLK1		RRSS*T*VAPAQPDGAESEWTDVETR	3	935.734			16601	16460		16333	16236	16115	16446	16423	16406	16469	51.9148	51.573	52.0158	51.7107	51.7232	51.9833			4.511	4.525		4.813			-0.7374	1.1508		1.1565			0.0382	0.0053
789	787	Adhesion or extracellular matrix protein	KIF23; KIF23	KIF23; KIF23 iso2	§912, §913; §808, §809	kinesin-like protein KIF23 isoform 2	Q02241; Q02241-2	http://www.phosphosite.org/proteinAction.do?id=6409&showAllSites=true	110; 98	GSRKRRSS*TVAPAQP, SRKRRSST*VAPAQPD; GSRKRRSS*TVAPAQP, SRKRRSST*VAPAQPD	PLK1; PLK1		RRSS*T*VAPAQPDGAESEWTDVETR	3	935.734			16545	16423		16217	16236	16115	16446	16423	16406	16469	51.9148	51.573	52.0158	51.7107	51.7232	51.9833			4.278	3.615		4.602			-0.6596	-1.2057		-0.3829			0.0023	0.0206
790	788	Adhesion or extracellular matrix protein	LAD1	LAD1	§121, §123	ladinin-1	O00515	http://www.phosphosite.org/proteinAction.do?id=8651&showAllSites=true	57	EAEEGRNS*LSPVQAT, EEGRNSLS*PVQATQK			LEAEEGRNS*LS*PVQATQK	3	706.315	9537																		2.346						3.1651						0.0445
791	789	Adhesion or extracellular matrix protein	LAD1	LAD1	§123	ladinin-1	O00515	http://www.phosphosite.org/proteinAction.do?id=8651&showAllSites=true	57	EEGRNSLS*PVQATQK			NSLS*PVQATQK	2	626.8	6901	6992	7327	7211			6952	6992	7380	7244	7401	7436	28.9663	29.3418	29.5228	28.708	29.3853	29.7612	2.74	2.751	2.862	2.763			0.098	0.2146	0.3817	0.3026			0.3142	0.2939	0.3726	0.2499
792	790	Adhesion or extracellular matrix protein	LAD1	LAD1	§19	ladinin-1	O00515	http://www.phosphosite.org/proteinAction.do?id=8651&showAllSites=true	57	SSLARQRT*LEDEEEQ			QRT*LEDEEEQER	2	821.341	5919	6054	6391	6244	6410	6472	5972	6054	6429	6281	6416	6491	26.6945	27.1913	27.3513	26.4998	27.0622	27.5573	2.307	2.535	2.554	2.432	2.409	2.289	0.143	0.2505	0.1646	0.1711	0.2718	0.4712	0.2401	0.2311	0.2166	0.2287
793	791	Adhesion or extracellular matrix protein	LAD1	LAD1	§19	ladinin-1	O00515	http://www.phosphosite.org/proteinAction.do?id=8651&showAllSites=true	57	SSLARQRT*LEDEEEQ			QRT*LEDEEEQER	3	547.897	5931	6068	6410	6261		6480	5931	6109	6429	6281	6416	6491	26.6945	27.1913	27.3513	26.4998	27.0622	27.5573	3.338	3.958	4.01	3.365		3.443	0.3345	0.446	0.3727	0.2843		0.0996	0.1248	0.1926	0.1408	0.0735
794	792	Adhesion or extracellular matrix protein	LAD1	LAD1	§38, §39	ladinin-1	O00515	http://www.phosphosite.org/proteinAction.do?id=8651&showAllSites=true	57	RRRHRNLS*STTDDEA, RRHRNLSS*TTDDEAP			NLS*S*TTDDEAPR	2	733.266		8922																		2.651						0.1052						0.0485
795	793	Adhesion or extracellular matrix protein	LAD1	LAD1	§38, §41	ladinin-1	O00515	http://www.phosphosite.org/proteinAction.do?id=8651&showAllSites=true	57	RRRHRNLS*STTDDEA, HRNLSSTT*DDEAPRL			NLS*STT*DDEAPR	2	733.266	6672	6795					6685	6795	7149	7013		7206	28.3435	28.7735	28.9935	28.1762		29.2173	3.625	3.288					0.1921	0.254					0.0645	0.0827
796	794	Adhesion or extracellular matrix protein	LAD1	LAD1	§385	ladinin-1	O00515	http://www.phosphosite.org/proteinAction.do?id=8651&showAllSites=true	57	MKPKKENS*ETTLTRS			KENS*ETTLTR	2	629.787		4601	4937	4751			4458	4601	4950	4758			23.32	23.8987	24.0975	23.1133				2.478	2.221	2.262				-0.2624	-0.0706	0.2571				0.1011	0.0641	0.1652
797	795	Adhesion or extracellular matrix protein	LAD1	LAD1	§394	ladinin-1	O00515	http://www.phosphosite.org/proteinAction.do?id=8651&showAllSites=true	57	TTLTRSAS*MKLPDNT			ENSETTLTRSAS*M#KLPDNTVK	3	806.712		9729					9633	9784			10187		35.4672	35.8977			36.1725			2.897						-0.1273						0.1329
798	796	Adhesion or extracellular matrix protein	LAD1	LAD1	§394	ladinin-1	O00515	http://www.phosphosite.org/proteinAction.do?id=8651&showAllSites=true	57	TTLTRSAS*MKLPDNT			SAS*MKLPDNTVK	2	685.823	9773	9869	10080	10057			9772	9868	10173	10057	10271	10245	35.7237	36.1	36.2897	35.6488	36.3885	36.555	2.094	1.948	1.901	1.887			0.152	0.1851	0.0888	0.0429			0.013	0.0063	0.0072	0.0115
799	797	Adhesion or extracellular matrix protein	LAD1	LAD1	§394	ladinin-1	O00515	http://www.phosphosite.org/proteinAction.do?id=8651&showAllSites=true	57	TTLTRSAS*MKLPDNT			SAS*MKLPDNTVK	2	685.823	9565	9660		10262			9772	9868	10173	10057	10271	10245	35.7237	36.1	36.2897	35.6488	36.3885	36.555	1.893	1.743		2.236			0.1598	0.1192		0.0822			0.0183	0.0195		0.0849
800	798	Adhesion or extracellular matrix protein	LAD1	LAD1	§394	ladinin-1	O00515	http://www.phosphosite.org/proteinAction.do?id=8651&showAllSites=true	57	TTLTRSAS*MKLPDNT			SAS*MKLPDNTVK	3	457.551	9690	9785		10059			9690	9868	10173	10117	10250	10225	35.7237	36.1	36.2897	35.6488	36.334	36.5035	1.989	2.065		2.254			0.1468	0.1246		-0.1303			0.053	0.0125		0.2008
801	799	Adhesion or extracellular matrix protein	LAD1	LAD1	§394	ladinin-1	O00515	http://www.phosphosite.org/proteinAction.do?id=8651&showAllSites=true	57	TTLTRSAS*MKLPDNT			SAS*M#KLPDNTVK	2	693.82	9151	9813	6576	10024			9151	9511	9728	9681		9680	34.8097	35.2357	35.172	34.5723		35.1517	2.092	2.499	2.066	2.03			0.2147	0.5796	0.3271	0.1361			0.0099	0.0109	0.0087	0.0356
802	800	Adhesion or extracellular matrix protein	LAD1	LAD1	§394	ladinin-1	O00515	http://www.phosphosite.org/proteinAction.do?id=8651&showAllSites=true	57	TTLTRSAS*MKLPDNT			SAS*M#KLPDNTVK	2	693.82		9503					9151	9511	9728	9681		9680	34.8097	35.2357	35.172	34.5723		35.1517		2.272						0.1414						0.0138
803	801	Adhesion or extracellular matrix protein	LAD1	LAD1	§394	ladinin-1	O00515	http://www.phosphosite.org/proteinAction.do?id=8651&showAllSites=true	57	TTLTRSAS*MKLPDNT			SAS*M#KLPDNTVK	2	693.82		6553					9151	9511	9728	9681		9680	34.8097	35.2357	35.172	34.5723		35.1517		1.953						1.4367						0.0213
804	802	Adhesion or extracellular matrix protein	LAD1	LAD1	§41	ladinin-1	O00515	http://www.phosphosite.org/proteinAction.do?id=8651&showAllSites=true	57	HRNLSSTT*DDEAPRL			NLSSTT*DDEAPR	2	693.283	5857	6010	6332	6182			5867	6010	6345	6176	7275	7332	26.456	27.049	27.1658	26.2635	29.081	29.5048	3.566	3.874	3.155	3.393			-1.3872	-0.7532	-3.3776	-1.4445			0.1182	0.1083	0.0984	0.0838
805	803	Adhesion or extracellular matrix protein	LAD1	LAD1	§64	ladinin-1	O00515	http://www.phosphosite.org/proteinAction.do?id=8651&showAllSites=true	57	SASERLPS*VEEAEVP			LPS*VEEAEVPK	2	639.305	13970	14016	14184	14320		14207	14053	14016	14246	14381	14348	14226	46.4232	46.5335	46.3813	46.3622	46.534	46.3772	2.827	3.175	2.564	2.838		2.692	-0.0144	0.0904	-0.0001	-0.0942		-0.7341	0.3809	0.3675	0.2797	0.3438
806	804	Adhesion or extracellular matrix protein	LAD1	LAD1	§64	ladinin-1	O00515	http://www.phosphosite.org/proteinAction.do?id=8651&showAllSites=true	57	SASERLPS*VEEAEVP			LPS*VEEAEVPKPLPPASK	2	984.508	16071	16011	16164	16465			15869	15926	16215	16366	16301	16114	51.4505	51.1195	51.4337	51.395	51.4655	51.1025	3.546	3.063	4.279	3.304			0.1164	0.2423	-0.2044	-0.1769			0.238	0.0677	0.23	0.1678
807	805	Adhesion or extracellular matrix protein	LAD1	LAD1	§64	ladinin-1	O00515	http://www.phosphosite.org/proteinAction.do?id=8651&showAllSites=true	57	SASERLPS*VEEAEVP			LPS*VEEAEVPKPLPPASK	2	984.508	16330	15810	16370	16257			15869	15926	16215	16366	16301	16114	51.4505	51.1195	51.4337	51.395	51.4655	51.1025	3.404	3.343	3.001	3.704			-0.1165	0.0063	0.1544	-0.7448			0.2103	0.1668	0.1576	0.304
808	806	Adhesion or extracellular matrix protein	LAD1	LAD1	§64	ladinin-1	O00515	http://www.phosphosite.org/proteinAction.do?id=8651&showAllSites=true	57	SASERLPS*VEEAEVP			LPS*VEEAEVPKPLPPASK	2	984.508	15869	16273		16720			15869	15926	16215	16366	16301	16114	51.4505	51.1195	51.4337	51.395	51.4655	51.1025	3.469	2.977		2.084			-0.1663	-0.1657		0.6326			0.3064	0.2509		0.0523
809	807	Adhesion or extracellular matrix protein	LAD1	LAD1	§64	ladinin-1	O00515	http://www.phosphosite.org/proteinAction.do?id=8651&showAllSites=true	57	SASERLPS*VEEAEVP			LPS*VEEAEVPKPLPPASK	2	984.508	16566	16575					15869	15926	16215	16366	16301	16114	51.4505	51.1195	51.4337	51.395	51.4655	51.1025	3.859	3.089					0.3853	1.0693					0.2118	0.1425
810	808	Adhesion or extracellular matrix protein	LAD1	LAD1	§64	ladinin-1	O00515	http://www.phosphosite.org/proteinAction.do?id=8651&showAllSites=true	57	SASERLPS*VEEAEVP			LPS*VEEAEVPKPLPPASK	2	984.508	16550						15869	15926	16215	16366	16301	16114	51.4505	51.1195	51.4337	51.395	51.4655	51.1025	3.361						0.432						0.3527
811	809	Adhesion or extracellular matrix protein	LAD1	LAD1	§64	ladinin-1	O00515	http://www.phosphosite.org/proteinAction.do?id=8651&showAllSites=true	57	SASERLPS*VEEAEVP			LPS*VEEAEVPKPLPPASK	3	656.674	16027	15969	16343	16431	16199	16058	15823	15926	16236	16303	16259	16072	51.3512	51.1195	51.4862	51.2378	51.3667	50.9965	3.446	4.42	4.045	4.028	3.087	2.477	0.4062	0.417	0.3427	0.5094	0.122	0.6011	0.3023	0.391	0.3532	0.3732
812	810	Adhesion or extracellular matrix protein	LAD1	LAD1	§64	ladinin-1	O00515	http://www.phosphosite.org/proteinAction.do?id=8651&showAllSites=true	57	SASERLPS*VEEAEVP			LPS*VEEAEVPKPLPPASK	3	656.674	16237	16179	16133	16221		16293	15823	15926	16236	16303	16259	16072	51.3512	51.1195	51.4862	51.2378	51.3667	50.9965	3.184	2.883	3.148	2.83		2.695	0.4099	0.3675	0.4404	0.5287		0.9165	0.2917	0.3097	0.3586	0.2786
813	811	Adhesion or extracellular matrix protein	LAD1	LAD1	§64	ladinin-1	O00515	http://www.phosphosite.org/proteinAction.do?id=8651&showAllSites=true	57	SASERLPS*VEEAEVP			LPS*VEEAEVPKPLPPASK	3	656.674	15823	15760	16556	16646			15823	15926	16236	16303	16259	16072	51.3512	51.1195	51.4862	51.2378	51.3667	50.9965	2.623	2.853	2.836	2.758			0.4078	0.4092	0.4681	0.7756			0.0278	0.219	0.0872	0.2481
814	812	Adhesion or extracellular matrix protein	LAD1	LAD1	§64	ladinin-1	O00515	http://www.phosphosite.org/proteinAction.do?id=8651&showAllSites=true	57	SASERLPS*VEEAEVP			LPS*VEEAEVPKPLPPASK	3	656.674	17134	16872					15823	15926	16236	16303	16259	16072	51.3512	51.1195	51.4862	51.2378	51.3667	50.9965	2.467	2.791					0.7912	0.1364					0.2455	0.2316
815	813	Adhesion or extracellular matrix protein	LAD1	LAD1	§64	ladinin-1	O00515	http://www.phosphosite.org/proteinAction.do?id=8651&showAllSites=true	57	SASERLPS*VEEAEVP			LPS*VEEAEVPKPLPPASK	3	656.674		17088					15823	15926	16236	16303	16259	16072	51.3512	51.1195	51.4862	51.2378	51.3667	50.9965		2.877						0.4625						0.2415
816	814	Adhesion or extracellular matrix protein	LAD1	LAD1	§64	ladinin-1	O00515	http://www.phosphosite.org/proteinAction.do?id=8651&showAllSites=true	57	SASERLPS*VEEAEVP			LPS*VEEAEVPKPLPPASKDEDEDIQSILR	3	1094.54	23200	23250	23460	23833			23291	23445	23534	23758	23563		69.9592	70.2422	70.2368	70.3913	70.0915		3.843	3.571	3.868	4.493			-0.1157	-0.047	0.111	-0.4155			0.3562	0.2546	0.3847	0.4017
817	815	Adhesion or extracellular matrix protein	LAD1	LAD1	§64	ladinin-1	O00515	http://www.phosphosite.org/proteinAction.do?id=8651&showAllSites=true	57	SASERLPS*VEEAEVP			LPS*VEEAEVPKPLPPASKDEDEDIQSILR	3	1094.54	23633	23675	23691	23649			23291	23445	23534	23758	23563		69.9592	70.2422	70.2368	70.3913	70.0915		3.872	3.641	3.188	4.301			0.5745	-0.1975	-1.0194	0.2031			0.2431	0.3445	0.0905	0.4387
818	816	Adhesion or extracellular matrix protein	LAD1	LAD1	§64	ladinin-1	O00515	http://www.phosphosite.org/proteinAction.do?id=8651&showAllSites=true	57	SASERLPS*VEEAEVP			LPS*VEEAEVPKPLPPASKDEDEDIQSILR	3	1094.54	23398	23445	23536	23681			23291	23445	23534	23758	23563		69.9592	70.2422	70.2368	70.3913	70.0915		3.422	3.955	3.921	3.265			0.1649	0.295	0.8049	0.0947			0.3013	0.3307	0.344	0.2886
819	817	Adhesion or extracellular matrix protein	LAD1	LAD1	§64	ladinin-1	O00515	http://www.phosphosite.org/proteinAction.do?id=8651&showAllSites=true	57	SASERLPS*VEEAEVP			LPS*VEEAEVPKPLPPASKDEDEDIQSILR	3	1094.54	23705			23855			23291	23445	23534	23758	23563		69.9592	70.2422	70.2368	70.3913	70.0915		2.92			2.674			1.6457			-0.4178			0.1784			0.1296
820	818	Adhesion or extracellular matrix protein	LAD1	LAD1	§64	ladinin-1	O00515	http://www.phosphosite.org/proteinAction.do?id=8651&showAllSites=true	57	SASERLPS*VEEAEVP			LPS*VEEAEVPKPLPPASKDEDEDIQSILR	3	1094.54				23913			23291	23445	23534	23758	23563		69.9592	70.2422	70.2368	70.3913	70.0915					3.903						-0.9496						0.2182
821	819	Adhesion or extracellular matrix protein	LAD1	LAD1	§64	ladinin-1	O00515	http://www.phosphosite.org/proteinAction.do?id=8651&showAllSites=true	57	SASERLPS*VEEAEVP			LPS*VEEAEVPKPLPPASKDEDEDIQSILR	4	821.16	23231	23487	23494	23676			23231	23377	23534	23779	23605	23642	69.9592	70.1895	70.2368	70.4422	70.1982	70.463	3.918	3.512	3.85	4.942			0.1936	0.4052	-0.0861	-0.07			0.2133	0.1078	0.3354	0.43
822	820	Adhesion or extracellular matrix protein	LAD1	LAD1	§64	ladinin-1	O00515	http://www.phosphosite.org/proteinAction.do?id=8651&showAllSites=true	57	SASERLPS*VEEAEVP			LPS*VEEAEVPKPLPPASKDEDEDIQSILR	4	821.16	23440	23273	23704	23907			23231	23377	23534	23779	23605	23642	69.9592	70.1895	70.2368	70.4422	70.1982	70.463	2.93	4.036	3.07	3.323			0.289	0.4024	0.2027	0.4682			0.004	0.2864	0.0391	0.2632
823	821	Adhesion or extracellular matrix protein	LAD1	LAD1	§64	ladinin-1	O00515	http://www.phosphosite.org/proteinAction.do?id=8651&showAllSites=true	57	SASERLPS*VEEAEVP			LPS*VEEAEVPKPLPPASKDEDEDIQSILR	4	821.16	23651						23231	23377	23534	23779	23605	23642	69.9592	70.1895	70.2368	70.4422	70.1982	70.463	3.165						0.3636						0.0131
824	822	Adhesion or extracellular matrix protein	LASP1	Lasp-1	§146	LIM and SH3 domain protein 1	Q14847	http://www.phosphosite.org/proteinAction.do?id=2535&showAllSites=true	30	MEPERRDS*QDGSSYR	PKACA, PKG1, PKG1 iso2, PKG2, PPP3CA	LPP, zyxin	MGPSGGEGMEPERRDS*QDGSSYR	3	855.676		7806				8202	7664	7850	8101	8121	8309	8249	30.7505	31.2385	31.2162	30.8035	31.5622	31.6853		2.689				2.78		0.393				0.1617		0.2113
825	823	Adhesion or extracellular matrix protein	LASP1	Lasp-1	§146	LIM and SH3 domain protein 1	Q14847	http://www.phosphosite.org/proteinAction.do?id=2535&showAllSites=true	30	MEPERRDS*QDGSSYR	PKACA, PKG1, PKG1 iso2, PKG2, PPP3CA	LPP, zyxin	MGPSGGEGMEPERRDS*QDGSSYR	3	855.676						8191	7664	7850	8101	8121	8309	8249	30.7505	31.2385	31.2162	30.8035	31.5622	31.6853						2.852						0.1726
826	824	Adhesion or extracellular matrix protein	LASP1	Lasp-1	§146	LIM and SH3 domain protein 1	Q14847	http://www.phosphosite.org/proteinAction.do?id=2535&showAllSites=true	30	MEPERRDS*QDGSSYR	PKACA, PKG1, PKG1 iso2, PKG2, PPP3CA	LPP, zyxin	RDS*QDGSSYR	2	625.744		3928					3712	3938	4282	4065	4081	4234	21.6952	22.4825	22.671	21.6442	21.7492	22.5608		2.036						0.0481						0.1666
827	825	Adhesion or extracellular matrix protein	LIMA1; LIMA1	eplin; eplin iso4	§15; §15	LIM domain and actin-binding protein 1 isoform a	Q9UHB6; Q9UHB6-4	http://www.phosphosite.org/proteinAction.do?id=4593&showAllSites=true	85; 85	RRQWTSLS*LRVTAKE; RRQWTSLS*LRVTAKE			QWTSLS*LR	2	535.755				18467		18288	18083	18087	18263	18361	18229	18182	56.5793	56.2645	56.6532	56.4715	56.3188	56.3412				1.881		2.01				0.2699		0.2982				0.1107
828	826	Adhesion or extracellular matrix protein	LIMA1; LIMA1	eplin; eplin iso4	§57; §57	LIM domain and actin-binding protein 1 isoform a	Q9UHB6; Q9UHB6-4	http://www.phosphosite.org/proteinAction.do?id=4593&showAllSites=true	85; 85	MEKKRSNT*ENLSQHF; MEKKRSNT*ENLSQHF			SNT*ENLSQHFR	3	471.537	9694		10085		10214		9730	9847	10085	10077	10250	10225	35.6198	36.0507	36.1443	35.5472	36.334	36.5035	2.2		2.491		1.682		0.5399		-0.1879		-0.0694		0.1859		0.1958
829	827	Adhesion or extracellular matrix protein	LIMD1	LIMD1	§314	LIM domain-containing protein 1	Q9UGP4	http://www.phosphosite.org/proteinAction.do?id=5469&showAllSites=true	72	RQGGLPRS*NSGLGGE			S*NSGLGGEVSGVMSK	2	744.824			16483																		2.824						-1.3485						0.003
830	828	Adhesion or extracellular matrix protein	LIMD1	LIMD1	§316	LIM domain-containing protein 1	Q9UGP4	http://www.phosphosite.org/proteinAction.do?id=5469&showAllSites=true	72	GGLPRSNS*GLGGEVS			SNS*GLGGEVSGVMSK	2	744.824					16482	16314	16236	16157	16446	16555	16490	16314	51.9148	51.6765	52.0158	51.8668	51.927	51.6728					3.782	3.446					-0.0645	0.2134
831	829	Adhesion or extracellular matrix protein	LMNB2; LMNB2	Lamin B2; Lamin B2 iso5	§296; §316	lamin-B2	Q03252; J9JID7	http://www.phosphosite.org/proteinAction.do?id=6941&showAllSites=true	68; 70	EARMRLES*LSYQLSG; EARMRLES*LSYQLSG			LES*LSYQLSGLQK	2	773.382	21151	21100	21311	21556	21403	21335	21191	21151	21311	21574	21442	21395	64.4928	64.3607	64.5237	64.723	64.5758	64.5972	2.923	3.083	3.072	3.293	3.371	3.375	1.0638	1.0815	0.8101	0.4787	0.6578	0.9016	0.1896	0.1099	0.1359	0.193
832	830	Adhesion or extracellular matrix protein	LMNB2; LMNB2	Lamin B2; Lamin B2 iso5	§296; §316	lamin-B2	Q03252; J9JID7	http://www.phosphosite.org/proteinAction.do?id=6941&showAllSites=true	68; 70	EARMRLES*LSYQLSG; EARMRLES*LSYQLSG			LES*LSYQLSGLQK	3	515.923				21569			21212	21130	21350	21569	21463	21374	64.548	64.3078	64.5237	64.723	64.6315	64.54				3.418						-0.2202						0.0027
833	831	Adhesion or extracellular matrix protein	LMNB2; LMNB2	Lamin B2; Lamin B2 iso5	§298; §318	lamin-B2	Q03252; J9JID7	http://www.phosphosite.org/proteinAction.do?id=6941&showAllSites=true	68; 70	RMRLESLS*YQLSGLQ; RMRLESLS*YQLSGLQ			LESLS*YQLSGLQK	3	515.923	21210				21432	21388													2.928				3.647	3.14	-0.2153				0.2633	0.5799	0.043
834	832	Adhesion or extracellular matrix protein	LRRFIP1; LRRFIP1	LRRFIP1; LRRFIP1 iso4	§120; §248	leucine-rich repeat flightless-interacting protein 1 isoform 1	Q32MZ4; Q32MZ4-4	http://www.phosphosite.org/proteinAction.do?id=5329&showAllSites=true	89; 73	GTSSRRGS*GDTSISI; GTSSRRGS*GDTSISI			GS*GDTSISIDTEASIR	2	844.872			38412																		2.072						2.3392						0.1623
835	833	Adhesion or extracellular matrix protein	LRRFIP1; LRRFIP1	LRRFIP1; LRRFIP1 iso4	§120; §248	leucine-rich repeat flightless-interacting protein 1 isoform 1	Q32MZ4; Q32MZ4-4	http://www.phosphosite.org/proteinAction.do?id=5329&showAllSites=true	89; 73	GTSSRRGS*GDTSISI; GTSSRRGS*GDTSISI			RGS*GDTSISIDTEASIR	2	922.923	14489	13971	14548	14675	14238	14137	14137	14057	14309	14466	14432	14394	46.6392	46.4798	46.5443	46.7137	46.748	46.7988	2.522	3.827	3.404	3.865	3.526	3.731	-0.6056	0.5649	0.5084	-0.0615	0.3695	0.8908	0.1838	0.1155	0.1934	0.1929
836	834	Adhesion or extracellular matrix protein	LRRFIP1; LRRFIP1	LRRFIP1; LRRFIP1 iso4	§120; §248	leucine-rich repeat flightless-interacting protein 1 isoform 1	Q32MZ4; Q32MZ4-4	http://www.phosphosite.org/proteinAction.do?id=5329&showAllSites=true	89; 73	GTSSRRGS*GDTSISI; GTSSRRGS*GDTSISI			RGS*GDTSISIDTEASIR	2	922.923	14303	14167	14337	14466	14434	14339	14137	14057	14309	14466	14432	14394	46.6392	46.4798	46.5443	46.7137	46.748	46.7988	3.167	3.12	3.421	3.48	3.439	3.495	-0.4575	1.482	-0.0199	0.2652	-0.2025	0.2095	0.2276	0.1675	0.1504	0.2291
837	835	Adhesion or extracellular matrix protein	LRRFIP1; LRRFIP1	LRRFIP1; LRRFIP1 iso4	§120; §248	leucine-rich repeat flightless-interacting protein 1 isoform 1	Q32MZ4; Q32MZ4-4	http://www.phosphosite.org/proteinAction.do?id=5329&showAllSites=true	89; 73	GTSSRRGS*GDTSISI; GTSSRRGS*GDTSISI			RGS*GDTSISIDTEASIR	2	922.923		14556	14139	14271	14653	14791	14137	14057	14309	14466	14432	14394	46.6392	46.4798	46.5443	46.7137	46.748	46.7988		3.247	3.101	3.203	3.676	3.152		0.1687	0.3272	0.3712	0.3587	0.3167		0.1864	0.186	0.1807
838	836	Adhesion or extracellular matrix protein	LRRFIP1; LRRFIP1	LRRFIP1; LRRFIP1 iso4	§120; §248	leucine-rich repeat flightless-interacting protein 1 isoform 1	Q32MZ4; Q32MZ4-4	http://www.phosphosite.org/proteinAction.do?id=5329&showAllSites=true	89; 73	GTSSRRGS*GDTSISI; GTSSRRGS*GDTSISI			RGS*GDTSISIDTEASIR	2	922.923		38144	14756	14882	14910	14556	14137	14057	14309	14466	14432	14394	46.6392	46.4798	46.5443	46.7137	46.748	46.7988		2.43	3.038	3.336	3.61	3.227		2.1759	1.1402	0.8811	-0.3074	-0.3801		0.2516	0.172	0.2079
839	837	Adhesion or extracellular matrix protein	LRRFIP1; LRRFIP1	LRRFIP1; LRRFIP1 iso4	§120; §248	leucine-rich repeat flightless-interacting protein 1 isoform 1	Q32MZ4; Q32MZ4-4	http://www.phosphosite.org/proteinAction.do?id=5329&showAllSites=true	89; 73	GTSSRRGS*GDTSISI; GTSSRRGS*GDTSISI			RGS*GDTSISIDTEASIR	2	922.923			15547	15860	15144	38441	14137	14057	14309	14466	14432	14394	46.6392	46.4798	46.5443	46.7137	46.748	46.7988			3.286	2.832	2.953	2.803			0.8841	-0.0032	0.4794	-0.017			0.1402	0.1086
840	838	Adhesion or extracellular matrix protein	LRRFIP1; LRRFIP1	LRRFIP1; LRRFIP1 iso4	§120; §248	leucine-rich repeat flightless-interacting protein 1 isoform 1	Q32MZ4; Q32MZ4-4	http://www.phosphosite.org/proteinAction.do?id=5329&showAllSites=true	89; 73	GTSSRRGS*GDTSISI; GTSSRRGS*GDTSISI			RGS*GDTSISIDTEASIR	2	922.923			14977	15170	15331	15709	14137	14057	14309	14466	14432	14394	46.6392	46.4798	46.5443	46.7137	46.748	46.7988			3.267	3.284	2.352	2.62			-1.4489	-0.2517	-0.9427	1.3569			0.3095	0.2421
841	839	Adhesion or extracellular matrix protein	LRRFIP1; LRRFIP1	LRRFIP1; LRRFIP1 iso4	§120; §248	leucine-rich repeat flightless-interacting protein 1 isoform 1	Q32MZ4; Q32MZ4-4	http://www.phosphosite.org/proteinAction.do?id=5329&showAllSites=true	89; 73	GTSSRRGS*GDTSISI; GTSSRRGS*GDTSISI			RGS*GDTSISIDTEASIR	2	922.923			15751	15753			14137	14057	14309	14466	14432	14394	46.6392	46.4798	46.5443	46.7137	46.748	46.7988			2.51	2.861					0.5598	0.5842					0.1525	0.14
842	840	Adhesion or extracellular matrix protein	LRRFIP1; LRRFIP1	LRRFIP1; LRRFIP1 iso4	§120; §248	leucine-rich repeat flightless-interacting protein 1 isoform 1	Q32MZ4; Q32MZ4-4	http://www.phosphosite.org/proteinAction.do?id=5329&showAllSites=true	89; 73	GTSSRRGS*GDTSISI; GTSSRRGS*GDTSISI			RGS*GDTSISIDTEASIR	2	922.923			15336	38563			14137	14057	14309	14466	14432	14394	46.6392	46.4798	46.5443	46.7137	46.748	46.7988			2.731	1.925					1.9308	0.8801					0.171	0.1751
843	841	Adhesion or extracellular matrix protein	LRRFIP1; LRRFIP1	LRRFIP1; LRRFIP1 iso4	§120; §248	leucine-rich repeat flightless-interacting protein 1 isoform 1	Q32MZ4; Q32MZ4-4	http://www.phosphosite.org/proteinAction.do?id=5329&showAllSites=true	89; 73	GTSSRRGS*GDTSISI; GTSSRRGS*GDTSISI			RGS*GDTSISIDTEASIR	2	922.923			38394				14137	14057	14309	14466	14432	14394	46.6392	46.4798	46.5443	46.7137	46.748	46.7988			2.563						1.7474						0.1021
844	842	Adhesion or extracellular matrix protein	LRRFIP1; LRRFIP1	LRRFIP1; LRRFIP1 iso4	§120; §248	leucine-rich repeat flightless-interacting protein 1 isoform 1	Q32MZ4; Q32MZ4-4	http://www.phosphosite.org/proteinAction.do?id=5329&showAllSites=true	89; 73	GTSSRRGS*GDTSISI; GTSSRRGS*GDTSISI			RGS*GDTSISIDTEASIR	2	922.923			37945				14137	14057	14309	14466	14432	14394	46.6392	46.4798	46.5443	46.7137	46.748	46.7988			2.331						2.1193						0.2348
845	843	Adhesion or extracellular matrix protein	LRRFIP1; LRRFIP1	LRRFIP1; LRRFIP1 iso4	§120; §248	leucine-rich repeat flightless-interacting protein 1 isoform 1	Q32MZ4; Q32MZ4-4	http://www.phosphosite.org/proteinAction.do?id=5329&showAllSites=true	89; 73	GTSSRRGS*GDTSISI; GTSSRRGS*GDTSISI			RGS*GDTSISIDTEASIR	2	922.923			37830				14137	14057	14309	14466	14432	14394	46.6392	46.4798	46.5443	46.7137	46.748	46.7988			2.203						2.3754						0.2336
846	844	Adhesion or extracellular matrix protein	LRRFIP1; LRRFIP1	LRRFIP1; LRRFIP1 iso4	§120; §248	leucine-rich repeat flightless-interacting protein 1 isoform 1	Q32MZ4; Q32MZ4-4	http://www.phosphosite.org/proteinAction.do?id=5329&showAllSites=true	89; 73	GTSSRRGS*GDTSISI; GTSSRRGS*GDTSISI			RGS*GDTSISIDTEASIR	3	615.618	14333	14383	14522	14649	14217	14528													3.901	3.329	4.051	4.405	3.023	3.902	0.0117	0.442	0.5214	0.2167	0.4566	0.2441	0.0316	0.0871	0.0419	0.0198
847	845	Adhesion or extracellular matrix protein	LRRFIP1; LRRFIP1	LRRFIP1; LRRFIP1 iso4	§120; §248	leucine-rich repeat flightless-interacting protein 1 isoform 1	Q32MZ4; Q32MZ4-4	http://www.phosphosite.org/proteinAction.do?id=5329&showAllSites=true	89; 73	GTSSRRGS*GDTSISI; GTSSRRGS*GDTSISI			RGS*GDTSISIDTEASIR	3	615.618		37277	14778	14244		37421														2.973	3.633	3.463		3.183		1.8662	0.6056	0.6589		1.4584		0.0727	0.0068	0.0302
848	846	Adhesion or extracellular matrix protein	LRRFIP1; LRRFIP1	LRRFIP1; LRRFIP1 iso4	§120; §248	leucine-rich repeat flightless-interacting protein 1 isoform 1	Q32MZ4; Q32MZ4-4	http://www.phosphosite.org/proteinAction.do?id=5329&showAllSites=true	89; 73	GTSSRRGS*GDTSISI; GTSSRRGS*GDTSISI			RGS*GDTSISIDTEASIR	3	615.618			14111																		3.938						0.6788						0.0213
849	847	Adhesion or extracellular matrix protein	LRRFIP1; LRRFIP1	LRRFIP1; LRRFIP1 iso4	§120; §248	leucine-rich repeat flightless-interacting protein 1 isoform 1	Q32MZ4; Q32MZ4-4	http://www.phosphosite.org/proteinAction.do?id=5329&showAllSites=true	89; 73	GTSSRRGS*GDTSISI; GTSSRRGS*GDTSISI			RGS*GDTSISIDTEASIR	3	615.618			37477																		3.327						1.5344						0.0099
850	848	Adhesion or extracellular matrix protein	LRRFIP1; LRRFIP1	LRRFIP1; LRRFIP1 iso4	§124; §252	leucine-rich repeat flightless-interacting protein 1 isoform 1	Q32MZ4; Q32MZ4-4	http://www.phosphosite.org/proteinAction.do?id=5329&showAllSites=true	89; 73	RRGSGDTS*ISIDTEA; RRGSGDTS*ISIDTEA			RGSGDTS*ISIDTEASIR	3	615.618	14119	14166	14312	14905	14629	14312													3.255	3.995	4.55	3.64	4.426	4.378	0.4898	0.4423	0.2925	0.4721	0.5381	0.1693	0.0034	0.0165	0.0238	0.041
851	849	Adhesion or extracellular matrix protein	LRRFIP1; LRRFIP1	LRRFIP1; LRRFIP1 iso4	§124; §252	leucine-rich repeat flightless-interacting protein 1 isoform 1	Q32MZ4; Q32MZ4-4	http://www.phosphosite.org/proteinAction.do?id=5329&showAllSites=true	89; 73	RRGSGDTS*ISIDTEA; RRGSGDTS*ISIDTEA			RGSGDTS*ISIDTEASIR	3	615.618	13922		37720	38056	14922	14778													2.839		2.955	3.22	3.265	4.048	4.6338		0.8655	0.4528	0.0853	0.7123	0.0158		0.0234	0.0227
852	850	Adhesion or extracellular matrix protein	LRRFIP1; LRRFIP1	LRRFIP1; LRRFIP1 iso4	§124; §252	leucine-rich repeat flightless-interacting protein 1 isoform 1	Q32MZ4; Q32MZ4-4	http://www.phosphosite.org/proteinAction.do?id=5329&showAllSites=true	89; 73	RRGSGDTS*ISIDTEA; RRGSGDTS*ISIDTEA			RGSGDTS*ISIDTEASIR	3	615.618			38386			14110															4.041			3.66			1.0171			0.3508			0.0073
853	851	Adhesion or extracellular matrix protein	LRRFIP1; LRRFIP1	LRRFIP1; LRRFIP1 iso4	§126; §254	leucine-rich repeat flightless-interacting protein 1 isoform 1	Q32MZ4; Q32MZ4-4	http://www.phosphosite.org/proteinAction.do?id=5329&showAllSites=true	89; 73	GSGDTSIS*IDTEASI; GSGDTSIS*IDTEASI			RGSGDTSIS*IDTEASIR	2	922.923				37963																		2.293						1.7426						0.1357
854	852	Adhesion or extracellular matrix protein	MACF1; MACF1	ACF7; ACF7 iso2	§1376; §1376	microtubule-actin cross-linking factor 1 isoform a	Q9UPN3; Q9UPN3-2	http://www.phosphosite.org/proteinAction.do?id=9135&showAllSites=true	838; 620	GKRRRMLS*SSDAITQ; GKRRRMLS*SSDAITQ			MLS*SSDAITQEFMDLR	2	962.415	31045						31045	31104				31433	91.4962	91.5167				91.7447	4.506						-0.052						0.0909
855	853	Adhesion or extracellular matrix protein	MACF1; MACF1	ACF7; ACF7 iso2	§1376; §1376	microtubule-actin cross-linking factor 1 isoform a	Q9UPN3; Q9UPN3-2	http://www.phosphosite.org/proteinAction.do?id=9135&showAllSites=true	838; 620	GKRRRMLS*SSDAITQ; GKRRRMLS*SSDAITQ			MLS*SSDAITQEFM#DLR	2	970.413	28250	28272					28289	28272			28561		83.5333	83.4398			83.5008		3.497	4.035					0.6103	-0.672					0.0524	0.081
856	854	Adhesion or extracellular matrix protein	MACF1; MACF1	ACF7; ACF7 iso2	§1376; §1376	microtubule-actin cross-linking factor 1 isoform a	Q9UPN3; Q9UPN3-2	http://www.phosphosite.org/proteinAction.do?id=9135&showAllSites=true	838; 620	GKRRRMLS*SSDAITQ; GKRRRMLS*SSDAITQ			M#LS*SSDAITQEFMDLR	2	970.413	28819	28818																	4.511	3.725					-0.9642	-0.7127					0.1028	0.1075
857	855	Adhesion or extracellular matrix protein	MACF1; MACF1	ACF7; ACF7 iso2	§1376; §1376	microtubule-actin cross-linking factor 1 isoform a	Q9UPN3; Q9UPN3-2	http://www.phosphosite.org/proteinAction.do?id=9135&showAllSites=true	838; 620	GKRRRMLS*SSDAITQ; GKRRRMLS*SSDAITQ			M#LS*SSDAITQEFM#DLR	2	978.41	25907	25946					25979	25946			26272		77.2192	77.2222			77.3098		4.052	4.008					-1.296	-1.2937					0.0991	0.0721
858	856	Adhesion or extracellular matrix protein	MACF1; MACF1	ACF7; ACF7 iso2	§1376; §1376	microtubule-actin cross-linking factor 1 isoform a	Q9UPN3; Q9UPN3-2	http://www.phosphosite.org/proteinAction.do?id=9135&showAllSites=true	838; 620	GKRRRMLS*SSDAITQ; GKRRRMLS*SSDAITQ			M#LS*SSDAITQEFM#DLR	3	652.609	25925						25925	25960			26209	26246	77.1618	77.1082			77.1347	77.4097	3.584						0.2624						0.0217
859	857	Adhesion or extracellular matrix protein	MACF1; MACF1	ACF7; ACF7 iso2	§1377; §1377	microtubule-actin cross-linking factor 1 isoform a	Q9UPN3; Q9UPN3-2	http://www.phosphosite.org/proteinAction.do?id=9135&showAllSites=true	838; 620	KRRRMLSS*SDAITQE; KRRRMLSS*SDAITQE			M#LSS*SDAITQEFM#DLR	3	652.609		25953																		3.534						0.3041						0.0499
860	858	Adhesion or extracellular matrix protein	MACF1; MACF1	ACF7; ACF7 iso2	§4836; §2769	microtubule-actin cross-linking factor 1 isoform a	Q9UPN3; Q9UPN3-2	http://www.phosphosite.org/proteinAction.do?id=9135&showAllSites=true	838; 620	AKLERLQS*QLQENEE; AKLERLQS*QLQENEE			LQS*QLQENEEFQK	2	850.88	12887	12891	13099	13212	13148	13075	12919	12923	13133	13247	13214	13075	43.5943	43.6573	43.5933	43.5125	43.6778	43.6725	3.978	4.218	4.429	4.239	4.308	4.567	-0.4987	-0.0238	-0.1627	0.1823	-0.2105	-0.1156	0.2139	0.2505	0.2107	0.2586
861	859	Adhesion or extracellular matrix protein	MACF1; MACF1	ACF7; ACF7 iso2	§4836; §2769	microtubule-actin cross-linking factor 1 isoform a	Q9UPN3; Q9UPN3-2	http://www.phosphosite.org/proteinAction.do?id=9135&showAllSites=true	838; 620	AKLERLQS*QLQENEE; AKLERLQS*QLQENEE			LQS*QLQENEEFQK	3	567.589			13146	13238	13187	13123	12919	12944	13133	13226	13214	13123	43.5943	43.7075	43.5933	43.458	43.6778	43.621			3.276	3.406	4.122	4.07			0.3186	-0.5776	0.4232	0.311			0.0345	0.1233
862	860	Adhesion or extracellular matrix protein	MAGI1; MAGI1	MAGI1; MAGI1 iso3	§741; §741	membrane-associated guanylate kinase, WW and PDZ domain-containing protein 1 isoform c	Q96QZ7; Q96QZ7-3	http://www.phosphosite.org/proteinAction.do?id=13296&showAllSites=true	165; 137	QPLERKDS*QNSSQHS; QPLERKDS*QNSSQHS			KDS*QNSSQHSVSSHR	3	588.587	2882		3298	3324			2819	2949	3234	3324	3206	3256	19.1328	19.536	19.4665	19.4112	19.3482	19.5183	2.984		2.891	2.597			0.0171		0.2885	-0.2209			0.1462		0.0989	0.1937
863	861	Adhesion or extracellular matrix protein	MAGI1; MAGI1	MAGI1; MAGI1 iso3	§741; §741	membrane-associated guanylate kinase, WW and PDZ domain-containing protein 1 isoform c	Q96QZ7; Q96QZ7-3	http://www.phosphosite.org/proteinAction.do?id=13296&showAllSites=true	165; 137	QPLERKDS*QNSSQHS; QPLERKDS*QNSSQHS			KDS*QNSSQHSVSSHR	4	441.692		2894					2781	2894	3249	3244	3267	3162	18.9717	19.5205	19.514	19.4387	19.5512	19.1807		2.639						0.1161						0.1529
864	862	Adhesion or extracellular matrix protein	MAGI1; MAGI1	MAGI1; MAGI1 iso3	759; 759	membrane-associated guanylate kinase, WW and PDZ domain-containing protein 1 isoform c	Q96QZ7; Q96QZ7-3	http://www.phosphosite.org/proteinAction.do?id=13296&showAllSites=true	165; 137	HRSLHTAS*PSHSTQV; HRSLHTAS*PSHSTQV			SLHTAS*PSHSTQVLPEFPPAEAQAPDQTDSSGQK	4	907.167		16949	16884	16993				16577	16884	17038		16888		52.7053	53.4417	53.0825		53.018		3.486	3.949	4.076				0.3635	-2.3043	-1.9003				0.0088	0.0409	0.0033
865	863	Adhesion or extracellular matrix protein	MAGI1; MAGI1	MAGI1; MAGI1 iso3	759; 759	membrane-associated guanylate kinase, WW and PDZ domain-containing protein 1 isoform c	Q96QZ7; Q96QZ7-3	http://www.phosphosite.org/proteinAction.do?id=13296&showAllSites=true	165; 137	HRSLHTAS*PSHSTQV; HRSLHTAS*PSHSTQV			SLHTAS*PSHSTQVLPEFPPAEAQAPDQTDSSGQK	4	907.167		16864						16577	16884	17038		16888		52.7053	53.4417	53.0825		53.018		4.114						2.4715						0.0742
866	864	Adhesion or extracellular matrix protein	MAGI1; MAGI1	MAGI1; MAGI1 iso3	763; 763	membrane-associated guanylate kinase, WW and PDZ domain-containing protein 1 isoform c	Q96QZ7; Q96QZ7-3	http://www.phosphosite.org/proteinAction.do?id=13296&showAllSites=true	165; 137	HTASPSHS*TQVLPEF; HTASPSHS*TQVLPEF			SLHTASPSHS*TQVLPEFPPAEAQAPDQTDSSGQK	4	907.167		16594																		4.717						0.4139						0
867	865	Adhesion or extracellular matrix protein	MAP4; MAP4; MAP4	MAP4; MAP4 iso8; MAP4 iso9	324; 301; 341	microtubule-associated protein 4 isoform 4	P27816; B4DM10; E7EVA0	http://www.phosphosite.org/proteinAction.do?id=1181&showAllSites=true	121; 80; 245	VKDVRWPT*ETDVSSA; VKDVRWPT*ETDVSSA; VKDVRWPT*ETDVSSA			WPT*ETDVSSAK	2	650.777	12056																		2.446						-0.2285						0.1184
868	866	Adhesion or extracellular matrix protein	MAP4; MAP4; MAP4; MAP4; MAP4	MAP4; MAP4 iso4; MAP4 iso5; MAP4 iso9; MAP4 iso10	§925; §660; §652; §2070; §13	microtubule-associated protein 4 isoform 4	P27816; P27816-4; P27816-5; E7EVA0; Q8NDS5	http://www.phosphosite.org/proteinAction.do?id=1181&showAllSites=true	121; 91; 85; 245; 19	PRLSRLAT*NTSAPDL; PRLSRLAT*NTSAPDL; PRLSRLAT*NTSAPDL; PRLSRLAT*NTSAPDL; PRLSRLAT*NTSAPDL	Chk1; Chk1; Chk1; Chk1; Chk1		LAT*NTSAPDLK	2	605.789	8707	8779	9083	9060			8707	8797	9119	9074	9188	9197	33.1792	33.4982	33.657	33.1055	33.7018	33.9778	3.336	3.222	3.093	3.373			-0.0648	-0.0207	-0.0695	0.0342			0.2364	0.1962	0.223	0.2119
869	867	Adhesion or extracellular matrix protein	MFAP1	MFAP1	§116	microfibrillar-associated protein 1	P55081	http://www.phosphosite.org/proteinAction.do?id=2938&showAllSites=true	52	EPEVVGES*DSEVEGD			IVEPEVVGES*DSEVEGDAWR	2	1141.5		20264	20458			20449	20309	20264	20468	20671	20497	20471	62.206	61.9445	62.2775	62.3825	62.141	62.1972		5.359	4.955			5.237		0.1757	0.3622			0.0662		0.0691	0.079
870	868	Adhesion or extracellular matrix protein	MFAP1	MFAP1	§116	microfibrillar-associated protein 1	P55081	http://www.phosphosite.org/proteinAction.do?id=2938&showAllSites=true	52	EPEVVGES*DSEVEGD			IVEPEVVGES*DSEVEGDAWR	3	761.333	20281	20203	20456	20618	20466	20426	20309	20227	20456	20650	20497	20471	62.206	61.9445	62.2775	62.3327	62.141	62.1972	3.665	3.653	3.409	4.234	4.186	4.237	0.2602	1.6071	0.2854	-1.3543	-0.4896	0.2295	0.1444	0.1334	0.0757	0.022
871	869	Adhesion or extracellular matrix protein	MFAP1	MFAP1	§116	microfibrillar-associated protein 1	P55081	http://www.phosphosite.org/proteinAction.do?id=2938&showAllSites=true	52	EPEVVGES*DSEVEGD			IVEPEVVGES*DSEVEGDAWR	3	761.333				20702			20309	20227	20456	20650	20497	20471	62.206	61.9445	62.2775	62.3327	62.141	62.1972				3.345						-1.2848						0.0943
872	870	Adhesion or extracellular matrix protein	MLLT4; MLLT4; MLLT4	afadin; afadin iso2; afadin iso3	§1083; §1067; §1066	afadin isoform 2	P55196; P55196-2; P55196-3	http://www.phosphosite.org/proteinAction.do?id=5418&showAllSites=true	207; 182; 198	ELMTRTSS*VVTLEVA; ELMTRTSS*VVTLEVA; ELMTRTSS*VVTLEVA			TSS*VVTLEVAK	2	607.307	13242	13263	13476	13544	13535	13452	13297	13322	13476	13625	13592	13512	44.5272	44.6553	44.5895	44.4675	44.6267	44.6025	2.528	2.62	2.933	2.474	2.401	2.825	0.156	0.1147	0.2432	0.2636	0.0915	0.116	0.1481	0.1375	0.091	0.1356
873	871	Adhesion or extracellular matrix protein	MLLT4; MLLT4; MLLT4	afadin; afadin iso2; afadin iso3	§1107; §1091; §1090	afadin isoform 2	P55196; P55196-2; P55196-3	http://www.phosphosite.org/proteinAction.do?id=5418&showAllSites=true	207; 182; 198	ATLLNQPS*PMMQRIS; ATLLNQPS*PMMQRIS; ATLLNQPS*PMMQRIS			QGAIYHGLATLLNQPS*PM#MQR	3	808.052		24285					24320	24285	24500	24703	24634	24587	72.7005	72.641	72.7915	72.8892	72.9325	72.9503		3.903						0.28						0.0087
874	872	Adhesion or extracellular matrix protein	MLLT4; MLLT4; MLLT4	afadin; afadin iso2; afadin iso3	§1107; §1091; §1090	afadin isoform 2	P55196; P55196-2; P55196-3	http://www.phosphosite.org/proteinAction.do?id=5418&showAllSites=true	207; 182; 198	ATLLNQPS*PMMQRIS; ATLLNQPS*PMMQRIS; ATLLNQPS*PMMQRIS			QGAIYHGLATLLNQPS*PM#M#QR	3	813.383	23528	23615		24037	23808	23921	23528	23587	23870	24031	23773	23873	70.4983	70.7348	71.1098	71.0882	70.6247	71.0458	3.269	3.674		3.05	2.883	2.985	0.0261	0.7475		-0.627	-1.6923	0.3039	0.0699	0.1161		0.0927
875	873	Adhesion or extracellular matrix protein	MLLT4; MLLT4	afadin; afadin iso3	§1799; §1718	afadin isoform 2	P55196; P55196-3	http://www.phosphosite.org/proteinAction.do?id=5418&showAllSites=true	207; 198	KERQRLFS*QGQDVSN; KERQRLFS*QGQDVSN			LFS*QGQDVSNK	2	651.79	11625	11664					11624	11664		11988	12022	12006	40.3798	40.5887		40.3483	40.7092	40.8955	2.848	3.031					0.1869	0.2433					0.2833	0.2497
876	874	Adhesion or extracellular matrix protein	MUC17	MUC17	3877, 3897, 3904	mucin-17 precursor	Q685J3	http://www.phosphosite.org/proteinAction.do?id=22579&showAllSites=true	452	SERSTPLT*TLLVSTT, PGASIAST*PPLDTST, TPPLDTST*TFTPSTD			AGSFSIPAEVTTIRISITSERSTPLT*TLLVSTTLPTSFPGASIAST*PPLDTST*TF	5	1176.58				30589																		3.389						-3.0725						0.0052
877	875	Adhesion or extracellular matrix protein	MYO10	MYO10	§1883	myosin-X	Q9HD67	http://www.phosphosite.org/proteinAction.do?id=10339&showAllSites=true	237	RLEKRRTS*FLEGTLR			TS*FLEGTLR	2	552.26	18021	17897	18202	18299			18041	17897	18221	18319	18187	18119	56.4733	56.1605	56.5453	56.3633	56.2085	56.1737	1.805	2.343	1.885	2.043			0.231	0.2547	0.2002	0.1562			0.0094	0.004	0.1073	0.1318
878	876	Adhesion or extracellular matrix protein	MYO1E	MYO1E	§1002, §1003	myosin-Ie	Q12965	http://www.phosphosite.org/proteinAction.do?id=8633&showAllSites=true	127	PPLPRQQS*TSSDRVS, PLPRQQST*SSDRVSQ			QQS*T*SSDRVSQTPESLDFLK	2	1207.02		22599					22640	22599	22841		23017	22865	68.2563	68.368	68.4087		68.6633	68.4472		3.201						0.2773						0.0083
879	877	Adhesion or extracellular matrix protein	MYO1E	MYO1E	§1002, §1003	myosin-Ie	Q12965	http://www.phosphosite.org/proteinAction.do?id=8633&showAllSites=true	127	PPLPRQQS*TSSDRVS, PLPRQQST*SSDRVSQ			QQS*T*SSDRVSQTPESLDFLK	3	805.015	22747			23131			22747	22705	22862	23023	22849	22928	68.474	68.4193	68.466	68.4742	68.2355	68.6087	2.831			3.302			0.4851			0.4305			0.0036			0.015
880	878	Adhesion or extracellular matrix protein	MYO1E	MYO1E	§1003, §1005	myosin-Ie	Q12965	http://www.phosphosite.org/proteinAction.do?id=8633&showAllSites=true	127	PLPRQQST*SSDRVSQ, PRQQSTSS*DRVSQTP			QQST*SS*DRVSQTPESLDFLK	3	805.015			22931			22951															2.919			3.067			0.5316			0.5191			0.0018
881	879	Adhesion or extracellular matrix protein	MYO1E	MYO1E	§1004, §1005	myosin-Ie	Q12965	http://www.phosphosite.org/proteinAction.do?id=8633&showAllSites=true	127	LPRQQSTS*SDRVSQT, PRQQSTSS*DRVSQTP			QQSTS*S*DRVSQTPESLDFLK	3	805.015		22708																		3.167						0.2589						0.0145
882	880	Adhesion or extracellular matrix protein	MYO9B	MYO9B	1253	myosin-IXb isoform 2	Q13459	http://www.phosphosite.org/proteinAction.do?id=8578&showAllSites=true	243	GQLERPTS*LALDSRV			PGQLERPTS*LALDSR	2	860.425						14760	14640	14624	14834		14957	14760	47.911	47.9113	47.8955		48.0858	47.795						2.288						0.8979
883	881	Adhesion or extracellular matrix protein	MYO9B	MYO9B	§1267, §1271	myosin-IXb isoform 2	Q13459	http://www.phosphosite.org/proteinAction.do?id=8578&showAllSites=true	243	VSPPAPGS*APETPED, APGSAPET*PEDKSKP			VSPPAPGS*APET*PEDK	2	869.852					8605	8629					8605	8609					32.5465	32.5695					2.916	2.796					0.2358	0.8391
884	882	Adhesion or extracellular matrix protein	NAV1; NAV1; NAV1	NAV1; NAV1 iso2; NAV1 iso5	§1000; §1000; §609	neuron navigator 1 isoform 2	Q8NEY1; Q8NEY1-2; Q8NEY1-5	http://www.phosphosite.org/proteinAction.do?id=10766&showAllSites=true	202; 202; 161	GQLTNIVS*PTAATTP; GQLTNIVS*PTAATTP; GQLTNIVS*PTAATTP			GQLTNIVS*PTAATTPR	2	853.927					15644						15644	15486					49.994	49.5183					4.023						0.4198
885	883	Adhesion or extracellular matrix protein	NAV1; NAV1; NAV1	NAV1; NAV1 iso2; NAV1 iso5	1002; 1002; 611	neuron navigator 1 isoform 2	Q8NEY1; Q8NEY1-2; Q8NEY1-5	http://www.phosphosite.org/proteinAction.do?id=10766&showAllSites=true	202; 202; 161	LTNIVSPT*AATTPRI; LTNIVSPT*AATTPRI; LTNIVSPT*AATTPRI			GQLTNIVSPT*AATTPR	2	853.927						15480																		4.628						-0.064
886	884	Adhesion or extracellular matrix protein	NAV1; NAV1; NAV1	NAV1; NAV1 iso2; NAV1 iso5	§1014; §1014; §623	neuron navigator 1 isoform 2	Q8NEY1; Q8NEY1-2; Q8NEY1-5	http://www.phosphosite.org/proteinAction.do?id=10766&showAllSites=true	202; 202; 161	PRITRSNS*IPTHEAA; PRITRSNS*IPTHEAA; PRITRSNS*IPTHEAA			SNS*IPTHEAAFELYSGSQMGSTLSLAERPK	3	1096.85					24198		23942	23986		24367	24198	24230	71.6892	71.7968		71.9935	71.8588	72.0082					3.031						0.3775
887	885	Adhesion or extracellular matrix protein	NAV1; NAV1; NAV1	NAV1; NAV1 iso2; NAV1 iso5	§452; §452; §61	neuron navigator 1 isoform 2	Q8NEY1; Q8NEY1-2; Q8NEY1-5	http://www.phosphosite.org/proteinAction.do?id=10766&showAllSites=true	202; 202; 161	PTASRRNS*TIVLRTD; PTASRRNS*TIVLRTD; PTASRRNS*TIVLRTD			RNS*TIVLR	2	519.776	7533	7676			7968		7549	7676	7975	7913	8007	8052	30.3628	30.807	30.9177	30.2978	30.8435	31.2105	2.819	2.712			2.65		0.4727	0.7794			0.6823		0.1489	0.1392
888	886	Adhesion or extracellular matrix protein	NAV1; NAV1; NAV1	NAV1; NAV1 iso2; NAV1 iso5	§507; §507; §116	neuron navigator 1 isoform 2	Q8NEY1; Q8NEY1-2; Q8NEY1-5	http://www.phosphosite.org/proteinAction.do?id=10766&showAllSites=true	202; 202; 161	WRRERPES*CDDSSKG; WRRERPES*CDDSSKG; WRRERPES*CDDSSKG			ERPES*CDDSSK	2	695.253	2977		3608	3436			2841	3116	3366	3625	3505		19.2167	20.1953	19.9318	20.2958	20.3262		1.817		1.871	2.368			1.3969		0.5297	0.4253			0.2235		0.1323	0.3146
889	887	Adhesion or extracellular matrix protein	NAV1; NAV1; NAV1	NAV1; NAV1 iso2; NAV1 iso5	§507; §507; §116	neuron navigator 1 isoform 2	Q8NEY1; Q8NEY1-2; Q8NEY1-5	http://www.phosphosite.org/proteinAction.do?id=10766&showAllSites=true	202; 202; 161	WRRERPES*CDDSSKG; WRRERPES*CDDSSKG; WRRERPES*CDDSSKG			ERPES*CDDSSK	2	695.253			3750	3123			2841	3116	3366	3625	3505		19.2167	20.1953	19.9318	20.2958	20.3262				3.086	1.934					1.2729	0.3773					0.3156	0.194
890	888	Adhesion or extracellular matrix protein	NAV1; NAV1; NAV1	NAV1; NAV1 iso2; NAV1 iso5	§507; §507; §116	neuron navigator 1 isoform 2	Q8NEY1; Q8NEY1-2; Q8NEY1-5	http://www.phosphosite.org/proteinAction.do?id=10766&showAllSites=true	202; 202; 161	WRRERPES*CDDSSKG; WRRERPES*CDDSSKG; WRRERPES*CDDSSKG			ERPES*CDDSSK	2	695.253			3449	3625			2841	3116	3366	3625	3505		19.2167	20.1953	19.9318	20.2958	20.3262				2.165	2.475					0.8226	1.0255					0.1998	0.3088
891	889	Adhesion or extracellular matrix protein	NAV1; NAV1; NAV1	NAV1; NAV1 iso2; NAV1 iso5	§507; §507; §116	neuron navigator 1 isoform 2	Q8NEY1; Q8NEY1-2; Q8NEY1-5	http://www.phosphosite.org/proteinAction.do?id=10766&showAllSites=true	202; 202; 161	WRRERPES*CDDSSKG; WRRERPES*CDDSSKG; WRRERPES*CDDSSKG			ERPES*CDDSSK	2	695.253			3164	3271			2841	3116	3366	3625	3505		19.2167	20.1953	19.9318	20.2958	20.3262				2.18	2.16					-0.0825	0.0827					0.3371	0.2747
892	890	Adhesion or extracellular matrix protein	NAV1; NAV1; NAV1	NAV1; NAV1 iso2; NAV1 iso5	§507; §507; §116	neuron navigator 1 isoform 2	Q8NEY1; Q8NEY1-2; Q8NEY1-5	http://www.phosphosite.org/proteinAction.do?id=10766&showAllSites=true	202; 202; 161	WRRERPES*CDDSSKG; WRRERPES*CDDSSKG; WRRERPES*CDDSSKG			ERPES*CDDSSK	2	695.253			3027	3082			2841	3116	3366	3625	3505		19.2167	20.1953	19.9318	20.2958	20.3262				2.301	2.038					0.1739	1.39					0.3153	0.2304
893	891	Adhesion or extracellular matrix protein	NET1	Net1	§100	neuroepithelial cell-transforming gene 1 protein isoform 1	Q7Z628	http://www.phosphosite.org/proteinAction.do?id=7479&showAllSites=true	68	RPLARVTS*LANLISP			VTS*LANLISPVR	2	675.363		23983					23942	23983	24185	24367			71.6892	71.9117	71.949	71.9935				2.181						-0.4916						0.2082
894	892	Adhesion or extracellular matrix protein	NET1	Net1	§21	neuroepithelial cell-transforming gene 1 protein isoform 1	Q7Z628	http://www.phosphosite.org/proteinAction.do?id=7479&showAllSites=true	68	RRRSRRAS*GLSTEGA			RAS*GLSTEGATGPSADTSGSELDGR	3	820.361		10394		10614	10767		10302	10394	10666	10638	10819	10740	37.0432	37.4163	37.4975	36.9535	37.7355	37.7672		5.327		4.834	5.515			0.6537		0.96	0.2399			0.0116		0.0323
895	893	Adhesion or extracellular matrix protein	NET1	Net1	§51	neuroepithelial cell-transforming gene 1 protein isoform 1	Q7Z628	http://www.phosphosite.org/proteinAction.do?id=7479&showAllSites=true	68	CSLRRGSS*FTFLTPG			GSS*FTFLTPGPNWDFTLK	2	1047.98		32942	33275	33416			32949	32942	33257	33418			96.914	96.9275	97.1785	97.0953				3.109	2.822	2.892				-0.1979	2.374	0.3171				0.0029	0.0039	0.0036
896	894	Adhesion or extracellular matrix protein	NET1	Net1	53	neuroepithelial cell-transforming gene 1 protein isoform 1	Q7Z628	http://www.phosphosite.org/proteinAction.do?id=7479&showAllSites=true	68	LRRGSSFT*FLTPGPN			GSSFT*FLTPGPNWDFTLK	2	1047.98	32934																		3.259						0.8662						0.0196
897	895	Adhesion or extracellular matrix protein	NET1	Net1	§539	neuroepithelial cell-transforming gene 1 protein isoform 1	Q7Z628	http://www.phosphosite.org/proteinAction.do?id=7479&showAllSites=true	68	LTAQRRAS*TVSSVTQ	PAK1		AS*TVSSVTQVEVDENAYR	2	1017.95						17543	17495				17620	17543	55.0907				54.7583	54.7263						4.234						0.2215
898	896	Adhesion or extracellular matrix protein	NET1	Net1	§539	neuroepithelial cell-transforming gene 1 protein isoform 1	Q7Z628	http://www.phosphosite.org/proteinAction.do?id=7479&showAllSites=true	68	LTAQRRAS*TVSSVTQ	PAK1		RAS*TVSSVTQVEVDENAYR	2	1096.01	15347	15302	15650	15695		15453	15375	15317	15611	15675	15692	15453	49.7557	49.609	49.8808	49.6338	49.9412	49.4663	4.688	4.542	4.594	4.438		4.858	-0.1994	0.1042	0.5113	1.2633		-0.0721	0.061	0.0728	0.0798	0.0693
899	897	Adhesion or extracellular matrix protein	NET1	Net1	§539	neuroepithelial cell-transforming gene 1 protein isoform 1	Q7Z628	http://www.phosphosite.org/proteinAction.do?id=7479&showAllSites=true	68	LTAQRRAS*TVSSVTQ	PAK1		RAS*TVSSVTQVEVDENAYR	3	731.006			15577		15606																3.904		4.022				0.1444		0.5377				0.0067
900	898	Adhesion or extracellular matrix protein	NET1	Net1	540	neuroepithelial cell-transforming gene 1 protein isoform 1	Q7Z628	http://www.phosphosite.org/proteinAction.do?id=7479&showAllSites=true	68	TAQRRAST*VSSVTQV			AST*VSSVTQVEVDENAYR	2	1017.95					17617																		4.392						1.2509
901	899	Adhesion or extracellular matrix protein	NET1	Net1	540	neuroepithelial cell-transforming gene 1 protein isoform 1	Q7Z628	http://www.phosphosite.org/proteinAction.do?id=7479&showAllSites=true	68	TAQRRAST*VSSVTQV			AST*VSSVTQVEVDENAYR	2	1017.95					17681																		3.278						0.6828
902	900	Adhesion or extracellular matrix protein	NET1	Net1	540	neuroepithelial cell-transforming gene 1 protein isoform 1	Q7Z628	http://www.phosphosite.org/proteinAction.do?id=7479&showAllSites=true	68	TAQRRAST*VSSVTQV			RAST*VSSVTQVEVDENAYR	3	731.006	15306	15263			15612	15622													4.318	4.276			4.471	3.252	-4.7732	0.2627			0.5652	0.2893	0.0083	0.0188
903	901	Adhesion or extracellular matrix protein	NET1	Net1	540	neuroepithelial cell-transforming gene 1 protein isoform 1	Q7Z628	http://www.phosphosite.org/proteinAction.do?id=7479&showAllSites=true	68	TAQRRAST*VSSVTQV			RAST*VSSVTQVEVDENAYR	3	731.006					15836																		3.384						0.6697
904	902	Adhesion or extracellular matrix protein	NET1	Net1	542	neuroepithelial cell-transforming gene 1 protein isoform 1	Q7Z628	http://www.phosphosite.org/proteinAction.do?id=7479&showAllSites=true	68	QRRASTVS*SVTQVEV			ASTVS*SVTQVEVDENAYR	3	678.972						17560					17620	17560					54.7583	54.6655						2.927						1.7141
905	903	Adhesion or extracellular matrix protein	NET1	Net1	542	neuroepithelial cell-transforming gene 1 protein isoform 1	Q7Z628	http://www.phosphosite.org/proteinAction.do?id=7479&showAllSites=true	68	QRRASTVS*SVTQVEV			RASTVS*SVTQVEVDENAYR	3	731.006						15407	15375	15317	15632	15675	15671	15407	49.7557	49.609	49.9327	49.6338	49.8855	49.5183						4.629						0.4639
906	904	Adhesion or extracellular matrix protein	NET1	Net1	543	neuroepithelial cell-transforming gene 1 protein isoform 1	Q7Z628	http://www.phosphosite.org/proteinAction.do?id=7479&showAllSites=true	68	RRASTVSS*VTQVEVD			RASTVSS*VTQVEVDENAYR	3	731.006				15641																		4.421						0.3546						0.0107
907	905	Adhesion or extracellular matrix protein	NUMA1	NuMA-1	§1225	nuclear mitotic apparatus protein 1	Q14980	http://www.phosphosite.org/proteinAction.do?id=3498&showAllSites=true	238	QEAERKNS*LISSLEE			KNS*LISSLEEEVSILNR	2	1006.01	32577	32599	32825	32984	32856	32928	32571	32595	32858	33040	32856	32945	95.8142	95.8285	96.0215	95.9987	95.9277	96.089	3.765	3.785	3.837	3.368	3.141	4.32	-1.1842	0.5621	0.1142	0.5363	-0.4765	-0.1862	0.2569	0.2543	0.26	0.2303
908	906	Adhesion or extracellular matrix protein	NUMA1	NuMA-1	§1225	nuclear mitotic apparatus protein 1	Q14980	http://www.phosphosite.org/proteinAction.do?id=3498&showAllSites=true	238	QEAERKNS*LISSLEE			KNS*LISSLEEEVSILNR	2	1006.01		32585					32571	32595	32858	33040	32856	32945	95.8142	95.8285	96.0215	95.9987	95.9277	96.089		3.538						0.5621						0.2922
909	907	Adhesion or extracellular matrix protein	NUMA1	NuMA-1	§1225	nuclear mitotic apparatus protein 1	Q14980	http://www.phosphosite.org/proteinAction.do?id=3498&showAllSites=true	238	QEAERKNS*LISSLEE			KNS*LISSLEEEVSILNR	3	671.008	32535	32556				32892	32592	32616	32879	32955	32929	32945	95.875	95.8895	96.0823	95.9375	95.9277	96.089	3.286	3.033				3.869	0.8292	0.624				0.4497	0.0261	0.0745
910	908	Adhesion or extracellular matrix protein	NUMA1	NuMA-1	§1811	nuclear mitotic apparatus protein 1	Q14980	http://www.phosphosite.org/proteinAction.do?id=3498&showAllSites=true	238	TRSARRRT*TQIINIT	AurB		RRT*TQIINITMTK	2	828.437		13317					13276	13317	13469	13604			44.4772	44.548	44.4305	44.416				2.907						0.6595						0.1091
911	909	Adhesion or extracellular matrix protein	NUMA1	NuMA-1	§1811	nuclear mitotic apparatus protein 1	Q14980	http://www.phosphosite.org/proteinAction.do?id=3498&showAllSites=true	238	TRSARRRT*TQIINIT	AurB		RRT*TQIINITMTK	3	552.627		13260					13235	13301	13511	13646	13592	13470	44.4772	44.6028	44.535	44.5252	44.6267	44.4987		3.908						0.3033						0.0499
912	910	Adhesion or extracellular matrix protein	NUMA1	NuMA-1	§1811	nuclear mitotic apparatus protein 1	Q14980	http://www.phosphosite.org/proteinAction.do?id=3498&showAllSites=true	238	TRSARRRT*TQIINIT	AurB		RT*TQIINITMTK	2	750.386		15594																		2.389						-1.1663						0.0212
913	911	Adhesion or extracellular matrix protein	NUMA1	NuMA-1	§1811	nuclear mitotic apparatus protein 1	Q14980	http://www.phosphosite.org/proteinAction.do?id=3498&showAllSites=true	238	TRSARRRT*TQIINIT	AurB		T*TQIINITMTK	2	672.336	18148	18033					18167	18033	18347	18445	18313	18224	56.7927	56.4227	56.865	56.6883	56.5295	56.4505	3.231	3.394					-0.1246	0.1556					0.009	0
914	912	Adhesion or extracellular matrix protein	NUMA1	NuMA-1	§1812	nuclear mitotic apparatus protein 1	Q14980	http://www.phosphosite.org/proteinAction.do?id=3498&showAllSites=true	238	RSARRRTT*QIINITM			RTT*QIINITMTK	2	750.386	15631		15842	15928			15631	15464	15732	15820	15776	15610	50.0193	49.9688	50.1913	50.0018	50.1552	49.8307	3.214		3.112	3.919			-1.1692		-1.2619	-1.3005			0.0601		0.0755	0.1391
915	913	Adhesion or extracellular matrix protein	NUMA1	NuMA-1	§1812	nuclear mitotic apparatus protein 1	Q14980	http://www.phosphosite.org/proteinAction.do?id=3498&showAllSites=true	238	RSARRRTT*QIINITM			RTT*QIINITM#TK	2	758.384	12325						12352	12293	12560	12638	12668		42.2128	42.1072	42.2515	42.001	42.3253		2.43						-0.2666						0.0622
916	914	Adhesion or extracellular matrix protein	NUMA1	NuMA-1	§1969	nuclear mitotic apparatus protein 1	Q14980	http://www.phosphosite.org/proteinAction.do?id=3498&showAllSites=true	238	QETLRRAS*MQPIQIA	AurB		RAS*MQPIQIAEGTGITTR	3	670.666	18465		18622				18419	18316	18622	18739	18544	18539	57.4273	57.118	57.505	57.4442	57.1177	57.2592	3.235		3.571				1.1888		0.4564				0.1838		0.1891
917	915	Adhesion or extracellular matrix protein	PEA15	PEA-15	§116	astrocytic phosphoprotein PEA-15	Q15121	http://www.phosphosite.org/proteinAction.do?id=3980&showAllSites=true	15	KDIIRQPS*EEEIIKL	Akt1, CAMK2A, CK2A1	ERK1, ERK2, FADD	DIIRQPS*EEEIIK	2	825.411	15418	15366					15522	15366	15732	15820	15818	15610	50.1283	49.9163	50.1913	50.0018	50.2605	49.8307	2.823	3.433					0.2546	0.2746					0.2241	0.2559
918	916	Adhesion or extracellular matrix protein	PKP2; PKP2	plakophilin 2; plakophilin 2 iso2	§102; §102	plakophilin-2 isoform 2a	Q99959; Q99959-2	http://www.phosphosite.org/proteinAction.do?id=6853&showAllSites=true	97; 93	NDFVGGRS*PVPKTYD; NDFVGGRS*PVPKTYD			LVENDFVGGRS*PVPK	2	847.419	13358	13396	13586	13716	13694	13594	13402	13427	13586	13730	13697	13596	44.7892	44.9163	44.8003	44.7368	44.8915	44.8067	3.511	3.207	3.29	3.766	3.01	3.36	0.3788	0.322	0.2108	0.3655	-0.5301	0.8826	0.2018	0.1941	0.2295	0.2756
919	917	Adhesion or extracellular matrix protein	PKP2; PKP2	plakophilin 2; plakophilin 2 iso2	225; 225	plakophilin-2 isoform 2a	Q99959; Q99959-2	http://www.phosphosite.org/proteinAction.do?id=6853&showAllSites=true	97; 93	HRQYQHGS*VSDTVFD; HRQYQHGS*VSDTVFD			QYQHGS*VSDTVFDSIPANPALLTYPR	3	986.134	27258																		3.271						2.2465						0.0357
920	918	Adhesion or extracellular matrix protein	PKP2; PKP2	plakophilin 2; plakophilin 2 iso2	227; 227	plakophilin-2 isoform 2a	Q99959; Q99959-2	http://www.phosphosite.org/proteinAction.do?id=6853&showAllSites=true	97; 93	QYQHGSVS*DTVFDSI; QYQHGSVS*DTVFDSI			QYQHGSVS*DTVFDSIPANPALLTYPR	3	986.134	27275						27275	27220	27398		27448	27569	80.6882	80.5263	80.5513		80.455	80.9447	3.497						0.3052						0.0241
921	919	Adhesion or extracellular matrix protein	PKP2; PKP2	plakophilin 2; plakophilin 2 iso2	70; 70	plakophilin-2 isoform 2a	Q99959; Q99959-2	http://www.phosphosite.org/proteinAction.do?id=6853&showAllSites=true	97; 93	TLARKGRS*SVGNGNL; TLARKGRS*SVGNGNL			GRS*SVGNGNLHR	2	667.31	3927						3927	4085	4428	4212			22.1825	22.7908	22.9853	21.951			1.977						-0.203						0.1497
922	920	Adhesion or extracellular matrix protein	PKP2; PKP2	plakophilin 2; plakophilin 2 iso2	§761; §717	plakophilin-2 isoform 2a	Q99959; Q99959-2	http://www.phosphosite.org/proteinAction.do?id=6853&showAllSites=true	97; 93	RNLSRNLS*LQNEIAK; RNLSRNLS*LQNEIAK			NLS*LQNEIAK	2	605.297	14956	14941	15174	15279		15113	14956	14960	15170	15276	15272	15108	48.7028	48.7363	48.7537	48.6337	48.8657	48.5742	2.306	2.373	2.355	2.184		2.111	0.9295	1.066	0.6306	0.7461		1.0333	0.1989	0.2035	0.2029	0.092
923	921	Adhesion or extracellular matrix protein	PKP2; PKP2	plakophilin 2; plakophilin 2 iso2	§80; §80	plakophilin-2 isoform 2a	Q99959; Q99959-2	http://www.phosphosite.org/proteinAction.do?id=6853&showAllSites=true	97; 93	GNGNLHRT*SSVPEYV; GNGNLHRT*SSVPEYV			T*SSVPEYVYNLH	3	496.885				19182		18961	18860	18799	19019	19182	19006	18980	58.5313	58.334	58.576	58.5118	58.2917	58.3942				3.261		3.149				0.7373		0.3418				0.016
924	922	Adhesion or extracellular matrix protein	PKP2; PKP2	plakophilin 2; plakophilin 2 iso2	§80; §80	plakophilin-2 isoform 2a	Q99959; Q99959-2	http://www.phosphosite.org/proteinAction.do?id=6853&showAllSites=true	97; 93	GNGNLHRT*SSVPEYV; GNGNLHRT*SSVPEYV			T*SSVPEYVYNLHLVENDFVGGR	2	1288.1	29708	29658	29994		29910		29633	29592	29897	29981	29884	29942	87.3335	87.1752	87.5163	87.6115	87.2058	87.4957	3.536	3.426	2.694		3.9		0.3797	0.3502	0.3345		3.6458		0.0803	0.0255	0.0754
925	923	Adhesion or extracellular matrix protein	PKP2; PKP2	plakophilin 2; plakophilin 2 iso2	§81; §81	plakophilin-2 isoform 2a	Q99959; Q99959-2	http://www.phosphosite.org/proteinAction.do?id=6853&showAllSites=true	97; 93	NGNLHRTS*SVPEYVY; NGNLHRTS*SVPEYVY			TS*SVPEYVYNLHLVENDFVGGR	2	1288.1		29481	29758	30002	29892	29953														3.53	3.697	3.986	3.773	3.535		0.475	4.0771	0.4091	1.3254	1.2942		0.0702	0.0673	0.0395
926	924	Adhesion or extracellular matrix protein	PKP2; PKP2	plakophilin 2; plakophilin 2 iso2	§82; §82	plakophilin-2 isoform 2a	Q99959; Q99959-2	http://www.phosphosite.org/proteinAction.do?id=6853&showAllSites=true	97; 93	GNLHRTSS*VPEYVYN; GNLHRTSS*VPEYVYN			TSS*VPEYVY	2	562.731		17150																		1.714						0.2503						0.0323
927	925	Adhesion or extracellular matrix protein	PKP2; PKP2	plakophilin 2; plakophilin 2 iso2	§82; §82	plakophilin-2 isoform 2a	Q99959; Q99959-2	http://www.phosphosite.org/proteinAction.do?id=6853&showAllSites=true	97; 93	GNLHRTSS*VPEYVYN; GNLHRTSS*VPEYVYN			TSS*VPEYVYNLH	2	744.824	18945	18863	19125	19244	19112	19065	18860	18778	19019	19043	19006	18980	58.5313	58.2832	58.576	58.5118	58.2917	58.3942	2.334	2.195	2.911	2.633	2.505	2.406	0.3332	0.232	0.3161	0.4244	0.3636	0.3958	0.1237	0.1516	0.074	0.1116
928	926	Adhesion or extracellular matrix protein	PKP2; PKP2	plakophilin 2; plakophilin 2 iso2	§82; §82	plakophilin-2 isoform 2a	Q99959; Q99959-2	http://www.phosphosite.org/proteinAction.do?id=6853&showAllSites=true	97; 93	GNLHRTSS*VPEYVYN; GNLHRTSS*VPEYVYN			TSS*VPEYVYNLH	2	744.824	18750	18659	18920	19043	18910	18873	18860	18778	19019	19043	19006	18980	58.5313	58.2832	58.576	58.5118	58.2917	58.3942	2.085	1.781	1.843	2.497	2.072	2.019	0.1035	0.1273	0.2174	0.2574	0.2627	0.1546	0.0987	0.1331	0.1522	0.1048
929	927	Adhesion or extracellular matrix protein	PKP2; PKP2	plakophilin 2; plakophilin 2 iso2	§82; §82	plakophilin-2 isoform 2a	Q99959; Q99959-2	http://www.phosphosite.org/proteinAction.do?id=6853&showAllSites=true	97; 93	GNLHRTSS*VPEYVYN; GNLHRTSS*VPEYVYN			TSS*VPEYVYNLH	3	496.885			19064		18992																3.485		3.023				0.4636		0.3569				0.0103
930	928	Adhesion or extracellular matrix protein	PKP2; PKP2	plakophilin 2; plakophilin 2 iso2	§82; §82	plakophilin-2 isoform 2a	Q99959; Q99959-2	http://www.phosphosite.org/proteinAction.do?id=6853&showAllSites=true	97; 93	GNLHRTSS*VPEYVYN; GNLHRTSS*VPEYVYN			TSS*VPEYVYNLHLVENDFVGGR	2	1288.1	29524		29799			30020													3.64		3.864			2.942	0.4557		1.3794			1.2325	0.0437		0.0851
931	929	Adhesion or extracellular matrix protein	PKP2; PKP2	plakophilin 2; plakophilin 2 iso2	§82; §82	plakophilin-2 isoform 2a	Q99959; Q99959-2	http://www.phosphosite.org/proteinAction.do?id=6853&showAllSites=true	97; 93	GNLHRTSS*VPEYVYN; GNLHRTSS*VPEYVYN			TSS*VPEYVYNLHLVENDFVGGR	3	859.067			30024	29873			29612	29592	29876	29873	29905	29942	87.2732	87.1752	87.4565	87.5525	87.2637	87.4957			2.36	2.232					0.8556	0.559					0.0544	0.0795
932	930	Adhesion or extracellular matrix protein	PKP2; PKP2	plakophilin 2; plakophilin 2 iso2	§82, §86; §82, §86	plakophilin-2 isoform 2a	Q99959; Q99959-2	http://www.phosphosite.org/proteinAction.do?id=6853&showAllSites=true	97; 93	GNLHRTSS*VPEYVYN, RTSSVPEY*VYNLHLV; GNLHRTSS*VPEYVYN, RTSSVPEY*VYNLHLV			TSS*VPEY*VYNLHLVENDFVGGR	2	1328.08	30388																		2.041						1.3211						0.0506
933	931	Adhesion or extracellular matrix protein	PKP3	plakophilin 3	154	plakophilin-3	Q9Y446	http://www.phosphosite.org/proteinAction.do?id=3262&showAllSites=true	87	GYGGAQPT*PPMPTRP			LSSAHNGGSAFGAAGYGGAQPT*PPMPTRPVSFHER	4	898.166			17046	17175					17028	17155	16984				53.4822	53.365	53.1373				3.659	3.413					0.3711	0.1249					0.0432	0.1006
934	932	Adhesion or extracellular matrix protein	PKP3	plakophilin 3	154	plakophilin-3	Q9Y446	http://www.phosphosite.org/proteinAction.do?id=3262&showAllSites=true	87	GYGGAQPT*PPMPTRP			LSSAHNGGSAFGAAGYGGAQPT*PPMPTRPVSFHER	4	898.166				17155					17028	17155	16984				53.4822	53.365	53.1373					3.918						0.9473						0.142
935	933	Adhesion or extracellular matrix protein	PKP3	plakophilin 3	154	plakophilin-3	Q9Y446	http://www.phosphosite.org/proteinAction.do?id=3262&showAllSites=true	87	GYGGAQPT*PPMPTRP			LSSAHNGGSAFGAAGYGGAQPT*PPM#PTRPVSFHER	4	902.165						15001																		3.515						-0.2837
936	934	Adhesion or extracellular matrix protein	PKP3	plakophilin 3	§238	plakophilin-3	Q9Y446	http://www.phosphosite.org/proteinAction.do?id=3262&showAllSites=true	87	WPEATEVS*PSRTIRA			AGGLDWPEATEVS*PSR	2	876.385	19318	19235	19477	19635	19495		19427	19324	19565	19635	19531	19526	59.9817	59.671	59.9702	59.8653	59.6495	59.8053	3.387	3.503	3.394	3.736	3.664		0.7814	0.2785	0.0106	0.2512	-0.1007		0.0953	0.0544	0.0079	0.0696
937	935	Adhesion or extracellular matrix protein	PKP3	plakophilin 3	§240	plakophilin-3	Q9Y446	http://www.phosphosite.org/proteinAction.do?id=3262&showAllSites=true	87	EATEVSPS*RTIRAPA			AGGLDWPEATEVSPS*R	2	876.385						19437																		3.319						0.2546
938	936	Adhesion or extracellular matrix protein	PKP3	plakophilin 3	§314	plakophilin-3	Q9Y446	http://www.phosphosite.org/proteinAction.do?id=3262&showAllSites=true	87	RTLQRLSS*GFDDIDL			LSS*GFDDIDLPSAVK	2	822.382					23459	23518	23207	23230	23408	23611	23458	23518	69.74	69.8042	69.91	70.012	69.8177	70.0315					4.774	4.216					0.2848	0.4554
939	937	Adhesion or extracellular matrix protein	PLEC; PLEC; PLEC; PLEC; PLEC	plectin 1; plectin 1 iso2; plectin 1 iso4; plectin 1 iso6; plectin 1 iso9	1035; 925; 898; 902; 884	plectin isoform 1c	Q15149; Q15149-2; Q15149-4; Q15149-6; Q15149-9	http://www.phosphosite.org/proteinAction.do?id=3507&showAllSites=true	532; 518; 516; 516; 515	KSLLAWQS*LRRDVQL; KSLLAWQS*LRRDVQL; KSLLAWQS*LRRDVQL; KSLLAWQS*LRRDVQL; KSLLAWQS*LRRDVQL			M#KSLLAWQS*LRR	2	792.908	9057																		2.393						-1.2054						0.0857
940	938	Adhesion or extracellular matrix protein	PLEC	plectin 1 iso4	§19, §21	plectin isoform 1c	Q15149-4	http://www.phosphosite.org/proteinAction.do?id=13497&showAllSites=true	516	EGLGRKRT*SSEDNLY, LGRKRTSS*EDNLYLA			KRT*SS*EDNLYLAVLR	3	642.303	22432	22413	22974				22556	22413	22694	22897			68.035	67.7663	68.0247	68.1542			3.751	3.534	3.384				0.7391	0.9245	0.2281				0.0245	0.0235	0.0093
941	939	Adhesion or extracellular matrix protein	PLEC	plectin 1 iso4	§19, §21	plectin isoform 1c	Q15149-4	http://www.phosphosite.org/proteinAction.do?id=13497&showAllSites=true	516	EGLGRKRT*SSEDNLY, LGRKRTSS*EDNLYLA			KRT*SS*EDNLYLAVLR	3	642.303	22749						22556	22413	22694	22897			68.035	67.7663	68.0247	68.1542			3.404						0.7087						0.0027
942	940	Adhesion or extracellular matrix protein	PLEC; PLEC; PLEC; PLEC; PLEC	plectin 1; plectin 1 iso2; plectin 1 iso4; plectin 1 iso6; plectin 1 iso9	§2886; §2776; §2749; §2753; §2735	plectin isoform 1c	Q15149; Q15149-2; Q15149-4; Q15149-6; Q15149-9	http://www.phosphosite.org/proteinAction.do?id=3507&showAllSites=true	532; 518; 516; 516; 515	PVRNRRLT*VNEAVKE; PVRNRRLT*VNEAVKE; PVRNRRLT*VNEAVKE; PVRNRRLT*VNEAVKE; PVRNRRLT*VNEAVKE	AurB; AurB; AurB; AurB; AurB		RLT*VNEAVK	2	555.289					7656		7194	7278	7608	7537	7656	7709	29.5355	29.8725	30.0582	29.4127	30.0377	30.4005					1.894						-0.7428
943	941	Adhesion or extracellular matrix protein	PLEC; PLEC; PLEC; PLEC; PLEC	plectin 1; plectin 1 iso2; plectin 1 iso4; plectin 1 iso6; plectin 1 iso9	§4384, §4389; §4274, §4279; §4247, §4252; §4251, §4256; §4233, §4238	plectin isoform 1c	Q15149; Q15149-2; Q15149-4; Q15149-6; Q15149-9	http://www.phosphosite.org/proteinAction.do?id=3507&showAllSites=true	532; 518; 516; 516; 515	AGGFRSRS*SSVGSSS, SRSSSVGS*SSSYPIS; AGGFRSRS*SSVGSSS, SRSSSVGS*SSSYPIS; AGGFRSRS*SSVGSSS, SRSSSVGS*SSSYPIS; AGGFRSRS*SSVGSSS, SRSSSVGS*SSSYPIS; AGGFRSRS*SSVGSSS, SRSSSVGS*SSSYPIS			S*SSVGS*SSSYPISPAVSR	2	957.898	15455																		3.464						0.6676						0.0109
944	942	Adhesion or extracellular matrix protein	PLEC; PLEC; PLEC; PLEC; PLEC	plectin 1; plectin 1 iso2; plectin 1 iso4; plectin 1 iso6; plectin 1 iso9	§4385; §4275; §4248; §4252; §4234	plectin isoform 1c	Q15149; Q15149-2; Q15149-4; Q15149-6; Q15149-9	http://www.phosphosite.org/proteinAction.do?id=3507&showAllSites=true	532; 518; 516; 516; 515	GGFRSRSS*SVGSSSS; GGFRSRSS*SVGSSSS; GGFRSRSS*SVGSSSS; GGFRSRSS*SVGSSSS; GGFRSRSS*SVGSSSS			SS*SVGSSSSYPISPAVSR	2	917.915		13124																		4.6						0.0825						0.0017
945	943	Adhesion or extracellular matrix protein	PLEC; PLEC; PLEC; PLEC; PLEC	plectin 1; plectin 1 iso2; plectin 1 iso4; plectin 1 iso6; plectin 1 iso9	§4385; §4275; §4248; §4252; §4234	plectin isoform 1c	Q15149; Q15149-2; Q15149-4; Q15149-6; Q15149-9	http://www.phosphosite.org/proteinAction.do?id=3507&showAllSites=true	532; 518; 516; 516; 515	GGFRSRSS*SVGSSSS; GGFRSRSS*SVGSSSS; GGFRSRSS*SVGSSSS; GGFRSRSS*SVGSSSS; GGFRSRSS*SVGSSSS			SS*SVGSSSSYPISPAVSR	3	612.279	13183					13415	13213	13238	13448	13562	13529	13415	44.322	44.4458	44.3808	44.3128	44.4707	44.3913	2.86					3.003	-0.6295					-0.284	0.0345
946	944	Adhesion or extracellular matrix protein	PLEC; PLEC; PLEC; PLEC; PLEC	plectin 1; plectin 1 iso2; plectin 1 iso4; plectin 1 iso6; plectin 1 iso9	§4385, §4389; §4275, §4279; §4248, §4252; §4252, §4256; §4234, §4238	plectin isoform 1c	Q15149; Q15149-2; Q15149-4; Q15149-6; Q15149-9	http://www.phosphosite.org/proteinAction.do?id=3507&showAllSites=true	532; 518; 516; 516; 515	GGFRSRSS*SVGSSSS, SRSSSVGS*SSSYPIS; GGFRSRSS*SVGSSSS, SRSSSVGS*SSSYPIS; GGFRSRSS*SVGSSSS, SRSSSVGS*SSSYPIS; GGFRSRSS*SVGSSSS, SRSSSVGS*SSSYPIS; GGFRSRSS*SVGSSSS, SRSSSVGS*SSSYPIS			SS*SVGS*SSSYPISPAVSR	2	957.898	15331					15400													3.562					3.564	-0.045					0.8363	0.0045
947	945	Adhesion or extracellular matrix protein	PLEC; PLEC; PLEC; PLEC; PLEC	plectin 1; plectin 1 iso2; plectin 1 iso4; plectin 1 iso6; plectin 1 iso9	§4386; §4276; §4249; §4253; §4235	plectin isoform 1c	Q15149; Q15149-2; Q15149-4; Q15149-6; Q15149-9	http://www.phosphosite.org/proteinAction.do?id=3507&showAllSites=true	532; 518; 516; 516; 515	GFRSRSSS*VGSSSSY; GFRSRSSS*VGSSSSY; GFRSRSSS*VGSSSSY; GFRSRSSS*VGSSSSY; GFRSRSSS*VGSSSSY			SSS*VGSSSSYPISPAVSR	2	917.915	13114		13355	13462	13395	13295	13255	13259	13448	13583	13529	13295	44.4223	44.4963	44.3808	44.365	44.4707	44.3913	4.269		4.242	4.046	4.831	4.54	-0.1575		-0.1654	-0.0427	0.092	0.1622	0.0091		0.0073	0.0041
948	946	Adhesion or extracellular matrix protein	PLEC; PLEC; PLEC; PLEC; PLEC	plectin 1; plectin 1 iso2; plectin 1 iso4; plectin 1 iso6; plectin 1 iso9	§4386, §4389; §4276, §4279; §4249, §4252; §4253, §4256; §4235, §4238	plectin isoform 1c	Q15149; Q15149-2; Q15149-4; Q15149-6; Q15149-9	http://www.phosphosite.org/proteinAction.do?id=3507&showAllSites=true	532; 518; 516; 516; 515	GFRSRSSS*VGSSSSY, SRSSSVGS*SSSYPIS; GFRSRSSS*VGSSSSY, SRSSSVGS*SSSYPIS; GFRSRSSS*VGSSSSY, SRSSSVGS*SSSYPIS; GFRSRSSS*VGSSSSY, SRSSSVGS*SSSYPIS; GFRSRSSS*VGSSSSY, SRSSSVGS*SSSYPIS			SSS*VGS*SSSYPISPAVSR	2	957.898		15309			15791	15670														3.863			3.069	3.052		-0.4448			-0.7462	-0.2022		0.0117
949	947	Adhesion or extracellular matrix protein	PLEC; PLEC; PLEC; PLEC; PLEC	plectin 1; plectin 1 iso2; plectin 1 iso4; plectin 1 iso6; plectin 1 iso9	§4386, §4389; §4276, §4279; §4249, §4252; §4253, §4256; §4235, §4238	plectin isoform 1c	Q15149; Q15149-2; Q15149-4; Q15149-6; Q15149-9	http://www.phosphosite.org/proteinAction.do?id=3507&showAllSites=true	532; 518; 516; 516; 515	GFRSRSSS*VGSSSSY, SRSSSVGS*SSSYPIS; GFRSRSSS*VGSSSSY, SRSSSVGS*SSSYPIS; GFRSRSSS*VGSSSSY, SRSSSVGS*SSSYPIS; GFRSRSSS*VGSSSSY, SRSSSVGS*SSSYPIS; GFRSRSSS*VGSSSSY, SRSSSVGS*SSSYPIS			SSS*VGS*SSSYPISPAVSR	2	957.898					15581	15624																	4.307	3.198					0.4155	-0.1794
950	948	Adhesion or extracellular matrix protein	PLEC; PLEC; PLEC; PLEC; PLEC	plectin 1; plectin 1 iso2; plectin 1 iso4; plectin 1 iso6; plectin 1 iso9	§4386, §4389; §4276, §4279; §4249, §4252; §4253, §4256; §4235, §4238	plectin isoform 1c	Q15149; Q15149-2; Q15149-4; Q15149-6; Q15149-9	http://www.phosphosite.org/proteinAction.do?id=3507&showAllSites=true	532; 518; 516; 516; 515	GFRSRSSS*VGSSSSY, SRSSSVGS*SSSYPIS; GFRSRSSS*VGSSSSY, SRSSSVGS*SSSYPIS; GFRSRSSS*VGSSSSY, SRSSSVGS*SSSYPIS; GFRSRSSS*VGSSSSY, SRSSSVGS*SSSYPIS; GFRSRSSS*VGSSSSY, SRSSSVGS*SSSYPIS			SSS*VGS*SSSYPISPAVSR	2	957.898						15422																		3.29						0.7149
951	949	Adhesion or extracellular matrix protein	PLEC; PLEC; PLEC; PLEC; PLEC	plectin 1; plectin 1 iso2; plectin 1 iso4; plectin 1 iso6; plectin 1 iso9	§4386, §4396; §4276, §4286; §4249, §4259; §4253, §4263; §4235, §4245	plectin isoform 1c	Q15149; Q15149-2; Q15149-4; Q15149-6; Q15149-9	http://www.phosphosite.org/proteinAction.do?id=3507&showAllSites=true	532; 518; 516; 516; 515	GFRSRSSS*VGSSSSY, SSSSYPIS*PAVSRTQ; GFRSRSSS*VGSSSSY, SSSSYPIS*PAVSRTQ; GFRSRSSS*VGSSSSY, SSSSYPIS*PAVSRTQ; GFRSRSSS*VGSSSSY, SSSSYPIS*PAVSRTQ; GFRSRSSS*VGSSSSY, SSSSYPIS*PAVSRTQ			SSS*VGSSSSYPIS*PAVSR	2	957.898					13645	13440		13322			13645	13533		44.6553			44.5223	44.6547					3.752	2.96					0.4806	0.4305
952	950	Adhesion or extracellular matrix protein	PLEC; PLEC; PLEC; PLEC; PLEC	plectin 1; plectin 1 iso2; plectin 1 iso4; plectin 1 iso6; plectin 1 iso9	§4386, §4396; §4276, §4286; §4249, §4259; §4253, §4263; §4235, §4245	plectin isoform 1c	Q15149; Q15149-2; Q15149-4; Q15149-6; Q15149-9	http://www.phosphosite.org/proteinAction.do?id=3507&showAllSites=true	532; 518; 516; 516; 515	GFRSRSSS*VGSSSSY, SSSSYPIS*PAVSRTQ; GFRSRSSS*VGSSSSY, SSSSYPIS*PAVSRTQ; GFRSRSSS*VGSSSSY, SSSSYPIS*PAVSRTQ; GFRSRSSS*VGSSSSY, SSSSYPIS*PAVSRTQ; GFRSRSSS*VGSSSSY, SSSSYPIS*PAVSRTQ			SSS*VGSSSSYPIS*PAVSR	2	957.898					13525			13322			13645	13533		44.6553			44.5223	44.6547					3.311						0.8291
953	951	Adhesion or extracellular matrix protein	PLEC; PLEC; PLEC; PLEC; PLEC	plectin 1; plectin 1 iso2; plectin 1 iso4; plectin 1 iso6; plectin 1 iso9	§4613; §4503; §4476; §4480; §4462	plectin isoform 1c	Q15149; Q15149-2; Q15149-4; Q15149-6; Q15149-9	http://www.phosphosite.org/proteinAction.do?id=3507&showAllSites=true	532; 518; 516; 516; 515	QSTKGYYS*PYSVSGS; QSTKGYYS*PYSVSGS; QSTKGYYS*PYSVSGS; QSTKGYYS*PYSVSGS; QSTKGYYS*PYSVSGS			GYYS*PYSVSGSGSTAGSR	2	931.883	12722	12725	12920	13025	13013	12939													3.799	4.208	4.556	4.059	4.126	4.202	-0.1623	-0.0002	0.1044	0.0117	0.3783	0.1892	0.0557	0.0702	0.0733	0.0879
954	952	Adhesion or extracellular matrix protein	PLEC; PLEC; PLEC; PLEC; PLEC	plectin 1; plectin 1 iso2; plectin 1 iso4; plectin 1 iso6; plectin 1 iso9	§4613; §4503; §4476; §4480; §4462	plectin isoform 1c	Q15149; Q15149-2; Q15149-4; Q15149-6; Q15149-9	http://www.phosphosite.org/proteinAction.do?id=3507&showAllSites=true	532; 518; 516; 516; 515	QSTKGYYS*PYSVSGS; QSTKGYYS*PYSVSGS; QSTKGYYS*PYSVSGS; QSTKGYYS*PYSVSGS; QSTKGYYS*PYSVSGS			GYYS*PYSVSGSGSTAGSR	3	621.591			12953			13001															3.153			2.306			-0.0173			0.6688			0.0491
955	953	Adhesion or extracellular matrix protein	PLEC; PLEC; PLEC; PLEC; PLEC	plectin 1; plectin 1 iso2; plectin 1 iso4; plectin 1 iso6; plectin 1 iso9	§4613, §4618; §4503, §4508; §4476, §4481; §4480, §4485; §4462, §4467	plectin isoform 1c	Q15149; Q15149-2; Q15149-4; Q15149-6; Q15149-9	http://www.phosphosite.org/proteinAction.do?id=3507&showAllSites=true	532; 518; 516; 516; 515	QSTKGYYS*PYSVSGS, YYSPYSVS*GSGSTAG; QSTKGYYS*PYSVSGS, YYSPYSVS*GSGSTAG; QSTKGYYS*PYSVSGS, YYSPYSVS*GSGSTAG; QSTKGYYS*PYSVSGS, YYSPYSVS*GSGSTAG; QSTKGYYS*PYSVSGS, YYSPYSVS*GSGSTAG			GYYS*PYSVS*GSGSTAGSR	2	971.866			13864	13978																	2.746	3.078					-0.7355	1.0894					0.0612	0.0573
956	954	Adhesion or extracellular matrix protein	PLEC; PLEC; PLEC; PLEC; PLEC	plectin 1; plectin 1 iso2; plectin 1 iso4; plectin 1 iso6; plectin 1 iso9	§4613, §4618; §4503, §4508; §4476, §4481; §4480, §4485; §4462, §4467	plectin isoform 1c	Q15149; Q15149-2; Q15149-4; Q15149-6; Q15149-9	http://www.phosphosite.org/proteinAction.do?id=3507&showAllSites=true	532; 518; 516; 516; 515	QSTKGYYS*PYSVSGS, YYSPYSVS*GSGSTAG; QSTKGYYS*PYSVSGS, YYSPYSVS*GSGSTAG; QSTKGYYS*PYSVSGS, YYSPYSVS*GSGSTAG; QSTKGYYS*PYSVSGS, YYSPYSVS*GSGSTAG; QSTKGYYS*PYSVSGS, YYSPYSVS*GSGSTAG			GYYS*PYSVS*GSGSTAGSR	2	971.866			13909	14002																	3.478	2.335					-0.8294	1.0894					0.004	0.0139
957	955	Adhesion or extracellular matrix protein	PLEC; PLEC; PLEC; PLEC; PLEC	plectin 1; plectin 1 iso2; plectin 1 iso4; plectin 1 iso6; plectin 1 iso9	§4613, §4622; §4503, §4512; §4476, §4485; §4480, §4489; §4462, §4471	plectin isoform 1c	Q15149; Q15149-2; Q15149-4; Q15149-6; Q15149-9	http://www.phosphosite.org/proteinAction.do?id=3507&showAllSites=true	532; 518; 516; 516; 515	QSTKGYYS*PYSVSGS, YSVSGSGS*TAGSRTG; QSTKGYYS*PYSVSGS, YSVSGSGS*TAGSRTG; QSTKGYYS*PYSVSGS, YSVSGSGS*TAGSRTG; QSTKGYYS*PYSVSGS, YSVSGSGS*TAGSRTG; QSTKGYYS*PYSVSGS, YSVSGSGS*TAGSRTG			GYYS*PYSVSGSGS*TAGSR	2	971.866			14152	14253																	3.191	3.259					-0.2736	-0.19					0.0354	0.0457
958	956	Adhesion or extracellular matrix protein	PLEC; PLEC; PLEC; PLEC; PLEC	plectin 1; plectin 1 iso2; plectin 1 iso4; plectin 1 iso6; plectin 1 iso9	§4613, §4626; §4503, §4516; §4476, §4489; §4480, §4493; §4462, §4475	plectin isoform 1c	Q15149; Q15149-2; Q15149-4; Q15149-6; Q15149-9	http://www.phosphosite.org/proteinAction.do?id=3507&showAllSites=true	532; 518; 516; 516; 515	QSTKGYYS*PYSVSGS, GSGSTAGS*RTGSRTG; QSTKGYYS*PYSVSGS, GSGSTAGS*RTGSRTG; QSTKGYYS*PYSVSGS, GSGSTAGS*RTGSRTG; QSTKGYYS*PYSVSGS, GSGSTAGS*RTGSRTG; QSTKGYYS*PYSVSGS, GSGSTAGS*RTGSRTG			GYYS*PYSVSGSGSTAGS*R	2	971.866			14370	14451																	4.352	3.415					0.4515	1.1697					0.092	0.1268
959	957	Adhesion or extracellular matrix protein	PLEC; PLEC; PLEC; PLEC; PLEC	plectin 1; plectin 1 iso2; plectin 1 iso4; plectin 1 iso6; plectin 1 iso9	§4618; §4508; §4481; §4485; §4467	plectin isoform 1c	Q15149; Q15149-2; Q15149-4; Q15149-6; Q15149-9	http://www.phosphosite.org/proteinAction.do?id=3507&showAllSites=true	532; 518; 516; 516; 515	YYSPYSVS*GSGSTAG; YYSPYSVS*GSGSTAG; YYSPYSVS*GSGSTAG; YYSPYSVS*GSGSTAG; YYSPYSVS*GSGSTAG			GYYSPYSVS*GSGSTAGSR	2	931.883		12940	13118	13228																3.971	4.401	3.679				0.2494	0.1071	-0.006				0.0018	0.0095	0.0389
960	958	Adhesion or extracellular matrix protein	PLEC; PLEC; PLEC; PLEC; PLEC	plectin 1; plectin 1 iso2; plectin 1 iso4; plectin 1 iso6; plectin 1 iso9	§4620; §4510; §4483; §4487; §4469	plectin isoform 1c	Q15149; Q15149-2; Q15149-4; Q15149-6; Q15149-9	http://www.phosphosite.org/proteinAction.do?id=3507&showAllSites=true	532; 518; 516; 516; 515	SPYSVSGS*GSTAGSR; SPYSVSGS*GSTAGSR; SPYSVSGS*GSTAGSR; SPYSVSGS*GSTAGSR; SPYSVSGS*GSTAGSR			GYYSPYSVSGS*GSTAGSR	2	931.883	12932				13224	13144													3.483				4.004	3.586	0.0523				0.0617	0.186	0.0085
961	959	Adhesion or extracellular matrix protein	PLEC; PLEC; PLEC; PLEC; PLEC	plectin 1; plectin 1 iso2; plectin 1 iso4; plectin 1 iso6; plectin 1 iso9	§4622; §4512; §4485; §4489; §4471	plectin isoform 1c	Q15149; Q15149-2; Q15149-4; Q15149-6; Q15149-9	http://www.phosphosite.org/proteinAction.do?id=3507&showAllSites=true	532; 518; 516; 516; 515	YSVSGSGS*TAGSRTG; YSVSGSGS*TAGSRTG; YSVSGSGS*TAGSRTG; YSVSGSGS*TAGSRTG; YSVSGSGS*TAGSRTG			GYYSPYSVSGSGS*TAGSR	2	931.883	12958																		3.799						-0.0989						0.0156
962	960	Adhesion or extracellular matrix protein	PLEC; PLEC; PLEC; PLEC; PLEC	plectin 1; plectin 1 iso2; plectin 1 iso4; plectin 1 iso6; plectin 1 iso9	§4622; §4512; §4485; §4489; §4471	plectin isoform 1c	Q15149; Q15149-2; Q15149-4; Q15149-6; Q15149-9	http://www.phosphosite.org/proteinAction.do?id=3507&showAllSites=true	532; 518; 516; 516; 515	YSVSGSGS*TAGSRTG; YSVSGSGS*TAGSRTG; YSVSGSGS*TAGSRTG; YSVSGSGS*TAGSRTG; YSVSGSGS*TAGSRTG			SVSGSGS*TAGSR	2	566.735			3516	3170	2825	2800															2.372	2.377	1.574	2.025			0.0419	-0.0621	1.9336	1.1796			0.0616	0.0237
963	961	Adhesion or extracellular matrix protein	PLEC; PLEC; PLEC; PLEC; PLEC	plectin 1; plectin 1 iso2; plectin 1 iso4; plectin 1 iso6; plectin 1 iso9	§4622; §4512; §4485; §4489; §4471	plectin isoform 1c	Q15149; Q15149-2; Q15149-4; Q15149-6; Q15149-9	http://www.phosphosite.org/proteinAction.do?id=3507&showAllSites=true	532; 518; 516; 516; 515	YSVSGSGS*TAGSRTG; YSVSGSGS*TAGSRTG; YSVSGSGS*TAGSRTG; YSVSGSGS*TAGSRTG; YSVSGSGS*TAGSRTG			SVSGSGS*TAGSR	2	566.735			2854	2651																	2.022	2.269					0.3606	0.4779					0.016	0.0325
[truncated: 4,663 more rows]
[truncated: 21 more columns]

## Sheet: Summary
CELL SIGNALING TECHNOLOGY PTMSCAN® RESULTS
Table #3: MKN45 Cells; Trypsin Digest; Basophilic Motif Antibody Mix
Samples: DMSO = CS 20743, 20744; SU11274 = CS 20745, 20746; Staurosporine = CS 20747, 20748																											MEDIAN =	5.32896	4.89738	4.86843		MEDIAN =	-0.0574104	-0.0253376
[truncated: 2,563 more rows]

## Sheet: Fold Change by Protein Type
CELL SIGNALING TECHNOLOGY PTMSCAN® RESULTS
[truncated: 1,334 more rows]
