# Supplementary material for: Complementary PTM Profiling of Drug Response in Human Gastric Carcinoma by Immunoaffinity and IMAC Methods with Total Proteome Analysis
Source: Proteomes. 2015 Aug 7;3(3):160–83. doi: 10.3390/proteomes3030160 (PMC5217380; doi:10.3390/proteomes3030160)
Supplement: Supplementary file 1 [file proteomes-03-00160-s001.zip › proteomes-03-00159-supplementary/Stokes_etal_Supplemental_Table_S5_Proline_Directed_FINAL.xlsx]

## Sheet: Column Definitions
Column Name	Definition	In Details	In Summary
Accession	is the UniProt accession number for the assigned protein	Y	Y
Calculated m/z	is the calculated, accurate mass-to-charge ratio of the identified peptide from the primary amino acid sequence and associated modifications	Y	Y
Charge	is the observed charge state for the identified peptide	Y	Y
Count in Details	is the number of times the designated modification site is represented from all peptide assignments in the Details tab. These redundant assignments can be as a result of multiple MS/MS spectra for the same peptide ion or from distinct peptide ions due to multiple charge states, presence of oxidized methionine and overlapping sequence		Y
Delta Cn	is the delta Xcorr value. In general, a Delta Cn of 0.1 or greater is good	Y
Description	is the FASTA database description of the protein entry	Y	Y
Fold Change	is the relative fold-change between the integrated peak area of the experimental (numerator) and control (denominator) conditions. A negative value indicates the peptide is more abundant in the control condition		Y
Gene Name	is the gene name for the assigned protein. In some cases, the Gene Name is hyperlinked (when in blue text) when there are siRNA products available at CST	Y	Y
Intensity	is the parent ion intensity observed during the MS at its chromatographic apex. A blank intensity value indicates that a chromatographic peak corresponding to that peptide was not found.		Y
kD	is the translated molecular weight of the assigned protein	Y
Mass Accuracy (ppm)	is the mass measurement error obtained between the observed and theoretical mass of the assigned peptide	Y
MS2 Spectrum Number	is the spectrum number of the MS2 channel of the raw LC-MS/MS data file	Y
Peak Apex MS Spectrum Number	is the spectrum number that is referenced for the corresponding apex peak intensity measurement of the parent ion from the MS channel of the raw LC-MS/MS data file	Y
Peptide	is the amino acid sequence for the peptide assignment	Y	Y
Retention Time	is the corresponding apex retention time of the parent ion from the MS channel of the raw LC-MS/MS data file		Y
Site	is the site of modification for the peptide assignment. In some cases, the site is hyperlinked (when in blue text) when there are site-specific antibodies available at CST	Y	Y
Species	indicates the origin(s) of the identified peptide	Y	Y
URL	is the URL address for the PhosphoSitePlus web site for the protein assignment	Y	Y
Xcorr	is the primary SEQUEST score for the identified peptide, which is based on the correlation of the experimental MS/MS spectrum and a theoretical MS/MS spectrum derived from the assigned sequence	Y
Discriminant	is the linear discriminant analysis score. The higher the score, the higher confidence in the assignment of the peptide sequence to the MS/MS spectrum	Y

## Sheet: Details
CELL SIGNALING TECHNOLOGY PTMSCAN® RESULTS
Table #4: MKN45 Cells; Trypsin Digest; Proline Directed Motif Antibody Mix
Samples: DMSO = CS 22075, 22076; SU11274 = CS 22077, 22078; Staurosporine = CS 22079, 22080
Legend: * - phosphorylation, # - oxidized methionine, § - published site, Blue Text - CST antibody/siRNA available, – - no Fold Change determined, Bold Intensity = manually reviewed values. Red intensity = multiple identifications for one m/z.
																MS2 Spectrum Number						Peak Apex MS Spectrum Number						Retention Time						Xcorr						Mass Accuracy (ppm)						DeltaCN
Index	Index in Detail	Protein Type	Gene Name	Protein Name	Site	Description	Accession	URL	kD	-7/+7 peptide	Upstream Kinase	Downstream Target	Peptide	Charge	Calc. m/z	DMSO (CS22075)	DMSO (CS22076)	SU11274 (CS22077)	SU11274 (CS22078)	Staurosporine (CS22079)	Staurosporine (CS22080)	DMSO (CS22075)	DMSO (CS22076)	SU11274 (CS22077)	SU11274 (CS22078)	Staurosporine (CS22079)	Staurosporine (CS22080)	DMSO (CS22075)	DMSO (CS22076)	SU11274 (CS22077)	SU11274 (CS22078)	Staurosporine (CS22079)	Staurosporine (CS22080)	DMSO (CS22075)	DMSO (CS22076)	SU11274 (CS22077)	SU11274 (CS22078)	Staurosporine (CS22079)	Staurosporine (CS22080)	DMSO (CS22075)	DMSO (CS22076)	SU11274 (CS22077)	SU11274 (CS22078)	Staurosporine (CS22079)	Staurosporine (CS22080)	DMSO (CS22075)	DMSO (CS22076)	SU11274 (CS22077)	SU11274 (CS22078)
1	Activator protein
2	1	Activator protein	TRAPPC9	NIBP	§953	trafficking protein particle complex subunit 9 isoform b	Q96Q05	http://www.phosphosite.org/proteinAction.do?id=9806&showAllSites=true	129	NFESFPES*PGEKGQF			FNFESFPES*PGEK	2	797.827	22091	21563	21187	21027	23551	23565	22064	21603	21205	21107	23551	23500	66.5617	66.5128	66.7078	66.7925	66.8417	66.8023	4.081	3.911	3.805	3.948	4.008	3.888	0.5465	0.7058	0.666	0.9044	0.3704	0.5602	0.3471	0.2852	0.3096	0.3563
3	2	Activator protein	TRAPPC9	NIBP	§953	trafficking protein particle complex subunit 9 isoform b	Q96Q05	http://www.phosphosite.org/proteinAction.do?id=9806&showAllSites=true	129	NFESFPES*PGEKGQF			FNFESFPES*PGEK	2	797.827	21885	21772	21376	21214	23763	23776	22064	21603	21205	21107	23551	23500	66.5617	66.5128	66.7078	66.7925	66.8417	66.8023	3.823	3.744	3.687	3.951	4.127	4.117	0.8454	0.6174	0.527	0.986	0.499	0.5911	0.2979	0.3159	0.3074	0.3302
4	3	Activator protein	TRAPPC9	NIBP	§953	trafficking protein particle complex subunit 9 isoform b	Q96Q05	http://www.phosphosite.org/proteinAction.do?id=9806&showAllSites=true	129	NFESFPES*PGEKGQF			FNFESFPES*PGEK	2	797.827	22300	21991	21578	21412	23342	23361	22064	21603	21205	21107	23551	23500	66.5617	66.5128	66.7078	66.7925	66.8417	66.8023	4.198	3.774	3.198	3.809	4.063	4.105	0.7956	0.9055	0.5433	0.6476	0.4618	0.451	0.2936	0.3286	0.2688	0.3206
5	4	Activator protein	TRAPPC9	NIBP	§953	trafficking protein particle complex subunit 9 isoform b	Q96Q05	http://www.phosphosite.org/proteinAction.do?id=9806&showAllSites=true	129	NFESFPES*PGEKGQF			FNFESFPES*PGEK	2	797.827					23986		22064	21603	21205	21107	23551	23500	66.5617	66.5128	66.7078	66.7925	66.8417	66.8023					2.717						0.4564
6	Adaptor/scaffold
7	5	Adaptor/scaffold	AHNAK	AHNAK	§3716	neuroblast differentiation-associated protein AHNAK isoform 1	Q09666	http://www.phosphosite.org/proteinAction.do?id=6031&showAllSites=true	629	GPKVDIDT*PDINIEG			VDIDT*PDINIEGSEGK	2	891.396			17889		19770	19772	18473	18119	17833	17816	19810	19772	57.369	57.5918	57.458	57.731	57.5853	57.7103			3.025		4.188	3.74			0.7453		0.5221	0.3162			0.3351
8	6	Adaptor/scaffold	AHNAK	AHNAK	§3716	neuroblast differentiation-associated protein AHNAK isoform 1	Q09666	http://www.phosphosite.org/proteinAction.do?id=6031&showAllSites=true	629	GPKVDIDT*PDINIEG			VDIDT*PDINIEGSEGK	3	594.6						19856			17896		19831	19856			57.6307		57.637	57.6587						2.889						-0.0514
9	7	Adaptor/scaffold	AHNAK	AHNAK	§4100	neuroblast differentiation-associated protein AHNAK isoform 1	Q09666	http://www.phosphosite.org/proteinAction.do?id=6031&showAllSites=true	629	GPKVDIDT*PDIDIHG			VDIDT*PDIDIHGPEGK	3	600.94	16879		16429	16348	18110	18147	16940	16586	16027	15970	18193	18147	53.394	53.6075	52.4662	52.5722	53.5515	53.7178	2.845		2.917	2.477	2.628	2.438	-0.4159		0.091	-0.3968	0.1726	0.1864	0.0576		0.163	0.0905
10	8	Adaptor/scaffold	AHNAK	AHNAK	§4100	neuroblast differentiation-associated protein AHNAK isoform 1	Q09666	http://www.phosphosite.org/proteinAction.do?id=6031&showAllSites=true	629	GPKVDIDT*PDIDIHG			VDIDT*PDIDIHGPEGK	3	600.94						18357	16940	16586	16027	15970	18193	18147	53.394	53.6075	52.4662	52.5722	53.5515	53.7178						2.505						0.1855
11	9	Adaptor/scaffold	AHNAK	AHNAK	§4430	neuroblast differentiation-associated protein AHNAK isoform 1	Q09666	http://www.phosphosite.org/proteinAction.do?id=6031&showAllSites=true	629	GPSLDIDT*PDVNIEG			LDIDT*PDVNIEGPEGK	2	896.406	19657		18961		20972		19691	19358	18946	18908	20972	21106	60.4913	60.7565	60.5133	60.7342	60.6963	60.8375	2.991		2.53		2.825		0.4808		-0.031		-0.147		0.0281		0.0927
12	10	Adaptor/scaffold	AHNAK	AHNAK	§4766	neuroblast differentiation-associated protein AHNAK isoform 1	Q09666	http://www.phosphosite.org/proteinAction.do?id=6031&showAllSites=true	629	GPKVDINT*PDVDVHG			VDINT*PDVDVHGPDWHLK	3	712.996					20023	20021	16583	18329			20023	20035	52.4828	58.1397			58.0557	58.1898					2.819	2.633					-0.4073	-0.2783
13	11	Adaptor/scaffold	AHNAK	AHNAK	§490	neuroblast differentiation-associated protein AHNAK isoform 1	Q09666	http://www.phosphosite.org/proteinAction.do?id=6031&showAllSites=true	629	MKGTKVKT*PEMIIQK			VKT*PEMIIQKPK	2	746.404	9956				10730		9986	9726	9878	9870	10864	10804	35.1983	35.5293	35.4597	35.6787	35.4998	35.5568	2.443				2.359		1.2956				1.0245		0.0674
14	12	Adaptor/scaffold	AHNAK	AHNAK	§490	neuroblast differentiation-associated protein AHNAK isoform 1	Q09666	http://www.phosphosite.org/proteinAction.do?id=6031&showAllSites=true	629	MKGTKVKT*PEMIIQK			VKT*PEMIIQKPK	2	746.404	9919						9986	9726	9878	9870	10864	10804	35.1983	35.5293	35.4597	35.6787	35.4998	35.5568	2.549						1.1384						0.089
15	13	Adaptor/scaffold	AHNAK	AHNAK	§490	neuroblast differentiation-associated protein AHNAK isoform 1	Q09666	http://www.phosphosite.org/proteinAction.do?id=6031&showAllSites=true	629	MKGTKVKT*PEMIIQK			VKT*PEMIIQKPK	3	497.938	9987	9685	9924	9770	10782	10853	9986	9726	9941	9849	10782	10957	35.1983	35.5293	35.6273	35.6232	35.4998	35.7178	3.121	3.266	3.482	2.639	3.71	3.12	-0.1796	0.1336	-0.092	0.3512	-0.0418	-0.1435	0.0356	0.331	0.1228	0.1353
16	14	Adaptor/scaffold	AHNAK	AHNAK	§490	neuroblast differentiation-associated protein AHNAK isoform 1	Q09666	http://www.phosphosite.org/proteinAction.do?id=6031&showAllSites=true	629	MKGTKVKT*PEMIIQK			VKT*PEMIIQKPK	3	497.938	9786						9986	9726	9941	9849	10782	10957	35.1983	35.5293	35.6273	35.6232	35.4998	35.7178	2.53						0.146						0.0065
17	15	Adaptor/scaffold	AHNAK	AHNAK	§490	neuroblast differentiation-associated protein AHNAK isoform 1	Q09666	http://www.phosphosite.org/proteinAction.do?id=6031&showAllSites=true	629	MKGTKVKT*PEMIIQK			VKT*PEM#IIQKPK	2	754.401					8052	8198	7439	7329	7479	7652	8052	8181	28.4457	29.0785	28.784	29.3098	28.7097	28.8748					2.157	2.568					0.6693	1.0004
18	16	Adaptor/scaffold	AHNAK	AHNAK	§490	neuroblast differentiation-associated protein AHNAK isoform 1	Q09666	http://www.phosphosite.org/proteinAction.do?id=6031&showAllSites=true	629	MKGTKVKT*PEMIIQK			VKT*PEM#IIQKPK	3	503.27	7422	7158	7482		8268	8350	7367	7172	7458	7451	8268	8139	28.2562	28.6628	28.7277	28.7605	28.7097	28.7703	1.866	1.929	2.497		2.89	2.445	0.382	0.6318	0.2416		-0.6473	-0.8133	0.0769	0.0389	0.2089
19	17	Adaptor/scaffold	AHNAK	AHNAK	§490	neuroblast differentiation-associated protein AHNAK isoform 1	Q09666	http://www.phosphosite.org/proteinAction.do?id=6031&showAllSites=true	629	MKGTKVKT*PEMIIQK			VKT*PEM#IIQKPK	3	503.27	7624	7352			8001		7367	7172	7458	7451	8268	8139	28.2562	28.6628	28.7277	28.7605	28.7097	28.7703	2.447	2.9			2.087		0.4432	0.1844			0.4246		0.1691	0.1188
20	18	Adaptor/scaffold	AHNAK	AHNAK	5184	neuroblast differentiation-associated protein AHNAK isoform 1	Q09666	http://www.phosphosite.org/proteinAction.do?id=6031&showAllSites=true	629	GLDAKVKT*PSFGISA			VKT*PSFGISAPQVSIPDVNVNLK	3	830.772	26708				28149	28122	26746	26412	25531	25496	28149	28204	78.5487	78.8697	78.7172	79.0155	78.614	78.7175	4.093				3.149	3.228	0.5973				0.7448	0.9047	0.0596
21	19	Adaptor/scaffold	AHNAK	AHNAK	5186	neuroblast differentiation-associated protein AHNAK isoform 1	Q09666	http://www.phosphosite.org/proteinAction.do?id=6031&showAllSites=true	629	DAKVKTPS*FGISAPQ			VKTPS*FGISAPQVSIPDVNVNLK	3	830.772		26395																		3.43						1.4173						0.0074
22	20	Adaptor/scaffold	AHNAK	AHNAK	§5780, §5782	neuroblast differentiation-associated protein AHNAK isoform 1	Q09666	http://www.phosphosite.org/proteinAction.do?id=6031&showAllSites=true	629	SKKPRHRS*NSFSDER, KPRHRSNS*FSDEREF	mTOR		HRS*NS*FSDER	2	697.748	4469	4164					4469	4177	4567		4805	4841	20.8212	20.8093	20.8802		20.9658	20.9692	1.603	1.667					0.3444	0.7923					0.0906	0.01
23	21	Adaptor/scaffold	AHNAK	AHNAK	§5780, §5782, §5784	neuroblast differentiation-associated protein AHNAK isoform 1	Q09666	http://www.phosphosite.org/proteinAction.do?id=6031&showAllSites=true	629	SKKPRHRS*NSFSDER, KPRHRSNS*FSDEREF, RHRSNSFS*DEREFSG	mTOR		HRS*NS*FS*DER	2	737.731	4806						4806	4531	4931		5267	5297	21.6703	21.6818	21.8435		22.0193	22.004	1.915						0.4261						0.201
24	22	Adaptor/scaffold	AHNAK	AHNAK	§5780, §5784	neuroblast differentiation-associated protein AHNAK isoform 1	Q09666	http://www.phosphosite.org/proteinAction.do?id=6031&showAllSites=true	629	SKKPRHRS*NSFSDER, RHRSNSFS*DEREFSG	mTOR		HRS*NSFS*DER	2	697.748						4857																		1.675						0.1922
25	23	Adaptor/scaffold	AHNAK	AHNAK	§5782	neuroblast differentiation-associated protein AHNAK isoform 1	Q09666	http://www.phosphosite.org/proteinAction.do?id=6031&showAllSites=true	629	KPRHRSNS*FSDEREF			SNS*FSDER	2	511.185	5482	5152	5591	5674	5997	6068	5540	5185	5624	5716	6065	6068	23.4732	23.372	23.7077	23.8575	23.8728	23.9638	2.275	2.489	2.198	2.152	2.573	2.348	0.0191	0.2809	0.1758	0.641	-0.0267	0.0486	0.1139	0.0325	0.0946	0.0797
26	24	Adaptor/scaffold	AHNAK	AHNAK	§5782, §5784	neuroblast differentiation-associated protein AHNAK isoform 1	Q09666	http://www.phosphosite.org/proteinAction.do?id=6031&showAllSites=true	629	KPRHRSNS*FSDEREF, RHRSNSFS*DEREFSG			SNS*FS*DER	2	551.168					6775	6877	6054	5710	6177	6259	6736	6877	24.8258	24.7593	25.2303	25.4017	25.4645	25.6133					1.8	1.825					-0.0294	-0.1537
27	25	Adaptor/scaffold	AHNAK	AHNAK	§5790	neuroblast differentiation-associated protein AHNAK isoform 1	Q09666	http://www.phosphosite.org/proteinAction.do?id=6031&showAllSites=true	629	FSDEREFS*GPSTPTG			EFS*GPSTPTGTLEFEGGEVSLEGGK	2	1296.57	25227	38519			26712	39136													4.09	2.334			4.427	4.059	1.6975	-0.0739			0.7789	1.1288	0.0041	0.05
28	26	Adaptor/scaffold	AHNAK	AHNAK	§5790	neuroblast differentiation-associated protein AHNAK isoform 1	Q09666	http://www.phosphosite.org/proteinAction.do?id=6031&showAllSites=true	629	FSDEREFS*GPSTPTG			EFS*GPSTPTGTLEFEGGEVSLEGGK	3	864.718	26949	37814				30439													4.013	2.785				3.439	-0.3119	2.5987				1.4745	0.0484	0.0345
29	27	Adaptor/scaffold	AHNAK	AHNAK	§5790	neuroblast differentiation-associated protein AHNAK isoform 1	Q09666	http://www.phosphosite.org/proteinAction.do?id=6031&showAllSites=true	629	FSDEREFS*GPSTPTG			EFS*GPSTPTGTLEFEGGEVSLEGGK	3	864.718	39096																		3.011						0.9534						0.0614
30	28	Adaptor/scaffold	AHNAK	AHNAK	§5790, §5793	neuroblast differentiation-associated protein AHNAK isoform 1	Q09666	http://www.phosphosite.org/proteinAction.do?id=6031&showAllSites=true	629	FSDEREFS*GPSTPTG, EREFSGPS*TPTGTLE			EFS*GPS*TPTGTLEFEGGEVSLEGGK	3	891.373	38995																		3.525						0.7585						0.0072
31	29	Adaptor/scaffold	AHNAK	AHNAK	§5790, §5794	neuroblast differentiation-associated protein AHNAK isoform 1	Q09666	http://www.phosphosite.org/proteinAction.do?id=6031&showAllSites=true	629	FSDEREFS*GPSTPTG, REFSGPST*PTGTLEF	ERK2		EFS*GPST*PTGTLEFEGGEVSLEGGK	2	1336.56	26987						26987	26727	25720	25664	28609	28540	79.3027	79.6752	79.245	79.4808	79.6132	79.5693	3.486						1.0547						0.0148
32	30	Adaptor/scaffold	AHNAK	AHNAK	§5790, §5794	neuroblast differentiation-associated protein AHNAK isoform 1	Q09666	http://www.phosphosite.org/proteinAction.do?id=6031&showAllSites=true	629	FSDEREFS*GPSTPTG, REFSGPST*PTGTLEF	ERK2		EFS*GPST*PTGTLEFEGGEVSLEGGK	3	891.373	26937	38284		25564		28583	26937	26664	25762	25664	28567	28519	79.2493	79.5118	79.3587	79.4808	79.5098	79.5188	4.558	3.36		3.363		5.394	1.1766	1.1715		1.2333		1.1139	0.0232	0.0013		0.0063
33	31	Adaptor/scaffold	AHNAK	AHNAK	§5790, §5794	neuroblast differentiation-associated protein AHNAK isoform 1	Q09666	http://www.phosphosite.org/proteinAction.do?id=6031&showAllSites=true	629	FSDEREFS*GPSTPTG, REFSGPST*PTGTLEF	ERK2		EFS*GPST*PTGTLEFEGGEVSLEGGK	3	891.373						39919	26937	26664	25762	25664	28567	28519	79.2493	79.5118	79.3587	79.4808	79.5098	79.5188						3.063						1.4036
34	32	Adaptor/scaffold	AHNAK	AHNAK	§5790, §5796	neuroblast differentiation-associated protein AHNAK isoform 1	Q09666	http://www.phosphosite.org/proteinAction.do?id=6031&showAllSites=true	629	FSDEREFS*GPSTPTG, FSGPSTPT*GTLEFEG			EFS*GPSTPT*GTLEFEGGEVSLEGGK	3	891.373	37839	37355	25639	25581	28610														3.857	4.202	3.995	3.594	4.948		2.4564	0.4996	1.2775	1.4302	1.2216		0.0287	0.0137	0.006	0
35	33	Adaptor/scaffold	AHNAK	AHNAK	§5790, §5796	neuroblast differentiation-associated protein AHNAK isoform 1	Q09666	http://www.phosphosite.org/proteinAction.do?id=6031&showAllSites=true	629	FSDEREFS*GPSTPTG, FSGPSTPT*GTLEFEG			EFS*GPSTPT*GTLEFEGGEVSLEGGK	3	891.373		38564																		4.254						1.8549						0.0033
36	34	Adaptor/scaffold	AHNAK	AHNAK	§5790, §5798	neuroblast differentiation-associated protein AHNAK isoform 1	Q09666	http://www.phosphosite.org/proteinAction.do?id=6031&showAllSites=true	629	FSDEREFS*GPSTPTG, GPSTPTGT*LEFEGGE	mTOR		EFS*GPSTPTGT*LEFEGGEVSLEGGK	3	891.373	25821	26584		36930															2.936	4.187		3.048			1.0285	1.3037		0.8648			0.0244	0.0012		0.0109
37	35	Adaptor/scaffold	AHNAK	AHNAK	§5790, §5798	neuroblast differentiation-associated protein AHNAK isoform 1	Q09666	http://www.phosphosite.org/proteinAction.do?id=6031&showAllSites=true	629	FSDEREFS*GPSTPTG, GPSTPTGT*LEFEGGE	mTOR		EFS*GPSTPTGT*LEFEGGEVSLEGGK	3	891.373		26793																		4.409						1.107						0.0118
38	36	Adaptor/scaffold	AHNAK	AHNAK	§5793	neuroblast differentiation-associated protein AHNAK isoform 1	Q09666	http://www.phosphosite.org/proteinAction.do?id=6031&showAllSites=true	629	EREFSGPS*TPTGTLE			EFSGPS*TPTGTLEFEGGEVSLEGGK	2	1296.57	38142					39332													3.197					3.495	0.4755					1.6785	0.0023
39	37	Adaptor/scaffold	AHNAK	AHNAK	§5793	neuroblast differentiation-associated protein AHNAK isoform 1	Q09666	http://www.phosphosite.org/proteinAction.do?id=6031&showAllSites=true	629	EREFSGPS*TPTGTLE			EFSGPS*TPTGTLEFEGGEVSLEGGK	3	864.718	33504	32270	35928		30765	38806													3.92	3.611	3.796		4.942	4.323	2.2477	1.1535	0.9658		0.9787	0.7617	0.0057	0.0164	0.0073
40	38	Adaptor/scaffold	AHNAK	AHNAK	§5793	neuroblast differentiation-associated protein AHNAK isoform 1	Q09666	http://www.phosphosite.org/proteinAction.do?id=6031&showAllSites=true	629	EREFSGPS*TPTGTLE			EFSGPS*TPTGTLEFEGGEVSLEGGK	3	864.718	27763	27312	26305		28274	38132													4.222	4.001	3.648		4.728	3.535	0.683	0.458	0.6138		0.9334	0.9358	0.0135	0.0257	0.0523
41	39	Adaptor/scaffold	AHNAK	AHNAK	§5793	neuroblast differentiation-associated protein AHNAK isoform 1	Q09666	http://www.phosphosite.org/proteinAction.do?id=6031&showAllSites=true	629	EREFSGPS*TPTGTLE			EFSGPS*TPTGTLEFEGGEVSLEGGK	3	864.718	37092	35417			37092														4.04	4.613			4.262		0.7057	0.3748			-0.6541		0.0273	0.0237
42	40	Adaptor/scaffold	AHNAK	AHNAK	§5793	neuroblast differentiation-associated protein AHNAK isoform 1	Q09666	http://www.phosphosite.org/proteinAction.do?id=6031&showAllSites=true	629	EREFSGPS*TPTGTLE			EFSGPS*TPTGTLEFEGGEVSLEGGK	3	864.718		35587			37467															4.394			5.231			-1.3933			0.8136			0.0207
43	41	Adaptor/scaffold	AHNAK	AHNAK	§5793, §5794	neuroblast differentiation-associated protein AHNAK isoform 1	Q09666	http://www.phosphosite.org/proteinAction.do?id=6031&showAllSites=true	629	EREFSGPS*TPTGTLE, REFSGPST*PTGTLEF	ERK2		EFSGPS*T*PTGTLEFEGGEVSLEGGK	3	891.373		38264				39039														3.748				3.241		4.6249				-0.3842		0.0038
44	42	Adaptor/scaffold	AHNAK	AHNAK	§5793, §5796	neuroblast differentiation-associated protein AHNAK isoform 1	Q09666	http://www.phosphosite.org/proteinAction.do?id=6031&showAllSites=true	629	EREFSGPS*TPTGTLE, FSGPSTPT*GTLEFEG			EFSGPS*TPT*GTLEFEGGEVSLEGGK	3	891.373	39015	25096																	3.469	4.506					1.8674	0.3014					0.0036	0.0014
45	43	Adaptor/scaffold	AHNAK	AHNAK	§5794	neuroblast differentiation-associated protein AHNAK isoform 1	Q09666	http://www.phosphosite.org/proteinAction.do?id=6031&showAllSites=true	629	REFSGPST*PTGTLEF	ERK2		EFSGPST*PTGTLEFEGGEVSLEGGK	2	1296.57	24689	24355		23509	26237	26252	24751	24396	23683	23585	26237	26251	73.4732	73.7295	73.6102	73.707	73.698	73.776	4.503	4.217		4.264	4.454	4.366	0.9712	1.0575		1.0897	0.8588	1.0135	0.003	0.0252		0.0416
46	44	Adaptor/scaffold	AHNAK	AHNAK	§5794	neuroblast differentiation-associated protein AHNAK isoform 1	Q09666	http://www.phosphosite.org/proteinAction.do?id=6031&showAllSites=true	629	REFSGPST*PTGTLEF	ERK2		EFSGPST*PTGTLEFEGGEVSLEGGK	2	1296.57	37929	24805			39474	26704	24751	24396	23683	23585	26237	26251	73.4732	73.7295	73.6102	73.707	73.698	73.776	2.99	3.499			2.739	3.992	0.2149	1.6773			1.3502	0.5574	0.0695	0.0151
47	45	Adaptor/scaffold	AHNAK	AHNAK	§5794	neuroblast differentiation-associated protein AHNAK isoform 1	Q09666	http://www.phosphosite.org/proteinAction.do?id=6031&showAllSites=true	629	REFSGPST*PTGTLEF	ERK2		EFSGPST*PTGTLEFEGGEVSLEGGK	2	1296.57		37472				39320	24751	24396	23683	23585	26237	26251	73.4732	73.7295	73.6102	73.707	73.698	73.776		3.505				3.042		2.4428				1.0225		0.0029
48	46	Adaptor/scaffold	AHNAK	AHNAK	§5794	neuroblast differentiation-associated protein AHNAK isoform 1	Q09666	http://www.phosphosite.org/proteinAction.do?id=6031&showAllSites=true	629	REFSGPST*PTGTLEF	ERK2		EFSGPST*PTGTLEFEGGEVSLEGGK	2	1296.57		25041				40157	24751	24396	23683	23585	26237	26251	73.4732	73.7295	73.6102	73.707	73.698	73.776		4.111				2.405		1.5683				2.7351		0.0173
49	47	Adaptor/scaffold	AHNAK	AHNAK	§5794	neuroblast differentiation-associated protein AHNAK isoform 1	Q09666	http://www.phosphosite.org/proteinAction.do?id=6031&showAllSites=true	629	REFSGPST*PTGTLEF	ERK2		EFSGPST*PTGTLEFEGGEVSLEGGK	2	1296.57		37482				40237	24751	24396	23683	23585	26237	26251	73.4732	73.7295	73.6102	73.707	73.698	73.776		3.496				2.589		2.3271				1.5028		0.0127
50	48	Adaptor/scaffold	AHNAK	AHNAK	§5794	neuroblast differentiation-associated protein AHNAK isoform 1	Q09666	http://www.phosphosite.org/proteinAction.do?id=6031&showAllSites=true	629	REFSGPST*PTGTLEF	ERK2		EFSGPST*PTGTLEFEGGEVSLEGGK	3	864.718	25068	24922	35722	23671	26574	26568	24751	24375	23704	23606	26574	26251	73.4732	73.6778	73.6667	73.762	73.698	73.776	5.742	5.293	4.837	6.928	5.337	5.771	0.6446	0.8522	1.1521	0.8897	0.7262	0.7363	0.0163	0	0.0111	0.005
51	49	Adaptor/scaffold	AHNAK	AHNAK	§5794	neuroblast differentiation-associated protein AHNAK isoform 1	Q09666	http://www.phosphosite.org/proteinAction.do?id=6031&showAllSites=true	629	REFSGPST*PTGTLEF	ERK2		EFSGPST*PTGTLEFEGGEVSLEGGK	3	864.718	29194	25366		36899	27440	28126	24751	24375	23704	23606	26574	26251	73.4732	73.6778	73.6667	73.762	73.698	73.776	4.61	5.532		5.874	4.82	4.752	0.3889	0.7168		1.3652	0.3745	0.4216	0.0272	0		0.0042
52	50	Adaptor/scaffold	AHNAK	AHNAK	§5794	neuroblast differentiation-associated protein AHNAK isoform 1	Q09666	http://www.phosphosite.org/proteinAction.do?id=6031&showAllSites=true	629	REFSGPST*PTGTLEF	ERK2		EFSGPST*PTGTLEFEGGEVSLEGGK	3	864.718	28013	26591		36950	28193	28738	24751	24375	23704	23606	26574	26251	73.4732	73.6778	73.6667	73.762	73.698	73.776	4.508	3.948		3.717	5.877	4.617	0.2767	1.586		1.4787	0.6773	0.6655	0.0349	0.0014		0.0113
53	51	Adaptor/scaffold	AHNAK	AHNAK	§5794	neuroblast differentiation-associated protein AHNAK isoform 1	Q09666	http://www.phosphosite.org/proteinAction.do?id=6031&showAllSites=true	629	REFSGPST*PTGTLEF	ERK2		EFSGPST*PTGTLEFEGGEVSLEGGK	3	864.718	28985	28657		36052	28431	40062	24751	24375	23704	23606	26574	26251	73.4732	73.6778	73.6667	73.762	73.698	73.776	3.986	3.692		3.773	4.374	6.202	3.8035	0.6122		2.381	-0.0029	0.8754	0.055	0.0356		0.0374
54	52	Adaptor/scaffold	AHNAK	AHNAK	§5794	neuroblast differentiation-associated protein AHNAK isoform 1	Q09666	http://www.phosphosite.org/proteinAction.do?id=6031&showAllSites=true	629	REFSGPST*PTGTLEF	ERK2		EFSGPST*PTGTLEFEGGEVSLEGGK	3	864.718	31065	27453			34061	40232	24751	24375	23704	23606	26574	26251	73.4732	73.6778	73.6667	73.762	73.698	73.776	5.279	4.476			4.023	6.067	0.5917	0.2874			0.8547	0.8835	0.0043	0.0121
55	53	Adaptor/scaffold	AHNAK	AHNAK	§5794	neuroblast differentiation-associated protein AHNAK isoform 1	Q09666	http://www.phosphosite.org/proteinAction.do?id=6031&showAllSites=true	629	REFSGPST*PTGTLEF	ERK2		EFSGPST*PTGTLEFEGGEVSLEGGK	3	864.718	38214	37202			39218	38423	24751	24375	23704	23606	26574	26251	73.4732	73.6778	73.6667	73.762	73.698	73.776	3.462	5.412			5.343	5.094	-0.805	1.3607			0.9149	1.2283	0.029	0.0038
56	54	Adaptor/scaffold	AHNAK	AHNAK	§5794	neuroblast differentiation-associated protein AHNAK isoform 1	Q09666	http://www.phosphosite.org/proteinAction.do?id=6031&showAllSites=true	629	REFSGPST*PTGTLEF	ERK2		EFSGPST*PTGTLEFEGGEVSLEGGK	3	864.718	33523	29829			40182	34941	24751	24375	23704	23606	26574	26251	73.4732	73.6778	73.6667	73.762	73.698	73.776	4.303	4.749			5.915	3.407	2.2477	0.2192			1.0832	0.7747	0.0029	0.0181
57	55	Adaptor/scaffold	AHNAK	AHNAK	§5794	neuroblast differentiation-associated protein AHNAK isoform 1	Q09666	http://www.phosphosite.org/proteinAction.do?id=6031&showAllSites=true	629	REFSGPST*PTGTLEF	ERK2		EFSGPST*PTGTLEFEGGEVSLEGGK	3	864.718	38271				39027	39468	24751	24375	23704	23606	26574	26251	73.4732	73.6778	73.6667	73.762	73.698	73.776	2.999				5.848	3.772	1.4784				1.1985	1.3924	0.0092
58	56	Adaptor/scaffold	AHNAK	AHNAK	§5794	neuroblast differentiation-associated protein AHNAK isoform 1	Q09666	http://www.phosphosite.org/proteinAction.do?id=6031&showAllSites=true	629	REFSGPST*PTGTLEF	ERK2		EFSGPST*PTGTLEFEGGEVSLEGGK	3	864.718					37277		24751	24375	23704	23606	26574	26251	73.4732	73.6778	73.6667	73.762	73.698	73.776					5.339						1.7837
59	57	Adaptor/scaffold	AHNAK	AHNAK	§5794	neuroblast differentiation-associated protein AHNAK isoform 1	Q09666	http://www.phosphosite.org/proteinAction.do?id=6031&showAllSites=true	629	REFSGPST*PTGTLEF	ERK2		EFSGPST*PTGTLEFEGGEVSLEGGK	3	864.718					39401		24751	24375	23704	23606	26574	26251	73.4732	73.6778	73.6667	73.762	73.698	73.776					4.667						0.8631
60	58	Adaptor/scaffold	AHNAK	AHNAK	§5794, §5796	neuroblast differentiation-associated protein AHNAK isoform 1	Q09666	http://www.phosphosite.org/proteinAction.do?id=6031&showAllSites=true	629	REFSGPST*PTGTLEF, FSGPSTPT*GTLEFEG	ERK2		EFSGPST*PT*GTLEFEGGEVSLEGGK	3	891.373	25263	24884	24214	24095															5.033	4.46	4.401	4.638			0.4651	0.3046	0.8039	0.9289			0.0279	0.0056	0.0168	0.0296
61	59	Adaptor/scaffold	AHNAK	AHNAK	§5794, §5796	neuroblast differentiation-associated protein AHNAK isoform 1	Q09666	http://www.phosphosite.org/proteinAction.do?id=6031&showAllSites=true	629	REFSGPST*PTGTLEF, FSGPSTPT*GTLEFEG	ERK2		EFSGPST*PT*GTLEFEGGEVSLEGGK	3	891.373	39076		35871																3.162		2.884				1.2973		1.1433				0.0336		0.0338
62	60	Adaptor/scaffold	AHNAK	AHNAK	§5794, §5798	neuroblast differentiation-associated protein AHNAK isoform 1	Q09666	http://www.phosphosite.org/proteinAction.do?id=6031&showAllSites=true	629	REFSGPST*PTGTLEF, GPSTPTGT*LEFEGGE	ERK2, mTOR		EFSGPST*PTGT*LEFEGGEVSLEGGK	3	891.373					40351																		4.098						1.1929
63	61	Adaptor/scaffold	AHNAK	AHNAK	§5796	neuroblast differentiation-associated protein AHNAK isoform 1	Q09666	http://www.phosphosite.org/proteinAction.do?id=6031&showAllSites=true	629	FSGPSTPT*GTLEFEG			EFSGPSTPT*GTLEFEGGEVSLEGGK	2	1296.57					39270																		4.064						-0.2211
64	62	Adaptor/scaffold	AHNAK	AHNAK	§5796	neuroblast differentiation-associated protein AHNAK isoform 1	Q09666	http://www.phosphosite.org/proteinAction.do?id=6031&showAllSites=true	629	FSGPSTPT*GTLEFEG			EFSGPSTPT*GTLEFEGGEVSLEGGK	3	864.718	24857	24502	23768	24309	26363	26358													6.14	5.87	5.789	5.063	5.812	6.107	0.6957	0.8162	0.7695	0.0836	0.7851	0.8959	0.0324	0.0085	0.0165	0.0068
65	63	Adaptor/scaffold	AHNAK	AHNAK	§5796	neuroblast differentiation-associated protein AHNAK isoform 1	Q09666	http://www.phosphosite.org/proteinAction.do?id=6031&showAllSites=true	629	FSGPSTPT*GTLEFEG			EFSGPSTPT*GTLEFEGGEVSLEGGK	3	864.718	25278	25133	25483	25054	26783	26987													6.378	6.123	4.412	4.163	6.817	5.402	0.824	0.7466	1.7356	1.4997	0.879	0.4562	0.0109	0.0185	0.0261	0.0256
66	64	Adaptor/scaffold	AHNAK	AHNAK	§5796	neuroblast differentiation-associated protein AHNAK isoform 1	Q09666	http://www.phosphosite.org/proteinAction.do?id=6031&showAllSites=true	629	FSGPSTPT*GTLEFEG			EFSGPSTPT*GTLEFEGGEVSLEGGK	3	864.718	24647	24712	24020	25386	26153	26148													6.191	5.872	5.524	3.368	5.893	5.521	0.7071	0.797	0.5388	1.9793	0.8729	0.9415	0.0015	0.0069	0.003	0.0035
67	65	Adaptor/scaffold	AHNAK	AHNAK	§5796	neuroblast differentiation-associated protein AHNAK isoform 1	Q09666	http://www.phosphosite.org/proteinAction.do?id=6031&showAllSites=true	629	FSGPSTPT*GTLEFEG			EFSGPSTPT*GTLEFEGGEVSLEGGK	3	864.718	25698	25875	36866	35642	27015	28948													5.841	5.219	5.11	5.513	5.78	4.142	0.7021	0.6578	0.2023	1.4637	0.6554	1.3897	0.0345	0.0074	0.0118	0.0022
68	66	Adaptor/scaffold	AHNAK	AHNAK	§5796	neuroblast differentiation-associated protein AHNAK isoform 1	Q09666	http://www.phosphosite.org/proteinAction.do?id=6031&showAllSites=true	629	FSGPSTPT*GTLEFEG			EFSGPSTPT*GTLEFEGGEVSLEGGK	3	864.718	27666	38385	37031	35660	27225	32916													4.344	5.877	4.062	4.727	6.106	4.694	0.3421	1.1097	0.8062	1.6575	0.8331	1.7342	0.0251	0.002	0.0202	0.0357
69	67	Adaptor/scaffold	AHNAK	AHNAK	§5796	neuroblast differentiation-associated protein AHNAK isoform 1	Q09666	http://www.phosphosite.org/proteinAction.do?id=6031&showAllSites=true	629	FSGPSTPT*GTLEFEG			EFSGPSTPT*GTLEFEGGEVSLEGGK	3	864.718	26649	29139	28171	36749	27753	32815													5.147	3.847	3.537	4.582	4.623	3.617	0.4475	-0.3422	3.8152	0.0208	0.8052	-0.601	0.0044	0.0159	0.0271	0.0062
70	68	Adaptor/scaffold	AHNAK	AHNAK	§5796	neuroblast differentiation-associated protein AHNAK isoform 1	Q09666	http://www.phosphosite.org/proteinAction.do?id=6031&showAllSites=true	629	FSGPSTPT*GTLEFEG			EFSGPSTPT*GTLEFEGGEVSLEGGK	3	864.718	38830	38213			31092	38229													6.569	5.387			4.316	4.964	1.1908	0.8833			3.1208	1.3941	0.0243	0.001
71	69	Adaptor/scaffold	AHNAK	AHNAK	§5796	neuroblast differentiation-associated protein AHNAK isoform 1	Q09666	http://www.phosphosite.org/proteinAction.do?id=6031&showAllSites=true	629	FSGPSTPT*GTLEFEG			EFSGPSTPT*GTLEFEGGEVSLEGGK	3	864.718	37677	37421			32293	38384													4.663	5.569			4.92	4.214	-0.6837	0.8518			0.8154	1.4146	0	0.0101
72	70	Adaptor/scaffold	AHNAK	AHNAK	§5796	neuroblast differentiation-associated protein AHNAK isoform 1	Q09666	http://www.phosphosite.org/proteinAction.do?id=6031&showAllSites=true	629	FSGPSTPT*GTLEFEG			EFSGPSTPT*GTLEFEGGEVSLEGGK	3	864.718	27940	38555			28763	38046													4.448	5.516			5.725	3.538	0.7229	1.0334			1.0462	1.2469	0.0119	0.0206
73	71	Adaptor/scaffold	AHNAK	AHNAK	§5796	neuroblast differentiation-associated protein AHNAK isoform 1	Q09666	http://www.phosphosite.org/proteinAction.do?id=6031&showAllSites=true	629	FSGPSTPT*GTLEFEG			EFSGPSTPT*GTLEFEGGEVSLEGGK	3	864.718	38221	37595			32967	39396													2.722	5.387			5.012	5.699	-0.805	0.9914			1.8469	1.1205	0.0428	0
74	72	Adaptor/scaffold	AHNAK	AHNAK	§5796	neuroblast differentiation-associated protein AHNAK isoform 1	Q09666	http://www.phosphosite.org/proteinAction.do?id=6031&showAllSites=true	629	FSGPSTPT*GTLEFEG			EFSGPSTPT*GTLEFEGGEVSLEGGK	3	864.718		37696			34293	40363														4.776			3.578	2.459		1.2433			0.8131	1.1108		0.0308
75	73	Adaptor/scaffold	AHNAK	AHNAK	§5796	neuroblast differentiation-associated protein AHNAK isoform 1	Q09666	http://www.phosphosite.org/proteinAction.do?id=6031&showAllSites=true	629	FSGPSTPT*GTLEFEG			EFSGPSTPT*GTLEFEGGEVSLEGGK	3	864.718		37755			38036															3.966			3.976			1.8652			0.4845			0.0039
76	74	Adaptor/scaffold	AHNAK	AHNAK	§5796	neuroblast differentiation-associated protein AHNAK isoform 1	Q09666	http://www.phosphosite.org/proteinAction.do?id=6031&showAllSites=true	629	FSGPSTPT*GTLEFEG			EFSGPSTPT*GTLEFEGGEVSLEGGK	3	864.718		38668																		2.683						1.8543						0.0065
77	75	Adaptor/scaffold	AHNAK	AHNAK	§5796, §5798	neuroblast differentiation-associated protein AHNAK isoform 1	Q09666	http://www.phosphosite.org/proteinAction.do?id=6031&showAllSites=true	629	FSGPSTPT*GTLEFEG, GPSTPTGT*LEFEGGE	mTOR		EFSGPSTPT*GT*LEFEGGEVSLEGGK	3	891.373	25499	38536			39184														4.843	4.4			3.832		0.4493	1.9674			1.3025		0.0367	0.0634
78	76	Adaptor/scaffold	AHNAK	AHNAK	§5796, §5798	neuroblast differentiation-associated protein AHNAK isoform 1	Q09666	http://www.phosphosite.org/proteinAction.do?id=6031&showAllSites=true	629	FSGPSTPT*GTLEFEG, GPSTPTGT*LEFEGGE	mTOR		EFSGPSTPT*GT*LEFEGGEVSLEGGK	3	891.373	38685																		3.131						1.5839						0.0987
79	77	Adaptor/scaffold	AHNAK2	AHNAK2	5484	protein AHNAK2	Q8IVF2	http://www.phosphosite.org/proteinAction.do?id=16057&showAllSites=true	617	VTIHSIVT*PEFVDLS			SIVT*PEFVDLSVPR	2	819.911					29140	29118	27691	27399		26357	29218	29118	80.9333	81.3737		81.3812	81.1555	81.179					3.157	2.858					0.8429	0.9668
80	78	Adaptor/scaffold	AHNAK2	AHNAK2	5484	protein AHNAK2	Q8IVF2	http://www.phosphosite.org/proteinAction.do?id=16057&showAllSites=true	617	VTIHSIVT*PEFVDLS			SIVT*PEFVDLSVPR	3	546.943						29166					29176	29166					81.0497	81.2907						2.976						0.1379
81	79	Adaptor/scaffold	AKAP1	AKAP1	§69	A-kinase anchor protein 1, mitochondrial	Q92667	http://www.phosphosite.org/proteinAction.do?id=5935&showAllSites=true	97	DVCPKVVS*TPPSVTE			VVS*TPPSVTEPPEK	3	516.251		10490																		3.781						0.2313						0.0591
82	80	Adaptor/scaffold	AKAP1	AKAP1	§70	A-kinase anchor protein 1, mitochondrial	Q92667	http://www.phosphosite.org/proteinAction.do?id=5935&showAllSites=true	97	VCPKVVST*PPSVTEP			VVST*PPSVTEPPEK	2	773.874	10713	10485	10593	10522	11652	11723	10754	10526	10610	10549	11693	11723	37.2538	37.6922	37.4777	37.6118	37.5553	37.6613	2.721	2.891	3.156	2.444	2.838	2.91	0.3057	0.5865	0.2662	0.7167	0.2129	0.3338	0.1068	0.1125	0.1953	0.1125
83	81	Adaptor/scaffold	AKAP1	AKAP1	§70	A-kinase anchor protein 1, mitochondrial	Q92667	http://www.phosphosite.org/proteinAction.do?id=5935&showAllSites=true	97	VCPKVVST*PPSVTEP			VVST*PPSVTEPPEK	2	773.874	10341	10043	10244	10128	11028	11449	10754	10526	10610	10549	11693	11723	37.2538	37.6922	37.4777	37.6118	37.5553	37.6613	2.387	3.076	2.445	2.455	2.421	2.284	0.317	0.9815	0.5891	0.8966	0.0842	0.484	0.0689	0.1841	0.1437	0.1534
84	82	Adaptor/scaffold	AKAP1	AKAP1	§70	A-kinase anchor protein 1, mitochondrial	Q92667	http://www.phosphosite.org/proteinAction.do?id=5935&showAllSites=true	97	VCPKVVST*PPSVTEP			VVST*PPSVTEPPEK	2	773.874	9942	9901		10159		11245	10754	10526	10610	10549	11693	11723	37.2538	37.6922	37.4777	37.6118	37.5553	37.6613	2.684	2.863		2.644		2.508	0.7424	0.752		0.8223		0.3471	0.1607	0.1385		0.0779
85	83	Adaptor/scaffold	AKAP1	AKAP1	§70	A-kinase anchor protein 1, mitochondrial	Q92667	http://www.phosphosite.org/proteinAction.do?id=5935&showAllSites=true	97	VCPKVVST*PPSVTEP			VVST*PPSVTEPPEK	2	773.874		9842					10754	10526	10610	10549	11693	11723	37.2538	37.6922	37.4777	37.6118	37.5553	37.6613		3.052						0.5349						0.1463
86	84	Adaptor/scaffold	AKAP1	AKAP1	§70	A-kinase anchor protein 1, mitochondrial	Q92667	http://www.phosphosite.org/proteinAction.do?id=5935&showAllSites=true	97	VCPKVVST*PPSVTEP			VVST*PPSVTEPPEK	2	773.874		9639					10754	10526	10610	10549	11693	11723	37.2538	37.6922	37.4777	37.6118	37.5553	37.6613		2.559						0.2752						0.1584
87	85	Adaptor/scaffold	AKAP1	AKAP1	§70	A-kinase anchor protein 1, mitochondrial	Q92667	http://www.phosphosite.org/proteinAction.do?id=5935&showAllSites=true	97	VCPKVVST*PPSVTEP			VVST*PPSVTEPPEK	3	516.251			10613	10550	11675																3.024	3.102	3.107				0.2895	0.3921	0.2316				0.035	0.0072
88	86	Adaptor/scaffold	AKAP11	AKAP11	915	A-kinase anchor protein 11	Q9UKA4	http://www.phosphosite.org/proteinAction.do?id=15115&showAllSites=true	211	TKSLKEKT*PPFSHCD			EKT*PPFSHCDQAVLQCSEASSNK	3	900.719	13471					14654	13455	13064	13223	13149	14623	14743	44.3345	44.3998	44.709	44.7992	44.8088	45.0482	3.915					3.698	0.3057					0.4204	0.1191
89	87	Adaptor/scaffold	AKAP11	AKAP11	915	A-kinase anchor protein 11	Q9UKA4	http://www.phosphosite.org/proteinAction.do?id=15115&showAllSites=true	211	TKSLKEKT*PPFSHCD			EKT*PPFSHCDQAVLQCSEASSNK	3	900.719	13453						13455	13064	13223	13149	14623	14743	44.3345	44.3998	44.709	44.7992	44.8088	45.0482	4.512						1.3628						0.1715
90	88	Adaptor/scaffold	AKAP12	AKAP12	§1116	A-kinase anchor protein 12 isoform 1	Q02952	http://www.phosphosite.org/proteinAction.do?id=7607&showAllSites=true	191	GKVVGQTT*PESFEKA			VVGQTT*PESFEK	2	701.318	10737	10450	10604	10540	11662	11739	10775	10505	10680	10598	11777	11739	37.3092	37.6343	37.6775	37.75	37.7618	37.8668	3.26	3.078	2.68	2.951	2.728	2.971	0.5177	0.765	0.4417	0.567	0.2634	0.1623	0.0995	0.1295	0.117	0.1302
91	89	Adaptor/scaffold	AKAP13; AKAP13; AKAP13	AKAP13; AKAP13 iso2; AKAP13 iso4	1149; 1149; 1149	A-kinase anchor protein 13 isoform 1	Q12802; Q12802-2; Q12802-4	http://www.phosphosite.org/proteinAction.do?id=5723&showAllSites=true	308; 308; 305	TDPQGVGT*PEMIPLD; TDPQGVGT*PEMIPLD; TDPQGVGT*PEMIPLD			AVTDPQGVGT*PEMIPLDWEK	3	755.017					28827	28798	28342	27042		26042	28827	28855	82.5978	80.4558		80.5078	80.251	80.3642					3.763	3.859					1.5806	0.963
92	90	Adaptor/scaffold	AKAP13; AKAP13; AKAP13	AKAP13; AKAP13 iso2; AKAP13 iso4	1149; 1149; 1149	A-kinase anchor protein 13 isoform 1	Q12802; Q12802-2; Q12802-4	http://www.phosphosite.org/proteinAction.do?id=5723&showAllSites=true	308; 308; 305	TDPQGVGT*PEMIPLD; TDPQGVGT*PEMIPLD; TDPQGVGT*PEMIPLD			AVTDPQGVGT*PEM#IPLDWEK	2	1140.02		23470			25254	25279	23890	23451	22885	22724	25312	25279	71.2635	71.2962	71.3863	71.2942	71.2992	71.3717		3.825			4.293	3.948		0.793			0.9575	0.4607		0.4028
93	91	Adaptor/scaffold	AKAP13; AKAP13; AKAP13	AKAP13; AKAP13 iso2; AKAP13 iso4	1149; 1149; 1149	A-kinase anchor protein 13 isoform 1	Q12802; Q12802-2; Q12802-4	http://www.phosphosite.org/proteinAction.do?id=5723&showAllSites=true	308; 308; 305	TDPQGVGT*PEMIPLD; TDPQGVGT*PEMIPLD; TDPQGVGT*PEMIPLD			AVTDPQGVGT*PEM#IPLDWEK	3	760.348					25232	25245	23869	23535	22948	22850	25232	25369	71.2117	71.5103	71.5645	71.6517	71.4085	71.5352					3.078	2.775					1.2611	0.8503
94	92	Adaptor/scaffold	AKAP13; AKAP13; AKAP13	AKAP13; AKAP13 iso2; AKAP13 iso4	1887; 1891; 1869	A-kinase anchor protein 13 isoform 1	Q12802; Q12802-2; Q12802-4	http://www.phosphosite.org/proteinAction.do?id=5723&showAllSites=true	308; 308; 305	LVDETATT*PIFANRR; LVDETATT*PIFANRR; LVDETATT*PIFANRR			SAVLLVDETATT*PIFANR	2	999.501	25502	25182	24375	24354			25171	25182	24376	24005	26656	26965	74.5602	74.8772	75.5287	74.8733	74.7013	75.578	4.908	4.567	4.249	4.25			1.5768	1.3786	0.532	0.4854			0.071	0.0767	0.081	0.0793
95	93	Adaptor/scaffold	AKAP13; AKAP13; AKAP13	AKAP13; AKAP13 iso2; AKAP13 iso4	1887; 1891; 1869	A-kinase anchor protein 13 isoform 1	Q12802; Q12802-2; Q12802-4	http://www.phosphosite.org/proteinAction.do?id=5723&showAllSites=true	308; 308; 305	LVDETATT*PIFANRR; LVDETATT*PIFANRR; LVDETATT*PIFANRR			SAVLLVDETATT*PIFANR	3	666.67			24382				25528	25194	24382	24362	27055	26965	75.4657	75.7805	75.5868	75.8658	75.7075	75.578			4.144						0.5328						0.0858
96	94	Adaptor/scaffold	AKAP13; AKAP13; AKAP13	AKAP13; AKAP13 iso2; AKAP13 iso4	2390; 2394; 2370	A-kinase anchor protein 13 isoform 1	Q12802; Q12802-2; Q12802-4	http://www.phosphosite.org/proteinAction.do?id=5723&showAllSites=true	308; 308; 305	FRDMAECS*TPLPEDC; FRDMAECS*TPLPEDC; FRDMAECS*TPLPEDC			DMAECS*TPLPEDCSPTHSPR	3	789.641	10910	10657			11916	11931	10943	10691	10875	10781	11916	11995	37.7563	38.136	38.2247	38.2687	38.2245	38.2792	3.254	3.861			3.765	2.556	0.003	0.3726			-0.2424	0.2326	0.0142	0.0236
97	95	Adaptor/scaffold	AKAP13; AKAP13; AKAP13	AKAP13; AKAP13 iso2; AKAP13 iso4	2390; 2394; 2370	A-kinase anchor protein 13 isoform 1	Q12802; Q12802-2; Q12802-4	http://www.phosphosite.org/proteinAction.do?id=5723&showAllSites=true	308; 308; 305	FRDMAECS*TPLPEDC; FRDMAECS*TPLPEDC; FRDMAECS*TPLPEDC			DMAECS*TPLPEDCSPTHSPR	3	789.641		10649					10943	10691	10875	10781	11916	11995	37.7563	38.136	38.2247	38.2687	38.2245	38.2792		3.631						0.3726						0.0218
98	96	Adaptor/scaffold	AKAP13; AKAP13; AKAP13	AKAP13; AKAP13 iso2; AKAP13 iso4	2390; 2394; 2370	A-kinase anchor protein 13 isoform 1	Q12802; Q12802-2; Q12802-4	http://www.phosphosite.org/proteinAction.do?id=5723&showAllSites=true	308; 308; 305	FRDMAECS*TPLPEDC; FRDMAECS*TPLPEDC; FRDMAECS*TPLPEDC			DM#AECS*TPLPEDCSPTHSPR	3	794.973			8987																		2.763						-0.5351						0.0161
99	97	Adaptor/scaffold	AKAP13; AKAP13; AKAP13	AKAP13; AKAP13 iso2; AKAP13 iso4	2390, §2398; 2394, §2402; 2370, §2378	A-kinase anchor protein 13 isoform 1	Q12802; Q12802-2; Q12802-4	http://www.phosphosite.org/proteinAction.do?id=5723&showAllSites=true	308; 308; 305	FRDMAECS*TPLPEDC, TPLPEDCS*PTHSPRV; FRDMAECS*TPLPEDC, TPLPEDCS*PTHSPRV; FRDMAECS*TPLPEDC, TPLPEDCS*PTHSPRV			DM#AECS*TPLPEDCS*PTHSPR	3	821.628		9188			10242		9402	9136	9398		10538	10390	33.6515	33.9312	34.1247		34.0925	34.3082		2.998			3.638			0.2454			0.2505			0.0238
100	98	Adaptor/scaffold	AKAP13; AKAP13; AKAP13	AKAP13; AKAP13 iso2; AKAP13 iso4	2390, §2398; 2394, §2402; 2370, §2378	A-kinase anchor protein 13 isoform 1	Q12802; Q12802-2; Q12802-4	http://www.phosphosite.org/proteinAction.do?id=5723&showAllSites=true	308; 308; 305	FRDMAECS*TPLPEDC, TPLPEDCS*PTHSPRV; FRDMAECS*TPLPEDC, TPLPEDCS*PTHSPRV; FRDMAECS*TPLPEDC, TPLPEDCS*PTHSPRV			DM#AECS*TPLPEDCS*PTHSPR	3	821.628					10538		9402	9136	9398		10538	10390	33.6515	33.9312	34.1247		34.0925	34.3082					3.378						1.1281
101	99	Adaptor/scaffold	AKAP13; AKAP13; AKAP13	AKAP13; AKAP13 iso2; AKAP13 iso4	2390, §2398; 2394, §2402; 2370, §2378	A-kinase anchor protein 13 isoform 1	Q12802; Q12802-2; Q12802-4	http://www.phosphosite.org/proteinAction.do?id=5723&showAllSites=true	308; 308; 305	FRDMAECS*TPLPEDC, TPLPEDCS*PTHSPRV; FRDMAECS*TPLPEDC, TPLPEDCS*PTHSPRV; FRDMAECS*TPLPEDC, TPLPEDCS*PTHSPRV			DM#AECS*TPLPEDCS*PTHSPR	3	821.628					10502		9402	9136	9398		10538	10390	33.6515	33.9312	34.1247		34.0925	34.3082					3.215						0.6231
102	100	Adaptor/scaffold	AKAP13; AKAP13; AKAP13	AKAP13; AKAP13 iso2; AKAP13 iso4	2390, §2400; 2394, §2404; 2370, §2380	A-kinase anchor protein 13 isoform 1	Q12802; Q12802-2; Q12802-4	http://www.phosphosite.org/proteinAction.do?id=5723&showAllSites=true	308; 308; 305	FRDMAECS*TPLPEDC, LPEDCSPT*HSPRVLF; FRDMAECS*TPLPEDC, LPEDCSPT*HSPRVLF; FRDMAECS*TPLPEDC, LPEDCSPT*HSPRVLF			DM#AECS*TPLPEDCSPT*HSPR	3	821.628						10511																		3.842						0.2176
103	101	Adaptor/scaffold	AKAP13; AKAP13; AKAP13	AKAP13; AKAP13 iso2; AKAP13 iso4	§2391; §2395; §2371	A-kinase anchor protein 13 isoform 1	Q12802; Q12802-2; Q12802-4	http://www.phosphosite.org/proteinAction.do?id=5723&showAllSites=true	308; 308; 305	RDMAECST*PLPEDCS; RDMAECST*PLPEDCS; RDMAECST*PLPEDCS			DMAECST*PLPEDCSPTHSPR	3	789.641					11894	11946																	3.668	3.596					0.0561	0.3319
104	102	Adaptor/scaffold	AKAP13; AKAP13; AKAP13	AKAP13; AKAP13 iso2; AKAP13 iso4	§2391; §2395; §2371	A-kinase anchor protein 13 isoform 1	Q12802; Q12802-2; Q12802-4	http://www.phosphosite.org/proteinAction.do?id=5723&showAllSites=true	308; 308; 305	RDMAECST*PLPEDCS; RDMAECST*PLPEDCS; RDMAECST*PLPEDCS			DM#AECST*PLPEDCSPTHSPR	3	794.973	8961	8719	9023		9784	9852	8996	8751	8974		9784	9907	32.589	32.9145	32.9382		33.0197	33.1205	4.133	3.985	2.48		3.259	3.667	2.2943	0.6087	-0.0315		0.6495	0.2125	0.036	0.0521	0.0453
105	103	Adaptor/scaffold	AKAP13; AKAP13; AKAP13	AKAP13; AKAP13 iso2; AKAP13 iso4	§2391; §2395; §2371	A-kinase anchor protein 13 isoform 1	Q12802; Q12802-2; Q12802-4	http://www.phosphosite.org/proteinAction.do?id=5723&showAllSites=true	308; 308; 305	RDMAECST*PLPEDCS; RDMAECST*PLPEDCS; RDMAECST*PLPEDCS			DM#AECST*PLPEDCSPTHSPR	3	794.973	8947						8996	8751	8974		9784	9907	32.589	32.9145	32.9382		33.0197	33.1205	3.995						-0.424						0.0583
106	104	Adaptor/scaffold	AKAP13; AKAP13; AKAP13	AKAP13; AKAP13 iso2; AKAP13 iso4	§2391, §2398; §2395, §2402; §2371, §2378	A-kinase anchor protein 13 isoform 1	Q12802; Q12802-2; Q12802-4	http://www.phosphosite.org/proteinAction.do?id=5723&showAllSites=true	308; 308; 305	RDMAECST*PLPEDCS, TPLPEDCS*PTHSPRV; RDMAECST*PLPEDCS, TPLPEDCS*PTHSPRV; RDMAECST*PLPEDCS, TPLPEDCS*PTHSPRV			DMAECST*PLPEDCS*PTHSPR	3	816.297	11498	11235			12501	12550													3.855	4.112			4.07	3.698	1.9928	0.2924			0.5489	0.0992	0.0168	0.0242
107	105	Adaptor/scaffold	AKAP13; AKAP13; AKAP13	AKAP13; AKAP13 iso2; AKAP13 iso4	§2391, §2398; §2395, §2402; §2371, §2378	A-kinase anchor protein 13 isoform 1	Q12802; Q12802-2; Q12802-4	http://www.phosphosite.org/proteinAction.do?id=5723&showAllSites=true	308; 308; 305	RDMAECST*PLPEDCS, TPLPEDCS*PTHSPRV; RDMAECST*PLPEDCS, TPLPEDCS*PTHSPRV; RDMAECST*PLPEDCS, TPLPEDCS*PTHSPRV			DMAECST*PLPEDCS*PTHSPR	3	816.297	11569	11226																	3.649	3.782					0.9214	0.2924					0.0018	0.0339
108	106	Adaptor/scaffold	AKAP13; AKAP13; AKAP13	AKAP13; AKAP13 iso2; AKAP13 iso4	§2391, §2398; §2395, §2402; §2371, §2378	A-kinase anchor protein 13 isoform 1	Q12802; Q12802-2; Q12802-4	http://www.phosphosite.org/proteinAction.do?id=5723&showAllSites=true	308; 308; 305	RDMAECST*PLPEDCS, TPLPEDCS*PTHSPRV; RDMAECST*PLPEDCS, TPLPEDCS*PTHSPRV; RDMAECST*PLPEDCS, TPLPEDCS*PTHSPRV			DMAECST*PLPEDCS*PTHSPR	3	816.297		11212																		3.871						0.2924						0.0312
109	107	Adaptor/scaffold	AKAP13; AKAP13; AKAP13	AKAP13; AKAP13 iso2; AKAP13 iso4	§2391, §2398; §2395, §2402; §2371, §2378	A-kinase anchor protein 13 isoform 1	Q12802; Q12802-2; Q12802-4	http://www.phosphosite.org/proteinAction.do?id=5723&showAllSites=true	308; 308; 305	RDMAECST*PLPEDCS, TPLPEDCS*PTHSPRV; RDMAECST*PLPEDCS, TPLPEDCS*PTHSPRV; RDMAECST*PLPEDCS, TPLPEDCS*PTHSPRV			DM#AECST*PLPEDCS*PTHSPR	3	821.628						10300																		4.264						0.0932
110	108	Adaptor/scaffold	AKAP13; AKAP13; AKAP13	AKAP13; AKAP13 iso2; AKAP13 iso4	§2391, §2398, §2400; §2395, §2402, §2404; §2371, §2378, §2380	A-kinase anchor protein 13 isoform 1	Q12802; Q12802-2; Q12802-4	http://www.phosphosite.org/proteinAction.do?id=5723&showAllSites=true	308; 308; 305	RDMAECST*PLPEDCS, TPLPEDCS*PTHSPRV, LPEDCSPT*HSPRVLF; RDMAECST*PLPEDCS, TPLPEDCS*PTHSPRV, LPEDCSPT*HSPRVLF; RDMAECST*PLPEDCS, TPLPEDCS*PTHSPRV, LPEDCSPT*HSPRVLF			DMAECST*PLPEDCS*PT*HSPR	3	842.952		11717			13048	13100	12028	11700			13048	13147	40.607	40.8215			41.0265	41.1512		3.001			3.719	4.004		1.3115			0.1625	0.4927		0.0164
111	109	Adaptor/scaffold	AKAP13; AKAP13; AKAP13	AKAP13; AKAP13 iso2; AKAP13 iso4	§2391, §2400; §2395, §2404; §2371, §2380	A-kinase anchor protein 13 isoform 1	Q12802; Q12802-2; Q12802-4	http://www.phosphosite.org/proteinAction.do?id=5723&showAllSites=true	308; 308; 305	RDMAECST*PLPEDCS, LPEDCSPT*HSPRVLF; RDMAECST*PLPEDCS, LPEDCSPT*HSPRVLF; RDMAECST*PLPEDCS, LPEDCSPT*HSPRVLF			DMAECST*PLPEDCSPT*HSPR	3	816.297						12767	11521	11257			12574	12767	39.2703	39.6322			39.7267	39.7898						2.864						0.3668
112	110	Adaptor/scaffold	ANK3; ANK3; ANK3	ANK3; ANK3 iso4; ANK3 iso5	4253, §4258; 1744, §1749; 1737, §1742	ankyrin-3 isoform 2	Q12955; Q12955-4; Q12955-5	http://www.phosphosite.org/proteinAction.do?id=5207&showAllSites=true	480; 204; 203	GKFEANGS*HTEITPE, NGSHTEIT*PEAKTKS; GKFEANGS*HTEITPE, NGSHTEIT*PEAKTKS; GKFEANGS*HTEITPE, NGSHTEIT*PEAKTKS			FEANGS*HTEIT*PEAK	2	895.855	9452	9210					9465	9210	9440	9361			33.8227	34.1518	34.2387	34.2567			2.45	2.949					0.86	0.0973					0.0672	0.0723
113	111	Adaptor/scaffold	ANK3; ANK3; ANK3	ANK3; ANK3 iso4; ANK3 iso5	§4258; §1749; §1742	ankyrin-3 isoform 2	Q12955; Q12955-4; Q12955-5	http://www.phosphosite.org/proteinAction.do?id=5207&showAllSites=true	480; 204; 203	NGSHTEIT*PEAKTKS; NGSHTEIT*PEAKTKS; NGSHTEIT*PEAKTKS			FEANGSHTEIT*PEAK	2	855.872	8174	7955	8222	8230	8946	9040	8279	8028	8287	8289	9042	9040	30.661	30.9413	31.005	31.1453	30.9987	31.2622	2.744	2.888	2.965	3.261	3.546	2.752	1.7347	0.8531	0.5913	1.3229	0.3634	0.3809	0.2742	0.1133	0.2405	0.2945
114	112	Adaptor/scaffold	ANK3; ANK3; ANK3	ANK3; ANK3 iso4; ANK3 iso5	§4258; §1749; §1742	ankyrin-3 isoform 2	Q12955; Q12955-4; Q12955-5	http://www.phosphosite.org/proteinAction.do?id=5207&showAllSites=true	480; 204; 203	NGSHTEIT*PEAKTKS; NGSHTEIT*PEAKTKS; NGSHTEIT*PEAKTKS			FEANGSHTEIT*PEAK	2	855.872	8369			8222	9153		8279	8028	8287	8289	9042	9040	30.661	30.9413	31.005	31.1453	30.9987	31.2622	2.895			3.114	2.908		0.6353			1.431	0.4614		0.2725			0.1861
115	113	Adaptor/scaffold	ANK3; ANK3; ANK3	ANK3; ANK3 iso4; ANK3 iso5	§4258; §1749; §1742	ankyrin-3 isoform 2	Q12955; Q12955-4; Q12955-5	http://www.phosphosite.org/proteinAction.do?id=5207&showAllSites=true	480; 204; 203	NGSHTEIT*PEAKTKS; NGSHTEIT*PEAKTKS; NGSHTEIT*PEAKTKS			FEANGSHTEIT*PEAK	3	570.917					9122		8279	8028	8287	8298	9042	9030	30.661	30.9413	31.005	31.1742	30.9987	31.2622					2.188						0.0929
116	114	Adaptor/scaffold	ANK3; ANK3; ANK3	ANK3; ANK3 iso4; ANK3 iso5	§533; §516; §527	ankyrin-3 isoform 2	Q12955; Q12955-4; Q12955-5	http://www.phosphosite.org/proteinAction.do?id=5207&showAllSites=true	480; 204; 203	NAATTSGY*TPLHLSA; NAATTSGY*TPLHLSA; NAATTSGY*TPLHLSA			ADIVQQLLQQGASPNAATTSGY*TPLHLSAR	3	1063.53		28488			30318	30320	28867	28501	27463		30331	30304	83.906	84.1223	84.0253		83.9718	84.0843		5.652			5.909	3.91		2.9101			0.0389	-0.0648		0.015
117	115	Adaptor/scaffold	ANK3; ANK3; ANK3	ANK3; ANK3 iso4; ANK3 iso5	§533; §516; §527	ankyrin-3 isoform 2	Q12955; Q12955-4; Q12955-5	http://www.phosphosite.org/proteinAction.do?id=5207&showAllSites=true	480; 204; 203	NAATTSGY*TPLHLSA; NAATTSGY*TPLHLSA; NAATTSGY*TPLHLSA			ADIVQQLLQQGASPNAATTSGY*TPLHLSAR	3	1063.53		28501					28867	28501	27463		30331	30304	83.906	84.1223	84.0253		83.9718	84.0843		4.6						2.9101						0.0479
118	116	Adaptor/scaffold	ANK3; ANK3; ANK3	ANK3; ANK3 iso4; ANK3 iso5	§534; §517; §528	ankyrin-3 isoform 2	Q12955; Q12955-4; Q12955-5	http://www.phosphosite.org/proteinAction.do?id=5207&showAllSites=true	480; 204; 203	AATTSGYT*PLHLSAR; AATTSGYT*PLHLSAR; AATTSGYT*PLHLSAR			ADIVQQLLQQGASPNAATTSGYT*PLHLSAR	3	1063.53	28859																		5.374						2.3357						0
119	117	Adaptor/scaffold	AP1B1	AP1B1	786	AP-1 complex subunit beta-1 isoform a	NP_001118	http://www.ncbi.nlm.nih.gov/entrez/query.fcgi?db=protein&cmd=search&term=NP_001118	105	LQVHAPLS*PNQTVEI			NSFGLAPAAPLQVHAPLS*PNQTVEISLPLSTVGSVM#K	3	1289.66	31840	31632				33178	31840	31599	30172	30199		33202	91.7413	92.3832	91.7412	92.1758		91.8745	5.061	3.932				3.326	0.2719	-1.5231				2.8249	0.1391	0.1508
120	118	Adaptor/scaffold	AP2A1	AP2A1	§653, §655	AP-2 complex subunit alpha-1 isoform 1	O95782	http://www.phosphosite.org/proteinAction.do?id=8310&showAllSites=true	108	PTPSTVST*PSPSADL, PSTVSTPS*PSADLLG			RDPSSNDINGGM#EPTPSTVST*PS*PSADLLGLR	3	1148.84						24648		22800	20470			24648		69.5973	64.664			69.6627						5.359						1.0112
121	119	Adaptor/scaffold	AP2A1	AP2A1	§655	AP-2 complex subunit alpha-1 isoform 1	O95782	http://www.phosphosite.org/proteinAction.do?id=8310&showAllSites=true	108	PSTVSTPS*PSADLLG			RDPSSNDINGGM#EPTPSTVSTPS*PSADLLGLR	3	1122.18	21869	21513	21036		23288	23364	21896	21561	21079	21002	23288	23332	66.1272	66.4062	66.3577	66.502	66.3188	66.3822	6.003	4.949	5.916		6.873	5.306	0.423	2.1895	1.0761		1.2503	2.0365	0.0503	0.0493	0.0321
122	120	Adaptor/scaffold	AP2A1	AP2A1	§655	AP-2 complex subunit alpha-1 isoform 1	O95782	http://www.phosphosite.org/proteinAction.do?id=8310&showAllSites=true	108	PSTVSTPS*PSADLLG			RDPSSNDINGGM#EPTPSTVSTPS*PSADLLGLR	3	1122.18			21098				21896	21561	21079	21002	23288	23332	66.1272	66.4062	66.3577	66.502	66.3188	66.3822			4.28						1.0761						0.115
123	121	Adaptor/scaffold	AP2A1	AP2A1	§655	AP-2 complex subunit alpha-1 isoform 1	O95782	http://www.phosphosite.org/proteinAction.do?id=8310&showAllSites=true	108	PSTVSTPS*PSADLLG			RDPSSNDINGGM#EPTPSTVSTPS*PSADLLGLR	4	841.889						23310	21875	21519	21037	21002	23295	23290	66.0783	66.3063	66.2418	66.502	66.3188	66.2795						3.74						1.8118
124	122	Adaptor/scaffold	AP2A1	AP2A1	§655	AP-2 complex subunit alpha-1 isoform 1	O95782	http://www.phosphosite.org/proteinAction.do?id=8310&showAllSites=true	108	PSTVSTPS*PSADLLG			RDPSSNDINGGM#EPTPSTVSTPS*PSADLLGLR	4	841.889						23326	21875	21519	21037	21002	23295	23290	66.0783	66.3063	66.2418	66.502	66.3188	66.2795						3.686						-1.1272
125	123	Adaptor/scaffold	BAIAP2L1	IRTKS	§248, §251	brain-specific angiogenesis inhibitor 1-associated protein 2-like protein 1	Q9UHR4	http://www.phosphosite.org/proteinAction.do?id=7791&showAllSites=true	57	NMIEEIKT*PASTPVS, EEIKTPAS*TPVSGTP			T*PAS*TPVSGTPQASPMIER	3	696.302			13708																		3.289						0.7906						0.0108
126	124	Adaptor/scaffold	BAIAP2L1	IRTKS	§248, §257	brain-specific angiogenesis inhibitor 1-associated protein 2-like protein 1	Q9UHR4	http://www.phosphosite.org/proteinAction.do?id=7791&showAllSites=true	57	NMIEEIKT*PASTPVS, ASTPVSGT*PQASPMI			T*PASTPVSGT*PQASPMIER	2	1043.95						15179																		4.531						0.547
127	125	Adaptor/scaffold	BAIAP2L1	IRTKS	§248, §257	brain-specific angiogenesis inhibitor 1-associated protein 2-like protein 1	Q9UHR4	http://www.phosphosite.org/proteinAction.do?id=7791&showAllSites=true	57	NMIEEIKT*PASTPVS, ASTPVSGT*PQASPMI			T*PASTPVSGT*PQASPM#IER	3	701.634	11069	10632	10919	10865			11027	10632	11046	10861	12197	12289	37.9707	38.027	38.7007	38.4925	38.7897	39.0057	3.703	3.287	3.802	3.01			0.3811	0.5237	0.5679	0.9373			0.0234	0.0512	0.0485	0.079
128	126	Adaptor/scaffold	BAIAP2L1	IRTKS	§248, §257	brain-specific angiogenesis inhibitor 1-associated protein 2-like protein 1	Q9UHR4	http://www.phosphosite.org/proteinAction.do?id=7791&showAllSites=true	57	NMIEEIKT*PASTPVS, ASTPVSGT*PQASPMI			T*PASTPVSGT*PQASPM#IER	3	701.634		10839		10680			11027	10632	11046	10861	12197	12289	37.9707	38.027	38.7007	38.4925	38.7897	39.0057		3.53		3.176				0.7435		0.6315				0.0313		0.0237
129	127	Adaptor/scaffold	BAIAP2L1	IRTKS	§248, §257, §261	brain-specific angiogenesis inhibitor 1-associated protein 2-like protein 1	Q9UHR4	http://www.phosphosite.org/proteinAction.do?id=7791&showAllSites=true	57	NMIEEIKT*PASTPVS, ASTPVSGT*PQASPMI, VSGTPQAS*PMIERSN			T*PASTPVSGT*PQAS*PMIER	3	722.957	13493		13189																3.352		3.326				0.4818		0.6146				0.019		0.0372
130	128	Adaptor/scaffold	BAIAP2L1	IRTKS	§248, §261	brain-specific angiogenesis inhibitor 1-associated protein 2-like protein 1	Q9UHR4	http://www.phosphosite.org/proteinAction.do?id=7791&showAllSites=true	57	NMIEEIKT*PASTPVS, VSGTPQAS*PMIERSN			T*PASTPVSGTPQAS*PM#IER	3	701.634					12187																		3.492						0.5299
131	129	Adaptor/scaffold	BAIAP2L1	IRTKS	§251	brain-specific angiogenesis inhibitor 1-associated protein 2-like protein 1	Q9UHR4	http://www.phosphosite.org/proteinAction.do?id=7791&showAllSites=true	57	EEIKTPAS*TPVSGTP			TPAS*TPVSGTPQASPMIER	3	669.647			13323																		2.752						1.1643						0.0174
132	130	Adaptor/scaffold	BAIAP2L1	IRTKS	§251	brain-specific angiogenesis inhibitor 1-associated protein 2-like protein 1	Q9UHR4	http://www.phosphosite.org/proteinAction.do?id=7791&showAllSites=true	57	EEIKTPAS*TPVSGTP			TPAS*TPVSGTPQASPM#IER	2	1011.96	11020						11020	10775	10967				37.9162	38.352	38.479				3.831						1.972						0.0079
133	131	Adaptor/scaffold	BAIAP2L1	IRTKS	§251, §257	brain-specific angiogenesis inhibitor 1-associated protein 2-like protein 1	Q9UHR4	http://www.phosphosite.org/proteinAction.do?id=7791&showAllSites=true	57	EEIKTPAS*TPVSGTP, ASTPVSGT*PQASPMI			TPAS*TPVSGT*PQASPMIER	2	1043.95			13617																		3.185						1.5957						0.0053
134	132	Adaptor/scaffold	BAIAP2L1	IRTKS	§251, §257, §261	brain-specific angiogenesis inhibitor 1-associated protein 2-like protein 1	Q9UHR4	http://www.phosphosite.org/proteinAction.do?id=7791&showAllSites=true	57	EEIKTPAS*TPVSGTP, ASTPVSGT*PQASPMI, VSGTPQAS*PMIERSN			TPAS*TPVSGT*PQAS*PMIER	2	1083.93		13271		13244			13602	13271	13286	13212	14755	14764	44.7223	45.1587	44.8805	44.9667	45.0653	45.1005		3.517		3.628				0.6788		1.3915				0.034		0.0097
135	133	Adaptor/scaffold	BAIAP2L1	IRTKS	§251, §261	brain-specific angiogenesis inhibitor 1-associated protein 2-like protein 1	Q9UHR4	http://www.phosphosite.org/proteinAction.do?id=7791&showAllSites=true	57	EEIKTPAS*TPVSGTP, VSGTPQAS*PMIERSN			TPAS*TPVSGTPQAS*PMIER	2	1043.95		13451																		4.202						1.2448						0.0221
136	134	Adaptor/scaffold	BAIAP2L1	IRTKS	§251, §261	brain-specific angiogenesis inhibitor 1-associated protein 2-like protein 1	Q9UHR4	http://www.phosphosite.org/proteinAction.do?id=7791&showAllSites=true	57	EEIKTPAS*TPVSGTP, VSGTPQAS*PMIERSN			TPAS*TPVSGTPQAS*PMIER	3	696.302			13444			14876															4.305			2.803			2.235			0.9936			0.0077
137	135	Adaptor/scaffold	BAIAP2L1	IRTKS	§252	brain-specific angiogenesis inhibitor 1-associated protein 2-like protein 1	Q9UHR4	http://www.phosphosite.org/proteinAction.do?id=7791&showAllSites=true	57	EIKTPAST*PVSGTPQ			TPAST*PVSGTPQASPMIER	2	1003.97	13640						13640	13295	13349		14713	14785	44.7777	44.9912	45.0537		44.959	45.153	3.818						-0.2634						0.0498
138	136	Adaptor/scaffold	BAIAP2L1	IRTKS	§252, §255	brain-specific angiogenesis inhibitor 1-associated protein 2-like protein 1	Q9UHR4	http://www.phosphosite.org/proteinAction.do?id=7791&showAllSites=true	57	EIKTPAST*PVSGTPQ, TPASTPVS*GTPQASP			TPAST*PVS*GTPQASPMIER	3	696.302	13919			13586															3.546			3.56			0.4854			1.4277			0.0097			0.0172
139	137	Adaptor/scaffold	BAIAP2L1	IRTKS	§252, §255, §261	brain-specific angiogenesis inhibitor 1-associated protein 2-like protein 1	Q9UHR4	http://www.phosphosite.org/proteinAction.do?id=7791&showAllSites=true	57	EIKTPAST*PVSGTPQ, TPASTPVS*GTPQASP, VSGTPQAS*PMIERSN			TPAST*PVS*GTPQAS*PMIER	3	722.957				13137																		2.962						0.8296						0.0124
140	138	Adaptor/scaffold	BAIAP2L1	IRTKS	§252, §257	brain-specific angiogenesis inhibitor 1-associated protein 2-like protein 1	Q9UHR4	http://www.phosphosite.org/proteinAction.do?id=7791&showAllSites=true	57	EIKTPAST*PVSGTPQ, ASTPVSGT*PQASPMI			TPAST*PVSGT*PQASPMIER	2	1043.95	13968	13656	13637	13644	15130		13938	13631	13705	13646	15130	15163	45.5878	45.8778	46.0207	46.1438	45.9885	46.0735	4.318	4.311	4.13	3.426	4.646		0.6627	0.7493	1.5089	1.8597	0.2849		0.0817	0.0099	0.0263	0.039
141	139	Adaptor/scaffold	BAIAP2L1	IRTKS	§252, §257	brain-specific angiogenesis inhibitor 1-associated protein 2-like protein 1	Q9UHR4	http://www.phosphosite.org/proteinAction.do?id=7791&showAllSites=true	57	EIKTPAST*PVSGTPQ, ASTPVSGT*PQASPMI			TPAST*PVSGT*PQASPMIER	2	1043.95	14059						13938	13631	13705	13646	15130	15163	45.5878	45.8778	46.0207	46.1438	45.9885	46.0735	3.222						2.5926						0.045
142	140	Adaptor/scaffold	BAIAP2L1	IRTKS	§252, §257	brain-specific angiogenesis inhibitor 1-associated protein 2-like protein 1	Q9UHR4	http://www.phosphosite.org/proteinAction.do?id=7791&showAllSites=true	57	EIKTPAST*PVSGTPQ, ASTPVSGT*PQASPMI			TPAST*PVSGT*PQASPMIER	3	696.302		13634					13938	13634	13663	13625	15133	15163	45.5878	45.8778	45.9095	46.0863	45.9885	46.0735		3.51						0.7674						0.0244
143	141	Adaptor/scaffold	BAIAP2L1	IRTKS	§252, §257	brain-specific angiogenesis inhibitor 1-associated protein 2-like protein 1	Q9UHR4	http://www.phosphosite.org/proteinAction.do?id=7791&showAllSites=true	57	EIKTPAST*PVSGTPQ, ASTPVSGT*PQASPMI			TPAST*PVSGT*PQASPM#IER	2	1051.95	11072																		3.398						0.7686						0.0133
144	142	Adaptor/scaffold	BAIAP2L1	IRTKS	§252, §257	brain-specific angiogenesis inhibitor 1-associated protein 2-like protein 1	Q9UHR4	http://www.phosphosite.org/proteinAction.do?id=7791&showAllSites=true	57	EIKTPAST*PVSGTPQ, ASTPVSGT*PQASPMI			TPAST*PVSGT*PQASPM#IER	3	701.634	10863		10726		11884	11959													3.362		2.933		3.364	2.679	0.3548		0.3813		0.4762	0.1685	0.0199		0.0266
145	143	Adaptor/scaffold	BAIAP2L1	IRTKS	§252, §257, §261	brain-specific angiogenesis inhibitor 1-associated protein 2-like protein 1	Q9UHR4	http://www.phosphosite.org/proteinAction.do?id=7791&showAllSites=true	57	EIKTPAST*PVSGTPQ, ASTPVSGT*PQASPMI, VSGTPQAS*PMIERSN			TPAST*PVSGT*PQAS*PMIER	2	1083.93	13591		13283		14792	14784													4.216		3.515		4.424	3.884	0.4786		1.0064		0.2498	0.492	0.0496		0.0512
146	144	Adaptor/scaffold	BAIAP2L1	IRTKS	§252, §257, §261	brain-specific angiogenesis inhibitor 1-associated protein 2-like protein 1	Q9UHR4	http://www.phosphosite.org/proteinAction.do?id=7791&showAllSites=true	57	EIKTPAST*PVSGTPQ, ASTPVSGT*PQASPMI, VSGTPQAS*PMIERSN			TPAST*PVSGT*PQAS*PMIER	3	722.957				13162			13689	13337	13265	13212	14755	14764	44.7223	45.1033	44.8252	44.9667	45.0653	45.1005				4.074						0.6966						0.0082
147	145	Adaptor/scaffold	BAIAP2L1	IRTKS	§252, §261	brain-specific angiogenesis inhibitor 1-associated protein 2-like protein 1	Q9UHR4	http://www.phosphosite.org/proteinAction.do?id=7791&showAllSites=true	57	EIKTPAST*PVSGTPQ, VSGTPQAS*PMIERSN			TPAST*PVSGTPQAS*PMIER	2	1043.95	13764	13420		13399															3.889	3.827		3.008			-0.0427	1.2448		-0.5466			0.0049	0.0212		0.1057
148	146	Adaptor/scaffold	BAIAP2L1	IRTKS	§252, §261	brain-specific angiogenesis inhibitor 1-associated protein 2-like protein 1	Q9UHR4	http://www.phosphosite.org/proteinAction.do?id=7791&showAllSites=true	57	EIKTPAST*PVSGTPQ, VSGTPQAS*PMIERSN			TPAST*PVSGTPQAS*PMIER	3	696.302		13427		13374																2.94		3.534				1.1013		1.3652				0.0227		0.0036
149	147	Adaptor/scaffold	BAIAP2L1	IRTKS	§252, §261	brain-specific angiogenesis inhibitor 1-associated protein 2-like protein 1	Q9UHR4	http://www.phosphosite.org/proteinAction.do?id=7791&showAllSites=true	57	EIKTPAST*PVSGTPQ, VSGTPQAS*PMIERSN			TPAST*PVSGTPQAS*PMIER	3	696.302				13355																		3.098						0.2066						0.038
150	148	Adaptor/scaffold	BAIAP2L1	IRTKS	§255	brain-specific angiogenesis inhibitor 1-associated protein 2-like protein 1	Q9UHR4	http://www.phosphosite.org/proteinAction.do?id=7791&showAllSites=true	57	TPASTPVS*GTPQASP			TPASTPVS*GTPQASPMIER	3	669.647	13569			13274			13569	13316	13349	13233	14713	14743	44.7223	45.047	45.0537	45.024	44.959	45.0482	3.377			2.574			0.1353			-0.4623			0.0189			0
151	149	Adaptor/scaffold	BAIAP2L1	IRTKS	§255, §261	brain-specific angiogenesis inhibitor 1-associated protein 2-like protein 1	Q9UHR4	http://www.phosphosite.org/proteinAction.do?id=7791&showAllSites=true	57	TPASTPVS*GTPQASP, VSGTPQAS*PMIERSN			TPASTPVS*GTPQAS*PM#IER	3	701.634						12255																		3.568						0.1968
152	150	Adaptor/scaffold	BAIAP2L1	IRTKS	§257, §261	brain-specific angiogenesis inhibitor 1-associated protein 2-like protein 1	Q9UHR4	http://www.phosphosite.org/proteinAction.do?id=7791&showAllSites=true	57	ASTPVSGT*PQASPMI, VSGTPQAS*PMIERSN			TPASTPVSGT*PQAS*PMIER	3	696.302	13696																		3.488						0.8478						0.0159
153	151	Adaptor/scaffold	BCAR1	P130Cas	§269	breast cancer anti-estrogen resistance protein 1 isoform 1	P56945	http://www.phosphosite.org/proteinAction.do?id=1118&showAllSites=true	93	YGQEVYDT*PPMAVKG			GLLPSQYGQEVYDT*PPM#AVK	3	763.688			20665				21497	21185	20665	20603	22981	22996	65.0975	65.4335	65.1927	65.3943	65.4392	65.552			3.406						0.294						0.2056
154	152	Adaptor/scaffold	BCAR3	BCAR3	417	breast cancer anti-estrogen resistance protein 3	O75815	http://www.phosphosite.org/proteinAction.do?id=6821&showAllSites=true	93	VPFLKVPS*SPSAWLN			VPS*SPSAWLNSEANYCELNPAFATGCGR	3	1045.78	29864					31254													3.229					4.929	1.1216					0.6156	0.0017
155	153	Adaptor/scaffold	BCAR3	BCAR3	418	breast cancer anti-estrogen resistance protein 3	O75815	http://www.phosphosite.org/proteinAction.do?id=6821&showAllSites=true	93	PFLKVPSS*PSAWLNS			VPSS*PSAWLNSEANYCELNPAFATGCGR	3	1045.78		29236																		4.379						0.5122						0.012
156	154	Adaptor/scaffold	BCAR3	BCAR3	420	breast cancer anti-estrogen resistance protein 3	O75815	http://www.phosphosite.org/proteinAction.do?id=6821&showAllSites=true	93	LKVPSSPS*AWLNSEA			VPSSPS*AWLNSEANYCELNPAFATGCGR	3	1045.78					31137	31070	29749	29352	28240	28204	31325	31207	86.1962	86.3705	86.2088	86.4802	86.2853	86.4893					5.599	5.058					0.9739	1.5674
157	155	Adaptor/scaffold	BCAR3	BCAR3	420	breast cancer anti-estrogen resistance protein 3	O75815	http://www.phosphosite.org/proteinAction.do?id=6821&showAllSites=true	93	LKVPSSPS*AWLNSEA			VPSSPS*AWLNSEANYCELNPAFATGCGR	3	1045.78					31325		29749	29352	28240	28204	31325	31207	86.1962	86.3705	86.2088	86.4802	86.2853	86.4893					4.787						0.7126
158	156	Adaptor/scaffold	BIN1	BIN1 iso10	§315	myc box-dependent-interacting protein 1 isoform 8	O00499-10	http://www.phosphosite.org/proteinAction.do?id=2745900&showAllSites=true	47	PGATLPKS*PSQSSLP			S*PSQSSLPAVVVETFPATVNGTVEGGSGAGR	3	1013.49					31158	31149																	6.105	4.959					1.174	0.4935
159	157	Adaptor/scaffold	BIN1	BIN1 iso10	§315	myc box-dependent-interacting protein 1 isoform 8	O00499-10	http://www.phosphosite.org/proteinAction.do?id=2745900&showAllSites=true	47	PGATLPKS*PSQSSLP			S*PSQSSLPAVVVETFPATVNGTVEGGSGAGR	3	1013.49					30955																		4.823						0.8565
160	158	Adaptor/scaffold	BIN1	BIN1 iso10	§317	myc box-dependent-interacting protein 1 isoform 8	O00499-10	http://www.phosphosite.org/proteinAction.do?id=2745900&showAllSites=true	47	ATLPKSPS*QSSLPAV			SPS*QSSLPAVVVETFPATVNGTVEGGSGAGR	3	1013.49	29684					30944	29665		28156	29653	31087	30944	85.9732		85.9677	90.6128	85.9528	85.9832	3.837					4.791	1.8239					0.6285	0.0053
161	159	Adaptor/scaffold	BIN1	BIN1 iso10	§317	myc box-dependent-interacting protein 1 isoform 8	O00499-10	http://www.phosphosite.org/proteinAction.do?id=2745900&showAllSites=true	47	ATLPKSPS*QSSLPAV			SPS*QSSLPAVVVETFPATVNGTVEGGSGAGR	3	1013.49						31239	29665		28156	29653	31087	30944	85.9732		85.9677	90.6128	85.9528	85.9832						4.963						0.614
162	160	Adaptor/scaffold	BIN1; BIN1; BIN1; BIN1	BIN1; BIN1 iso2; BIN1 iso7; BIN1 iso10	§323; §292; §292; §307	myc box-dependent-interacting protein 1 isoform 8	O00499; O00499-2; O00499-7; O00499-10	http://www.phosphosite.org/proteinAction.do?id=5745&showAllSites=true	65; 57; 48; 47	PEPAGGAT*PGATLPK; PEPAGGAT*PGATLPK; PEPAGGAT*PGATLPK; PEPAGGAT*PGATLPK			VNHEPEPAGGAT*PGATLPK	3	641.638	9896	9716	9853	9857	11002	10951	10109	9716	9962	9891	10906	11041	35.524	35.9022	35.6862	35.7363	35.6028	35.9158	3.283	3.318	3.91	4.187	2.652	2.711	-0.3126	0.1175	-0.1798	0.2831	0.1224	0.4007	0.1699	0.129	0.2261	0.1747
163	161	Adaptor/scaffold	BIN1; BIN1; BIN1; BIN1	BIN1; BIN1 iso2; BIN1 iso7; BIN1 iso10	§323; §292; §292; §307	myc box-dependent-interacting protein 1 isoform 8	O00499; O00499-2; O00499-7; O00499-10	http://www.phosphosite.org/proteinAction.do?id=5745&showAllSites=true	65; 57; 48; 47	PEPAGGAT*PGATLPK; PEPAGGAT*PGATLPK; PEPAGGAT*PGATLPK; PEPAGGAT*PGATLPK			VNHEPEPAGGAT*PGATLPK	3	641.638					10884		10109	9716	9962	9891	10906	11041	35.524	35.9022	35.6862	35.7363	35.6028	35.9158					2.67						0.2515
164	162	Adaptor/scaffold	BIN1; BIN1	BIN1; BIN1 iso2	§331; §300	myc box-dependent-interacting protein 1 isoform 8	O00499; O00499-2	http://www.phosphosite.org/proteinAction.do?id=5745&showAllSites=true	65; 57	PGATLPKS*PSQLRKG; PGATLPKS*PSQLRKG			VNHEPEPAGGATPGATLPKS*PSQLR	3	864.425	12796		12558	12513	13898	13923	12930	12666	12699	12631	14041	14071	42.9727	43.3645	43.2698	43.3885	43.3243	43.4062	3.521		3.922	3.57	3.497	3.795	0.7785		0.8711	1.6836	0.6343	0.5386	0.113		0.0497	0.0692
165	163	Adaptor/scaffold	BIN1; BIN1	BIN1; BIN1 iso2	§331; §300	myc box-dependent-interacting protein 1 isoform 8	O00499; O00499-2	http://www.phosphosite.org/proteinAction.do?id=5745&showAllSites=true	65; 57	PGATLPKS*PSQLRKG; PGATLPKS*PSQLRKG			VNHEPEPAGGATPGATLPKS*PSQLR	4	648.571				12511	13982	14199																4.151	4.487	4.053				0.9199	0.1725	0.1014				0.0574
166	164	Adaptor/scaffold	BIN1; BIN1	BIN1; BIN1 iso2	§333; §302	myc box-dependent-interacting protein 1 isoform 8	O00499; O00499-2	http://www.phosphosite.org/proteinAction.do?id=5745&showAllSites=true	65; 57	ATLPKSPS*QLRKGPP; ATLPKSPS*QLRKGPP			VNHEPEPAGGATPGATLPKSPS*QLR	4	648.571	13058	12708		12717															3.638	4		3.949			0.3002	0.4137		0.6347			0.0043	0.024		0.0375
167	165	Adaptor/scaffold	BIN1; BIN1	BIN1; BIN1 iso2	§333; §302	myc box-dependent-interacting protein 1 isoform 8	O00499; O00499-2	http://www.phosphosite.org/proteinAction.do?id=5745&showAllSites=true	65; 57	ATLPKSPS*QLRKGPP; ATLPKSPS*QLRKGPP			VNHEPEPAGGATPGATLPKSPS*QLR	4	648.571	12848																		3.901						0.433						0.0501
168	166	Adaptor/scaffold	CCM2	CCM2	238	malcavernin isoform 1	Q9BSQ5	http://www.phosphosite.org/proteinAction.do?id=15831&showAllSites=true	49	RAIFDGAS*TPTHHLS			AIFDGAS*TPTHHLSLHSDDSSTK	3	835.375		13107		13074			13476	13107	13244	13128	14587	14617	44.388	44.5627	44.767	44.741	44.6517	44.7372		3.68		2.773				1.2179		2.0967				0.0133		0.0966
169	167	Adaptor/scaffold	CCM2	CCM2	§239	malcavernin isoform 1	Q9BSQ5	http://www.phosphosite.org/proteinAction.do?id=15831&showAllSites=true	49	AIFDGAST*PTHHLSL			AIFDGAST*PTHHLSLHSDDSSTK	3	835.375				13129																		4.578						1.8079						0.005
170	168	Adaptor/scaffold	CCM2	CCM2	§241	malcavernin isoform 1	Q9BSQ5	http://www.phosphosite.org/proteinAction.do?id=15831&showAllSites=true	49	FDGASTPT*HHLSLHS			AIFDGASTPT*HHLSLHSDDSSTK	3	835.375	13457				14610														3.844				3.334		1.2484				1.2557		0.0343
171	169	Adaptor/scaffold	CD2AP	CD2AP	§361	CD2-associated protein	Q9Y5K6	http://www.phosphosite.org/proteinAction.do?id=3236&showAllSites=true	71	LIAAEKKY*FSLKPEE			Y*FSLKPEEK	2	610.784	11827				12892		11818	11481	11249	11229	12892	12958	40.0635	40.2333	39.2597	39.5132	40.5078	40.6725	2.565				2.735		0.5472				0.3458		0.0783
172	170	Adaptor/scaffold	CD2AP	CD2AP	§541, 550, §553	CD2-associated protein	Q9Y5K6	http://www.phosphosite.org/proteinAction.do?id=3236&showAllSites=true	71	ELKKDTCY*SPKPSVY, PKPSVYLS*TPSSASK, SVYLSTPS*SASKANT			KDTCY*SPKPSVYLS*TPS*SASK	3	848.345			14047																		2.582						-0.4768						0.006
173	171	Adaptor/scaffold	CD2AP	CD2AP	§541, §551	CD2-associated protein	Q9Y5K6	http://www.phosphosite.org/proteinAction.do?id=3236&showAllSites=true	71	ELKKDTCY*SPKPSVY, KPSVYLST*PSSASKA			DTCY*SPKPSVYLST*PSSASK	3	778.991					17310		16058	15683	15586	15531	17310	17326	51.0942	51.2453	51.2298	51.3453	51.364	51.4175					3.131						-0.0282
174	172	Adaptor/scaffold	CD2AP	CD2AP	§542, 550, §554	CD2-associated protein	Q9Y5K6	http://www.phosphosite.org/proteinAction.do?id=3236&showAllSites=true	71	LKKDTCYS*PKPSVYL, PKPSVYLS*TPSSASK, VYLSTPSS*ASKANTT			KDTCYS*PKPSVYLS*TPSS*ASK	3	848.345		14047																		4.262						1.0674						0.011
175	173	Adaptor/scaffold	CD2AP	CD2AP	§542, §551, §553	CD2-associated protein	Q9Y5K6	http://www.phosphosite.org/proteinAction.do?id=3236&showAllSites=true	71	LKKDTCYS*PKPSVYL, KPSVYLST*PSSASKA, SVYLSTPS*SASKANT			DTCYS*PKPSVYLST*PS*SASK	3	805.647				16350																		3.625						0.5209						0.0118
176	174	Adaptor/scaffold	CD2AP	CD2AP	§542, §551, §554	CD2-associated protein	Q9Y5K6	http://www.phosphosite.org/proteinAction.do?id=3236&showAllSites=true	71	LKKDTCYS*PKPSVYL, KPSVYLST*PSSASKA, VYLSTPSS*ASKANTT			DTCYS*PKPSVYLST*PSS*ASK	3	805.647			16452	16178																	4.438	3.249					0.4917	1.1868					0.013	0.0069
177	175	Adaptor/scaffold	CD2AP	CD2AP	§542, §551, §556	CD2-associated protein	Q9Y5K6	http://www.phosphosite.org/proteinAction.do?id=3236&showAllSites=true	71	LKKDTCYS*PKPSVYL, KPSVYLST*PSSASKA, LSTPSSAS*KANTTAF			KDTCYS*PKPSVYLST*PSSAS*K	3	848.345	14419						14419	14051	14052	14027			46.6877	46.9848	46.9862	47.1995			3.654						0.3306						0.0134
178	176	Adaptor/scaffold	CD2AP	CD2AP	§546, 550, §553	CD2-associated protein	Q9Y5K6	http://www.phosphosite.org/proteinAction.do?id=3236&showAllSites=true	71	TCYSPKPS*VYLSTPS, PKPSVYLS*TPSSASK, SVYLSTPS*SASKANT			DTCYSPKPS*VYLS*TPS*SASK	3	805.647				16471																		2.907						0.7547						0.0396
179	177	Adaptor/scaffold	CD2AP	CD2AP	§546, §551, §553	CD2-associated protein	Q9Y5K6	http://www.phosphosite.org/proteinAction.do?id=3236&showAllSites=true	71	TCYSPKPS*VYLSTPS, KPSVYLST*PSSASKA, SVYLSTPS*SASKANT			DTCYSPKPS*VYLST*PS*SASK	3	805.647			16272																		3.473						0.3252						0.0053
180	178	Adaptor/scaffold	CD2AP	CD2AP	§546, §551, §554	CD2-associated protein	Q9Y5K6	http://www.phosphosite.org/proteinAction.do?id=3236&showAllSites=true	71	TCYSPKPS*VYLSTPS, KPSVYLST*PSSASKA, VYLSTPSS*ASKANTT			DTCYSPKPS*VYLST*PSS*ASK	3	805.647	16945	16632		16211			16945	16607	16426	16367	18277		53.2808	53.664	53.556	53.6667	53.761		4.383	3.782		3.769			0.1863	0.4924		0.2966			0.0074	0.0074		0.0129
181	179	Adaptor/scaffold	CD2AP	CD2AP	§546, §551, §554	CD2-associated protein	Q9Y5K6	http://www.phosphosite.org/proteinAction.do?id=3236&showAllSites=true	71	TCYSPKPS*VYLSTPS, KPSVYLST*PSSASKA, VYLSTPSS*ASKANTT			DTCYSPKPS*VYLST*PSS*ASK	3	805.647	16750	16434					16945	16607	16426	16367	18277		53.2808	53.664	53.556	53.6667	53.761		3.299	3.543					-0.0247	1.4656					0.0183	0.015
182	180	Adaptor/scaffold	CD2AP	CD2AP	§551	CD2-associated protein	Q9Y5K6	http://www.phosphosite.org/proteinAction.do?id=3236&showAllSites=true	71	KPSVYLST*PSSASKA			PSVYLST*PSSASK	2	702.326		11333				12670														3.008				3.054		-0.2323				-1.3232		0.0107
183	181	Adaptor/scaffold	CD2AP	CD2AP	§553	CD2-associated protein	Q9Y5K6	http://www.phosphosite.org/proteinAction.do?id=3236&showAllSites=true	71	SVYLSTPS*SASKANT			PSVYLSTPS*SASK	2	702.326	11602		11490	11401	12621		11577	11330	11498	11393	12621	12727	39.4245	39.826	39.96	39.9783	39.874	40.1028	2.921		2.614	3.59	3.147		-2.633		0.1039	0.754	-0.9357		0.0236		0.048	0.0384
184	182	Adaptor/scaffold	CD2BP2	CD2BP2	§194	CD2 antigen cytoplasmic tail-binding protein 2	O95400	http://www.phosphosite.org/proteinAction.do?id=14937&showAllSites=true	38	RKGPGQPS*SPQRLDR			GPGQPS*SPQR	2	545.737	4065						4065	3749	4153	4283	4283	4361	19.7255	19.7555	19.8698	19.923	19.8143	19.9157	2.276						0.1039						0.0384
185	183	Adaptor/scaffold	CD2BP2	CD2BP2	§195	CD2 antigen cytoplasmic tail-binding protein 2	O95400	http://www.phosphosite.org/proteinAction.do?id=14937&showAllSites=true	38	KGPGQPSS*PQRLDRL			GPGQPSS*PQR	2	545.737		3761	4147																	2.509	1.874					0.6511	-0.706					0.0036	0.0049
186	184	Adaptor/scaffold	CD2BP2	CD2BP2	§195	CD2 antigen cytoplasmic tail-binding protein 2	O95400	http://www.phosphosite.org/proteinAction.do?id=14937&showAllSites=true	38	KGPGQPSS*PQRLDRL			KGPGQPSS*PQR	3	406.859	3863	3562		4051	4078		3859	3562	3943	4073	4073	4109	19.296	19.3398	19.3737	19.4265	19.3592	19.3632	2.838	2.59		2.606	3.316		0.496	0.326		0.364	0.04		0.1172	0.1678		0.1002
187	185	Adaptor/scaffold	CGN	CGN	§28	cingulin	Q9P2M7	http://www.phosphosite.org/proteinAction.do?id=7138&showAllSites=true	136	VSGAEMGT*LRRGGRR			FITEPVSGAEM#GT*LR	2	852.389	16196			15668			16196	15851	15733	15698	17689	17746	51.4902	51.6847	51.6395	51.8118	52.3068	52.4818	3.801			3.353			-0.2724			-0.0755			0.2924			0.3338
188	186	Adaptor/scaffold	CRKL	CrkL	§212	crk-like protein	P46109	http://www.phosphosite.org/proteinAction.do?id=1084&showAllSites=true	34	HAYAQPQT*TTPLPAV			NSNSYGIPEPAHAYAQPQT*TTPLPAVSGSPGAAITPLPSTQNGPVFAK	4	1221.35					27075																		4.382						2.4567
189	187	Adaptor/scaffold	CTNND1; CTNND1; CTNND1; CTNND1	CTNND1; CTNND1 iso3; CTNND1 iso4; CTNND1 iso22	§304; §304; §304; §203	catenin delta-1 isoform 1ABC	O60716; O60716-3; O60716-4; O60716-22	http://www.phosphosite.org/proteinAction.do?id=3241&showAllSites=true	108; 105; 106; 93	GMMSDYGT*ARRTGTP; GMMSDYGT*ARRTGTP; GMMSDYGT*ARRTGTP; GMMSDYGT*ARRTGTP			SMGYDDLDYGM#M#SDYGT*AR	2	1130.4		17694																		4.009						3.2211						0.0962
190	188	Adaptor/scaffold	CTNND1; CTNND1; CTNND1; CTNND1	CTNND1; CTNND1 iso3; CTNND1 iso4; CTNND1 iso22	§304; §304; §304; §203	catenin delta-1 isoform 1ABC	O60716; O60716-3; O60716-4; O60716-22	http://www.phosphosite.org/proteinAction.do?id=3241&showAllSites=true	108; 105; 106; 93	GMMSDYGT*ARRTGTP; GMMSDYGT*ARRTGTP; GMMSDYGT*ARRTGTP; GMMSDYGT*ARRTGTP			SM#GYDDLDYGMMSDYGT*AR	3	748.604	22378						22378	21960	21541	21422			67.4283	67.431	67.6405	67.6638			3.504						1.001						0.0905
191	189	Adaptor/scaffold	CTNND1; CTNND1; CTNND1; CTNND1	CTNND1; CTNND1 iso3; CTNND1 iso4; CTNND1 iso22	§304; §304; §304; §203	catenin delta-1 isoform 1ABC	O60716; O60716-3; O60716-4; O60716-22	http://www.phosphosite.org/proteinAction.do?id=3241&showAllSites=true	108; 105; 106; 93	GMMSDYGT*ARRTGTP; GMMSDYGT*ARRTGTP; GMMSDYGT*ARRTGTP; GMMSDYGT*ARRTGTP			SM#GYDDLDYGM#MSDYGT*AR	2	1130.4	19121						19121	18602		18341			58.9928	58.8398		59.18			4.29						1.1539						0.0482
192	190	Adaptor/scaffold	CTNND1; CTNND1; CTNND1; CTNND1	CTNND1; CTNND1 iso3; CTNND1 iso4; CTNND1 iso22	§304; §304; §304; §203	catenin delta-1 isoform 1ABC	O60716; O60716-3; O60716-4; O60716-22	http://www.phosphosite.org/proteinAction.do?id=3241&showAllSites=true	108; 105; 106; 93	GMMSDYGT*ARRTGTP; GMMSDYGT*ARRTGTP; GMMSDYGT*ARRTGTP; GMMSDYGT*ARRTGTP			SM#GYDDLDYGM#MSDYGT*AR	3	753.935	19071	18612					19124	18612	18190	18341			59.0433	58.8398	58.4512	59.18			3.103	4.641					1.061	0.301					0.0794	0.107
193	191	Adaptor/scaffold	CTNND1; CTNND1; CTNND1; CTNND1	CTNND1; CTNND1 iso3; CTNND1 iso4; CTNND1 iso22	§304; §304; §304; §203	catenin delta-1 isoform 1ABC	O60716; O60716-3; O60716-4; O60716-22	http://www.phosphosite.org/proteinAction.do?id=3241&showAllSites=true	108; 105; 106; 93	GMMSDYGT*ARRTGTP; GMMSDYGT*ARRTGTP; GMMSDYGT*ARRTGTP; GMMSDYGT*ARRTGTP			SM#GYDDLDYGM#MSDYGT*AR	3	753.935	19055						19124	18612	18190	18341			59.0433	58.8398	58.4512	59.18			4.027						0.309						0.1017
194	192	Adaptor/scaffold	CTNND1; CTNND1; CTNND1; CTNND1	CTNND1; CTNND1 iso3; CTNND1 iso4; CTNND1 iso22	§320; §320; §320; §219	catenin delta-1 isoform 1ABC	O60716; O60716-3; O60716-4; O60716-22	http://www.phosphosite.org/proteinAction.do?id=3241&showAllSites=true	108; 105; 106; 93	DPRRRLRS*YEDMIGE; DPRRRLRS*YEDMIGE; DPRRRLRS*YEDMIGE; DPRRRLRS*YEDMIGE			LRS*YEDMIGEEVPSDQYYWAPLAQHER	3	1121.5	26529	26152																	4.632	4.814					-1.7165	-0.6484					0.0001	0
195	193	Adaptor/scaffold	CTNND1; CTNND1; CTNND1; CTNND1	CTNND1; CTNND1 iso3; CTNND1 iso4; CTNND1 iso22	§320; §320; §320; §219	catenin delta-1 isoform 1ABC	O60716; O60716-3; O60716-4; O60716-22	http://www.phosphosite.org/proteinAction.do?id=3241&showAllSites=true	108; 105; 106; 93	DPRRRLRS*YEDMIGE; DPRRRLRS*YEDMIGE; DPRRRLRS*YEDMIGE; DPRRRLRS*YEDMIGE			LRS*YEDM#IGEEVPSDQYYWAPLAQHER	3	1126.83	24148	23733	23182	23025			24184	23766	23182	23102	24703	25642	72.0188	72.102	72.2663	72.3603	69.743	72.2205	3.86	4.966	4.642	5.111			1.4755	2.9026	0.8935	0.7681			0.0413	0.0302	0.0512	0.0465
196	194	Adaptor/scaffold	CTNND1; CTNND1; CTNND1; CTNND1	CTNND1; CTNND1 iso3; CTNND1 iso4; CTNND1 iso22	§321; §321; §321; §220	catenin delta-1 isoform 1ABC	O60716; O60716-3; O60716-4; O60716-22	http://www.phosphosite.org/proteinAction.do?id=3241&showAllSites=true	108; 105; 106; 93	PRRRLRSY*EDMIGEE; PRRRLRSY*EDMIGEE; PRRRLRSY*EDMIGEE; PRRRLRSY*EDMIGEE			LRSY*EDMIGEEVPSDQYYWAPLAQHER	3	1121.5	26508	26130	25315	25186			26536	26130	25342	25202		27133	78.0092	78.1102	78.1862	78.1977		76.0017	3.888	4.294	4.999	5.07			1.6005	-1.7192	-1.5077	0.2746			0.0011	0.0142	0.0572	0.0362
197	195	Adaptor/scaffold	CTNND1; CTNND1; CTNND1; CTNND1	CTNND1; CTNND1 iso3; CTNND1 iso4; CTNND1 iso22	§321; §321; §321; §220	catenin delta-1 isoform 1ABC	O60716; O60716-3; O60716-4; O60716-22	http://www.phosphosite.org/proteinAction.do?id=3241&showAllSites=true	108; 105; 106; 93	PRRRLRSY*EDMIGEE; PRRRLRSY*EDMIGEE; PRRRLRSY*EDMIGEE; PRRRLRSY*EDMIGEE			LRSY*EDMIGEEVPSDQYYWAPLAQHER	3	1121.5				25175			26536	26130	25342	25202		27133	78.0092	78.1102	78.1862	78.1977		76.0017				5.054						0.2746						0.0078
198	196	Adaptor/scaffold	CTNND1	CTNND1 iso22	§778	catenin delta-1 isoform 1ABC	O60716-22	http://www.phosphosite.org/proteinAction.do?id=25247700&showAllSites=true	93	KSDNNYST*PNERGDH			SDNNYST*PNER	2	688.759		4504	4959	5070			4822	4504	4952	5074			21.6147	21.7345	21.8993	22.0557				2.475	2.634	2.597				0.5998	1.2837	1.3788				0.0012	0.0266	0.0309
199	197	Adaptor/scaffold	CTNND1; CTNND1	CTNND1; CTNND1 iso3	§899, §906; §899, §906	catenin delta-1 isoform 1ABC	O60716; O60716-3	http://www.phosphosite.org/proteinAction.do?id=3241&showAllSites=true	108; 105	NMGSNTKS*LDNNYST, SLDNNYST*PNERGDH; NMGSNTKS*LDNNYST, SLDNNYST*PNERGDH			S*LDNNYST*PNER	2	785.284	8478	8193		8472			8478	8243	8534	8513	9347		31.3537	31.5303	31.7005	31.82	31.7718		2.665	2.689		2.116			0.5251	0.5632		0.652			0.0575	0.0231		0.0795
200	198	Adaptor/scaffold	CTNND1; CTNND1	CTNND1; CTNND1 iso3	§904; §904	catenin delta-1 isoform 1ABC	O60716; O60716-3	http://www.phosphosite.org/proteinAction.do?id=3241&showAllSites=true	108; 105	TKSLDNNY*STPNERG; TKSLDNNY*STPNERG			SLDNNY*STPNER	2	745.301		5809			6774	6857														3.974			4	4.215		0.7415			0.1674	-0.1074		0.1154
201	199	Adaptor/scaffold	CTNND1; CTNND1	CTNND1; CTNND1 iso3	§904, §906; §904, §906	catenin delta-1 isoform 1ABC	O60716; O60716-3	http://www.phosphosite.org/proteinAction.do?id=3241&showAllSites=true	108; 105	TKSLDNNY*STPNERG, SLDNNYST*PNERGDH; TKSLDNNY*STPNERG, SLDNNYST*PNERGDH			SLDNNY*ST*PNER	2	785.284	6052	5721																	3.073	2.954					-0.0431	0.3566					0.0141	0.0035
202	200	Adaptor/scaffold	CTNND1; CTNND1	CTNND1; CTNND1 iso3	§906; §906	catenin delta-1 isoform 1ABC	O60716; O60716-3	http://www.phosphosite.org/proteinAction.do?id=3241&showAllSites=true	108; 105	SLDNNYST*PNERGDH; SLDNNYST*PNERGDH			SLDNNYST*PNER	2	745.301	7503	7215	7600	7622	8148	8242	7502	7017	7558	7574	8223	8370	28.6115	28.6628	29.0062	29.0962	29.0092	29.3365	3.556	3.726	3.612	3.467	3.69	3.639	0.1878	0.4917	0.0929	1.044	0.2164	0.1335	0.0672	0.0927	0.0725	0.0862
203	201	Adaptor/scaffold	CTNND1; CTNND1	CTNND1; CTNND1 iso3	§906; §906	catenin delta-1 isoform 1ABC	O60716; O60716-3	http://www.phosphosite.org/proteinAction.do?id=3241&showAllSites=true	108; 105	SLDNNYST*PNERGDH; SLDNNYST*PNERGDH			SLDNNYST*PNER	2	745.301	7322	7017	7406	7437			7502	7017	7558	7574	8223	8370	28.6115	28.6628	29.0062	29.0962	29.0092	29.3365	3.361	3.551	3.15	3.689			0.5006	0.6359	0.0978	0.9856			0.0965	0.0803	0.0756	0.0519
204	202	Adaptor/scaffold	CTNND1; CTNND1	CTNND1; CTNND1 iso3	§906; §906	catenin delta-1 isoform 1ABC	O60716; O60716-3	http://www.phosphosite.org/proteinAction.do?id=3241&showAllSites=true	108; 105	SLDNNYST*PNERGDH; SLDNNYST*PNERGDH			SLDNNYST*PNER	2	745.301	7790	7495					7502	7017	7558	7574	8223	8370	28.6115	28.6628	29.0062	29.0962	29.0092	29.3365	3.122	3.669					-0.4498	0.202					0.0826	0.0805
205	203	Adaptor/scaffold	CTNND1; CTNND1	CTNND1; CTNND1 iso3	§906; §906	catenin delta-1 isoform 1ABC	O60716; O60716-3	http://www.phosphosite.org/proteinAction.do?id=3241&showAllSites=true	108; 105	SLDNNYST*PNERGDH; SLDNNYST*PNERGDH			SLDNNYST*PNER	3	497.203	7410	7099	7560	7576			7502	7099	7537	7554	8265	8328	28.6115	28.6628	28.9465	29.041	29.1087	29.2338	3.012	2.573	3.093	2.935			0.1496	0.1004	0.393	1.0291			0.1331	0.0874	0.0909	0.1484
206	204	Adaptor/scaffold	DLG1; DLG1; DLG1	DLG1; DLG1 iso2; DLG1 iso9	§443; §443; §327	disks large homolog 1 isoform 1	Q12959; Q12959-2; Q12959-9	http://www.phosphosite.org/proteinAction.do?id=5240&showAllSites=true	100; 103; 88	FLGQTPAS*PARYSPV; FLGQTPAS*PARYSPV; FLGQTPAS*PARYSPV	CDK1, CDK2; CDK1, CDK2; CDK1, CDK2		PTSM#YM#NDGYAPPDITNSSSQPVDNHVSPSSFLGQTPAS*PAR	4	1134						23994																		4.299						1.4549
207	205	Adaptor/scaffold	DLG1; DLG1; DLG1	DLG1; DLG1 iso2; DLG1 iso9	§443; §443; §327	disks large homolog 1 isoform 1	Q12959; Q12959-2; Q12959-9	http://www.phosphosite.org/proteinAction.do?id=5240&showAllSites=true	100; 103; 88	FLGQTPAS*PARYSPV; FLGQTPAS*PARYSPV; FLGQTPAS*PARYSPV	CDK1, CDK2; CDK1, CDK2; CDK1, CDK2		PTSM#YM#NDGYAPPDITNSSSQPVDNHVSPSSFLGQTPAS*PAR	4	1134						24016																		4.119						1.4549
208	206	Adaptor/scaffold	DLG1; DLG1; DLG1	DLG1; DLG1 iso2; DLG1 iso9	§443, §448; §443, §448; §327, §332	disks large homolog 1 isoform 1	Q12959; Q12959-2; Q12959-9	http://www.phosphosite.org/proteinAction.do?id=5240&showAllSites=true	100; 103; 88	FLGQTPAS*PARYSPV, PASPARYS*PVSKAVL; FLGQTPAS*PARYSPV, PASPARYS*PVSKAVL; FLGQTPAS*PARYSPV, PASPARYS*PVSKAVL	CDK1, CDK2; CDK1, CDK2; CDK1, CDK2		LGQTPAS*PARYS*PVSK	2	909.913		9886																		2.531						0.9082						0.1414
209	207	Adaptor/scaffold	DLG5	DLG5	1293, 1300	disks large homolog 5	Q8TDM6	http://www.phosphosite.org/proteinAction.do?id=11755&showAllSites=true	214	VVGSERGS*VSHSECS, SVSHSECS*TPPQSPL			GS*VSHSECS*TPPQSPLNIDTLSSCSQSQTSASTLPR	4	991.675						22004																		4.061						0.1936
210	208	Adaptor/scaffold	DLG5	DLG5	1297, 1300	disks large homolog 5	Q8TDM6	http://www.phosphosite.org/proteinAction.do?id=11755&showAllSites=true	214	ERGSVSHS*ECSTPPQ, SVSHSECS*TPPQSPL			GSVSHS*ECS*TPPQSPLNIDTLSSCSQSQTSASTLPR	4	991.675	20704					22025	20704	20303	19891	19811	22078	22093	63.0867	63.1857	63.1205	63.2473	63.1982	63.3	4.33					4.718	0.4438					0.2862	0.0278
211	209	Adaptor/scaffold	DLG5	DLG5	1300	disks large homolog 5	Q8TDM6	http://www.phosphosite.org/proteinAction.do?id=11755&showAllSites=true	214	SVSHSECS*TPPQSPL			GSVSHSECS*TPPQSPLNIDTLSSCSQSQTSASTLPR	4	971.683		20204					20615	20204	19870	19748	22015	22009	62.876	62.9765	63.0617	63.0732	63.0452	63.0913		3.939						0.9256						0.0447
212	210	Adaptor/scaffold	DLG5	DLG5	1300, 1301	disks large homolog 5	Q8TDM6	http://www.phosphosite.org/proteinAction.do?id=11755&showAllSites=true	214	SVSHSECS*TPPQSPL, VSHSECST*PPQSPLN			GSVSHSECS*T*PPQSPLNIDTLSSCSQSQTSASTLPR	4	991.675		20349																		3.946						1.3776						0.0397
213	211	Adaptor/scaffold	DLG5	DLG5	1301, 1305	disks large homolog 5	Q8TDM6	http://www.phosphosite.org/proteinAction.do?id=11755&showAllSites=true	214	VSHSECST*PPQSPLN, ECSTPPQS*PLNIDTL			GSVSHSECST*PPQS*PLNIDTLSSCSQSQTSASTLPR	4	991.675	20606				22023														3.644				3.94		0.4438				0.9506		0.023
214	212	Adaptor/scaffold	DLG5	DLG5	1449, 1479	disks large homolog 5	Q8TDM6	http://www.phosphosite.org/proteinAction.do?id=11755&showAllSites=true	214	SHLDPAGT*HSTLQGS, EQDEGPST*PPAKQSS			SSSHLDPAGT*HSTLQGSGTTTPEHPSVIDPLMEQDEGPST*PPAK	5	931.612					20677																		3.64						0.603
215	213	Adaptor/scaffold	DLG5	DLG5	1456, 1478	disks large homolog 5	Q8TDM6	http://www.phosphosite.org/proteinAction.do?id=11755&showAllSites=true	214	THSTLQGS*GTTTPEH, MEQDEGPS*TPPAKQS			SSSHLDPAGTHSTLQGS*GTTTPEHPSVIDPLMEQDEGPS*TPPAK	4	1164.26					20657																		5.267						1.7823
216	214	Adaptor/scaffold	DLG5	DLG5	1456, 1479	disks large homolog 5	Q8TDM6	http://www.phosphosite.org/proteinAction.do?id=11755&showAllSites=true	214	THSTLQGS*GTTTPEH, EQDEGPST*PPAKQSS			SSSHLDPAGTHSTLQGS*GTTTPEHPSVIDPLMEQDEGPST*PPAK	5	931.612					20615	20635																	3.531	4.026					0.2216	0.8077
217	215	Adaptor/scaffold	DLG5	DLG5	1456, 1479	disks large homolog 5	Q8TDM6	http://www.phosphosite.org/proteinAction.do?id=11755&showAllSites=true	214	THSTLQGS*GTTTPEH, EQDEGPST*PPAKQSS			SSSHLDPAGTHSTLQGS*GTTTPEHPSVIDPLMEQDEGPST*PPAK	5	931.612					20708																		3.739						-0.1551
218	216	Adaptor/scaffold	DLG5	DLG5	1456, 1479	disks large homolog 5	Q8TDM6	http://www.phosphosite.org/proteinAction.do?id=11755&showAllSites=true	214	THSTLQGS*GTTTPEH, EQDEGPST*PPAKQSS			SSSHLDPAGTHSTLQGS*GTTTPEHPSVIDPLM#EQDEGPST*PPAK	5	934.811	18093																		3.937						1.3161						0.0266
219	217	Adaptor/scaffold	DLG5	DLG5	1458, 1478	disks large homolog 5	Q8TDM6	http://www.phosphosite.org/proteinAction.do?id=11755&showAllSites=true	214	STLQGSGT*TTPEHPS, MEQDEGPS*TPPAKQS			SSSHLDPAGTHSTLQGSGT*TTPEHPSVIDPLMEQDEGPS*TPPAK	4	1164.26					20618																		5.123						1.1222
220	218	Adaptor/scaffold	DLG5	DLG5	1458, 1479	disks large homolog 5	Q8TDM6	http://www.phosphosite.org/proteinAction.do?id=11755&showAllSites=true	214	STLQGSGT*TTPEHPS, EQDEGPST*PPAKQSS			SSSHLDPAGTHSTLQGSGT*TTPEHPSVIDPLMEQDEGPST*PPAK	4	1164.26						20672																		6.077						-1.6705
221	219	Adaptor/scaffold	DLG5	DLG5	1459, 1478	disks large homolog 5	Q8TDM6	http://www.phosphosite.org/proteinAction.do?id=11755&showAllSites=true	214	TLQGSGTT*TPEHPSV, MEQDEGPS*TPPAKQS			SSSHLDPAGTHSTLQGSGTT*TPEHPSVIDPLMEQDEGPS*TPPAK	4	1164.26					20639	20634																	5.077	5.057					1.1222	-1.6705
222	220	Adaptor/scaffold	DLG5	DLG5	1460, 1478	disks large homolog 5	Q8TDM6	http://www.phosphosite.org/proteinAction.do?id=11755&showAllSites=true	214	LQGSGTTT*PEHPSVI, MEQDEGPS*TPPAKQS			SSSHLDPAGTHSTLQGSGTTT*PEHPSVIDPLM#EQDEGPS*TPPAK	5	934.811	17568				19004														4.062				3.848		-0.2818				0.6068		0.0164
223	221	Adaptor/scaffold	DLG5	DLG5	1460, 1479	disks large homolog 5	Q8TDM6	http://www.phosphosite.org/proteinAction.do?id=11755&showAllSites=true	214	LQGSGTTT*PEHPSVI, EQDEGPST*PPAKQSS			SSSHLDPAGTHSTLQGSGTTT*PEHPSVIDPLM#EQDEGPST*PPAK	5	934.811			17093	17017		18869															3.997	3.753		4.237			1.605	0.3899		0.5335			0.003	0
224	222	Adaptor/scaffold	DLG5	DLG5	1478	disks large homolog 5	Q8TDM6	http://www.phosphosite.org/proteinAction.do?id=11755&showAllSites=true	214	MEQDEGPS*TPPAKQS			SSSHLDPAGTHSTLQGSGTTTPEHPSVIDPLMEQDEGPS*TPPAK	4	1144.27		17850																		4.795						0.5083						0.0181
225	223	Adaptor/scaffold	DLG5	DLG5	1479	disks large homolog 5	Q8TDM6	http://www.phosphosite.org/proteinAction.do?id=11755&showAllSites=true	214	EQDEGPST*PPAKQSS			SSSHLDPAGTHSTLQGSGTTTPEHPSVIDPLMEQDEGPST*PPAK	4	1144.27	18195	17841		17617	19528	19581													5.023	5.557		5.745	6.01	4.996	0.469	0.5083		0.7904	0.5087	0.3617	0.0041	0.0102		0.002
226	224	Adaptor/scaffold	DLG5	DLG5	1479	disks large homolog 5	Q8TDM6	http://www.phosphosite.org/proteinAction.do?id=11755&showAllSites=true	214	EQDEGPST*PPAKQSS			SSSHLDPAGTHSTLQGSGTTTPEHPSVIDPLMEQDEGPST*PPAK	4	1144.27				17602																		5.131						0.7904						0.0096
227	225	Adaptor/scaffold	DLG5	DLG5	1479	disks large homolog 5	Q8TDM6	http://www.phosphosite.org/proteinAction.do?id=11755&showAllSites=true	214	EQDEGPST*PPAKQSS			SSSHLDPAGTHSTLQGSGTTTPEHPSVIDPLM#EQDEGPST*PPAK	4	1148.27		16296																		4.382						2.6739						0.0012
228	226	Adaptor/scaffold	DLGAP4; DLGAP4; DLGAP4	SAPAP4; SAPAP4 iso1; SAPAP4 iso3	§915; §912; §376	disks large-associated protein 4 isoform c	Q9Y2H0; Q9Y2H0-1; Q9Y2H0-3	http://www.phosphosite.org/proteinAction.do?id=985401&showAllSites=true	108; 108; 49	NSWQLVET*PEKRKEE; NSWQLVET*PEKRKEE; NSWQLVET*PEKRKEE			ANSWQLVET*PEK	2	741.337	17299	16841	16807	16705	18685	18721	17276	16841	16762	16724	18592	18670	54.257	54.2582	54.4838	54.6707	54.5467	54.7713	3.753	3.769	3.346	3.504	3.378	3.371	0.1427	0.4474	-0.1048	0.2805	0.6202	0.8043	0.4167	0.365	0.3177	0.272
229	227	Adaptor/scaffold	DLGAP4; DLGAP4; DLGAP4	SAPAP4; SAPAP4 iso1; SAPAP4 iso3	§915; §912; §376	disks large-associated protein 4 isoform c	Q9Y2H0; Q9Y2H0-1; Q9Y2H0-3	http://www.phosphosite.org/proteinAction.do?id=985401&showAllSites=true	108; 108; 49	NSWQLVET*PEKRKEE; NSWQLVET*PEKRKEE; NSWQLVET*PEKRKEE			ANSWQLVET*PEKR	2	819.388	14512						14512	14072	14241	14111	15763	15793	47.1275	47.0388	47.5057	47.4273	47.5562	47.6275	2.937						-0.7211						0.1975
230	228	Adaptor/scaffold	DTL	RAMP	425, §428	denticleless protein homolog	Q9NZJ0	http://www.phosphosite.org/proteinAction.do?id=6421&showAllSites=true	79	PGLVTVTS*SQSTPAK, VTVTSSQS*TPAKAPR	CDK2		ESRPGLVTVTS*SQS*TPAK	3	668.973				10195			10356	10148	10276	10195			36.1817	36.6617	36.5505	36.6473						3.358						0.7872						0.005
231	229	Adaptor/scaffold	DTL	RAMP	425, §429	denticleless protein homolog	Q9NZJ0	http://www.phosphosite.org/proteinAction.do?id=6421&showAllSites=true	79	PGLVTVTS*SQSTPAK, TVTSSQST*PAKAPRA	CDK2		ESRPGLVTVTS*SQST*PAK	3	668.973	10345																		2.915						0.4895						0.0677
232	230	Adaptor/scaffold	DTL	RAMP	425, §429	denticleless protein homolog	Q9NZJ0	http://www.phosphosite.org/proteinAction.do?id=6421&showAllSites=true	79	PGLVTVTS*SQSTPAK, TVTSSQST*PAKAPRA	CDK2		PGLVTVTS*SQST*PAK	2	816.868	12397	12113	12132	12085			12397	12141	12135	12129			41.548	41.9932	41.71	42.0197			3.482	2.891	3.687	3.835			0.5983	1.2864	0.6698	1.2711			0.0542	0.0228	0.0354	0.0455
233	231	Adaptor/scaffold	DTL	RAMP	§428	denticleless protein homolog	Q9NZJ0	http://www.phosphosite.org/proteinAction.do?id=6421&showAllSites=true	79	VTVTSSQS*TPAKAPR	CDK2		ESRPGLVTVTSSQS*TPAK	2	962.972		9217																		3.625						-0.5592						0.0228
234	232	Adaptor/scaffold	DTL	RAMP	§429	denticleless protein homolog	Q9NZJ0	http://www.phosphosite.org/proteinAction.do?id=6421&showAllSites=true	79	TVTSSQST*PAKAPRA	CDK2		ESRPGLVTVTSSQST*PAK	2	962.972	9438						9438	9199	9419				33.7655	34.0947	34.1837				3.401						1.9475						0.0559
235	233	Adaptor/scaffold	DTL	RAMP	§429	denticleless protein homolog	Q9NZJ0	http://www.phosphosite.org/proteinAction.do?id=6421&showAllSites=true	79	TVTSSQST*PAKAPRA	CDK2		ESRPGLVTVTSSQST*PAK	3	642.317			9421	9364			9444	9220	9440	9364	10276		33.7655	34.1518	34.2387	34.2567	34.045				3.677	3.272					0.3087	1.4686					0.1323	0.1566
236	234	Adaptor/scaffold	DTL	RAMP	§429	denticleless protein homolog	Q9NZJ0	http://www.phosphosite.org/proteinAction.do?id=6421&showAllSites=true	79	TVTSSQST*PAKAPRA	CDK2		PGLVTVTSSQST*PAK	2	776.885	11135	10883	10995	10937	12174	12217	11135	10920	11046	10977	12176	12247	38.3598	38.7392	38.7007	38.8133	38.7412	38.9033	4.309	4.296	4.015	4.38	3.534	3.983	0.7014	0.9496	0.5712	0.9244	0.7046	1.2445	0.0429	0.0381	0.0423	0.0393
237	235	Adaptor/scaffold	DTL	RAMP	§429	denticleless protein homolog	Q9NZJ0	http://www.phosphosite.org/proteinAction.do?id=6421&showAllSites=true	79	TVTSSQST*PAKAPRA	CDK2		PGLVTVTSSQST*PAK	2	776.885			11147				11135	10920	11046	10977	12176	12247	38.3598	38.7392	38.7007	38.8133	38.7412	38.9033			2.364						0.4552						0.039
238	236	Adaptor/scaffold	DTL	RAMP	§429	denticleless protein homolog	Q9NZJ0	http://www.phosphosite.org/proteinAction.do?id=6421&showAllSites=true	79	TVTSSQST*PAKAPRA	CDK2		PGLVTVTSSQST*PAK	3	518.259	11208	10932					11618	10932	11477	11414		12664	39.5298	39.7288	39.9032	40.0363		39.9493	2.319	2.659					0.6877	2.129					0.0454	0.0057
239	237	Adaptor/scaffold	ENAH; ENAH	Mena; Mena iso2	§489; §489	protein enabled homolog isoform a	Q8N8S7; Q8N8S7-2	http://www.phosphosite.org/proteinAction.do?id=5158&showAllSites=true	67; 64	SKASSTST*PEPTRKP; SKASSTST*PEPTRKP			ASSTST*PEPTR	2	607.259	4080	3784	4182	4317	4365	4418	4111	3784	4195	4325	4367	4424	19.8677	19.9027	19.9618	20.0192	19.9887	20.0478	2.497	2.902	2.491	2.877	2.2	2.232	0.2111	0.63	0.3187	0.9545	3.0565	1.5903	0.1777	0.1523	0.1503	0.1573
240	238	Adaptor/scaffold	EPB41L1; EPB41L1	EPB41L1; EPB41L1 iso2	§540; §466	band 4.1-like protein 1 isoform a	Q9H4G0; Q9H4G0-2	http://www.phosphosite.org/proteinAction.do?id=6918&showAllSites=true	99; 88	ERERRLPS*SPASPSP; ERERRLPS*SPASPSP			RLPS*SPASPSPK	2	652.324			5879																		2.923						0.4398						0.0359
241	239	Adaptor/scaffold	EPB41L1; EPB41L1	EPB41L1; EPB41L1 iso2	§540, §546, §550; §466, §472, §476	band 4.1-like protein 1 isoform a	Q9H4G0; Q9H4G0-2	http://www.phosphosite.org/proteinAction.do?id=6918&showAllSites=true	99; 88	ERERRLPS*SPASPSP, PSSPASPS*PKGTPEK, ASPSPKGT*PEKANER; ERERRLPS*SPASPSP, PSSPASPS*PKGTPEK, ASPSPKGT*PEKANER			RLPS*SPASPS*PKGT*PEKANER	3	816.024	6319																		2.326						1.6463						0.0383
242	240	Adaptor/scaffold	EPB41L1; EPB41L1	EPB41L1; EPB41L1 iso2	§541; §467	band 4.1-like protein 1 isoform a	Q9H4G0; Q9H4G0-2	http://www.phosphosite.org/proteinAction.do?id=6918&showAllSites=true	99; 88	RERRLPSS*PASPSPK; RERRLPSS*PASPSPK			LPSS*PASPSPK	2	574.273	6225						6225	5950	6282	6359	6715	6839	25.2992	25.3902	25.5078	25.6772	25.4182	25.6593	2.126						0.1962						0.1319
243	241	Adaptor/scaffold	EPB41L1; EPB41L1	EPB41L1; EPB41L1 iso2	§541; §467	band 4.1-like protein 1 isoform a	Q9H4G0; Q9H4G0-2	http://www.phosphosite.org/proteinAction.do?id=6918&showAllSites=true	99; 88	RERRLPSS*PASPSPK; RERRLPSS*PASPSPK			RLPSS*PASPSPK	2	652.324	5631	5576	5699	5973	6137	6201	5631	5467	5768	5886	6191	6272	23.8518	24.1307	24.101	24.358	24.1697	24.3072	3.143	2.184	2.888	2.789	2.922	3.326	0.2638	0.9605	0.775	0.8252	0.0879	0.06	0.019	0.081	0.0219	0.03
244	242	Adaptor/scaffold	EPB41L1; EPB41L1	EPB41L1; EPB41L1 iso2	§541; §467	band 4.1-like protein 1 isoform a	Q9H4G0; Q9H4G0-2	http://www.phosphosite.org/proteinAction.do?id=6918&showAllSites=true	99; 88	RERRLPSS*PASPSPK; RERRLPSS*PASPSPK			RLPSS*PASPSPK	2	652.324	5837	5380		5786			5631	5467	5768	5886	6191	6272	23.8518	24.1307	24.101	24.358	24.1697	24.3072	2.613	2.641		2.93			0.289	0.6292		1.2404			0.047	0.0128		0.0419
245	243	Adaptor/scaffold	EPB41L1; EPB41L1	EPB41L1; EPB41L1 iso2	§541; §467	band 4.1-like protein 1 isoform a	Q9H4G0; Q9H4G0-2	http://www.phosphosite.org/proteinAction.do?id=6918&showAllSites=true	99; 88	RERRLPSS*PASPSPK; RERRLPSS*PASPSPK			RLPSS*PASPSPK	2	652.324	5858						5631	5467	5768	5886	6191	6272	23.8518	24.1307	24.101	24.358	24.1697	24.3072	2.546						0.3527						0.1024
246	244	Adaptor/scaffold	EPB41L1; EPB41L1	EPB41L1; EPB41L1 iso2	§541, §546; §467, §472	band 4.1-like protein 1 isoform a	Q9H4G0; Q9H4G0-2	http://www.phosphosite.org/proteinAction.do?id=6918&showAllSites=true	99; 88	RERRLPSS*PASPSPK, PSSPASPS*PKGTPEK; RERRLPSS*PASPSPK, PSSPASPS*PKGTPEK			LPSS*PASPS*PK	2	614.256	6654	6448					6654	6437	6706	6789	7153		26.43	26.6993	26.6815	26.9412	26.465		2.138	2.569					0.1016	-0.2439					0.0642	0.127
247	245	Adaptor/scaffold	EPB41L1; EPB41L1	EPB41L1; EPB41L1 iso2	§541, §546; §467, §472	band 4.1-like protein 1 isoform a	Q9H4G0; Q9H4G0-2	http://www.phosphosite.org/proteinAction.do?id=6918&showAllSites=true	99; 88	RERRLPSS*PASPSPK, PSSPASPS*PKGTPEK; RERRLPSS*PASPSPK, PSSPASPS*PKGTPEK			RLPSS*PASPS*PK	2	692.307	6369	6100	6528			7166	6369	6192	6399	6509	7027	7152	25.8428	26.0362	25.8277	26.1205	26.1697	26.4057	2.24	2.501	2.697			2.159	0.455	0.7438	0.2431			-0.3351	0.025	0.0839	0.1606
248	246	Adaptor/scaffold	EPB41L1; EPB41L1	EPB41L1; EPB41L1 iso2	§541, §546, §550; §467, §472, §476	band 4.1-like protein 1 isoform a	Q9H4G0; Q9H4G0-2	http://www.phosphosite.org/proteinAction.do?id=6918&showAllSites=true	99; 88	RERRLPSS*PASPSPK, PSSPASPS*PKGTPEK, ASPSPKGT*PEKANER; RERRLPSS*PASPSPK, PSSPASPS*PKGTPEK, ASPSPKGT*PEKANER			LPSS*PASPS*PKGT*PEK	2	910.369	6861		6932				6861	6614				7593	27.0707	27.1745				27.4672	2.149		2.816				1.7539		2.2288				0.0259		0.0861
249	247	Adaptor/scaffold	EPB41L1; EPB41L1	EPB41L1; EPB41L1 iso2	§541, §546, §550; §467, §472, §476	band 4.1-like protein 1 isoform a	Q9H4G0; Q9H4G0-2	http://www.phosphosite.org/proteinAction.do?id=6918&showAllSites=true	99; 88	RERRLPSS*PASPSPK, PSSPASPS*PKGTPEK, ASPSPKGT*PEKANER; RERRLPSS*PASPSPK, PSSPASPS*PKGTPEK, ASPSPKGT*PEKANER			LPSS*PASPS*PKGT*PEKANER	3	763.99		6288					6545	6288	6616	6676			26.1063	26.3683	26.4235	26.6102				3.42						1.6583						0.0015
250	248	Adaptor/scaffold	EPB41L1; EPB41L1	EPB41L1; EPB41L1 iso2	§541, §546, §550; §467, §472, §476	band 4.1-like protein 1 isoform a	Q9H4G0; Q9H4G0-2	http://www.phosphosite.org/proteinAction.do?id=6918&showAllSites=true	99; 88	RERRLPSS*PASPSPK, PSSPASPS*PKGTPEK, ASPSPKGT*PEKANER; RERRLPSS*PASPSPK, PSSPASPS*PKGTPEK, ASPSPKGT*PEKANER			RLPSS*PASPS*PKGT*PEK	3	659.282		6440					6666	6440	6706	6804	7237	7362	26.43	26.643	26.6815	26.9827	26.6603	26.909		2.251						0.842						0.094
251	249	Adaptor/scaffold	EPB41L1; EPB41L1	EPB41L1; EPB41L1 iso2	§544, §546, §550; §470, §472, §476	band 4.1-like protein 1 isoform a	Q9H4G0; Q9H4G0-2	http://www.phosphosite.org/proteinAction.do?id=6918&showAllSites=true	99; 88	RLPSSPAS*PSPKGTP, PSSPASPS*PKGTPEK, ASPSPKGT*PEKANER; RLPSSPAS*PSPKGTP, PSSPASPS*PKGTPEK, ASPSPKGT*PEKANER			LPSSPAS*PS*PKGT*PEK	2	910.369	7603	7326																	2.356	2.727					1.7018	1.4186					0.2448	0.2738
252	250	Adaptor/scaffold	EPB41L1; EPB41L1	EPB41L1; EPB41L1 iso2	§546; §472	band 4.1-like protein 1 isoform a	Q9H4G0; Q9H4G0-2	http://www.phosphosite.org/proteinAction.do?id=6918&showAllSites=true	99; 88	PSSPASPS*PKGTPEK; PSSPASPS*PKGTPEK			RLPSSPASPS*PK	2	652.324	6405	6096	6410																2.507	2.613	1.788				0.6883	0.2821	0.5696				0.2382	0.2131	0.1618
253	251	Adaptor/scaffold	EPB41L1; EPB41L1	EPB41L1; EPB41L1 iso2	§546, §550; §472, §476	band 4.1-like protein 1 isoform a	Q9H4G0; Q9H4G0-2	http://www.phosphosite.org/proteinAction.do?id=6918&showAllSites=true	99; 88	PSSPASPS*PKGTPEK, ASPSPKGT*PEKANER; PSSPASPS*PKGTPEK, ASPSPKGT*PEKANER			LPSSPASPS*PKGT*PEK	2	870.386	7411	7154	7437	7492			7439	7154	7458	7514	8139	8265	28.4457	28.7177	28.7277	28.9352	28.8097	29.0785	2.606	3.399	2.741	2.912			1.0538	1.9672	0.6747	2.6374			0.129	0.1264	0.1374	0.1213
254	252	Adaptor/scaffold	EPB41L1; EPB41L1	EPB41L1; EPB41L1 iso2	§546, §550; §472, §476	band 4.1-like protein 1 isoform a	Q9H4G0; Q9H4G0-2	http://www.phosphosite.org/proteinAction.do?id=6918&showAllSites=true	99; 88	PSSPASPS*PKGTPEK, ASPSPKGT*PEKANER; PSSPASPS*PKGTPEK, ASPSPKGT*PEKANER			LPSSPASPS*PKGT*PEK	2	870.386		7304					7439	7154	7458	7514	8139	8265	28.4457	28.7177	28.7277	28.9352	28.8097	29.0785		3.025						0.3627						0.1073
255	253	Adaptor/scaffold	EPB41L1; EPB41L1	EPB41L1; EPB41L1 iso2	§546, §550; §472, §476	band 4.1-like protein 1 isoform a	Q9H4G0; Q9H4G0-2	http://www.phosphosite.org/proteinAction.do?id=6918&showAllSites=true	99; 88	PSSPASPS*PKGTPEK, ASPSPKGT*PEKANER; PSSPASPS*PKGTPEK, ASPSPKGT*PEKANER			RLPSSPASPS*PKGT*PEK	3	632.627	6689	6398					6666	6398	6706	6753	7279	7362	26.43	26.5895	26.6815	26.836	26.756	26.909	2.47	2.971					0.3272	0.7109					0.0168	0.2373
256	254	Adaptor/scaffold	EPB41L1; EPB41L1	EPB41L1; EPB41L1 iso2	§667, §686; §593, §612	band 4.1-like protein 1 isoform a	Q9H4G0; Q9H4G0-2	http://www.phosphosite.org/proteinAction.do?id=6918&showAllSites=true	99; 88	DLNKGAPS*QDDESGG, PDRGACST*PDMPQFE; DLNKGAPS*QDDESGG, PDRGACST*PDMPQFE			GAPS*QDDESGGIEDSPDRGACST*PDMPQFEPVK	4	909.86				18801	21026																	3.819	3.384					1.8669	0.7783					0.0158
257	255	Adaptor/scaffold	EPB41L1; EPB41L1	EPB41L1; EPB41L1 iso2	§672, §678; §598, §604	band 4.1-like protein 1 isoform a	Q9H4G0; Q9H4G0-2	http://www.phosphosite.org/proteinAction.do?id=6918&showAllSites=true	99; 88	APSQDDES*GGIEDSP, ESGGIEDS*PDRGACS; APSQDDES*GGIEDSP, ESGGIEDS*PDRGACS			GAPSQDDES*GGIEDS*PDR	2	996.349	7553						7553	7277	7640	7637	8307	8454	28.7183	28.9335	29.2282	29.2695	29.2115	29.5345	4.215						1.3554						0.2784
258	256	Adaptor/scaffold	EPB41L1; EPB41L1	EPB41L1; EPB41L1 iso2	§678; §604	band 4.1-like protein 1 isoform a	Q9H4G0; Q9H4G0-2	http://www.phosphosite.org/proteinAction.do?id=6918&showAllSites=true	99; 88	ESGGIEDS*PDRGACS; ESGGIEDS*PDRGACS			GAPSQDDESGGIEDS*PDR	2	956.366	7071	6741	7133	7158	8045	8090	7263	6821	7230	7244	7908	7929	27.7257	27.726	28.1058	28.1905	28.2648	28.255	4.824	4.871	4.714	4.551	4.588	4.497	0.3953	0.7925	0.5126	0.957	0.7149	0.5492	0.3049	0.4123	0.3278	0.3703
259	257	Adaptor/scaffold	EPB41L1; EPB41L1	EPB41L1; EPB41L1 iso2	§678; §604	band 4.1-like protein 1 isoform a	Q9H4G0; Q9H4G0-2	http://www.phosphosite.org/proteinAction.do?id=6918&showAllSites=true	99; 88	ESGGIEDS*PDRGACS; ESGGIEDS*PDRGACS			GAPSQDDESGGIEDS*PDR	2	956.366	7263	6949	7317	7338	7799	7879	7263	6821	7230	7244	7908	7929	27.7257	27.726	28.1058	28.1905	28.2648	28.255	4.267	4.336	4.293	4.714	4.664	4.814	0.4821	0.9302	0.5676	1.0932	0.4983	0.516	0.3289	0.3586	0.3436	0.3793
260	258	Adaptor/scaffold	EPB41L1; EPB41L1	EPB41L1; EPB41L1 iso2	§678; §604	band 4.1-like protein 1 isoform a	Q9H4G0; Q9H4G0-2	http://www.phosphosite.org/proteinAction.do?id=6918&showAllSites=true	99; 88	ESGGIEDS*PDRGACS; ESGGIEDS*PDRGACS			GAPSQDDESGGIEDS*PDR	3	637.913	7101	6765	7323	7209	7817	7880	7101	6863	7230	7265	7866	7929	27.7257	27.8377	28.1058	28.2458	28.1602	28.255	4.765	5.494	3.644	4.843	4.31	4.608	0.5431	0.5982	0.4358	1.1314	0.4715	0.2027	0.3069	0.3365	0.2764	0.3082
261	259	Adaptor/scaffold	EPB41L1; EPB41L1	EPB41L1; EPB41L1 iso2	§678; §604	band 4.1-like protein 1 isoform a	Q9H4G0; Q9H4G0-2	http://www.phosphosite.org/proteinAction.do?id=6918&showAllSites=true	99; 88	ESGGIEDS*PDRGACS; ESGGIEDS*PDRGACS			GAPSQDDESGGIEDS*PDR	3	637.913		6998	7140	7195			7101	6863	7230	7265	7866	7929	27.7257	27.8377	28.1058	28.2458	28.1602	28.255		4.526	4.493	5.005				0.869	0.5677	1.1444				0.359	0.3482	0.364
262	260	Adaptor/scaffold	EPB41L1; EPB41L1	EPB41L1; EPB41L1 iso2	§678; §604	band 4.1-like protein 1 isoform a	Q9H4G0; Q9H4G0-2	http://www.phosphosite.org/proteinAction.do?id=6918&showAllSites=true	99; 88	ESGGIEDS*PDRGACS; ESGGIEDS*PDRGACS			GAPSQDDESGGIEDS*PDR	3	637.913				7182			7101	6863	7230	7265	7866	7929	27.7257	27.8377	28.1058	28.2458	28.1602	28.255				4.742						1.2139						0.3304
263	261	Adaptor/scaffold	EPB41L1; EPB41L1	EPB41L1; EPB41L1 iso2	§678, §685; §604, §611	band 4.1-like protein 1 isoform a	Q9H4G0; Q9H4G0-2	http://www.phosphosite.org/proteinAction.do?id=6918&showAllSites=true	99; 88	ESGGIEDS*PDRGACS, SPDRGACS*TPDMPQF; ESGGIEDS*PDRGACS, SPDRGACS*TPDMPQF			GAPSQDDESGGIEDS*PDRGACS*TPDMPQFEPVK	3	1212.81	19551	19334	18960		20962		19586	19334	18925	18824	21007	20938	60.2218	60.44	60.4538	60.5003	60.5478	60.4103	4.661	3.35	4.294		5.902		0.8714	0.4206	0.3436		0.3304		0.033	0.0266	0.0654
264	262	Adaptor/scaffold	EPB41L1; EPB41L1	EPB41L1; EPB41L1 iso2	§678, §685; §604, §611	band 4.1-like protein 1 isoform a	Q9H4G0; Q9H4G0-2	http://www.phosphosite.org/proteinAction.do?id=6918&showAllSites=true	99; 88	ESGGIEDS*PDRGACS, SPDRGACS*TPDMPQF; ESGGIEDS*PDRGACS, SPDRGACS*TPDMPQF			GAPSQDDESGGIEDS*PDRGACS*TPDMPQFEPVK	3	1212.81	19537		18860				19586	19334	18925	18824	21007	20938	60.2218	60.44	60.4538	60.5003	60.5478	60.4103	5.421		5.057				0.8714		0.3436				0.0116		0.0333
265	263	Adaptor/scaffold	EPB41L1; EPB41L1	EPB41L1; EPB41L1 iso2	§678, §685; §604, §611	band 4.1-like protein 1 isoform a	Q9H4G0; Q9H4G0-2	http://www.phosphosite.org/proteinAction.do?id=6918&showAllSites=true	99; 88	ESGGIEDS*PDRGACS, SPDRGACS*TPDMPQF; ESGGIEDS*PDRGACS, SPDRGACS*TPDMPQF			GAPSQDDESGGIEDS*PDRGACS*TPDMPQFEPVK	4	909.86		19195	18909																	3.666	4.338					0.6601	0.3145					0	0.0097
266	264	Adaptor/scaffold	EPB41L1; EPB41L1	EPB41L1; EPB41L1 iso2	§678, §685; §604, §611	band 4.1-like protein 1 isoform a	Q9H4G0; Q9H4G0-2	http://www.phosphosite.org/proteinAction.do?id=6918&showAllSites=true	99; 88	ESGGIEDS*PDRGACS, SPDRGACS*TPDMPQF; ESGGIEDS*PDRGACS, SPDRGACS*TPDMPQF			GAPSQDDESGGIEDS*PDRGACS*TPDM#PQFEPVK	3	1218.14						17470	16163	15746	15670	15656	17416	17535	51.3788	51.4072	51.4642	51.6953	51.6127	51.7305						4.875						1.1451
267	265	Adaptor/scaffold	EPB41L1; EPB41L1	EPB41L1; EPB41L1 iso2	§678, §685; §604, §611	band 4.1-like protein 1 isoform a	Q9H4G0; Q9H4G0-2	http://www.phosphosite.org/proteinAction.do?id=6918&showAllSites=true	99; 88	ESGGIEDS*PDRGACS, SPDRGACS*TPDMPQF; ESGGIEDS*PDRGACS, SPDRGACS*TPDMPQF			GAPSQDDESGGIEDS*PDRGACS*TPDM#PQFEPVK	3	1218.14						17535	16163	15746	15670	15656	17416	17535	51.3788	51.4072	51.4642	51.6953	51.6127	51.7305						4.199						-0.2058
268	266	Adaptor/scaffold	EPB41L1; EPB41L1	EPB41L1; EPB41L1 iso2	§678, §685; §604, §611	band 4.1-like protein 1 isoform a	Q9H4G0; Q9H4G0-2	http://www.phosphosite.org/proteinAction.do?id=6918&showAllSites=true	99; 88	ESGGIEDS*PDRGACS, SPDRGACS*TPDMPQF; ESGGIEDS*PDRGACS, SPDRGACS*TPDMPQF			GAPSQDDESGGIEDS*PDRGACS*TPDM#PQFEPVK	4	913.859			15716	15658	17441																4.578	3.894	4.398				0.6811	1.6971	1.2575				0.0071	0.0247
269	267	Adaptor/scaffold	EPB41L1; EPB41L1	EPB41L1; EPB41L1 iso2	§678, §685; §604, §611	band 4.1-like protein 1 isoform a	Q9H4G0; Q9H4G0-2	http://www.phosphosite.org/proteinAction.do?id=6918&showAllSites=true	99; 88	ESGGIEDS*PDRGACS, SPDRGACS*TPDMPQF; ESGGIEDS*PDRGACS, SPDRGACS*TPDMPQF			GAPSQDDESGGIEDS*PDRGACS*TPDM#PQFEPVK	4	913.859			15807																		4.002						0.5399						0.0374
270	268	Adaptor/scaffold	EPB41L1; EPB41L1	EPB41L1; EPB41L1 iso2	§678, §686; §604, §612	band 4.1-like protein 1 isoform a	Q9H4G0; Q9H4G0-2	http://www.phosphosite.org/proteinAction.do?id=6918&showAllSites=true	99; 88	ESGGIEDS*PDRGACS, PDRGACST*PDMPQFE; ESGGIEDS*PDRGACS, PDRGACST*PDMPQFE			GAPSQDDESGGIEDS*PDRGACST*PDMPQFEPVK	3	1212.81		19180																		5.192						0.4691						0.0146
271	269	Adaptor/scaffold	EPB41L1; EPB41L1	EPB41L1; EPB41L1 iso2	§678, §686; §604, §612	band 4.1-like protein 1 isoform a	Q9H4G0; Q9H4G0-2	http://www.phosphosite.org/proteinAction.do?id=6918&showAllSites=true	99; 88	ESGGIEDS*PDRGACS, PDRGACST*PDMPQFE; ESGGIEDS*PDRGACS, PDRGACST*PDMPQFE			GAPSQDDESGGIEDS*PDRGACST*PDMPQFEPVK	4	909.86	19535		18893	18860	20961	20990	19535	19211	18946	18761	20944	21022	60.169	60.3873	60.5133	60.3225	60.3875	60.621	3.37		3.577	3.449	3.91	3.264	-0.2606		0.3145	1.8669	-0.0602	-1.201	0.0113		0.0171	0.0058
272	270	Adaptor/scaffold	EPB41L1; EPB41L1	EPB41L1; EPB41L1 iso2	§678, §686; §604, §612	band 4.1-like protein 1 isoform a	Q9H4G0; Q9H4G0-2	http://www.phosphosite.org/proteinAction.do?id=6918&showAllSites=true	99; 88	ESGGIEDS*PDRGACS, PDRGACST*PDMPQFE; ESGGIEDS*PDRGACS, PDRGACST*PDMPQFE			GAPSQDDESGGIEDS*PDRGACST*PDM#PQFEPVK	3	1218.14					17473																		5.281						0.4275
273	271	Adaptor/scaffold	EPB41L1; EPB41L1	EPB41L1; EPB41L1 iso2	§678, §686; §604, §612	band 4.1-like protein 1 isoform a	Q9H4G0; Q9H4G0-2	http://www.phosphosite.org/proteinAction.do?id=6918&showAllSites=true	99; 88	ESGGIEDS*PDRGACS, PDRGACST*PDMPQFE; ESGGIEDS*PDRGACS, PDRGACST*PDMPQFE			GAPSQDDESGGIEDS*PDRGACST*PDM#PQFEPVK	4	913.859		15882		15621	17486	17478	16142	15882	15691	15593	17437	17473	51.3212	51.4637	51.523	51.5205	51.6677	51.7793		3.339		4.767	4.758	3.782		0.4632		1.0125	1.036	0.4861		0.0108		0.0037
274	272	Adaptor/scaffold	EPB41L1; EPB41L1	EPB41L1; EPB41L1 iso2	§68; §6	band 4.1-like protein 1 isoform a	Q9H4G0; Q9H4G0-2	http://www.phosphosite.org/proteinAction.do?id=6918&showAllSites=true	99; 88	LDMEEKDY*SEADGLS; --MEEKDY*SEADGLS			DY*SEADGLSER	2	661.251	8353	8055					8353	8067					30.9515	31.0453					3.341	3.228					0.4667	0.7254					0.1918	0.1858
275	273	Adaptor/scaffold	EPB41L1; EPB41L1	EPB41L1; EPB41L1 iso2	§685; §611	band 4.1-like protein 1 isoform a	Q9H4G0; Q9H4G0-2	http://www.phosphosite.org/proteinAction.do?id=6918&showAllSites=true	99; 88	SPDRGACS*TPDMPQF; SPDRGACS*TPDMPQF			GACS*TPDM#PQFEPVK	2	880.357	17802	15863	17311	17209	19068	15078													2.488	3.391	2.26	2.764	2.573	2.522	0.1463	1.8145	0.7253	0.7729	0.575	0.4524	0.013	0.0271	0.0218	0.0299
276	274	Adaptor/scaffold	EPB41L1; EPB41L1	EPB41L1; EPB41L1 iso2	§685; §611	band 4.1-like protein 1 isoform a	Q9H4G0; Q9H4G0-2	http://www.phosphosite.org/proteinAction.do?id=6918&showAllSites=true	99; 88	SPDRGACS*TPDMPQF; SPDRGACS*TPDMPQF			GACS*TPDM#PQFEPVK	2	880.357			13869		15171	19118															3.123		2.656	2.527			0.9254		1.0057	0.1298			0.0113
277	275	Adaptor/scaffold	EPB41L1; EPB41L1	EPB41L1; EPB41L1 iso2	§685; §611	band 4.1-like protein 1 isoform a	Q9H4G0; Q9H4G0-2	http://www.phosphosite.org/proteinAction.do?id=6918&showAllSites=true	99; 88	SPDRGACS*TPDMPQF; SPDRGACS*TPDMPQF			GACS*TPDM#PQFEPVK	2	880.357			14698			15159															3.693			3.201			0.9454			-0.181			0.0211
278	276	Adaptor/scaffold	EPB41L1; EPB41L1	EPB41L1; EPB41L1 iso2	§685; §611	band 4.1-like protein 1 isoform a	Q9H4G0; Q9H4G0-2	http://www.phosphosite.org/proteinAction.do?id=6918&showAllSites=true	99; 88	SPDRGACS*TPDMPQF; SPDRGACS*TPDMPQF			GACS*TPDM#PQFEPVK	3	587.24		12835					13203	12835	12972	12862	14314	14365	43.6828	43.8435	44.0108	44.0105	43.9888	44.1203		3.257						0.7653						0.0303
279	277	Adaptor/scaffold	EPB41L1; EPB41L1	EPB41L1; EPB41L1 iso2	§685, §686; §611, §612	band 4.1-like protein 1 isoform a	Q9H4G0; Q9H4G0-2	http://www.phosphosite.org/proteinAction.do?id=6918&showAllSites=true	99; 88	SPDRGACS*TPDMPQF, PDRGACST*PDMPQFE; SPDRGACS*TPDMPQF, PDRGACST*PDMPQFE			GAPSQDDESGGIEDSPDRGACS*T*PDM#PQFEPVK	4	913.859	16103																		4.341						0.4757						0.0498
280	278	Adaptor/scaffold	EPB41L1; EPB41L1	EPB41L1; EPB41L1 iso2	§686; §612	band 4.1-like protein 1 isoform a	Q9H4G0; Q9H4G0-2	http://www.phosphosite.org/proteinAction.do?id=6918&showAllSites=true	99; 88	PDRGACST*PDMPQFE; PDRGACST*PDMPQFE			GACST*PDMPQFEPVK	2	872.36	17939	17583	17404	17340	19295	19336	18095	17583	17518	17459	19411	19447	56.3927	56.5628	56.5775	56.7277	56.5983	56.7203	3.959	3.555	4.108	3.784	3.409	3.979	0.4145	0.5791	0.4428	0.6801	0.4172	0.4183	0.1045	0.065	0.0641	0.0475
281	279	Adaptor/scaffold	EPB41L1; EPB41L1	EPB41L1; EPB41L1 iso2	§686; §612	band 4.1-like protein 1 isoform a	Q9H4G0; Q9H4G0-2	http://www.phosphosite.org/proteinAction.do?id=6918&showAllSites=true	99; 88	PDRGACST*PDMPQFE; PDRGACST*PDMPQFE			GACST*PDMPQFEPVK	2	872.36	18138	17784	17583	17523	19496	19532	18095	17583	17518	17459	19411	19447	56.3927	56.5628	56.5775	56.7277	56.5983	56.7203	3.668	3.615	3.405	3.326	3.485	3.641	0.5252	0.7281	0.52	0.7469	0.4875	0.3861	0.0556	0.0692	0.045	0.0512
282	280	Adaptor/scaffold	EPB41L1; EPB41L1	EPB41L1; EPB41L1 iso2	§686; §612	band 4.1-like protein 1 isoform a	Q9H4G0; Q9H4G0-2	http://www.phosphosite.org/proteinAction.do?id=6918&showAllSites=true	99; 88	PDRGACST*PDMPQFE; PDRGACST*PDMPQFE			GACST*PDMPQFEPVK	3	581.909	18075	17700	17540	17482	19413	19449	18095	17700	17518	17459	19432	19468	56.3927	56.509	56.5775	56.7277	56.6503	56.7715	3.228	3.48	3.266	3.651	3.57	3.469	0.5171	0.7323	0.5774	0.7271	0.5866	0.4266	0.0618	0.0687	0.0452	0.0706
283	281	Adaptor/scaffold	EPB41L1; EPB41L1	EPB41L1; EPB41L1 iso2	§686; §612	band 4.1-like protein 1 isoform a	Q9H4G0; Q9H4G0-2	http://www.phosphosite.org/proteinAction.do?id=6918&showAllSites=true	99; 88	PDRGACST*PDMPQFE; PDRGACST*PDMPQFE			GACST*PDM#PQFEPVK	2	880.357	13500	13176	13422	13154	14827	14716	13182	12760	12972	12862	14314	14365	43.6295	43.8435	44.0108	44.0105	43.9888	44.1203	4.024	3.536	3.736	3.904	3.253	4.015	0.4817	0.8122	0.6765	1.1622	0.8366	0.6128	0.0349	0.0422	0.0635	0.0374
284	282	Adaptor/scaffold	EPB41L1; EPB41L1	EPB41L1; EPB41L1 iso2	§686; §612	band 4.1-like protein 1 isoform a	Q9H4G0; Q9H4G0-2	http://www.phosphosite.org/proteinAction.do?id=6918&showAllSites=true	99; 88	PDRGACST*PDMPQFE; PDRGACST*PDMPQFE			GACST*PDM#PQFEPVK	2	880.357	13288	12962	13036	12947	14401	14266	13182	12760	12972	12862	14314	14365	43.6295	43.8435	44.0108	44.0105	43.9888	44.1203	3.841	3.734	3.662	3.855	3.343	3.1	0.4333	0.7828	0.4816	1.0592	0.4286	0.4753	0.0474	0.0547	0.0502	0.026
285	283	Adaptor/scaffold	EPB41L1; EPB41L1	EPB41L1; EPB41L1 iso2	§686; §612	band 4.1-like protein 1 isoform a	Q9H4G0; Q9H4G0-2	http://www.phosphosite.org/proteinAction.do?id=6918&showAllSites=true	99; 88	PDRGACST*PDMPQFE; PDRGACST*PDMPQFE			GACST*PDM#PQFEPVK	2	880.357	13085	12760	12855	12764	14203	14494	13182	12760	12972	12862	14314	14365	43.6295	43.8435	44.0108	44.0105	43.9888	44.1203	3.449	3.348	3.382	3.424	2.877	3.291	0.6103	0.7099	0.4645	0.9473	0.6202	0.4394	0.0418	0.0634	0.0661	0.0695
286	284	Adaptor/scaffold	EPB41L1; EPB41L1	EPB41L1; EPB41L1 iso2	§686; §612	band 4.1-like protein 1 isoform a	Q9H4G0; Q9H4G0-2	http://www.phosphosite.org/proteinAction.do?id=6918&showAllSites=true	99; 88	PDRGACST*PDMPQFE; PDRGACST*PDMPQFE			GACST*PDM#PQFEPVK	2	880.357	13711	17367	13228	17329	14619	15413	13182	12760	12972	12862	14314	14365	43.6295	43.8435	44.0108	44.0105	43.9888	44.1203	3.689	2.599	3.724	2.892	3.78	3.034	0.865	0.6831	0.5555	-0.2702	0.8033	1.2082	0.018	0.0482	0.0397	0.0246
287	285	Adaptor/scaffold	EPB41L1; EPB41L1	EPB41L1; EPB41L1 iso2	§686; §612	band 4.1-like protein 1 isoform a	Q9H4G0; Q9H4G0-2	http://www.phosphosite.org/proteinAction.do?id=6918&showAllSites=true	99; 88	PDRGACST*PDMPQFE; PDRGACST*PDMPQFE			GACST*PDM#PQFEPVK	2	880.357	14439	17584	15354	13698	15337		13182	12760	12972	12862	14314	14365	43.6295	43.8435	44.0108	44.0105	43.9888	44.1203	3.661	2.743	2.773	3.56	3.312		0.8599	0.3714	-1.2967	0.5908	0.9238		0.0615	0.0196	0.0056	0.038
288	286	Adaptor/scaffold	EPB41L1; EPB41L1	EPB41L1; EPB41L1 iso2	§686; §612	band 4.1-like protein 1 isoform a	Q9H4G0; Q9H4G0-2	http://www.phosphosite.org/proteinAction.do?id=6918&showAllSites=true	99; 88	PDRGACST*PDMPQFE; PDRGACST*PDMPQFE			GACST*PDM#PQFEPVK	2	880.357	17916	13600	13542	13616	18189		13182	12760	12972	12862	14314	14365	43.6295	43.8435	44.0108	44.0105	43.9888	44.1203	3.064	3.396	3.222	3.403	2.684		0.2406	1.0596	0.1628	0.0364	0.8962		0.0323	0.0446	0.0329	0.0147
289	287	Adaptor/scaffold	EPB41L1; EPB41L1	EPB41L1; EPB41L1 iso2	§686; §612	band 4.1-like protein 1 isoform a	Q9H4G0; Q9H4G0-2	http://www.phosphosite.org/proteinAction.do?id=6918&showAllSites=true	99; 88	PDRGACST*PDMPQFE; PDRGACST*PDMPQFE			GACST*PDM#PQFEPVK	2	880.357	13923	13389	13679	13352	15676		13182	12760	12972	12862	14314	14365	43.6295	43.8435	44.0108	44.0105	43.9888	44.1203	2.855	3.219	3.042	3.54	2.62		0.6652	1.0502	-0.7352	1.2864	1.7638		0.0029	0.0591	0.0354	0.0533
290	288	Adaptor/scaffold	EPB41L1; EPB41L1	EPB41L1; EPB41L1 iso2	§686; §612	band 4.1-like protein 1 isoform a	Q9H4G0; Q9H4G0-2	http://www.phosphosite.org/proteinAction.do?id=6918&showAllSites=true	99; 88	PDRGACST*PDMPQFE; PDRGACST*PDMPQFE			GACST*PDM#PQFEPVK	2	880.357	16706	14467	14485	15059			13182	12760	12972	12862	14314	14365	43.6295	43.8435	44.0108	44.0105	43.9888	44.1203	3.106	3.517	3.827	3.482			0.4311	-0.2423	0.779	1.989			0.0063	0.0301	0.0359	0.0236
291	289	Adaptor/scaffold	EPB41L1; EPB41L1	EPB41L1; EPB41L1 iso2	§686; §612	band 4.1-like protein 1 isoform a	Q9H4G0; Q9H4G0-2	http://www.phosphosite.org/proteinAction.do?id=6918&showAllSites=true	99; 88	PDRGACST*PDMPQFE; PDRGACST*PDMPQFE			GACST*PDM#PQFEPVK	2	880.357	14852	15108	15582	14772			13182	12760	12972	12862	14314	14365	43.6295	43.8435	44.0108	44.0105	43.9888	44.1203	3.767	3.598	3.399	2.949			0.3725	0.8542	1.7123	2.4693			0.03	0.0743	0.0312	0.0282
292	290	Adaptor/scaffold	EPB41L1; EPB41L1	EPB41L1; EPB41L1 iso2	§686; §612	band 4.1-like protein 1 isoform a	Q9H4G0; Q9H4G0-2	http://www.phosphosite.org/proteinAction.do?id=6918&showAllSites=true	99; 88	PDRGACST*PDMPQFE; PDRGACST*PDMPQFE			GACST*PDM#PQFEPVK	2	880.357	16057	16394	15601	14483			13182	12760	12972	12862	14314	14365	43.6295	43.8435	44.0108	44.0105	43.9888	44.1203	3.397	3.346	3.202	3.244			0.1754	0.8116	1.6199	1.454			0.0726	0.0457	0.0249	0.0616
293	291	Adaptor/scaffold	EPB41L1; EPB41L1	EPB41L1; EPB41L1 iso2	§686; §612	band 4.1-like protein 1 isoform a	Q9H4G0; Q9H4G0-2	http://www.phosphosite.org/proteinAction.do?id=6918&showAllSites=true	99; 88	PDRGACST*PDMPQFE; PDRGACST*PDMPQFE			GACST*PDM#PQFEPVK	2	880.357	14643	15338	14297	13885			13182	12760	12972	12862	14314	14365	43.6295	43.8435	44.0108	44.0105	43.9888	44.1203	3.076	3.71	3.18	3.183			0.4642	-0.4531	0.9947	0.5524			0.0402	0.053	0.0556	0.0282
294	292	Adaptor/scaffold	EPB41L1; EPB41L1	EPB41L1; EPB41L1 iso2	§686; §612	band 4.1-like protein 1 isoform a	Q9H4G0; Q9H4G0-2	http://www.phosphosite.org/proteinAction.do?id=6918&showAllSites=true	99; 88	PDRGACST*PDMPQFE; PDRGACST*PDMPQFE			GACST*PDM#PQFEPVK	2	880.357	15086	15612	15854	15541			13182	12760	12972	12862	14314	14365	43.6295	43.8435	44.0108	44.0105	43.9888	44.1203	3.409	3.27	2.787	3.431			0.6635	0.6951	3.6331	1.5			0.0276	0.1126	0.0673	0.0551
295	293	Adaptor/scaffold	EPB41L1; EPB41L1	EPB41L1; EPB41L1 iso2	§686; §612	band 4.1-like protein 1 isoform a	Q9H4G0; Q9H4G0-2	http://www.phosphosite.org/proteinAction.do?id=6918&showAllSites=true	99; 88	PDRGACST*PDMPQFE; PDRGACST*PDMPQFE			GACST*PDM#PQFEPVK	2	880.357	15214	14678	16547	15857			13182	12760	12972	12862	14314	14365	43.6295	43.8435	44.0108	44.0105	43.9888	44.1203	3.374	3.246	2.972	3.278			1.3484	1.0022	0.3872	1.2326			0.0579	0.0739	0.0593	0.0943
296	294	Adaptor/scaffold	EPB41L1; EPB41L1	EPB41L1; EPB41L1 iso2	§686; §612	band 4.1-like protein 1 isoform a	Q9H4G0; Q9H4G0-2	http://www.phosphosite.org/proteinAction.do?id=6918&showAllSites=true	99; 88	PDRGACST*PDMPQFE; PDRGACST*PDMPQFE			GACST*PDM#PQFEPVK	2	880.357	14228	13809	14113	13801			13182	12760	12972	12862	14314	14365	43.6295	43.8435	44.0108	44.0105	43.9888	44.1203	3.196	3.29	3.311	3.02			-0.0945	0.9985	1.396	1.0083			0.0597	0.0672	0.0357	0.041
297	295	Adaptor/scaffold	EPB41L1; EPB41L1	EPB41L1; EPB41L1 iso2	§686; §612	band 4.1-like protein 1 isoform a	Q9H4G0; Q9H4G0-2	http://www.phosphosite.org/proteinAction.do?id=6918&showAllSites=true	99; 88	PDRGACST*PDMPQFE; PDRGACST*PDMPQFE			GACST*PDM#PQFEPVK	2	880.357	15655	16709	17136	13991			13182	12760	12972	12862	14314	14365	43.6295	43.8435	44.0108	44.0105	43.9888	44.1203	3.494	2.801	3.064	3.354			-0.3899	1.4955	0.6205	-0.6745			0.0616	0.0301	0.0916	0.011
298	296	Adaptor/scaffold	EPB41L1; EPB41L1	EPB41L1; EPB41L1 iso2	§686; §612	band 4.1-like protein 1 isoform a	Q9H4G0; Q9H4G0-2	http://www.phosphosite.org/proteinAction.do?id=6918&showAllSites=true	99; 88	PDRGACST*PDMPQFE; PDRGACST*PDMPQFE			GACST*PDM#PQFEPVK	2	880.357	17146	16141	16587	14401			13182	12760	12972	12862	14314	14365	43.6295	43.8435	44.0108	44.0105	43.9888	44.1203	3.131	3.299	2.992	3.138			0.5753	1.3145	1.1384	0.8673			0.011	0.0728	0.0328	0.0506
299	297	Adaptor/scaffold	EPB41L1; EPB41L1	EPB41L1; EPB41L1 iso2	§686; §612	band 4.1-like protein 1 isoform a	Q9H4G0; Q9H4G0-2	http://www.phosphosite.org/proteinAction.do?id=6918&showAllSites=true	99; 88	PDRGACST*PDMPQFE; PDRGACST*PDMPQFE			GACST*PDM#PQFEPVK	2	880.357	15860	14253	15876	15875			13182	12760	12972	12862	14314	14365	43.6295	43.8435	44.0108	44.0105	43.9888	44.1203	3.383	3.209	2.986	2.962			-0.1088	0.8822	1.9958	1.1434			0.0579	0.075	0.0461	0.0151
300	298	Adaptor/scaffold	EPB41L1; EPB41L1	EPB41L1; EPB41L1 iso2	§686; §612	band 4.1-like protein 1 isoform a	Q9H4G0; Q9H4G0-2	http://www.phosphosite.org/proteinAction.do?id=6918&showAllSites=true	99; 88	PDRGACST*PDMPQFE; PDRGACST*PDMPQFE			GACST*PDM#PQFEPVK	2	880.357	16934	16123	14885	14288			13182	12760	12972	12862	14314	14365	43.6295	43.8435	44.0108	44.0105	43.9888	44.1203	2.895	3.514	3.093	2.946			-1.112	0.9102	1.0678	0.8398			0.1067	0.0664	0.028	0.0081
301	299	Adaptor/scaffold	EPB41L1; EPB41L1	EPB41L1; EPB41L1 iso2	§686; §612	band 4.1-like protein 1 isoform a	Q9H4G0; Q9H4G0-2	http://www.phosphosite.org/proteinAction.do?id=6918&showAllSites=true	99; 88	PDRGACST*PDMPQFE; PDRGACST*PDMPQFE			GACST*PDM#PQFEPVK	2	880.357	17611	14019	15121	16385			13182	12760	12972	12862	14314	14365	43.6295	43.8435	44.0108	44.0105	43.9888	44.1203	2.87	3.536	2.887	2.847			0.9444	0.8781	0.4518	0.6258			0.0783	0.097	0.0476	0.0295
302	300	Adaptor/scaffold	EPB41L1; EPB41L1	EPB41L1; EPB41L1 iso2	§686; §612	band 4.1-like protein 1 isoform a	Q9H4G0; Q9H4G0-2	http://www.phosphosite.org/proteinAction.do?id=6918&showAllSites=true	99; 88	PDRGACST*PDMPQFE; PDRGACST*PDMPQFE			GACST*PDM#PQFEPVK	2	880.357	16263	17172	16798	17035			13182	12760	12972	12862	14314	14365	43.6295	43.8435	44.0108	44.0105	43.9888	44.1203	3.07	2.869	3.064	3.114			4.3148	1.4547	0.9511	0.9079			0.0233	0.0406	0.0187	0.0556
303	301	Adaptor/scaffold	EPB41L1; EPB41L1	EPB41L1; EPB41L1 iso2	§686; §612	band 4.1-like protein 1 isoform a	Q9H4G0; Q9H4G0-2	http://www.phosphosite.org/proteinAction.do?id=6918&showAllSites=true	99; 88	PDRGACST*PDMPQFE; PDRGACST*PDMPQFE			GACST*PDM#PQFEPVK	2	880.357	16075			15507			13182	12760	12972	12862	14314	14365	43.6295	43.8435	44.0108	44.0105	43.9888	44.1203	3.221			3.273			0.4425			2.0956			0.0711			0.0124
304	302	Adaptor/scaffold	EPB41L1; EPB41L1	EPB41L1; EPB41L1 iso2	§686; §612	band 4.1-like protein 1 isoform a	Q9H4G0; Q9H4G0-2	http://www.phosphosite.org/proteinAction.do?id=6918&showAllSites=true	99; 88	PDRGACST*PDMPQFE; PDRGACST*PDMPQFE			GACST*PDM#PQFEPVK	2	880.357	16452			14208			13182	12760	12972	12862	14314	14365	43.6295	43.8435	44.0108	44.0105	43.9888	44.1203	3.484			2.977			1.5964			0.999			0.0554			0.0289
305	303	Adaptor/scaffold	EPB41L1; EPB41L1	EPB41L1; EPB41L1 iso2	§686; §612	band 4.1-like protein 1 isoform a	Q9H4G0; Q9H4G0-2	http://www.phosphosite.org/proteinAction.do?id=6918&showAllSites=true	99; 88	PDRGACST*PDMPQFE; PDRGACST*PDMPQFE			GACST*PDM#PQFEPVK	2	880.357	17358			16074			13182	12760	12972	12862	14314	14365	43.6295	43.8435	44.0108	44.0105	43.9888	44.1203	3.465			2.969			0.8914			1.0133			0.0568			0.0718
306	304	Adaptor/scaffold	EPB41L1; EPB41L1	EPB41L1; EPB41L1 iso2	§686; §612	band 4.1-like protein 1 isoform a	Q9H4G0; Q9H4G0-2	http://www.phosphosite.org/proteinAction.do?id=6918&showAllSites=true	99; 88	PDRGACST*PDMPQFE; PDRGACST*PDMPQFE			GACST*PDM#PQFEPVK	2	880.357	16470			14590			13182	12760	12972	12862	14314	14365	43.6295	43.8435	44.0108	44.0105	43.9888	44.1203	3.377			2.705			1.7663			1.523			0.0762			0.0367
307	305	Adaptor/scaffold	EPB41L1; EPB41L1	EPB41L1; EPB41L1 iso2	§686; §612	band 4.1-like protein 1 isoform a	Q9H4G0; Q9H4G0-2	http://www.phosphosite.org/proteinAction.do?id=6918&showAllSites=true	99; 88	PDRGACST*PDMPQFE; PDRGACST*PDMPQFE			GACST*PDM#PQFEPVK	2	880.357	15361						13182	12760	12972	12862	14314	14365	43.6295	43.8435	44.0108	44.0105	43.9888	44.1203	3.446						2.1409						0.0137
308	306	Adaptor/scaffold	EPB41L1; EPB41L1	EPB41L1; EPB41L1 iso2	§686; §612	band 4.1-like protein 1 isoform a	Q9H4G0; Q9H4G0-2	http://www.phosphosite.org/proteinAction.do?id=6918&showAllSites=true	99; 88	PDRGACST*PDMPQFE; PDRGACST*PDMPQFE			GACST*PDM#PQFEPVK	3	587.24	13164		12931	12822	14261														2.865		2.98	3.003	2.523		0.423		0.6647	1.2852	0.0833		0		0.0112	0.0347
309	307	Adaptor/scaffold	EPB41L1; EPB41L1	EPB41L1; EPB41L1 iso2	§686; §612	band 4.1-like protein 1 isoform a	Q9H4G0; Q9H4G0-2	http://www.phosphosite.org/proteinAction.do?id=6918&showAllSites=true	99; 88	PDRGACST*PDMPQFE; PDRGACST*PDMPQFE			GACST*PDM#PQFEPVK	3	587.24	13376		13124	13013															2.375		3.017	2.98			0.0687		0.2982	0.8339			0.118		0.0721	0.0874
310	308	Adaptor/scaffold	EPB41L1; EPB41L1	EPB41L1; EPB41L1 iso2	§686; §612	band 4.1-like protein 1 isoform a	Q9H4G0; Q9H4G0-2	http://www.phosphosite.org/proteinAction.do?id=6918&showAllSites=true	99; 88	PDRGACST*PDMPQFE; PDRGACST*PDMPQFE			GACST*PDM#PQFEPVK	3	587.24	13613		13366																2.457		2.433				0.9881		0.1816				0.0711		0.0432
311	309	Adaptor/scaffold	EPB41L1; EPB41L1	EPB41L1; EPB41L1 iso2	§686; §612	band 4.1-like protein 1 isoform a	Q9H4G0; Q9H4G0-2	http://www.phosphosite.org/proteinAction.do?id=6918&showAllSites=true	99; 88	PDRGACST*PDMPQFE; PDRGACST*PDMPQFE			GACST*PDM#PQFEPVKTETM#TVSSLAIR	3	1022.46	22439		21551	21355			22266	22086	21541	21338	25165	23731	67.0458	67.7603	67.6405	67.4293	70.9212	67.3842	3.658		3.333	2.791			2.3485		2.1269	1.1837			0.0126		0.0219	0.016
312	310	Adaptor/scaffold	EPB41L1; EPB41L1	EPB41L1; EPB41L1 iso2	§686; §612	band 4.1-like protein 1 isoform a	Q9H4G0; Q9H4G0-2	http://www.phosphosite.org/proteinAction.do?id=6918&showAllSites=true	99; 88	PDRGACST*PDMPQFE; PDRGACST*PDMPQFE			GACST*PDM#PQFEPVKTETM#TVSSLAIR	3	1022.46	22266			21316			22266	22086	21541	21338	25165	23731	67.0458	67.7603	67.6405	67.4293	70.9212	67.3842	4.099			4.317			1.9807			1.1837			0.0177			0.0184
313	311	Adaptor/scaffold	EPS15L1; EPS15L1	EPS15R; EPS15R iso2	§797; §797	epidermal growth factor receptor substrate 15-like 1	Q9UBC2; Q9UBC2-2	http://www.phosphosite.org/proteinAction.do?id=27565801&showAllSites=true	94; 100	KPPSGKST*PVSQLGS; KPPSGKST*PVSQLGS			ST*PVSQLGSADFPEAPDPFQPLGADSGDPFQSK	3	1157.19	31919	31512		30165	33339	33251	31919	31536	30235	30178	33355	33286	91.9677	92.2173	91.9235	92.1162	92.0288	92.105	3.948	4.143		4.5	4.083	4.798	1.0385	1.4651		1.5574	1.4159	-0.6625	0.0255	0.0801		0.0227
314	312	Adaptor/scaffold	EPS15L1; EPS15L1	EPS15R; EPS15R iso2	§797; §797	epidermal growth factor receptor substrate 15-like 1	Q9UBC2; Q9UBC2-2	http://www.phosphosite.org/proteinAction.do?id=27565801&showAllSites=true	94; 100	KPPSGKST*PVSQLGS; KPPSGKST*PVSQLGS			ST*PVSQLGSADFPEAPDPFQPLGADSGDPFQSK	3	1157.19				30144	33309		31919	31536	30235	30178	33355	33286	91.9677	92.2173	91.9235	92.1162	92.0288	92.105				3.866	4.437					0.8799	1.4159					0.0272
315	313	Adaptor/scaffold	EPS8	EPS8	§317	epidermal growth factor receptor kinase substrate 8	Q12929	http://www.phosphosite.org/proteinAction.do?id=4547&showAllSites=true	92	GPGEGVLT*LRAKPPP			GPGEGVLT*LR	2	539.768	16228	15855	15818	15744	17526	17584	16228	15914	15817	15761	17542	17599	51.6555	51.8505	51.8713	51.988	51.9383	52.1028	2.371	2.568	2.538	2.403	2.392	2.106	-0.0018	0.3237	0.0257	0.6587	-0.0927	-0.1664	0.2802	0.243	0.2934	0.1995
316	314	Adaptor/scaffold	EPS8L1	EPS8L1	552	epidermal growth factor receptor kinase substrate 8-like protein 1 isoform b	Q8TE68	http://www.phosphosite.org/proteinAction.do?id=8775&showAllSites=true	80	SPARSLNS*TPPPPPA			SLNS*TPPPPPAPAPAPPPALAR	2	1098.56		16918																		3.55						2.8279						0.0304
317	315	Adaptor/scaffold	EPS8L1	EPS8L1	552	epidermal growth factor receptor kinase substrate 8-like protein 1 isoform b	Q8TE68	http://www.phosphosite.org/proteinAction.do?id=8775&showAllSites=true	80	SPARSLNS*TPPPPPA			SLNS*TPPPPPAPAPAPPPALAR	3	732.712			16466		18271																3.173		3.312				0.7802		0.6243				0.0061
318	316	Adaptor/scaffold	EPS8L1	EPS8L1	553	epidermal growth factor receptor kinase substrate 8-like protein 1 isoform b	Q8TE68	http://www.phosphosite.org/proteinAction.do?id=8775&showAllSites=true	80	PARSLNST*PPPPPAP			SLNST*PPPPPAPAPAPPPALAR	3	732.712						18307																		3.756						0.9072
319	317	Adaptor/scaffold	FRS2	FRS2	§132	fibroblast growth factor receptor substrate 2	Q8WU20	http://www.phosphosite.org/proteinAction.do?id=1099&showAllSites=true	57	TELEVPRT*PRTPTTP			NNHQTELEVPRT*PR	3	590.948		8050			9068	9154	8300	8067			9084	9154	30.72	31.0453			31.105	31.2622		2.677			2.546	2.968		0.5507			0.1311	-0.0593		0.1789
320	318	Adaptor/scaffold	FRS2	FRS2	§135, §137	fibroblast growth factor receptor substrate 2	Q8WU20	http://www.phosphosite.org/proteinAction.do?id=1099&showAllSites=true	57	EVPRTPRT*PTTPGFA, PRTPRTPT*TPGFAAQ			T*PT*TPGFAAQNLPNGYPR	2	1031.45						21853																		3.178						1.4381
321	319	Adaptor/scaffold	FRS2	FRS2	§135, §137	fibroblast growth factor receptor substrate 2	Q8WU20	http://www.phosphosite.org/proteinAction.do?id=1099&showAllSites=true	57	EVPRTPRT*PTTPGFA, PRTPRTPT*TPGFAAQ			T*PT*TPGFAAQNLPNGYPR	3	687.966	20329						20329	20051			21805	21841	62.3348	62.5437			62.5253	62.681	3.225						1.2465						0.069
322	320	Adaptor/scaffold	FRS2	FRS2	§135, §138	fibroblast growth factor receptor substrate 2	Q8WU20	http://www.phosphosite.org/proteinAction.do?id=1099&showAllSites=true	57	EVPRTPRT*PTTPGFA, RTPRTPTT*PGFAAQN			T*PTT*PGFAAQNLPNGYPR	3	687.966						21803																		2.686						0.793
323	321	Adaptor/scaffold	FRS2	FRS2	§137, §138	fibroblast growth factor receptor substrate 2	Q8WU20	http://www.phosphosite.org/proteinAction.do?id=1099&showAllSites=true	57	PRTPRTPT*TPGFAAQ, RTPRTPTT*PGFAAQN			TPT*T*PGFAAQNLPNGYPR	2	1031.45	20373	20043			21846		20373	20072			21805	21841	62.3348	62.598			62.5253	62.681	3.257	3.075			2.835		1.3635	-2.1266			1.9184		0.0053	0.0087
324	322	Adaptor/scaffold	FRS2	FRS2	§137, §138	fibroblast growth factor receptor substrate 2	Q8WU20	http://www.phosphosite.org/proteinAction.do?id=1099&showAllSites=true	57	PRTPRTPT*TPGFAAQ, RTPRTPTT*PGFAAQN			TPT*T*PGFAAQNLPNGYPR	2	1031.45		20027					20373	20072			21805	21841	62.3348	62.598			62.5253	62.681		3.093						1.6026						0.0065
325	323	Adaptor/scaffold	FRS2	FRS2	§137, §138	fibroblast growth factor receptor substrate 2	Q8WU20	http://www.phosphosite.org/proteinAction.do?id=1099&showAllSites=true	57	PRTPRTPT*TPGFAAQ, RTPRTPTT*PGFAAQN			TPT*T*PGFAAQNLPNGYPR	3	687.966		19999																		2.909						0.5862						0.0043
326	324	Adaptor/scaffold	FRS2	FRS2	§177	fibroblast growth factor receptor substrate 2	Q8WU20	http://www.phosphosite.org/proteinAction.do?id=1099&showAllSites=true	57	VGSARLPS*VGEESTH			LPS*VGEESTHPLLVAEEQVHTYVNTTGVQEER	4	907.935		27114					27481	27114			29029	28876	80.4022	80.5627			80.6718	80.4183		3.995						0.5204						0.1461
327	325	Adaptor/scaffold	FRS2	FRS2	225	fibroblast growth factor receptor substrate 2	Q8WU20	http://www.phosphosite.org/proteinAction.do?id=1099&showAllSites=true	57	ARVSNAES*STPKEEP			VSNAES*STPKEEPSSIEDRDPQILLEPEGVK	3	1154.22		18924					19292	18924	18652		20671	20728	59.4665	59.686	59.6978		59.7098	59.889		4.194						1.0596						0.002
328	326	Adaptor/scaffold	FRS2	FRS2	226, 227	fibroblast growth factor receptor substrate 2	Q8WU20	http://www.phosphosite.org/proteinAction.do?id=1099&showAllSites=true	57	RVSNAESS*TPKEEPS, VSNAESST*PKEEPSS			VSNAESS*T*PKEEPSSIEDR	3	741.301						9627																		3.258						1.8958
329	327	Adaptor/scaffold	FRS2	FRS2	226, 234	fibroblast growth factor receptor substrate 2	Q8WU20	http://www.phosphosite.org/proteinAction.do?id=1099&showAllSites=true	57	RVSNAESS*TPKEEPS, TPKEEPSS*IEDRDPQ			VSNAESS*TPKEEPSS*IEDRDPQILLEPEGVK	4	885.906						21942																		3.93						-0.1602
330	328	Adaptor/scaffold	FRS2	FRS2	227	fibroblast growth factor receptor substrate 2	Q8WU20	http://www.phosphosite.org/proteinAction.do?id=1099&showAllSites=true	57	VSNAESST*PKEEPSS			VSNAESST*PKEEPSSIEDR	3	714.646	7450	7179	7517		8210		7450	7277	7598	7589	8265	8391	28.7183	28.9335	29.1163	29.1377	29.1087	29.3853	3.437	2.634	3.001		2.751		0.5496	0.7516	0.4451		0.3586		0.1413	0.0406	0.0056
331	329	Adaptor/scaffold	FRS2	FRS2	227	fibroblast growth factor receptor substrate 2	Q8WU20	http://www.phosphosite.org/proteinAction.do?id=1099&showAllSites=true	57	VSNAESST*PKEEPSS			VSNAESST*PKEEPSSIEDRDPQILLEPEGVK	3	1154.22					20663	20673																	3.927	4.274					0.3886	1.2692
332	330	Adaptor/scaffold	FRS2	FRS2	227	fibroblast growth factor receptor substrate 2	Q8WU20	http://www.phosphosite.org/proteinAction.do?id=1099&showAllSites=true	57	VSNAESST*PKEEPSS			VSNAESST*PKEEPSSIEDRDPQILLEPEGVK	3	1154.22						20720																		4.071						1.2692
333	331	Adaptor/scaffold	FRS2	FRS2	227	fibroblast growth factor receptor substrate 2	Q8WU20	http://www.phosphosite.org/proteinAction.do?id=1099&showAllSites=true	57	VSNAESST*PKEEPSS			VSNAESST*PKEEPSSIEDRDPQILLEPEGVK	4	865.915	19273	18880	18606	18535	20653	20611	19214	18917	18673	18593	20671	20728	59.4145	59.6343	59.755	59.8562	59.7098	59.889	5.399	4.162	3.88	4.019	4.663	4.702	0.6767	0.7499	1.0322	0.6485	1.1597	1.5427	0.0756	0.0813	0.047	0.0509
334	332	Adaptor/scaffold	FRS2	FRS2	227	fibroblast growth factor receptor substrate 2	Q8WU20	http://www.phosphosite.org/proteinAction.do?id=1099&showAllSites=true	57	VSNAESST*PKEEPSS			VSNAESST*PKEEPSSIEDRDPQILLEPEGVK	4	865.915	19214	18858		18644	20594		19214	18917	18673	18593	20671	20728	59.4145	59.6343	59.755	59.8562	59.7098	59.889	3.722	4.413		3.901	3.74		0.6733	0.7662		0.7781	1.337		0.11	0.071		0.121
335	333	Adaptor/scaffold	GRB10	Grb10	§132, §150, §158	growth factor receptor-bound protein 10 isoform b	Q13322	http://www.phosphosite.org/proteinAction.do?id=1091&showAllSites=true	67	EEDQQFRT*SSLPAIP, PELCGPGS*PPVLTPG, PPVLTPGS*LPPSQAA	ERK1, ERK2, mTOR		T*SSLPAIPNPFPELCGPGS*PPVLTPGS*LPPSQAAAK	4	948.94		35008				36611	35356	35211	33551	33445	36631	36611	101.223	102.149	101.466	101.492	100.959	100.665		3.811				4.064		1.0915				0.6763		0.0276
336	334	Adaptor/scaffold	GRB10	Grb10	133, 134, §158	growth factor receptor-bound protein 10 isoform b	Q13322	http://www.phosphosite.org/proteinAction.do?id=1091&showAllSites=true	67	EDQQFRTS*SLPAIPN, DQQFRTSS*LPAIPNP, PPVLTPGS*LPPSQAA	mTOR		TS*S*LPAIPNPFPELCGPGSPPVLTPGS*LPPSQAAAK	4	948.94		35273																		5.062						0.3694						0.0208
337	335	Adaptor/scaffold	GRB10	Grb10	134, §150, §158	growth factor receptor-bound protein 10 isoform b	Q13322	http://www.phosphosite.org/proteinAction.do?id=1091&showAllSites=true	67	DQQFRTSS*LPAIPNP, PELCGPGS*PPVLTPG, PPVLTPGS*LPPSQAA	ERK1, ERK2, mTOR		TSS*LPAIPNPFPELCGPGS*PPVLTPGS*LPPSQAAAK	4	948.94		35055																		4.18						1.1155						0.0034
338	336	Adaptor/scaffold	HOMER1	HOMER1	§141	homer protein homolog 1	Q86YM7	http://www.phosphosite.org/proteinAction.do?id=22067&showAllSites=true	40	GDLQSPLT*PESINGT			MELTSTPSQESAGGDLQSPLT*PESINGTDDER	3	1148.17	21307	20885			22631	22669	21245	20912	20512		22624	22669	64.4385	64.72	64.7815		64.5337	64.692	4.639	5.717			5.096	5.329	2.5849	1.4206			0.4696	0.5756	0.0397	0.0815
339	337	Adaptor/scaffold	HOMER1	HOMER1	§141	homer protein homolog 1	Q86YM7	http://www.phosphosite.org/proteinAction.do?id=22067&showAllSites=true	40	GDLQSPLT*PESINGT			MELTSTPSQESAGGDLQSPLT*PESINGTDDER	3	1148.17	21261	20906			22680	22691	21245	20912	20512		22624	22669	64.4385	64.72	64.7815		64.5337	64.692	4.617	5.03			5.347	5.606	2.3114	0.803			0.4696	0.5756	0.0275	0.0363
340	338	Adaptor/scaffold	IRS2	IRS2	§1162	insulin receptor substrate 2	Q9Y4H2	http://www.phosphosite.org/proteinAction.do?id=6018&showAllSites=true	137	TTTVTPVS*PSFAHNP			HSSETFSSTTTVTPVS*PSFAHNPK	3	876.066						15624	14442	14051			15553	15624	46.9022	46.9848			47.0352	47.1703						3.646						-0.2615
341	339	Adaptor/scaffold	IRS2	IRS2	§518	insulin receptor substrate 2	Q9Y4H2	http://www.phosphosite.org/proteinAction.do?id=6018&showAllSites=true	137	RAFCSHRS*NTPESIA			S*NTPESIAETPPAR	2	775.348	10461		10396																3.139		3.398				-0.2002		0.1589				0.0126		0.0395
342	340	Adaptor/scaffold	IRS2	IRS2	§518, §520	insulin receptor substrate 2	Q9Y4H2	http://www.phosphosite.org/proteinAction.do?id=6018&showAllSites=true	137	RAFCSHRS*NTPESIA, FCSHRSNT*PESIAET			S*NT*PESIAETPPAR	2	815.332	12341	12054																	2.458	2.71					1.612	2.1205					0.1542	0.2397
343	341	Adaptor/scaffold	IRS2	IRS2	§518, §520, §527	insulin receptor substrate 2	Q9Y4H2	http://www.phosphosite.org/proteinAction.do?id=6018&showAllSites=true	137	RAFCSHRS*NTPESIA, FCSHRSNT*PESIAET, TPESIAET*PPARDGG			S*NT*PESIAET*PPAR	2	855.315		11490					11797	11517					40.0182	40.3342						2.804						0.3888						0.2754
344	342	Adaptor/scaffold	IRS2	IRS2	§518, §520, §527	insulin receptor substrate 2	Q9Y4H2	http://www.phosphosite.org/proteinAction.do?id=6018&showAllSites=true	137	RAFCSHRS*NTPESIA, FCSHRSNT*PESIAET, TPESIAET*PPARDGG			S*NT*PESIAET*PPAR	2	855.315		11463					11797	11517					40.0182	40.3342						2.241						0.5677						0.2327
345	343	Adaptor/scaffold	IRS2	IRS2	§518, §527	insulin receptor substrate 2	Q9Y4H2	http://www.phosphosite.org/proteinAction.do?id=6018&showAllSites=true	137	RAFCSHRS*NTPESIA, TPESIAET*PPARDGG			S*NTPESIAET*PPAR	2	815.332	10595	10170			11478	11244													2.62	2.474			2.623	2.213	0.7057	0.7821			0.7794	0.2413	0.0039	0.0063
346	344	Adaptor/scaffold	IRS2	IRS2	§518, §527	insulin receptor substrate 2	Q9Y4H2	http://www.phosphosite.org/proteinAction.do?id=6018&showAllSites=true	137	RAFCSHRS*NTPESIA, TPESIAET*PPARDGG			S*NTPESIAET*PPAR	2	815.332	10001	9942			11071														2.672	2.773			2.291		-0.4387	-0.1712			0.2206		0.0844	0.0805
347	345	Adaptor/scaffold	IRS2	IRS2	§518, §527	insulin receptor substrate 2	Q9Y4H2	http://www.phosphosite.org/proteinAction.do?id=6018&showAllSites=true	137	RAFCSHRS*NTPESIA, TPESIAET*PPARDGG			S*NTPESIAET*PPAR	2	815.332	10199	9977			11273														2.437	2.516			2.348		-0.2056	0.5761			1.0077		0.0158	0.0773
348	346	Adaptor/scaffold	IRS2	IRS2	§518, §527	insulin receptor substrate 2	Q9Y4H2	http://www.phosphosite.org/proteinAction.do?id=6018&showAllSites=true	137	RAFCSHRS*NTPESIA, TPESIAET*PPARDGG			S*NTPESIAET*PPAR	2	815.332		9780			11029															2.311			2.543			0.4692			0.453			0
349	347	Adaptor/scaffold	IRS2	IRS2	§520	insulin receptor substrate 2	Q9Y4H2	http://www.phosphosite.org/proteinAction.do?id=6018&showAllSites=true	137	FCSHRSNT*PESIAET			SNT*PESIAETPPAR	2	775.348	10655	10416	10415	10509	11461	11509	10655	10348	10538	10432	11595	11666	36.8588	37.2148	37.2857	37.2747	37.3048	37.4663	3.683	3.933	3.464	3.494	3.419	2.967	0.3354	0.5573	0.0302	0.7767	0.1844	-0.283	0.0122	0.0866	0.0853	0.0645
350	348	Adaptor/scaffold	IRS2	IRS2	§520	insulin receptor substrate 2	Q9Y4H2	http://www.phosphosite.org/proteinAction.do?id=6018&showAllSites=true	137	FCSHRSNT*PESIAET			SNT*PESIAETPPAR	2	775.348		10227	10382	10327			10655	10348	10538	10432	11595	11666	36.8588	37.2148	37.2857	37.2747	37.3048	37.4663		3.604	3.164	3.373				0.1387	-0.5798	0.2158				0.0234	0.0194	0.0516
351	349	Adaptor/scaffold	IRS2	IRS2	§520	insulin receptor substrate 2	Q9Y4H2	http://www.phosphosite.org/proteinAction.do?id=6018&showAllSites=true	137	FCSHRSNT*PESIAET			SNT*PESIAETPPAR	3	517.235	10482	10431		10363	11481	11558	10482	10366	10538	10443	11553	11649	36.8588	37.2632	37.2857	37.3077	37.2002	37.4247	3.146	3.254		4.085	2.905	2.859	-0.2083	0.3411		0.1596	-0.3323	-0.2844	0.0722	0.0102		0.0111
352	350	Adaptor/scaffold	IRS2	IRS2	§520	insulin receptor substrate 2	Q9Y4H2	http://www.phosphosite.org/proteinAction.do?id=6018&showAllSites=true	137	FCSHRSNT*PESIAET			SNT*PESIAETPPAR	3	517.235		10241		10541			10482	10366	10538	10443	11553	11649	36.8588	37.2632	37.2857	37.3077	37.2002	37.4247		2.9		2.809				0.0055		0.3184				0.0583		0.0134
353	351	Adaptor/scaffold	IRS2	IRS2	§520, §527	insulin receptor substrate 2	Q9Y4H2	http://www.phosphosite.org/proteinAction.do?id=6018&showAllSites=true	137	FCSHRSNT*PESIAET, TPESIAET*PPARDGG			SNT*PESIAET*PPAR	2	815.332	10406	10370	10387			11652	10406	10333	10496	10422	11553	11649	36.784	37.1745	37.1635	37.2452	37.2002	37.4247	2.664	2.63	2.589			3.09	0.5697	0.9208	0.5963			0.7597	0.0269	0.0027	0.101
354	352	Adaptor/scaffold	IRS2	IRS2	§520, §527	insulin receptor substrate 2	Q9Y4H2	http://www.phosphosite.org/proteinAction.do?id=6018&showAllSites=true	137	FCSHRSNT*PESIAET, TPESIAET*PPARDGG			SNT*PESIAET*PPAR	2	815.332		9428				11452	10406	10333	10496	10422	11553	11649	36.784	37.1745	37.1635	37.2452	37.2002	37.4247		2.373				2.462		2.2225				0.2654		0.0914
355	353	Adaptor/scaffold	IRS2	IRS2	§520, §527	insulin receptor substrate 2	Q9Y4H2	http://www.phosphosite.org/proteinAction.do?id=6018&showAllSites=true	137	FCSHRSNT*PESIAET, TPESIAET*PPARDGG			SNT*PESIAET*PPAR	3	543.89	10540	10271	10489	10411	11536	11612	10579	10271	10496	10422	11553	11629	36.784	37.2148	37.1635	37.2452	37.2002	37.3728	3.431	3.257	2.504	2.949	3.703	3.447	-0.0147	0.0559	-0.5413	-0.4099	0.0507	-0.1078	0.107	0.077	0.0195	0.0706
356	354	Adaptor/scaffold	ITSN2	ITSN2	1123	intersectin-2 isoform 1	Q9NZM3	http://www.phosphosite.org/proteinAction.do?id=2656&showAllSites=true	193	GPSSERAT*PAFHPVC			AT*PAFHPVCQVIAMYDYAANNEDELSFSK	3	1123.49			32734	32566					32690	32566					98.9563	98.8878					5.941	5.346					1.7877	1.1485					0.3429	0.2231
357	355	Adaptor/scaffold	ITSN2	ITSN2	1123	intersectin-2 isoform 1	Q9NZM3	http://www.phosphosite.org/proteinAction.do?id=2656&showAllSites=true	193	GPSSERAT*PAFHPVC			AT*PAFHPVCQVIAMYDYAANNEDELSFSK	3	1123.49				32592					32690	32566					98.9563	98.8878						4.433						1.1485						0.1348
358	356	Adaptor/scaffold	ITSN2	ITSN2	1123	intersectin-2 isoform 1	Q9NZM3	http://www.phosphosite.org/proteinAction.do?id=2656&showAllSites=true	193	GPSSERAT*PAFHPVC			AT*PAFHPVCQVIAMYDYAANNEDELSFSK	3	1123.49				32469					32690	32566					98.9563	98.8878						3.509						1.1485						0.1974
359	357	Adaptor/scaffold	ITSN2	ITSN2	1123	intersectin-2 isoform 1	Q9NZM3	http://www.phosphosite.org/proteinAction.do?id=2656&showAllSites=true	193	GPSSERAT*PAFHPVC			AT*PAFHPVCQVIAM#YDYAANNEDELSFSK	3	1128.82	29933		28204	28022	31393	31117	29644	29205	28429	28022	31150	31354	85.9168	85.9865	86.7477	86.6558	86.117	86.8815	3.614		5.725	4.655	4.513	4.845	3.3587		1.2249	2.4557	1.4836	-0.8647	0.1782		0.352	0.3254
360	358	Adaptor/scaffold	ITSN2	ITSN2	1123	intersectin-2 isoform 1	Q9NZM3	http://www.phosphosite.org/proteinAction.do?id=2656&showAllSites=true	193	GPSSERAT*PAFHPVC			AT*PAFHPVCQVIAM#YDYAANNEDELSFSK	3	1128.82			28396	28302	31140	31332	29644	29205	28429	28022	31150	31354	85.9168	85.9865	86.7477	86.6558	86.117	86.8815			5.2	4.798	4.966	4.223			1.2784	0.3145	0.2063	-0.3842			0.3141	0.2797
361	359	Adaptor/scaffold	ITSN2	ITSN2	1123	intersectin-2 isoform 1	Q9NZM3	http://www.phosphosite.org/proteinAction.do?id=2656&showAllSites=true	193	GPSSERAT*PAFHPVC			AT*PAFHPVCQVIAM#YDYAANNEDELSFSK	3	1128.82			28164	28107		31080	29644	29205	28429	28022	31150	31354	85.9168	85.9865	86.7477	86.6558	86.117	86.8815			5.661	3.695		5.474			1.1008	0.8555		0.6559			0.406	0.2124
362	360	Adaptor/scaffold	ITSN2	ITSN2	1123	intersectin-2 isoform 1	Q9NZM3	http://www.phosphosite.org/proteinAction.do?id=2656&showAllSites=true	193	GPSSERAT*PAFHPVC			AT*PAFHPVCQVIAM#YDYAANNEDELSFSK	3	1128.82			28487				29644	29205	28429	28022	31150	31354	85.9168	85.9865	86.7477	86.6558	86.117	86.8815			3.882						1.2784						0.1441
363	361	Adaptor/scaffold	KIAA1432	KIAA1432	990, §996	protein RIC1 homolog isoform b	Q4ADV7	http://www.phosphosite.org/proteinAction.do?id=15964&showAllSites=true	159	KAIGSGES*ETPPSTP, ESETPPST*PTAQEPS			AIGSGES*ETPPST*PTAQEPSSSGGFEFFR	3	1039.76	27584																		4.019						-0.3193						0.0058
364	362	Adaptor/scaffold	KIAA1432	KIAA1432	§992, §995	protein RIC1 homolog isoform b	Q4ADV7	http://www.phosphosite.org/proteinAction.do?id=15964&showAllSites=true	159	IGSGESET*PPSTPTA, GESETPPS*TPTAQEP			AIGSGESET*PPS*TPTAQEPSSSGGFEFFR	3	1039.76		27177																		4.477						0.9034						0.0122
365	363	Adaptor/scaffold	KIAA1432	KIAA1432	§992, §996	protein RIC1 homolog isoform b	Q4ADV7	http://www.phosphosite.org/proteinAction.do?id=15964&showAllSites=true	159	IGSGESET*PPSTPTA, ESETPPST*PTAQEPS			AIGSGESET*PPST*PTAQEPSSSGGFEFFR	3	1039.76	27617	27220			29172	29143	27607	27220			29176	29170	80.7247	81.0987			81.0497	81.179	3.786	4.502			4.648	4.332	0.6311	1.7356			0.9531	-1.5791	0.0464	0.0201
366	364	Adaptor/scaffold	KIAA1432	KIAA1432	§992, §996	protein RIC1 homolog isoform b	Q4ADV7	http://www.phosphosite.org/proteinAction.do?id=15964&showAllSites=true	159	IGSGESET*PPSTPTA, ESETPPST*PTAQEPS			AIGSGESET*PPST*PTAQEPSSSGGFEFFR	3	1039.76		27205			29251		27607	27220			29176	29170	80.7247	81.0987			81.0497	81.179		5.091			3.951			1.6928			1.4254			0.0116
367	365	Adaptor/scaffold	LMO7; LMO7; LMO7	LMO7; LMO7 iso2; LMO7 iso3	§949, §956, §960; §949, §956, §960; §615, §622, §626	LIM domain only protein 7 isoform 1	Q8WWI1; Q8WWI1-2; Q8WWI1-3	http://www.phosphosite.org/proteinAction.do?id=3190&showAllSites=true	193; 191; 154	DVEDIKRT*PNNVVST, TPNNVVST*PAPSPDA, VVSTPAPS*PDASQLA; DVEDIKRT*PNNVVST, TPNNVVST*PAPSPDA, VVSTPAPS*PDASQLA; DVEDIKRT*PNNVVST, TPNNVVST*PAPSPDA, VVSTPAPS*PDASQLA			T*PNNVVST*PAPS*PDASQLASSLSSQK	3	941.734		21261		20635			21539	21261	20659	20540	22918	22912	65.2038	65.5925	65.1927	65.2182	65.2735	65.336		3.78		3.277				1.165		1.3408				0.0993		0.0751
368	366	Adaptor/scaffold	LMO7; LMO7; LMO7	LMO7; LMO7 iso2; LMO7 iso3	§949, §956, §964; §949, §956, §964; §615, §622, §630	LIM domain only protein 7 isoform 1	Q8WWI1; Q8WWI1-2; Q8WWI1-3	http://www.phosphosite.org/proteinAction.do?id=3190&showAllSites=true	193; 191; 154	DVEDIKRT*PNNVVST, TPNNVVST*PAPSPDA, PAPSPDAS*QLASSLS; DVEDIKRT*PNNVVST, TPNNVVST*PAPSPDA, PAPSPDAS*QLASSLS; DVEDIKRT*PNNVVST, TPNNVVST*PAPSPDA, PAPSPDAS*QLASSLS			T*PNNVVST*PAPSPDAS*QLASSLSSQK	3	941.734	21492			20620															3.466			3.132			-0.2604			2.6703			0.061			0.0838
369	367	Adaptor/scaffold	LMO7; LMO7; LMO7	LMO7; LMO7 iso2; LMO7 iso3	§955, §956; §955, §956; §621, §622	LIM domain only protein 7 isoform 1	Q8WWI1; Q8WWI1-2; Q8WWI1-3	http://www.phosphosite.org/proteinAction.do?id=3190&showAllSites=true	193; 191; 154	RTPNNVVS*TPAPSPD, TPNNVVST*PAPSPDA; RTPNNVVS*TPAPSPD, TPNNVVST*PAPSPDA; RTPNNVVS*TPAPSPD, TPNNVVST*PAPSPDA			NNVVS*T*PAPSPDASQLASSLSSQK	3	849.045					21633		20237	20009	19492	19370	21633	21673	61.903	62.434	62.0085	62.0155	62.0578	62.2505					3.468						0.1673
370	368	Adaptor/scaffold	LMO7; LMO7; LMO7	LMO7; LMO7 iso2; LMO7 iso3	§955, §960; §955, §960; §621, §626	LIM domain only protein 7 isoform 1	Q8WWI1; Q8WWI1-2; Q8WWI1-3	http://www.phosphosite.org/proteinAction.do?id=3190&showAllSites=true	193; 191; 154	RTPNNVVS*TPAPSPD, VVSTPAPS*PDASQLA; RTPNNVVS*TPAPSPD, VVSTPAPS*PDASQLA; RTPNNVVS*TPAPSPD, VVSTPAPS*PDASQLA			NNVVS*TPAPS*PDASQLASSLSSQK	3	849.045		20029																		3.285						1.7596						0.0042
371	369	Adaptor/scaffold	LMO7; LMO7; LMO7	LMO7; LMO7 iso2; LMO7 iso3	§956; §956; §622	LIM domain only protein 7 isoform 1	Q8WWI1; Q8WWI1-2; Q8WWI1-3	http://www.phosphosite.org/proteinAction.do?id=3190&showAllSites=true	193; 191; 154	TPNNVVST*PAPSPDA; TPNNVVST*PAPSPDA; TPNNVVST*PAPSPDA			TPNNVVST*PAPSPDASQLASSLSSQK	3	888.423	19697	19403	19040		21116	21096	19733	18665	18505	18383	21175	21096	60.6018	58.9922	59.2982	59.2932	60.9563	60.8883	4.61	4.183	4.319		4.705	3.986	1.1626	-0.2252	1.2788		1.3538	1.362	0.0466	0.0897	0.0067
372	370	Adaptor/scaffold	LMO7; LMO7; LMO7	LMO7; LMO7 iso2; LMO7 iso3	§956, §960; §956, §960; §622, §626	LIM domain only protein 7 isoform 1	Q8WWI1; Q8WWI1-2; Q8WWI1-3	http://www.phosphosite.org/proteinAction.do?id=3190&showAllSites=true	193; 191; 154	TPNNVVST*PAPSPDA, VVSTPAPS*PDASQLA; TPNNVVST*PAPSPDA, VVSTPAPS*PDASQLA; TPNNVVST*PAPSPDA, VVSTPAPS*PDASQLA			NNVVST*PAPS*PDASQLASSLSSQK	3	849.045	20273		19533			21714													4.051		4.44			3.049	0.4212		-1.0632			0.3656	0.0574		0.0686
373	371	Adaptor/scaffold	LMO7; LMO7; LMO7	LMO7; LMO7 iso2; LMO7 iso3	§956, §960; §956, §960; §622, §626	LIM domain only protein 7 isoform 1	Q8WWI1; Q8WWI1-2; Q8WWI1-3	http://www.phosphosite.org/proteinAction.do?id=3190&showAllSites=true	193; 191; 154	TPNNVVST*PAPSPDA, VVSTPAPS*PDASQLA; TPNNVVST*PAPSPDA, VVSTPAPS*PDASQLA; TPNNVVST*PAPSPDA, VVSTPAPS*PDASQLA			NVVST*PAPS*PDASQLASSLSSQK	3	811.031	20683		19894	19865	22083	21892	20573	20303	19807	19811	22083	22051	62.768	63.1857	62.8867	63.2473	62.9403	63.1973	3.953		4.062	3.316	2.621	2.943	0.6826		0.3514	0.4221	0.4593	0.5357	0.013		0.051	0.0557
374	372	Adaptor/scaffold	LMO7; LMO7; LMO7	LMO7; LMO7 iso2; LMO7 iso3	§956, §960; §956, §960; §622, §626	LIM domain only protein 7 isoform 1	Q8WWI1; Q8WWI1-2; Q8WWI1-3	http://www.phosphosite.org/proteinAction.do?id=3190&showAllSites=true	193; 191; 154	TPNNVVST*PAPSPDA, VVSTPAPS*PDASQLA; TPNNVVST*PAPSPDA, VVSTPAPS*PDASQLA; TPNNVVST*PAPSPDA, VVSTPAPS*PDASQLA			NVVST*PAPS*PDASQLASSLSSQK	3	811.031				19839			20573	20303	19807	19811	22083	22051	62.768	63.1857	62.8867	63.2473	62.9403	63.1973				4.095						0.5743						0.0175
375	373	Adaptor/scaffold	LMO7; LMO7; LMO7	LMO7; LMO7 iso2; LMO7 iso3	§956, §960; §956, §960; §622, §626	LIM domain only protein 7 isoform 1	Q8WWI1; Q8WWI1-2; Q8WWI1-3	http://www.phosphosite.org/proteinAction.do?id=3190&showAllSites=true	193; 191; 154	TPNNVVST*PAPSPDA, VVSTPAPS*PDASQLA; TPNNVVST*PAPSPDA, VVSTPAPS*PDASQLA; TPNNVVST*PAPSPDA, VVSTPAPS*PDASQLA			TPNNVVST*PAPS*PDASQLASSLSSQK	3	915.079	20238	19947	19536	19434	21638	21653	20216	19925	19450	19433	21574	21450	61.8483	62.2202	61.8927	62.194	61.9547	62.044	4.695	5.223	4.832	4.9	4.559	4.792	0.6835	0.7066	0.6379	0.8757	0.6573	0.501	0.0439	0.0325	0.0255	0.0243
376	374	Adaptor/scaffold	LMO7; LMO7; LMO7	LMO7; LMO7 iso2; LMO7 iso3	§956, §960; §956, §960; §622, §626	LIM domain only protein 7 isoform 1	Q8WWI1; Q8WWI1-2; Q8WWI1-3	http://www.phosphosite.org/proteinAction.do?id=3190&showAllSites=true	193; 191; 154	TPNNVVST*PAPSPDA, VVSTPAPS*PDASQLA; TPNNVVST*PAPSPDA, VVSTPAPS*PDASQLA; TPNNVVST*PAPSPDA, VVSTPAPS*PDASQLA			TPNNVVST*PAPS*PDASQLASSLSSQK	3	915.079	20448	19739	19349	19250	21849	21869	20216	19925	19450	19433	21574	21450	61.8483	62.2202	61.8927	62.194	61.9547	62.044	5.329	4.054	4.75	4.165	5.509	4.598	0.7857	0.8072	0.5873	0.9293	0.6362	0.5323	0.0322	0.0731	0.0568	0.032
377	375	Adaptor/scaffold	LMO7; LMO7; LMO7	LMO7; LMO7 iso2; LMO7 iso3	§956, §960; §956, §960; §622, §626	LIM domain only protein 7 isoform 1	Q8WWI1; Q8WWI1-2; Q8WWI1-3	http://www.phosphosite.org/proteinAction.do?id=3190&showAllSites=true	193; 191; 154	TPNNVVST*PAPSPDA, VVSTPAPS*PDASQLA; TPNNVVST*PAPSPDA, VVSTPAPS*PDASQLA; TPNNVVST*PAPSPDA, VVSTPAPS*PDASQLA			TPNNVVST*PAPS*PDASQLASSLSSQK	3	915.079	20031	20162	19748	19623	21435	21450	20216	19925	19450	19433	21574	21450	61.8483	62.2202	61.8927	62.194	61.9547	62.044	4.147	3.93	4.511	4.956	4.006	3.171	0.648	0.7331	0.6888	0.7968	0.6472	0.5128	0.0693	0.0524	0.0261	0.0445
378	376	Adaptor/scaffold	LMO7; LMO7; LMO7	LMO7; LMO7 iso2; LMO7 iso3	§956, §960; §956, §960; §622, §626	LIM domain only protein 7 isoform 1	Q8WWI1; Q8WWI1-2; Q8WWI1-3	http://www.phosphosite.org/proteinAction.do?id=3190&showAllSites=true	193; 191; 154	TPNNVVST*PAPSPDA, VVSTPAPS*PDASQLA; TPNNVVST*PAPSPDA, VVSTPAPS*PDASQLA; TPNNVVST*PAPSPDA, VVSTPAPS*PDASQLA			TPNNVVST*PAPS*PDASQLASSLSSQK	3	915.079		20208		19736			20216	19925	19450	19433	21574	21450	61.8483	62.2202	61.8927	62.194	61.9547	62.044		3.804		3.333				0.4283		0.9997				0.0663		0.0388
379	377	Adaptor/scaffold	LMO7; LMO7; LMO7	LMO7; LMO7 iso2; LMO7 iso3	§956, §964; §956, §964; §622, §630	LIM domain only protein 7 isoform 1	Q8WWI1; Q8WWI1-2; Q8WWI1-3	http://www.phosphosite.org/proteinAction.do?id=3190&showAllSites=true	193; 191; 154	TPNNVVST*PAPSPDA, PAPSPDAS*QLASSLS; TPNNVVST*PAPSPDA, PAPSPDAS*QLASSLS; TPNNVVST*PAPSPDA, PAPSPDAS*QLASSLS			NVVST*PAPSPDAS*QLASSLSSQK	3	811.031						22101																		3.329						0.3956
380	378	Adaptor/scaffold	LMO7; LMO7; LMO7	LMO7; LMO7 iso2; LMO7 iso3	§988; §988; §654	LIM domain only protein 7 isoform 1	Q8WWI1; Q8WWI1-2; Q8WWI1-3	http://www.phosphosite.org/proteinAction.do?id=3190&showAllSites=true	193; 191; 154	EDVTRLPS*PTSPFSS; EDVTRLPS*PTSPFSS; EDVTRLPS*PTSPFSS			LPS*PTSPFSSLSQDQAATSK	3	710.332	21851																		3.097						0.7331						0.0183
381	379	Adaptor/scaffold	LMO7; LMO7; LMO7	LMO7; LMO7 iso2; LMO7 iso3	§991; §991; §657	LIM domain only protein 7 isoform 1	Q8WWI1; Q8WWI1-2; Q8WWI1-3	http://www.phosphosite.org/proteinAction.do?id=3190&showAllSites=true	193; 191; 154	TRLPSPTS*PFSSLSQ; TRLPSPTS*PFSSLSQ; TRLPSPTS*PFSSLSQ			LPSPTS*PFSSLSQDQAATSK	2	1064.99		21497					21770	21497				23290	65.8088	66.3063				66.2795		4.373						1.5062						0.0449
382	380	Adaptor/scaffold	LMO7; LMO7; LMO7	LMO7; LMO7 iso2; LMO7 iso3	§991; §991; §657	LIM domain only protein 7 isoform 1	Q8WWI1; Q8WWI1-2; Q8WWI1-3	http://www.phosphosite.org/proteinAction.do?id=3190&showAllSites=true	193; 191; 154	TRLPSPTS*PFSSLSQ; TRLPSPTS*PFSSLSQ; TRLPSPTS*PFSSLSQ			LPSPTS*PFSSLSQDQAATSK	3	710.332		21483					21728	21483	20911	20960	23275	23227	65.6967	66.3063	65.8978	66.3922	66.1647	66.119		3.968						1.9145						0.0188
383	381	Adaptor/scaffold	LPP	LPP	§116, 156	lipoma-preferred partner isoform a	Q93052	http://www.phosphosite.org/proteinAction.do?id=2632&showAllSites=true	66	TLEERRSS*LDAEIDS, TASPPVST*PVTGHKR	PKACA		RSS*LDAEIDSLTSILADLECSSPYKPRPPQSSTGSTASPPVST*PVTGHK	5	1057.7		35560																		3.965						0.6257						0.0086
384	382	Adaptor/scaffold	MED13L	THRAP2	397	mediator of RNA polymerase II transcription subunit 13-like	Q71F56	http://www.phosphosite.org/proteinAction.do?id=14981&showAllSites=true	243	QSKRSQMS*TPTLEEE			SQMS*TPTLEEEPASNPATWDFVDPTQR	3	1038.78					29317		27859	27399	26497	26420	29317	29317	81.3775	81.3737	81.3828	81.5602	81.5342	81.5678					3.992						1.3291
385	383	Adaptor/scaffold	MED13L	THRAP2	397	mediator of RNA polymerase II transcription subunit 13-like	Q71F56	http://www.phosphosite.org/proteinAction.do?id=14981&showAllSites=true	243	QSKRSQMS*TPTLEEE			SQM#S*TPTLEEEPASNPATWDFVDPTQR	3	1044.12	26730		25638		28302	28239	26730	26454	25636	25517	28378	28309	78.7637	78.9793	79.01	79.073	79.0427	78.9887	5.143		5.076		5.513	4.816	0.6265		0.299		0.5102	0.8063	0.0077		0.0142
386	384	Adaptor/scaffold	MED13L	THRAP2	397	mediator of RNA polymerase II transcription subunit 13-like	Q71F56	http://www.phosphosite.org/proteinAction.do?id=14981&showAllSites=true	243	QSKRSQMS*TPTLEEE			SQM#S*TPTLEEEPASNPATWDFVDPTQR	3	1044.12	26714						26730	26454	25636	25517	28378	28309	78.7637	78.9793	79.01	79.073	79.0427	78.9887	4.359						0.695						0.0134
387	385	Adaptor/scaffold	MED13L	THRAP2	§398	mediator of RNA polymerase II transcription subunit 13-like	Q71F56	http://www.phosphosite.org/proteinAction.do?id=14981&showAllSites=true	243	SKRSQMST*PTLEEEP			SQMST*PTLEEEPASNPATWDFVDPTQR	3	1038.78		27458																		3.217						0.7625						0.0078
388	386	Adaptor/scaffold	MED13L	THRAP2	400	mediator of RNA polymerase II transcription subunit 13-like	Q71F56	http://www.phosphosite.org/proteinAction.do?id=14981&showAllSites=true	243	RSQMSTPT*LEEEPAS			SQMSTPT*LEEEPASNPATWDFVDPTQR	3	1038.78				26419																		2.976						2.3828						0.0091
389	387	Adaptor/scaffold	MED13L	THRAP2	400	mediator of RNA polymerase II transcription subunit 13-like	Q71F56	http://www.phosphosite.org/proteinAction.do?id=14981&showAllSites=true	243	RSQMSTPT*LEEEPAS			SQM#STPT*LEEEPASNPATWDFVDPTQR	3	1044.12				25420																		3.595						0.9081						0.0047
390	388	Adaptor/scaffold	NBEAL2	NBEAL2	1885	neurobeachin-like protein 2	Q6ZNJ1	http://www.phosphosite.org/proteinAction.do?id=15665&showAllSites=true	303	VTKEAKVS*TPPELLQ			VS*TPPELLQEDQLGEDELAELETPM#EAAELDEQR	3	1307.59	32499																		3.982						1.6279						0.018
391	389	Adaptor/scaffold	NBEAL2	NBEAL2	1885	neurobeachin-like protein 2	Q6ZNJ1	http://www.phosphosite.org/proteinAction.do?id=15665&showAllSites=true	303	VTKEAKVS*TPPELLQ			VS*TPPELLQEDQLGEDELAELETPM#EAAELDEQR	4	980.943	32514						32514	32040	30823		33880		93.5525	93.5773	93.6283		93.447		4.857						2.3256						0.0776
392	390	Adaptor/scaffold	NBEAL2	NBEAL2	1886	neurobeachin-like protein 2	Q6ZNJ1	http://www.phosphosite.org/proteinAction.do?id=15665&showAllSites=true	303	TKEAKVST*PPELLQE			VST*PPELLQEDQLGEDELAELETPMEAAELDEQR	3	1302.26						37041																		3.94						4.2469
393	391	Adaptor/scaffold	NBEAL2	NBEAL2	§757	neurobeachin-like protein 2	Q6ZNJ1	http://www.phosphosite.org/proteinAction.do?id=15665&showAllSites=true	303	THPALTRS*QSVPAST			S*QSVPASTGLGWGSGLVAPLQEGSIDSTLAGTQDTR	3	1208.58	31434	31079			32853	32785	31450	31137	29815	29821	32853	32824	90.7285	91.1433	90.7135	91.096	90.7713	90.8398	4.724	3.685			4.037	3.915	1.0972	-0.0896			1.6801	2.2067	0.0081	0.0133
394	392	Adaptor/scaffold	NBEAL2	NBEAL2	§757	neurobeachin-like protein 2	Q6ZNJ1	http://www.phosphosite.org/proteinAction.do?id=15665&showAllSites=true	303	THPALTRS*QSVPAST			S*QSVPASTGLGWGSGLVAPLQEGSIDSTLAGTQDTR	3	1208.58		31187			32842		31450	31137	29815	29821	32853	32824	90.7285	91.1433	90.7135	91.096	90.7713	90.8398		4.413			4.025			2.6191			1.6801			0.0072
395	393	Adaptor/scaffold	NBEAL2	NBEAL2	§757	neurobeachin-like protein 2	Q6ZNJ1	http://www.phosphosite.org/proteinAction.do?id=15665&showAllSites=true	303	THPALTRS*QSVPAST			S*QSVPASTGLGWGSGLVAPLQEGSIDSTLAGTQDTR	3	1208.58					32965		31450	31137	29815	29821	32853	32824	90.7285	91.1433	90.7135	91.096	90.7713	90.8398					3.884						1.1812
396	394	Adaptor/scaffold	NBEAL2	NBEAL2	759	neurobeachin-like protein 2	Q6ZNJ1	http://www.phosphosite.org/proteinAction.do?id=15665&showAllSites=true	303	PALTRSQS*VPASTGL			SQS*VPASTGLGWGSGLVAPLQEGSIDSTLAGTQDTR	3	1208.58	31519			29790		32774													3.838			3.656		3.688	0.8141			3.003		1.6624	0			0.0075
397	395	Adaptor/scaffold	NMD3	NMD3	25	60S ribosomal export protein NMD3	Q96D46	http://www.phosphosite.org/proteinAction.do?id=15604&showAllSites=true	58	CECGVPIS*PNPANIC			SPGHILCCECGVPIS*PNPANICVACLR	3	1044.46	24297		23257		25808	25788	24289	23976	23326	23228	25808	25768	72.2847	72.6555	72.6257	72.711	72.5192	72.5467	3.515		3.887		4.877	3.786	-2.2484		0.7234		1.2041	2.5466	0.1941		0.1843
398	396	Adaptor/scaffold	NMD3	NMD3	25	60S ribosomal export protein NMD3	Q96D46	http://www.phosphosite.org/proteinAction.do?id=15604&showAllSites=true	58	CECGVPIS*PNPANIC			SPGHILCCECGVPIS*PNPANICVACLR	3	1044.46					25830	25809	24289	23976	23326	23228	25808	25768	72.2847	72.6555	72.6257	72.711	72.5192	72.5467					3.987	4.472					0.0908	-0.7277
399	397	Adaptor/scaffold	PACS1	PACS-1	§381, 393	phosphofurin acidic cluster sorting protein 1	Q6VY07	http://www.phosphosite.org/proteinAction.do?id=6414&showAllSites=true	105	EMYNPSDS*GPEMEET, EETESILS*TPKPKLK			EVEEDLDELYDSLEM#YNPSDS*GPEMEETESILS*TPKPK	4	1131.22						36317																		5.105						-0.344
400	398	Adaptor/scaffold	PACS1	PACS-1	§381, 393	phosphofurin acidic cluster sorting protein 1	Q6VY07	http://www.phosphosite.org/proteinAction.do?id=6414&showAllSites=true	105	EMYNPSDS*GPEMEET, EETESILS*TPKPKLK			EVEEDLDELYDSLEM#YNPSDS*GPEMEETESILS*TPKPK	4	1131.22						36287																		4.477						-2.0533
401	399	Adaptor/scaffold	PACS1	PACS-1	§381, 394	phosphofurin acidic cluster sorting protein 1	Q6VY07	http://www.phosphosite.org/proteinAction.do?id=6414&showAllSites=true	105	EMYNPSDS*GPEMEET, ETESILST*PKPKLKP			EVEEDLDELYDSLEM#YNPSDS*GPEMEETESILST*PKPK	4	1131.22					36497																		4.697						0.7329
402	400	Adaptor/scaffold	PACS1	PACS-1	§381, 394	phosphofurin acidic cluster sorting protein 1	Q6VY07	http://www.phosphosite.org/proteinAction.do?id=6414&showAllSites=true	105	EMYNPSDS*GPEMEET, ETESILST*PKPKLKP			EVEEDLDELYDSLEM#YNPSDS*GPEMEETESILST*PKPK	4	1131.22					36476																		4.647						0.9704
403	401	Adaptor/scaffold	PACS1	PACS-1	388, 393	phosphofurin acidic cluster sorting protein 1	Q6VY07	http://www.phosphosite.org/proteinAction.do?id=6414&showAllSites=true	105	SGPEMEET*ESILSTP, EETESILS*TPKPKLK			EVEEDLDELYDSLEM#YNPSDSGPEMEET*ESILS*TPKPK	4	1131.22						36261																		4.529						1.1893
404	402	Adaptor/scaffold	PARD3; PARD3	PAR3-alpha; PAR3-alpha iso10	225; 225	partitioning defective 3 homolog isoform 2	Q8TEW0; Q8TEW0-10	http://www.phosphosite.org/proteinAction.do?id=2686&showAllSites=true	151; 110	ARSSLSAS*HPMVGKW; ARSSLSAS*HPMVGKW			SSLSAS*HPMVGK	2	640.789	7690	7435		7758			7690	7460	7740	7753	7929	7887	29.1357	29.4312	29.5043	29.6108	28.314	28.1593	2.72	2.554		2.401			0.9774	1.3686		0.6761			0.0999	0.1549		0.1611
405	403	Adaptor/scaffold	PARD3; PARD3	PAR3-alpha; PAR3-alpha iso10	225; 225	partitioning defective 3 homolog isoform 2	Q8TEW0; Q8TEW0-10	http://www.phosphosite.org/proteinAction.do?id=2686&showAllSites=true	151; 110	ARSSLSAS*HPMVGKW; ARSSLSAS*HPMVGKW			SSLSAS*HPM#VGK	2	648.786	5835		5903	5974			5835	5546	5914	5979			24.1943	24.342	24.5085	24.6213			2.72		2.634	2.89			0.3181		0.532	0.5619			0.2269		0.1769	0.2169
406	404	Adaptor/scaffold	PARD3; PARD3	PAR3-alpha; PAR3-alpha iso10	225; 225	partitioning defective 3 homolog isoform 2	Q8TEW0; Q8TEW0-10	http://www.phosphosite.org/proteinAction.do?id=2686&showAllSites=true	151; 110	ARSSLSAS*HPMVGKW; ARSSLSAS*HPMVGKW			SSLSAS*HPM#VGK	2	648.786				6014			5835	5546	5914	5979			24.1943	24.342	24.5085	24.6213						2.787						0.5619						0.2677
407	405	Adaptor/scaffold	PDLIM5; PDLIM5	LIM; LIM iso10	190; 190	PDZ and LIM domain protein 5 isoform b	Q96HC4; Q96HC4_VAR_046663	http://www.phosphosite.org/proteinAction.do?id=3269&showAllSites=true	64; 64	ANLSADQS*PSALSAG; ANLSADQS*PSALSAG			ANLSADQS*PSALSAGK	2	798.867	11057	10805	10951	10891			11130	10805	10988	10903		12205	38.2503	38.5762	38.5363	38.6057		38.8013	4.084	4.659	3.942	4.516			0.5768	0.909	0.1887	1.2734			0.019	0.0822	0.0243	0.0726
408	406	Adaptor/scaffold	PDLIM5; PDLIM5	LIM; LIM iso10	190; 190	PDZ and LIM domain protein 5 isoform b	Q96HC4; Q96HC4_VAR_046663	http://www.phosphosite.org/proteinAction.do?id=3269&showAllSites=true	64; 64	ANLSADQS*PSALSAG; ANLSADQS*PSALSAG			ANLSADQS*PSALSAGK	2	798.867		10917					11130	10805	10988	10903		12205	38.2503	38.5762	38.5363	38.6057		38.8013		2.916						0.909						0.0073
409	407	Adaptor/scaffold	PDLIM5; PDLIM5	LIM; LIM iso10	190; 190	PDZ and LIM domain protein 5 isoform b	Q96HC4; Q96HC4_VAR_046663	http://www.phosphosite.org/proteinAction.do?id=3269&showAllSites=true	64; 64	ANLSADQS*PSALSAG; ANLSADQS*PSALSAG			LSADQS*PSALSAGK	2	706.327	9875	9619	9831	9776			9881	9619	9836	9767	8118		34.9178	35.3085	35.3435	35.4025	28.7612		3.72	3.004	3.108	2.522			-0.689	1.427	2.825	1.5062			0.0625	0.096	0.1376	0.072
410	408	Adaptor/scaffold	PDLIM5; PDLIM5	LIM; LIM iso10	192; 192	PDZ and LIM domain protein 5 isoform b	Q96HC4; Q96HC4_VAR_046663	http://www.phosphosite.org/proteinAction.do?id=3269&showAllSites=true	64; 64	LSADQSPS*ALSAGKT; LSADQSPS*ALSAGKT			ANLSADQSPS*ALSAGK	2	798.867			11057																		3.523						0.2151						0.0066
411	409	Adaptor/scaffold	PEX14	PEX14	§232	peroxisomal membrane protein PEX14	O75381	http://www.phosphosite.org/proteinAction.do?id=6952&showAllSites=true	41	NRRQFPPS*PSAPKIP			QFPPS*PSAPK	2	568.263	12386	12225		13010	13601	13485	13350	13043	13119	13044	14503	14242	44.069	44.346	44.4172	44.5092	44.4483	44.5275	2.326	2.18		2.31	2.712	2.561	0.7177	0.4987		0.8388	0.5323	0.7404	0.1096	0.0723		0.0116
412	410	Adaptor/scaffold	PEX14	PEX14	§232	peroxisomal membrane protein PEX14	O75381	http://www.phosphosite.org/proteinAction.do?id=6952&showAllSites=true	41	NRRQFPPS*PSAPKIP			QFPPS*PSAPK	2	568.263	12179	11603			14191	13696	13350	13043	13119	13044	14503	14242	44.069	44.346	44.4172	44.5092	44.4483	44.5275	1.891	2.361			1.675	2.902	0.4746	0.497			0.5136	0.3271	0.0886	0.0552
413	411	Adaptor/scaffold	PEX14	PEX14	§232	peroxisomal membrane protein PEX14	O75381	http://www.phosphosite.org/proteinAction.do?id=6952&showAllSites=true	41	NRRQFPPS*PSAPKIP			QFPPS*PSAPK	2	568.263	10319				13391	11064	13350	13043	13119	13044	14503	14242	44.069	44.346	44.4172	44.5092	44.4483	44.5275	1.893				2.416	2.624	0.9112				0.5832	0.4562	0.0478
414	412	Adaptor/scaffold	PEX14	PEX14	§232	peroxisomal membrane protein PEX14	O75381	http://www.phosphosite.org/proteinAction.do?id=6952&showAllSites=true	41	NRRQFPPS*PSAPKIP			QFPPS*PSAPK	2	568.263					10993		13350	13043	13119	13044	14503	14242	44.069	44.346	44.4172	44.5092	44.4483	44.5275					2.38						0.7388
415	413	Adaptor/scaffold	PEX14	PEX14	§232	peroxisomal membrane protein PEX14	O75381	http://www.phosphosite.org/proteinAction.do?id=6952&showAllSites=true	41	NRRQFPPS*PSAPKIP			QFPPS*PSAPK	2	568.263					10529		13350	13043	13119	13044	14503	14242	44.069	44.346	44.4172	44.5092	44.4483	44.5275					2.021						-0.0872
416	414	Adaptor/scaffold	PEX14	PEX14	§232	peroxisomal membrane protein PEX14	O75381	http://www.phosphosite.org/proteinAction.do?id=6952&showAllSites=true	41	NRRQFPPS*PSAPKIP			QFPPS*PSAPK	2	568.263					11454		13350	13043	13119	13044	14503	14242	44.069	44.346	44.4172	44.5092	44.4483	44.5275					1.844						0.4286
417	415	Adaptor/scaffold	PEX14	PEX14	§232	peroxisomal membrane protein PEX14	O75381	http://www.phosphosite.org/proteinAction.do?id=6952&showAllSites=true	41	NRRQFPPS*PSAPKIP			RQFPPS*PSAPK	2	646.313	10554				11268	6960	10838	10610	10067	10619	11777	11766	37.4795	37.92	35.9713	37.8058	37.7618	37.8668	2.3				2.477	2.523	0.2923				0.3703	-0.2064	0.105
418	416	Adaptor/scaffold	PEX14	PEX14	§232	peroxisomal membrane protein PEX14	O75381	http://www.phosphosite.org/proteinAction.do?id=6952&showAllSites=true	41	NRRQFPPS*PSAPKIP			RQFPPS*PSAPK	2	646.313					6916		10838	10610	10067	10619	11777	11766	37.4795	37.92	35.9713	37.8058	37.7618	37.8668					2.234						1.2772
419	417	Adaptor/scaffold	PEX14	PEX14	§232	peroxisomal membrane protein PEX14	O75381	http://www.phosphosite.org/proteinAction.do?id=6952&showAllSites=true	41	NRRQFPPS*PSAPKIP			RQFPPS*PSAPK	2	646.313					10601		10838	10610	10067	10619	11777	11766	37.4795	37.92	35.9713	37.8058	37.7618	37.8668					2.091						0.2461
420	418	Adaptor/scaffold	PEX14	PEX14	§232	peroxisomal membrane protein PEX14	O75381	http://www.phosphosite.org/proteinAction.do?id=6952&showAllSites=true	41	NRRQFPPS*PSAPKIP			RQFPPS*PSAPK	3	431.211						11789	10859	10589	10722	10676	11777	11789	37.5373	37.8637	37.793	37.9677	37.7618	38.0207						2.38						0.0454
421	419	Adaptor/scaffold	PEX14	PEX14	§234	peroxisomal membrane protein PEX14	O75381	http://www.phosphosite.org/proteinAction.do?id=6952&showAllSites=true	41	RQFPPSPS*APKIPSW			QFPPSPS*APK	2	568.263	9244	9626			10784														1.859	1.933			1.908		0.1483	0.7371			0.4964		0.0653	0.07
422	420	Adaptor/scaffold	PHF21A	PHF21A	§447, §455	PHD finger protein 21A isoform a	Q96BD5	http://www.phosphosite.org/proteinAction.do?id=2931&showAllSites=true	75	FGALTPTS*PQSSHPD, PQSSHPDS*PENEKTE			YNAVLGFGALTPTS*PQSSHPDS*PENEK	3	1001.77	24547	24084	23479		25872	25881	24478	24084	23494	23396	25942	25957	72.7757	72.9842	73.0863	73.1735	72.9043	73.026	3.594	3.888	3.573		3.576	3.535	0.2346	0.4969	0.0489		0.2504	0.7903	0.0564	0.0519	0.0819
423	421	Adaptor/scaffold	PHF21A	PHF21A	§447, §455	PHD finger protein 21A isoform a	Q96BD5	http://www.phosphosite.org/proteinAction.do?id=2931&showAllSites=true	75	FGALTPTS*PQSSHPD, PQSSHPDS*PENEKTE			YNAVLGFGALTPTS*PQSSHPDS*PENEK	3	1001.77					26080		24478	24084	23494	23396	25942	25957	72.7757	72.9842	73.0863	73.1735	72.9043	73.026					3.446						0.8892
424	422	Adaptor/scaffold	PHIP	WDR11	§1476, §1480	PH-interacting protein	Q8WWQ0	http://www.phosphosite.org/proteinAction.do?id=7167&showAllSites=true	207	LKSESSTS*AFSTPTR, SSTSAFST*PTRSIPP			SESSTS*AFST*PTR	2	759.282	8963		8981	8947			9014	8703	9007	8990			32.6352	32.9145	33.0335	33.2155			2.122		2.037	2.356			0.9977		0.796	0.6503			0.0693		0.0878	0.0041
425	423	Adaptor/scaffold	PHIP	WDR11	§1476, §1480	PH-interacting protein	Q8WWQ0	http://www.phosphosite.org/proteinAction.do?id=7167&showAllSites=true	207	LKSESSTS*AFSTPTR, SSTSAFST*PTRSIPP			SESSTS*AFST*PTR	2	759.282				8925			9014	8703	9007	8990			32.6352	32.9145	33.0335	33.2155						2.957						1.7137						0.0476
426	424	Adaptor/scaffold	PHIP	WDR11	§1480	PH-interacting protein	Q8WWQ0	http://www.phosphosite.org/proteinAction.do?id=7167&showAllSites=true	207	SSTSAFST*PTRSIPP			SESSTSAFST*PTR	2	719.298	8099	7931	8248	8135	8948	9057	8099	7888	8203	8224	9000	9047	30.3883	30.5718	30.7758	30.9578	30.8923	31.0022	3.909	3.68	3.389	3.308	3.441	3.428	0.6146	0.7233	0.6256	0.699	0.0188	-0.3432	0.0618	0.0556	0.0147	0.0461
427	425	Adaptor/scaffold	PHIP	WDR11	§1480	PH-interacting protein	Q8WWQ0	http://www.phosphosite.org/proteinAction.do?id=7167&showAllSites=true	207	SSTSAFST*PTRSIPP			SESSTSAFST*PTR	2	719.298		7741	8068	8110			8099	7888	8203	8224	9000	9047	30.3883	30.5718	30.7758	30.9578	30.8923	31.0022		3.187	3.534	3.534				0.6642	0.5328	0.4603				0.0885	0.0606	0.096
428	426	Adaptor/scaffold	PHIP	WDR11	§1480	PH-interacting protein	Q8WWQ0	http://www.phosphosite.org/proteinAction.do?id=7167&showAllSites=true	207	SSTSAFST*PTRSIPP			SESSTSAFST*PTR	2	719.298			8057				8099	7888	8203	8224	9000	9047	30.3883	30.5718	30.7758	30.9578	30.8923	31.0022			3.226						0.2944						0.0912
429	427	Adaptor/scaffold	PPFIBP1; PPFIBP1	liprin beta 1; liprin beta 1 iso2	§999; §993	liprin-beta-1 isoform 3	Q86W92; Q86W92-2	http://www.phosphosite.org/proteinAction.do?id=6843&showAllSites=true	114; 113	FKDFAARS*PSASITD; FKDFAARS*PSASITD			S*PSASITDEDSNV	2	701.274	12817	12519	12604	12524	13967	14026	12817	12560	12657	12570	14041	14071	42.8085	43.0862	43.1502	43.2217	43.3243	43.4062	2.93	3.783	3.215	3.596	2.518	2.958	0.4372	0.6503	0.2639	0.9328	-3.2627	0.3795	0.0653	0.0766	0.0829	0.0333
430	428	Adaptor/scaffold	RAI14	RAI14	§286, §289	ankycorbin isoform a	Q9P0K7	http://www.phosphosite.org/proteinAction.do?id=9732&showAllSites=true	110	PISPTQLS*DVSSPRS, PTQLSDVS*SPRSITS			KAPPPPISPTQLS*DVS*SPR	3	712.004		14734					15072	14734					48.5542	48.916						2.607						0.2804						0.0575
431	429	Adaptor/scaffold	RAI14	RAI14	§293, §297	ankycorbin isoform a	Q9P0K7	http://www.phosphosite.org/proteinAction.do?id=9732&showAllSites=true	110	SDVSSPRS*ITSTPLS, SPRSITST*PLSGKES			S*ITST*PLSGK	2	575.743	9720	9459	9657				9797	9558	9691	9676	10696	10732	34.6963	35.0825	34.9337	35.1445	35.0835	35.184	1.779	2.028	1.907				0.115	0.5362	0.3727				0.0705	0.0721	0.0874
432	430	Adaptor/scaffold	RAI14	RAI14	§297	ankycorbin isoform a	Q9P0K7	http://www.phosphosite.org/proteinAction.do?id=9732&showAllSites=true	110	SPRSITST*PLSGKES			SITST*PLSGK	2	535.76	8518						8518	8333	8554	8548	9368	9445	31.4472	31.7835	31.758	31.924	31.8205	31.9775	2.077						0.4592						0.1151
433	431	Adaptor/scaffold	RANBP2	RanBP2	§1393, §1399	E3 SUMO-protein ligase RanBP2	P49792	http://www.phosphosite.org/proteinAction.do?id=3186&showAllSites=true	358	VGPPLAET*VFTPKTS, ETVFTPKT*SPENVQD			ELVGPPLAET*VFTPKT*SPENVQDR	3	928.768				23755	26343																	3.191	3.761					0.696	0.0536					0.0061
434	432	Adaptor/scaffold	RANBP2	RanBP2	§1396	E3 SUMO-protein ligase RanBP2	P49792	http://www.phosphosite.org/proteinAction.do?id=3186&showAllSites=true	358	PLAETVFT*PKTSPEN			ELVGPPLAETVFT*PK	2	839.429	26286	25973	25092	25077	27837	27827	26090	25992	25153	25097	27853	27784	77.5835	77.7948	77.6665	77.9132	77.706	77.6425	3.192	3.491	3.282	3.708	2.742	3.543	1.3275	1.3678	1.1435	1.5857	1.4181	1.7117	0.1279	0.1787	0.2024	0.2197
435	433	Adaptor/scaffold	RANBP2	RanBP2	§1396	E3 SUMO-protein ligase RanBP2	P49792	http://www.phosphosite.org/proteinAction.do?id=3186&showAllSites=true	358	PLAETVFT*PKTSPEN			ELVGPPLAETVFT*PK	2	839.429	26500	25781	25284	24899	27639	27627	26090	25992	25153	25097	27853	27784	77.5835	77.7948	77.6665	77.9132	77.706	77.6425	3.027	3.378	3.38	3.081	2.627	2.901	1.8892	1.1245	0.9917	1.5483	1.2755	1.2071	0.1734	0.1488	0.1642	0.26
436	434	Adaptor/scaffold	RANBP2	RanBP2	§1396	E3 SUMO-protein ligase RanBP2	P49792	http://www.phosphosite.org/proteinAction.do?id=3186&showAllSites=true	358	PLAETVFT*PKTSPEN			ELVGPPLAETVFT*PK	2	839.429	26090		24914				26090	25992	25153	25097	27853	27784	77.5835	77.7948	77.6665	77.9132	77.706	77.6425	2.807		2.776				1.0032		0.0671				0.1122		0.1508
437	435	Adaptor/scaffold	RANBP2	RanBP2	§1396, §1399	E3 SUMO-protein ligase RanBP2	P49792	http://www.phosphosite.org/proteinAction.do?id=3186&showAllSites=true	358	PLAETVFT*PKTSPEN, ETVFTPKT*SPENVQD			ELVGPPLAETVFT*PKT*SPENVQDR	3	928.768	24858				26555	26339													3.302				3.024	3.337	0.5114				0.4296	0.3273	0.0241
438	436	Adaptor/scaffold	RANBP2	RanBP2	§1396, §1399	E3 SUMO-protein ligase RanBP2	P49792	http://www.phosphosite.org/proteinAction.do?id=3186&showAllSites=true	358	PLAETVFT*PKTSPEN, ETVFTPKT*SPENVQD			ELVGPPLAETVFT*PKT*SPENVQDR	3	928.768	25069																		2.937						0.5236						0.0084
439	437	Adaptor/scaffold	RANBP2	RanBP2	§1396, §1400	E3 SUMO-protein ligase RanBP2	P49792	http://www.phosphosite.org/proteinAction.do?id=3186&showAllSites=true	358	PLAETVFT*PKTSPEN, TVFTPKTS*PENVQDR			ELVGPPLAETVFT*PKTS*PENVQDR	3	928.768		24607	23770			26548														3.634	3.226			3.046		0.6496	0.5154			0.7824		0.0133	0.0149
440	438	Adaptor/scaffold	RANBP2	RanBP2	§1396, §1400	E3 SUMO-protein ligase RanBP2	P49792	http://www.phosphosite.org/proteinAction.do?id=3186&showAllSites=true	358	PLAETVFT*PKTSPEN, TVFTPKTS*PENVQDR			ELVGPPLAETVFT*PKTS*PENVQDR	3	928.768		24823																		3.115						0.8633						0.0268
441	439	Adaptor/scaffold	RANBP2	RanBP2	§1399, §1400	E3 SUMO-protein ligase RanBP2	P49792	http://www.phosphosite.org/proteinAction.do?id=3186&showAllSites=true	358	ETVFTPKT*SPENVQD, TVFTPKTS*PENVQDR			ELVGPPLAETVFTPKT*S*PENVQDR	3	928.768	24616		23598																3.089		3.391				0.4035		-0.3927				0.0011		0.0589
442	440	Adaptor/scaffold	RANBP2	RanBP2	§1400	E3 SUMO-protein ligase RanBP2	P49792	http://www.phosphosite.org/proteinAction.do?id=3186&showAllSites=true	358	TVFTPKTS*PENVQDR			TS*PENVQDR	2	563.232	4567						4567	4322	4687	4825	4952	4988	21.0782	21.16	21.192	21.3417	21.2962	21.2853	1.786						0.0071						0.0131
443	441	Adaptor/scaffold	RANBP2	RanBP2	§1644, §1703	E3 SUMO-protein ligase RanBP2	P49792	http://www.phosphosite.org/proteinAction.do?id=3186&showAllSites=true	358	QTTSAVST*PASSETS, QTTSAVST*PASSETS			QNQTTSAVST*PASSETSK	3	635.281	5348	5046	5439	5529	5760	5847	5383	5062	5451	5518	5834	5847	23.0557	23.0402	23.2383	23.2892	23.3318	23.4285	3.618	3.343	2.83	3.621	3.547	3.107	0.2132	1.3555	0.7495	0.2151	0.558	0.3901	0.1637	0.0581	0.0923	0.1281
444	442	Adaptor/scaffold	RANBP2	RanBP2	1761	E3 SUMO-protein ligase RanBP2	P49792	http://www.phosphosite.org/proteinAction.do?id=3186&showAllSites=true	358	NQTTAIST*PASSEIS			QNQTTAIST*PASSEISK	2	921.928	10118	9921					10109	9921	10046	10011		11104	35.524	36.0142	35.9125	36.07		36.0762	3.215	3.502					-0.0512	1.7258					0.0947	0.0832
445	443	Adaptor/scaffold	RANBP2	RanBP2	§1869	E3 SUMO-protein ligase RanBP2	P49792	http://www.phosphosite.org/proteinAction.do?id=3186&showAllSites=true	358	GHVDQENS*PSFMFQG			FGHVDQENS*PSFM#FQGSSNTEFK	3	906.039	18842	18404			20207	20240	18851	18392	18253	18131	20314	20404	58.3538	58.3032	58.6277	58.6128	58.8375	58.8115	5.184	5.552			5.334	4.776	0.1331	0.9002			0.2563	0.6798	0.0754	0.0719
446	444	Adaptor/scaffold	RANBP2	RanBP2	§1869	E3 SUMO-protein ligase RanBP2	P49792	http://www.phosphosite.org/proteinAction.do?id=3186&showAllSites=true	358	GHVDQENS*PSFMFQG			FGHVDQENS*PSFM#FQGSSNTEFK	3	906.039	18864					20404	18851	18392	18253	18131	20314	20404	58.3538	58.3032	58.6277	58.6128	58.8375	58.8115	4.392					4.488	0.6004					0.7787	0.0368
447	445	Adaptor/scaffold	RANBP2	RanBP2	§19, §21	E3 SUMO-protein ligase RanBP2	P49792	http://www.phosphosite.org/proteinAction.do?id=3186&showAllSites=true	358	IASVQGST*PSPRQKS, SVQGSTPS*PRQKSMK			YIASVQGST*PS*PR	2	761.821	10082	9829	9997	9949			10082	9887	10046	9996	11095	11146	35.6383	35.9577	35.9125	36.0275	36.0702	36.1767	3.327	2.944	2.966	3.311			0.1303	0.6491	0.3006	0.569			0.0395	0.0669	0.0411	0.0675
448	446	Adaptor/scaffold	RANBP2	RanBP2	§19, §21	E3 SUMO-protein ligase RanBP2	P49792	http://www.phosphosite.org/proteinAction.do?id=3186&showAllSites=true	358	IASVQGST*PSPRQKS, SVQGSTPS*PRQKSMK			YIASVQGST*PS*PR	2	761.821		10016					10082	9887	10046	9996	11095	11146	35.6383	35.9577	35.9125	36.0275	36.0702	36.1767		3.092						0.789						0.0116
449	447	Adaptor/scaffold	RANBP2; RGPD1; RGPD2; RGPD3; RGPD4; RGPD6; RGPD8	RanBP2; RGPD1; RGPD2; RGPD3; RGPD4; RGPD6; RGPD8	§2457, §2462; §1466, §1471; §1474, §1479; §1482, §1487; §1482, §1487; §1481, §1486; §1481, §1486	E3 SUMO-protein ligase RanBP2	P49792; P0DJD0; P0DJD1; A6NKT7; Q7Z3J3; Q99666; O14715	http://www.phosphosite.org/proteinAction.do?id=3186&showAllSites=true	358; 197; 197; 197; 197; 199; 199	TPHVSRSS*TPRESPC, RSSTPRES*PCGKIAV; TPHVSRSS*TPRESPC, RSSTPRES*PCGKIAV; TPHVSRSS*TPRESPC, RSSTPRES*PCGKIAV; TPHVSRSS*TPRESPC, RSSTPRES*PCGKIAV; TPHVSRSS*TPRESPC, RSSTPRES*PCGKIAV; TPHVSRSS*TPRESPC, RSSTPRES*PCGKIAV; TPHVSRSS*TPRESPC, RSSTPRES*PCGKIAV			SS*TPRES*PCGK	2	683.249			4050		4219																2.381		2.687				0.5646		0.2863				0.0169
450	448	Adaptor/scaffold	RANBP2; RGPD1; RGPD2; RGPD3; RGPD4; RGPD6; RGPD8	RanBP2; RGPD1; RGPD2; RGPD3; RGPD4; RGPD6; RGPD8	§2458, §2462; §1467, §1471; §1475, §1479; §1483, §1487; §1483, §1487; §1482, §1486; §1482, §1486	E3 SUMO-protein ligase RanBP2	P49792; P0DJD0; P0DJD1; A6NKT7; Q7Z3J3; Q99666; O14715	http://www.phosphosite.org/proteinAction.do?id=3186&showAllSites=true	358; 197; 197; 197; 197; 199; 199	PHVSRSST*PRESPCG, RSSTPRES*PCGKIAV; PHVSRSST*PRESPCG, RSSTPRES*PCGKIAV; PHVSRSST*PRESPCG, RSSTPRES*PCGKIAV; PHVSRSST*PRESPCG, RSSTPRES*PCGKIAV; PHVSRSST*PRESPCG, RSSTPRES*PCGKIAV; PHVSRSST*PRESPCG, RSSTPRES*PCGKIAV; PHVSRSST*PRESPCG, RSSTPRES*PCGKIAV			SST*PRES*PCGK	2	683.249	3946	3670		4186		4251	3985	3670	4069	4199	4241	4277	19.5842	19.6167	19.6698	19.7215	19.7248	19.7343	2.345	2.364		2.484		2.451	0.7846	1.0175		0.9827		0.3614	0.0179	0.0059		0.006
451	449	Adaptor/scaffold	RANBP2	RanBP2	§778, §781	E3 SUMO-protein ligase RanBP2	P49792	http://www.phosphosite.org/proteinAction.do?id=3186&showAllSites=true	358	ADSEIKHS*TPSPTRY, EIKHSTPS*PTRYSLS			NADSEIKHS*TPS*PTR	3	600.583	4684	4429					4684	4439	4795	4922	5078	5093	21.2767	21.4433	21.4763	21.6127	21.5875	21.5222	2.607	2.566					-0.5813	-0.3578					0.0691	0.0644
452	450	Adaptor/scaffold	RANBP2	RanBP2	§779, §781	E3 SUMO-protein ligase RanBP2	P49792	http://www.phosphosite.org/proteinAction.do?id=3186&showAllSites=true	358	DSEIKHST*PSPTRYS, EIKHSTPS*PTRYSLS			HST*PS*PTR	2	521.691	3449	3424		3359		3473	3690	3435	3772	3726	3362	3649	18.8622	19.0308	18.9215	19.0208	17.1057	18.0677	1.629	1.982		1.774		1.652	0.8189	1.0502		-0.0735		0.6692	0.1155	0.0441		0.1052
453	451	Adaptor/scaffold	RANBP2	RanBP2	§779, §781	E3 SUMO-protein ligase RanBP2	P49792	http://www.phosphosite.org/proteinAction.do?id=3186&showAllSites=true	358	DSEIKHST*PSPTRYS, EIKHSTPS*PTRYSLS			HST*PS*PTR	2	521.691	3187	3081					3690	3435	3772	3726	3362	3649	18.8622	19.0308	18.9215	19.0208	17.1057	18.0677	1.998	1.802					0.5917	1.0498					0.1278	0.0677
454	452	Adaptor/scaffold	RANBP2	RanBP2	§779, §781	E3 SUMO-protein ligase RanBP2	P49792	http://www.phosphosite.org/proteinAction.do?id=3186&showAllSites=true	358	DSEIKHST*PSPTRYS, EIKHSTPS*PTRYSLS			HST*PS*PTR	2	521.691	3597	3243					3690	3435	3772	3726	3362	3649	18.8622	19.0308	18.9215	19.0208	17.1057	18.0677	1.702	1.834					0.2485	0.6291					0.0544	0.1057
455	453	Adaptor/scaffold	RANBP2	RanBP2	§779, §781	E3 SUMO-protein ligase RanBP2	P49792	http://www.phosphosite.org/proteinAction.do?id=3186&showAllSites=true	358	DSEIKHST*PSPTRYS, EIKHSTPS*PTRYSLS			HST*PS*PTR	2	521.691	3313	2889					3690	3435	3772	3726	3362	3649	18.8622	19.0308	18.9215	19.0208	17.1057	18.0677	1.487	1.796					0.2632	0.8799					0.066	0.2003
456	454	Adaptor/scaffold	RANBP2	RanBP2	§779, §781	E3 SUMO-protein ligase RanBP2	P49792	http://www.phosphosite.org/proteinAction.do?id=3186&showAllSites=true	358	DSEIKHST*PSPTRYS, EIKHSTPS*PTRYSLS			HST*PS*PTR	2	521.691	3053	2975					3690	3435	3772	3726	3362	3649	18.8622	19.0308	18.9215	19.0208	17.1057	18.0677	1.355	1.703					0.8277	0.4552					0.128	0.0757
457	455	Adaptor/scaffold	RANBP3; RANBP3; RANBP3	RANBP3; RANBP3 iso2; RANBP3 iso3	§100, §108; §100, §108; §32, §40	ran-binding protein 3 isoform RANBP3-a	Q9H6Z4; Q9H6Z4-2; Q9H6Z4-3	http://www.phosphosite.org/proteinAction.do?id=12006&showAllSites=true	60; 60; 53	AGRSAGGS*SPEGGED, SPEGGEDS*DREDGNY; AGRSAGGS*SPEGGED, SPEGGEDS*DREDGNY; QKRSAGGS*SPEGGED, SPEGGEDS*DREDGNY			SAGGS*SPEGGEDS*DREDGNYCPPVK	3	909.669				9860																		2.972						1.352						0.0167
458	456	Adaptor/scaffold	RANBP3; RANBP3; RANBP3	RANBP3; RANBP3 iso2; RANBP3 iso3	§101, §108; §101, §108; §33, §40	ran-binding protein 3 isoform RANBP3-a	Q9H6Z4; Q9H6Z4-2; Q9H6Z4-3	http://www.phosphosite.org/proteinAction.do?id=12006&showAllSites=true	60; 60; 53	GRSAGGSS*PEGGEDS, SPEGGEDS*DREDGNY; GRSAGGSS*PEGGEDS, SPEGGEDS*DREDGNY; KRSAGGSS*PEGGEDS, SPEGGEDS*DREDGNY			SAGGSS*PEGGEDS*DREDGNYCPPVK	3	909.669	9961	9713	9913				10007	9713	9962	9891	10948	11041	35.256	35.5843	35.6862	35.7363	35.7017	35.9158	2.961	3.275	3.183				0.5777	0.5828	0.5935				0.0407	0.0225	0.0487
459	457	Adaptor/scaffold	RANBP3; RANBP3	RANBP3; RANBP3 iso2	74; 74	ran-binding protein 3 isoform RANBP3-a	Q9H6Z4; Q9H6Z4-2	http://www.phosphosite.org/proteinAction.do?id=12006&showAllSites=true	60; 60	APAGASAS*TPPPPAP; APAGASAS*TPPPPAP			GEAEAPHHGTGHPESAGEHALEPPAPAGASAS*TPPPPAPEAQLPPFPR	5	960.651		17682																		3.576						0.4322						0.0078
460	458	Adaptor/scaffold	RANBP9	RANBP9	§473, §477	ran-binding protein 9	Q96S59	http://www.phosphosite.org/proteinAction.do?id=9788&showAllSites=true	78	RSPKSQDS*YPVSPRP, SQDSYPVS*PRPFSSP			SQDS*YPVS*PR	2	648.239		8042					8321	8046	8287	8323	9898	10012	30.7788	30.9897	31.005	31.2513	33.1243	33.3803		2.081						-0.0931						0.1226
461	459	Adaptor/scaffold	RANBP9	RANBP9	§477	ran-binding protein 9	Q96S59	http://www.phosphosite.org/proteinAction.do?id=9788&showAllSites=true	78	SQDSYPVS*PRPFSSP			SQDSYPVS*PR	2	608.256	7920	7680	7968	7965	8687	8770	7877	7622	7886	7922	8643	8567	29.6123	29.8733	29.9057	30.106	30.0285	30.1977	3.417	3.378	3.329	3.435	3.451	3.682	0.1684	0.5831	0.1671	0.9431	0.1311	0.0534	0.3646	0.3455	0.2965	0.3495
462	460	Adaptor/scaffold	RANBP9	RANBP9	§477	ran-binding protein 9	Q96S59	http://www.phosphosite.org/proteinAction.do?id=9788&showAllSites=true	78	SQDSYPVS*PRPFSSP			SQDSYPVS*PR	2	608.256	7732	7483	7778	7790	8487	8567	7877	7622	7886	7922	8643	8567	29.6123	29.8733	29.9057	30.106	30.0285	30.1977	2.901	3.137	2.938	3.006	2.793	2.655	0.1862	0.4982	0.1654	0.8219	0.3334	0.2479	0.2461	0.3123	0.2985	0.291
463	461	Adaptor/scaffold	RANBP9	RANBP9	§477	ran-binding protein 9	Q96S59	http://www.phosphosite.org/proteinAction.do?id=9788&showAllSites=true	78	SQDSYPVS*PRPFSSP			SQDSYPVS*PRPF	2	730.316	17991	17637	17478	17234	19329	19385	17948	17594	17455	17354	19135	19363	56.0053	56.2373	56.4073	56.4353	56.388	56.5112	3.952	3.866	3.268	3.384	3.967	3.699	0.4633	0.745	-0.4551	0.8097	0.5247	0.445	0.3632	0.2854	0.3088	0.2707
464	462	Adaptor/scaffold	RANBP9	RANBP9	§477	ran-binding protein 9	Q96S59	http://www.phosphosite.org/proteinAction.do?id=9788&showAllSites=true	78	SQDSYPVS*PRPFSSP			SQDSYPVS*PRPF	2	730.316	17793	17435	17293		19135	19179	17948	17594	17455	17354	19135	19363	56.0053	56.2373	56.4073	56.4353	56.388	56.5112	3.038	3.242	3.252		3.224	3.442	0.4044	0.6565	0.7287		0.4232	0.5073	0.1973	0.2397	0.2569
465	463	Adaptor/scaffold	RANBP9	RANBP9	§477	ran-binding protein 9	Q96S59	http://www.phosphosite.org/proteinAction.do?id=9788&showAllSites=true	78	SQDSYPVS*PRPFSSP			SQDSYPVS*PRPF	2	730.316					19556		17948	17594	17455	17354	19135	19363	56.0053	56.2373	56.4073	56.4353	56.388	56.5112					2.237						0.2811
466	464	Adaptor/scaffold	RANBP9	RANBP9	§477, §482, 485	ran-binding protein 9	Q96S59	http://www.phosphosite.org/proteinAction.do?id=9788&showAllSites=true	78	SQDSYPVS*PRPFSSP, PVSPRPFS*SPSMSPS, PRPFSSPS*MSPSHGM			SQDSYPVS*PRPFS*SPS*MSPSHGMNIHNLASGK	4	910.626	21312																		4.121						1.401						0.0325
467	465	Adaptor/scaffold	RANBP9	RANBP9	§477, §483	ran-binding protein 9	Q96S59	http://www.phosphosite.org/proteinAction.do?id=9788&showAllSites=true	78	SQDSYPVS*PRPFSSP, VSPRPFSS*PSMSPSH			SQDSYPVS*PRPFSS*PSM#SPSHGMNIHNLASGK	4	894.634	18133																		3.029						1.7199						0.0026
468	466	Adaptor/scaffold	RANBP9	RANBP9	§477, §483, 489	ran-binding protein 9	Q96S59	http://www.phosphosite.org/proteinAction.do?id=9788&showAllSites=true	78	SQDSYPVS*PRPFSSP, VSPRPFSS*PSMSPSH, SSPSMSPS*HGMNIHN			SQDSYPVS*PRPFSS*PSMSPS*HGMNIHNLASGK	4	910.626					22712		21308	20954	20533	20456	22712	22744	64.6023	64.8338	64.8425	64.9853	64.7467	64.9065					3.223						0.5341
469	467	Adaptor/scaffold	RANBP9	RANBP9	§477, 485	ran-binding protein 9	Q96S59	http://www.phosphosite.org/proteinAction.do?id=9788&showAllSites=true	78	SQDSYPVS*PRPFSSP, PRPFSSPS*MSPSHGM			SQDSYPVS*PRPFSSPS*M#SPSHGMNIHNLASGK	4	894.634					19465																		3.225						1.3245
470	468	Adaptor/scaffold	RANBP9	RANBP9	§477, 489	ran-binding protein 9	Q96S59	http://www.phosphosite.org/proteinAction.do?id=9788&showAllSites=true	78	SQDSYPVS*PRPFSSP, SSPSMSPS*HGMNIHN			SQDSYPVS*PRPFSSPSMSPS*HGMNIHNLASGK	4	890.635						21557	20195	19820	19450	19349	21595	21557	61.7918	61.9427	61.8927	61.9562	62.0062	62.044						3.417						0.3539
471	469	Adaptor/scaffold	RANBP9	RANBP9	§477, 489	ran-binding protein 9	Q96S59	http://www.phosphosite.org/proteinAction.do?id=9788&showAllSites=true	78	SQDSYPVS*PRPFSSP, SSPSMSPS*HGMNIHN			SQDSYPVS*PRPFSSPSM#SPS*HGMNIHNLASGK	4	894.634						19788																		3.494						0.5117
472	470	Adaptor/scaffold	RANBP9	RANBP9	§477, 499	ran-binding protein 9	Q96S59	http://www.phosphosite.org/proteinAction.do?id=9788&showAllSites=true	78	SQDSYPVS*PRPFSSP, MNIHNLAS*GKGSTAH			SQDSYPVS*PRPFSSPSMSPSHGM#NIHNLAS*GK	4	894.634	18409																		3.097						-0.5333						0.0147
473	471	Adaptor/scaffold	RANBP9	RANBP9	§483, 485	ran-binding protein 9	Q96S59	http://www.phosphosite.org/proteinAction.do?id=9788&showAllSites=true	78	VSPRPFSS*PSMSPSH, PRPFSSPS*MSPSHGM			PFSS*PS*MSPSHGMNIHNLASGK	3	815.004					19403																		2.638						0.388
474	472	Adaptor/scaffold	RANBP9	RANBP9	§483, 485	ran-binding protein 9	Q96S59	http://www.phosphosite.org/proteinAction.do?id=9788&showAllSites=true	78	VSPRPFSS*PSMSPSH, PRPFSSPS*MSPSHGM			PFSS*PS*MSPSHGM#NIHNLASGK	3	820.336	13858	13466	13628	13524	15055														3.062	2.455	3.05	3.113	2.649		0.3125	0.6786	0.9456	0.7345	0.2284		0.0313	0.0591	0.0398	0.0556
475	473	Adaptor/scaffold	RANBP9	RANBP9	§483, §487	ran-binding protein 9	Q96S59	http://www.phosphosite.org/proteinAction.do?id=9788&showAllSites=true	78	VSPRPFSS*PSMSPSH, PFSSPSMS*PSHGMNI			PFSS*PSMS*PSHGM#NIHNLASGK	3	820.336						15046																		2.762						0.7749
476	474	Adaptor/scaffold	RANBP9	RANBP9	§483, §487	ran-binding protein 9	Q96S59	http://www.phosphosite.org/proteinAction.do?id=9788&showAllSites=true	78	VSPRPFSS*PSMSPSH, PFSSPSMS*PSHGMNI			PFSS*PSM#S*PSHGMNIHNLASGK	3	820.336	15906						15906	15599	15523	15489	17269	17305	50.8783	51.0225	51.0533	51.225	51.2617	51.3658	3.627						0.2107						0.0735
477	475	Adaptor/scaffold	RANBP9	RANBP9	485	ran-binding protein 9	Q96S59	http://www.phosphosite.org/proteinAction.do?id=9788&showAllSites=true	78	PRPFSSPS*MSPSHGM			PFSSPS*MSPSHGM#NIHNLASGK	3	793.68						14317	13224	12791	12972	12862	14377	14317	43.7368	43.6765	44.0108	44.0105	44.1428	44.0215						2.867						0.4687
478	476	Adaptor/scaffold	RANBP9	RANBP9	485	ran-binding protein 9	Q96S59	http://www.phosphosite.org/proteinAction.do?id=9788&showAllSites=true	78	PRPFSSPS*MSPSHGM			PFSSPS*M#SPSHGMNIHNLASGK	3	793.68	14471				14270	15736													3.334				2.849	3.399	0.8608				0.0435	0.9031	0.0094
479	477	Adaptor/scaffold	RANBP9	RANBP9	485	ran-binding protein 9	Q96S59	http://www.phosphosite.org/proteinAction.do?id=9788&showAllSites=true	78	PRPFSSPS*MSPSHGM			PFSSPS*M#SPSHGM#NIHNLASGK	3	799.012	10437				11429		10437	10268	10431	10325	11473	11545	36.6373	36.9902	36.9857	36.9765	36.9997	37.1648	2.439				2.477		0.1411				-0.6824		0.0398
480	478	Adaptor/scaffold	RANBP9	RANBP9	§487	ran-binding protein 9	Q96S59	http://www.phosphosite.org/proteinAction.do?id=9788&showAllSites=true	78	PFSSPSMS*PSHGMNI			PFSSPSMS*PSHGMNIHNLASGK	3	788.348	17000	16613	16525			18323	17000	16670	16531	16472	18340	18376	53.667	53.8273	53.8387	53.9637	53.9222	54.0305	3.29	3.234	3.308			4.134	0.2156	0.9234	-0.0693			0.6426	0.0695	0.044	0.0146
481	479	Adaptor/scaffold	RANBP9	RANBP9	§487	ran-binding protein 9	Q96S59	http://www.phosphosite.org/proteinAction.do?id=9788&showAllSites=true	78	PFSSPSMS*PSHGMNI			PFSSPSMS*PSHGM#NIHNLASGK	3	793.68		12741																		2.79						0.6698						0.1343
482	480	Adaptor/scaffold	RANBP9	RANBP9	§487	ran-binding protein 9	Q96S59	http://www.phosphosite.org/proteinAction.do?id=9788&showAllSites=true	78	PFSSPSMS*PSHGMNI			PFSSPSM#S*PSHGMNIHNLASGK	3	793.68		14079			15664															3.468			2.954			1.0212			1.441			0.0599
483	481	Adaptor/scaffold	RANBP9	RANBP9	§487	ran-binding protein 9	Q96S59	http://www.phosphosite.org/proteinAction.do?id=9788&showAllSites=true	78	PFSSPSMS*PSHGMNI			PFSSPSM#S*PSHGM#NIHNLASGK	3	799.012		10217																		2.723						0.4589						0.0426
484	482	Adaptor/scaffold	RANBP9	RANBP9	489	ran-binding protein 9	Q96S59	http://www.phosphosite.org/proteinAction.do?id=9788&showAllSites=true	78	SSPSMSPS*HGMNIHN			PFSSPSMSPS*HGMNIHNLASGK	3	788.348					17616																		2.642						1.1826
485	483	Adaptor/scaffold	RANBP9	RANBP9	489	ran-binding protein 9	Q96S59	http://www.phosphosite.org/proteinAction.do?id=9788&showAllSites=true	78	SSPSMSPS*HGMNIHN			PFSSPSM#SPS*HGMNIHNLASGK	3	793.68				14076																		2.46						0.517						0.0258
486	484	Adaptor/scaffold	RANBP9	RANBP9	489	ran-binding protein 9	Q96S59	http://www.phosphosite.org/proteinAction.do?id=9788&showAllSites=true	78	SSPSMSPS*HGMNIHN			SSPSMSPS*HGMNIHNLASGK	3	706.975	13394						13394	12980	13161	13086	14566	14533	44.2268	44.1758	44.5325	44.6212	44.6002	44.5275	1.854						0.4251						0.0073
487	485	Adaptor/scaffold	RICTOR	rictor	§1175	rapamycin-insensitive companion of mTOR	Q6R327	http://www.phosphosite.org/proteinAction.do?id=8831&showAllSites=true	192	HIEDTGST*PSIGEND			HIEDTGST*PSIGENDLK	2	946.917					13448	13524	12405	12057	12219		13448	13525	41.6012	41.7735	41.9428		41.9008	42.0865					3.79	4.197					-1.2671	0.5048
488	486	Adaptor/scaffold	SAV1	SAV1	§210	protein salvador homolog 1	Q9H4B6	http://www.phosphosite.org/proteinAction.do?id=1237281&showAllSites=true	45	PGWSVDWT*MRGRKYY			VAATSLGNLTNHGSEDLPLPPGWSVDWT*M#R	3	1106.51	30174	29780	28773	28591	31707	31605	30232	29995	28765	28645	31612	31627	87.4768	87.8203	87.7072	87.7275	87.337	87.6115	5.203	5.328	4.413	4.619	3.618	4.417	0.0419	0.068	0.7851	2.1082	2.5676	2.8313	0.0371	0.1068	0.0483	0.0774
489	487	Adaptor/scaffold	SAV1	SAV1	§210	protein salvador homolog 1	Q9H4B6	http://www.phosphosite.org/proteinAction.do?id=1237281&showAllSites=true	45	PGWSVDWT*MRGRKYY			VAATSLGNLTNHGSEDLPLPPGWSVDWT*M#R	3	1106.51	30161	29763				31666	30232	29995	28765	28645	31612	31627	87.4768	87.8203	87.7072	87.7275	87.337	87.6115	4.277	4.23				4.91	1.745	2.7994				0.0199	0.0012	0.1204
490	488	Adaptor/scaffold	SAV1	SAV1	§210	protein salvador homolog 1	Q9H4B6	http://www.phosphosite.org/proteinAction.do?id=1237281&showAllSites=true	45	PGWSVDWT*MRGRKYY			VAATSLGNLTNHGSEDLPLPPGWSVDWT*M#R	3	1106.51	30397	29995					30232	29995	28765	28645	31612	31627	87.4768	87.8203	87.7072	87.7275	87.337	87.6115	4.971	5.147					1.6846	0.1657					0.0424	0.0155
491	489	Adaptor/scaffold	SH2B1	SH2-B-beta	499	SH2B adapter protein 1 isoform 1	Q9NRF2	http://www.phosphosite.org/proteinAction.do?id=2293&showAllSites=true	79	APYPPLDT*PETATGS			SAPYPPLDT*PETATGSFLFQGEPEGGEGDQPLSGYPWFHGMLSR	4	1201.54					36977	36928																	4.742	5.164					0.2396	1.1711
492	490	Adaptor/scaffold	SH2B1	SH2-B-beta	499	SH2B adapter protein 1 isoform 1	Q9NRF2	http://www.phosphosite.org/proteinAction.do?id=2293&showAllSites=true	79	APYPPLDT*PETATGS			SAPYPPLDT*PETATGSFLFQGEPEGGEGDQPLSGYPWFHGMLSR	4	1201.54					36938	36950																	4.062	5.259					0.3643	1.6042
493	491	Adaptor/scaffold	SH2B1	SH2-B-beta	499	SH2B adapter protein 1 isoform 1	Q9NRF2	http://www.phosphosite.org/proteinAction.do?id=2293&showAllSites=true	79	APYPPLDT*PETATGS			SAPYPPLDT*PETATGSFLFQGEPEGGEGDQPLSGYPWFHGMLSR	4	1201.54						36971																		4.276						1.6042
494	492	Adaptor/scaffold	SH3PXD2A	Tks5	§567	SH3 and PX domain-containing protein 2A	Q5TCZ1	http://www.phosphosite.org/proteinAction.do?id=7344&showAllSites=true	125	IPAFGFDS*EPELSEE			YEEPEYDIPAFGFDS*EPELSEEPVEDR	3	1090.12	30166				31674		30148	29723	28639		31633	31564	87.25	87.3207	87.3462		87.3927	87.445	3.813				3.2		1.6142				2.3841		0.2082
495	493	Adaptor/scaffold	SH3RF1	SH3RF1	691	putative E3 ubiquitin-protein ligase SH3RF1	Q7Z6J0	http://www.phosphosite.org/proteinAction.do?id=10095&showAllSites=true	93	TVLPGLPT*SPDSASS			IVTVLPGLPT*SPDSASSACGN	3	708.329		25822					26137	25822	24859		27538	27511	76.9958	77.3077	76.8555		76.9188	76.9507		2.514						-0.4399						0.0529
496	494	Adaptor/scaffold	SH3RF1	SH3RF1	691	putative E3 ubiquitin-protein ligase SH3RF1	Q7Z6J0	http://www.phosphosite.org/proteinAction.do?id=10095&showAllSites=true	93	TVLPGLPT*SPDSASS			IVTVLPGLPT*SPDSASSACGNSSATKPDK	3	979.802					21476		20195	19841	19492	19433	21476	21526	61.7918	61.9963	62.0085	62.194	61.8458	61.8825					3.136						0.5812
497	495	Adaptor/scaffold	SHANK2; SHANK2	SHANK2; SHANK2 iso4	1450; 855	SH3 and multiple ankyrin repeat domains protein 2 isoform 1	Q9UPX8-3; Q9UPX8-4	http://www.phosphosite.org/proteinAction.do?id=5078716&showAllSites=true	201; 135	SDTPQSPS*LNSSQPT; SDTPQSPS*LNSSQPT			KSDTPQSPS*LNSSQPTNSADSK	3	786.015					6858						6858	6944					25.8635	25.9075					4.427						1.6454
498	496	Adaptor/scaffold	SLA2	SLA2	15, 18	src-like-adapter 2 isoform a	Q9H6Q3	http://www.phosphosite.org/proteinAction.do?id=4852484&showAllSites=true	29	RKSLPSPS*LSSSVQG, LPSPSLSS*SVQGQGP			SLPSPS*LSS*SVQGQGPVTME	3	716.637		22707																		3.15						-3.6383						0.0492
499	497	Adaptor/scaffold	SLC4A1AP	kanadaptin	§82	kanadaptin	Q9BWU0	http://www.phosphosite.org/proteinAction.do?id=2915&showAllSites=true	89	KKPALPVS*PAARSKA			KPALPVS*PAAR	2	593.821	8797	8625	8797	8790	9578	9609	9204	8639	8835	8816	9618	9713	32.2312	32.6062	32.5403	32.6963	32.4307	32.6395	2.601	2.568	2.455	2.665	2.443	2.458	0.1197	0.2463	0.2447	0.6514	0.1265	0.1725	0.3619	0.318	0.226	0.3326
500	498	Adaptor/scaffold	SLC4A1AP	kanadaptin	§82	kanadaptin	Q9BWU0	http://www.phosphosite.org/proteinAction.do?id=2915&showAllSites=true	89	KKPALPVS*PAARSKA			KPALPVS*PAAR	2	593.821	8997	8810	8975	8964	9794	9831	9204	8639	8835	8816	9618	9713	32.2312	32.6062	32.5403	32.6963	32.4307	32.6395	2.557	2.587	2.355	2.421	2.494	2.323	0.2194	0.4663	0.2724	0.7417	0.1728	0.0403	0.3302	0.3009	0.2511	0.2649
501	499	Adaptor/scaffold	SLC4A1AP	kanadaptin	§82	kanadaptin	Q9BWU0	http://www.phosphosite.org/proteinAction.do?id=2915&showAllSites=true	89	KKPALPVS*PAARSKA			KPALPVS*PAAR	2	593.821	9204	9012	9181	9152			9204	8639	8835	8816	9618	9713	32.2312	32.6062	32.5403	32.6963	32.4307	32.6395	2.514	2.185	2.072	2.208			0.4466	0.7156	0.5277	0.8433			0.2391	0.2629	0.2735	0.2268
502	500	Adaptor/scaffold	SLC4A1AP	kanadaptin	§82	kanadaptin	Q9BWU0	http://www.phosphosite.org/proteinAction.do?id=2915&showAllSites=true	89	KKPALPVS*PAARSKA			KPALPVS*PAAR	3	396.216	8827	8695	8836	8800	9579	9736	9036	8639	8858	8765	9639	9713	32.2312	32.6062	32.6072	32.5468	32.4798	32.6395	2.019	3.044	2.254	2.159	2.261	1.932	0.0125	0.1384	0.0165	0.2122	-0.1223	-0.0634	0.1721	0.3961	0.1413	0.3419
503	501	Adaptor/scaffold	SLC4A1AP	kanadaptin	§82	kanadaptin	Q9BWU0	http://www.phosphosite.org/proteinAction.do?id=2915&showAllSites=true	89	KKPALPVS*PAARSKA			KPALPVS*PAAR	3	396.216	9036	8492		8978			9036	8639	8858	8765	9639	9713	32.2312	32.6062	32.6072	32.5468	32.4798	32.6395	1.623	2.539		2.486			0.0864	0.0709		0.3413			0.1953	0.2244		0.3121
504	502	Adaptor/scaffold	SLC4A1AP	kanadaptin	§82	kanadaptin	Q9BWU0	http://www.phosphosite.org/proteinAction.do?id=2915&showAllSites=true	89	KKPALPVS*PAARSKA			PALPVS*PAAR	2	529.773	11238	10947	11199	11066	12245	12317	11238	11046	11151	11100	12260	12289	38.7535	39.0782	38.9862	39.1522	38.9477	39.0057	1.934	1.965	2.276	2.228	2.154	2.314	-0.4051	0.578	-0.2307	0.7571	-0.1943	0.5793	0.1647	0.2235	0.2849	0.1738
505	503	Adaptor/scaffold	SMG7	SMG7	1034	protein SMG7 isoform 5	Q92540	http://www.phosphosite.org/proteinAction.do?id=15127&showAllSites=true	127	SNFGPIGT*PDNRDRR			SNFGPIGT*PDNR	2	677.793	14159	13805	13883	13767	15405		14159	13862	13936	13810	15385		46.3642	46.4895	46.6572	46.5968	46.6242		2.852	3.008	3.102	2.729	2.294		-0.0558	0.8118	0.0018	1.1416	0.4587		0.3443	0.4039	0.4001	0.2711
506	504	Adaptor/scaffold	SMG7	SMG7	1034	protein SMG7 isoform 5	Q92540	http://www.phosphosite.org/proteinAction.do?id=15127&showAllSites=true	127	SNFGPIGT*PDNRDRR			SNFGPIGT*PDNR	2	677.793				13962			14159	13862	13936	13810	15385		46.3642	46.4895	46.6572	46.5968	46.6242					2.134						0.7787						0.2567
507	505	Adaptor/scaffold	SNTB2; SNTB2	SNTB2; SNTB2 iso2	§222, §231; §222, §231	beta-2-syntrophin	Q13425; Q13425-2	http://www.phosphosite.org/proteinAction.do?id=17325&showAllSites=true	58; 28	WEGAAPQS*PSFSGSE, SFSGSEDS*GSPKHQN; WEGAAPQS*PSFSGSE, SFSGSEDS*GSPKHQN			KPSLVSDLPWEGAAPQS*PSFSGSEDS*GSPK	3	1068.8						27501																		4.654						0.8003
508	506	Adaptor/scaffold	SNTB2; SNTB2	SNTB2; SNTB2 iso2	§222, §233; §222, §233	beta-2-syntrophin	Q13425; Q13425-2	http://www.phosphosite.org/proteinAction.do?id=17325&showAllSites=true	58; 28	WEGAAPQS*PSFSGSE, SGSEDSGS*PKHQNST; WEGAAPQS*PSFSGSE, SGSEDSGS*PKHQNST			KPSLVSDLPWEGAAPQS*PSFSGSEDSGS*PK	3	1068.8					27553	27517	26158	25677	24964	24992	27559	27517	77.0488	76.9873	77.1448	77.6167	76.9718	76.8977					4.66	5.272					-1.1709	0.6456
509	507	Adaptor/scaffold	SNTB2; SNTB2	SNTB2; SNTB2 iso2	§222, §233; §222, §233	beta-2-syntrophin	Q13425; Q13425-2	http://www.phosphosite.org/proteinAction.do?id=17325&showAllSites=true	58; 28	WEGAAPQS*PSFSGSE, SGSEDSGS*PKHQNST; WEGAAPQS*PSFSGSE, SGSEDSGS*PKHQNST			KPSLVSDLPWEGAAPQS*PSFSGSEDSGS*PK	3	1068.8					27593		26158	25677	24964	24992	27559	27517	77.0488	76.9873	77.1448	77.6167	76.9718	76.8977					4.761						1.0857
510	508	Adaptor/scaffold	SORBS3; SORBS3; SORBS3	vinexin; vinexin iso2; vinexin iso10	§544; §202; §544	vinexin isoform 2	O60504; O60504-2; O60504_VAR_055019	http://www.phosphosite.org/proteinAction.do?id=5763&showAllSites=true	75; 37; 75	ARSARHPS*SPSALRS; ARSARHPS*SPSALRS; ARSARHPS*SPSALRS			HPS*SPSALR	2	516.237	4776						4776	4552	4910		5225	5255	21.6147	21.7345	21.79		21.9247	21.9062	1.972						0.3579						0.0183
511	509	Adaptor/scaffold	SOS2	SOS2	1261	son of sevenless homolog 2	Q07890	http://www.phosphosite.org/proteinAction.do?id=8108&showAllSites=true	153	TCPNSPST*PPSTPSP			DISTCPNSPST*PPSTPSPR	3	693.301	10644	10394				11684	10644	10962	11067	11121	12260	12436	37.9707	38.8517	38.7563	39.2083	38.9477	39.3798	2.271	2.531				2.822	-0.4269	0.7177				0.2025	0.0127	0.0387
512	510	Adaptor/scaffold	SPAG9; SPAG9	JIP4; JIP4 iso2	§329, §332; §315, §318	C-Jun-amino-terminal kinase-interacting protein 4 isoform 1	O60271; O60271-2	http://www.phosphosite.org/proteinAction.do?id=3144&showAllSites=true	146; 145	AQETRNVS*TGSAENE, TRNVSTGS*AENEEKS; AQETRNVS*TGSAENE, TRNVSTGS*AENEEKS			NVS*TGS*AENEEK	2	712.753	4941	4652	5062	5177		5476	4969	4652	5086	5200	5435	5481	21.9868	22.043	22.2613	22.4213	22.4052	22.4523	2.47	2.643	2.582	2.57		2.051	0.3472	0.5808	-0.0793	1.1548		0.1735	0.1704	0.1702	0.1999	0.1821
513	511	Adaptor/scaffold	SPAG9; SPAG9	JIP4; JIP4 iso2	§348; §334	C-Jun-amino-terminal kinase-interacting protein 4 isoform 1	O60271; O60271-2	http://www.phosphosite.org/proteinAction.do?id=3144&showAllSites=true	146; 145	VQAIIEST*PELDMDK; VQAIIEST*PELDMDK			SEVQAIIEST*PELDM#DK	2	1000.94	19542						19542	19211	18883	18824	20923	20980	60.0655	60.3873	60.3375	60.5003	60.334	60.515	4.511						0.3262						0.0522
514	512	Adaptor/scaffold	SPAG9; SPAG9	JIP4; JIP4 iso2	§348; §334	C-Jun-amino-terminal kinase-interacting protein 4 isoform 1	O60271; O60271-2	http://www.phosphosite.org/proteinAction.do?id=3144&showAllSites=true	146; 145	VQAIIEST*PELDMDK; VQAIIEST*PELDMDK			SEVQAIIEST*PELDM#DK	3	667.63		19139					19544	19139	18883	18803	20965	20938	60.1173	60.3323	60.3375	60.4393	60.4442	60.4103		2.961						0.7623						0.0938
515	513	Adaptor/scaffold	SPAG9; SPAG9	JIP4; JIP4 iso2	§348; §334	C-Jun-amino-terminal kinase-interacting protein 4 isoform 1	O60271; O60271-2	http://www.phosphosite.org/proteinAction.do?id=3144&showAllSites=true	146; 145	VQAIIEST*PELDMDK; VQAIIEST*PELDMDK			SEVQAIIEST*PELDMDKDLSGYK	3	883.407	24966	24552	23888				24982	24606	23935	23816	26530	26470	74.0702	74.278	74.3057	74.347	74.3878	74.4167	3.227	3.324	3.375				0.7011	1.2405	0.7502				0.1261	0.1285	0.0798
516	514	Adaptor/scaffold	SPAG9; SPAG9	JIP4; JIP4 iso2	§348; §334	C-Jun-amino-terminal kinase-interacting protein 4 isoform 1	O60271; O60271-2	http://www.phosphosite.org/proteinAction.do?id=3144&showAllSites=true	146; 145	VQAIIEST*PELDMDK; VQAIIEST*PELDMDK			SEVQAIIEST*PELDM#DKDLSGYK	3	888.738		20898					21308	20954	20554	20435	22717	22807	64.6023	64.8338	64.9013	64.926	64.8513	65.075		3.181						1.2991						0.1226
517	515	Adaptor/scaffold	STAP2; STAP2	STAP2; STAP2 iso2	289; 289	signal-transducing adaptor protein 2 isoform 2	Q9UGK3; Q9UGK3-2	http://www.phosphosite.org/proteinAction.do?id=21417&showAllSites=true	45; 50	TGGPKPLS*PASSQDK; TGGPKPLS*PASSQDK			TGGPKPLS*PASSQDK	2	775.366	5529	5252		5692			5529	5309	5609	5716	6023	6083	23.5268	23.7037	23.6652	23.8575	23.7762	23.8647	2.924	2.891		2.916			0.2922	0.4828		1.1751			0.0489	0.1313		0.212
518	516	Adaptor/scaffold	STAP2; STAP2	STAP2; STAP2 iso2	289; 289	signal-transducing adaptor protein 2 isoform 2	Q9UGK3; Q9UGK3-2	http://www.phosphosite.org/proteinAction.do?id=21417&showAllSites=true	45; 50	TGGPKPLS*PASSQDK; TGGPKPLS*PASSQDK			TGGPKPLS*PASSQDK	2	775.366	5516			5678			5529	5309	5609	5716	6023	6083	23.5268	23.7037	23.6652	23.8575	23.7762	23.8647	3.015			2.443			0.2922			0.2224			0.1454			0.0932
519	517	Adaptor/scaffold	STAP2; STAP2	STAP2; STAP2 iso2	289; 289	signal-transducing adaptor protein 2 isoform 2	Q9UGK3; Q9UGK3-2	http://www.phosphosite.org/proteinAction.do?id=21417&showAllSites=true	45; 50	TGGPKPLS*PASSQDK; TGGPKPLS*PASSQDK			VLGYVEADKENGENVWVAPSAPGPGPAPCTGGPKPLS*PASSQDK	4	1128.54					22041																		4.485						1.4969
520	518	Adaptor/scaffold	SYNRG	synergin, gamma	642	synergin gamma isoform 4	Q9UMZ2	http://www.phosphosite.org/proteinAction.do?id=6436&showAllSites=true	141	AVFSTSKS*VSTPQST			S*VSTPQSTGSAATM#TALAATK	3	692.989	15490						15490	15137	15061	15006	16765	16780	49.5772	49.8172	49.771	49.8852	50.0278	50.077	2.833						0.6605						0.0547
521	519	Adaptor/scaffold	TANC1	TANC1	§1503	protein TANC1 isoform 2	Q9C0D5	http://www.phosphosite.org/proteinAction.do?id=15655&showAllSites=true	202	QSKGRPVS*PQSRAGI			GRPVS*PQSR	2	532.256			4012				3985	3617	4048	4178	4220	4256	19.5842	19.5717	19.6208	19.674	19.6812	19.69			1.666						0.518						0.192
522	520	Adaptor/scaffold	TJP1; TJP1	ZO1; ZO1 iso2	§353; §353	tight junction protein ZO-1 isoform a	Q07157; Q07157-2	http://www.phosphosite.org/proteinAction.do?id=3277&showAllSites=true	195; 187	ISKPGAVS*TPVKHAD; ISKPGAVS*TPVKHAD			ISKPGAVS*TPVK	2	632.339		5574		5948			5883	5574	5957	6026	6401	6461	24.386	24.571	24.626	24.7588	24.6688	24.7618		3.024		2.764				0.6313		0.8179				0.0175		0.0042
523	521	Adaptor/scaffold	TJP1; TJP1	ZO1; ZO1 iso2	§354; §354	tight junction protein ZO-1 isoform a	Q07157; Q07157-2	http://www.phosphosite.org/proteinAction.do?id=3277&showAllSites=true	195; 187	SKPGAVST*PVKHADD; SKPGAVST*PVKHADD			ISKPGAVST*PVK	2	632.339					6342	6406																	2.518	2.949					0.4886	0.3646
524	522	Adaptor/scaffold	TJP2	ZO2	§1053	tight junction protein ZO-2 isoform 5	Q9UDY2	http://www.phosphosite.org/proteinAction.do?id=3266&showAllSites=true	134	GRSILKPS*TPIPPQE			SILKPS*TPIPPQEGEEVGESSEEQDNAPK	3	1058.16		15035		15603	17432															4.303		5.002	3.573			0.6671		2.689	2.4745			0.0052		0.0111
525	523	Adaptor/scaffold	TJP2	ZO2	§1053	tight junction protein ZO-2 isoform 5	Q9UDY2	http://www.phosphosite.org/proteinAction.do?id=3266&showAllSites=true	134	GRSILKPS*TPIPPQE			SILKPS*TPIPPQEGEEVGESSEEQDNAPK	3	1058.16		15842																		4.005						0.6304						0.0328
526	524	Adaptor/scaffold	TJP2	ZO2	§1053	tight junction protein ZO-2 isoform 5	Q9UDY2	http://www.phosphosite.org/proteinAction.do?id=3266&showAllSites=true	134	GRSILKPS*TPIPPQE			SILKPS*TPIPPQEGEEVGESSEEQDNAPK	3	1058.16		15910																		3.631						1.7848						0.0056
527	525	Adaptor/scaffold	TJP2	ZO2	§1053, §1067	tight junction protein ZO-2 isoform 5	Q9UDY2	http://www.phosphosite.org/proteinAction.do?id=3266&showAllSites=true	134	GRSILKPS*TPIPPQE, EGEEVGES*SEEQDNA			SILKPS*TPIPPQEGEEVGES*SEEQDNAPK	3	1084.81	16749	16092	15671	16109															3.486	4.743	4.762	4.344			1.8262	0.9586	0.6914	2.0391			0	0.0021	0.003	0.0114
528	526	Adaptor/scaffold	TJP2	ZO2	§1053, §1067	tight junction protein ZO-2 isoform 5	Q9UDY2	http://www.phosphosite.org/proteinAction.do?id=3266&showAllSites=true	134	GRSILKPS*TPIPPQE, EGEEVGES*SEEQDNA			SILKPS*TPIPPQEGEEVGES*SEEQDNAPK	3	1084.81	16658	16325	16058	16321															4.298	3.752	4.356	3.946			0.9035	1.2797	1.0538	3.6646			0.0093	0	0.002	0.0154
529	527	Adaptor/scaffold	TJP2	ZO2	§1053, §1067	tight junction protein ZO-2 isoform 5	Q9UDY2	http://www.phosphosite.org/proteinAction.do?id=3266&showAllSites=true	134	GRSILKPS*TPIPPQE, EGEEVGES*SEEQDNA			SILKPS*TPIPPQEGEEVGES*SEEQDNAPK	3	1084.81			16089	16592																	4.094	3.461					1.0343	0.7904					0.0087	0.0166
530	528	Adaptor/scaffold	TJP2	ZO2	§1053, §1067	tight junction protein ZO-2 isoform 5	Q9UDY2	http://www.phosphosite.org/proteinAction.do?id=3266&showAllSites=true	134	GRSILKPS*TPIPPQE, EGEEVGES*SEEQDNA			SILKPS*TPIPPQEGEEVGES*SEEQDNAPK	3	1084.81			16339																		4.309						0.499						0.0217
531	529	Adaptor/scaffold	TJP2	ZO2	§1053, §1068	tight junction protein ZO-2 isoform 5	Q9UDY2	http://www.phosphosite.org/proteinAction.do?id=3266&showAllSites=true	134	GRSILKPS*TPIPPQE, GEEVGESS*EEQDNAP			SILKPS*TPIPPQEGEEVGESS*EEQDNAPK	3	1084.81	16011	15676		15982	17958	17572	16011	15767	15691	15593	17353	17368	51.2088	51.4637	51.523	51.5205	51.4633	51.5238	4.978	5.363		3.991	4.043	4.527	0.6569	0.9846		1.5316	2.1728	1.1353	0.0035	0.0101		0.004
532	530	Adaptor/scaffold	TJP2	ZO2	§1053, §1068	tight junction protein ZO-2 isoform 5	Q9UDY2	http://www.phosphosite.org/proteinAction.do?id=3266&showAllSites=true	134	GRSILKPS*TPIPPQE, GEEVGESS*EEQDNAP			SILKPS*TPIPPQEGEEVGESS*EEQDNAPK	3	1084.81	16210	15877		15573	17280	17318	16011	15767	15691	15593	17353	17368	51.2088	51.4637	51.523	51.5205	51.4633	51.5238	4.059	5.28		4.489	4.936	4.092	0.3978	0.6996		1.1028	0.7774	0.7133	0.018	0.0035		0.01
533	531	Adaptor/scaffold	TJP2	ZO2	§1053, §1068	tight junction protein ZO-2 isoform 5	Q9UDY2	http://www.phosphosite.org/proteinAction.do?id=3266&showAllSites=true	134	GRSILKPS*TPIPPQE, GEEVGESS*EEQDNAP			SILKPS*TPIPPQEGEEVGESS*EEQDNAPK	3	1084.81	16460	16344		16339			16011	15767	15691	15593	17353	17368	51.2088	51.4637	51.523	51.5205	51.4633	51.5238	4.204	3.996		3.77			0.4661	1.1925		2.3487			0.0285	0.0192		0.0075
534	532	Adaptor/scaffold	TJP2	ZO2	§1053, §1068	tight junction protein ZO-2 isoform 5	Q9UDY2	http://www.phosphosite.org/proteinAction.do?id=3266&showAllSites=true	134	GRSILKPS*TPIPPQE, GEEVGESS*EEQDNAP			SILKPS*TPIPPQEGEEVGESS*EEQDNAPK	3	1084.81		16562					16011	15767	15691	15593	17353	17368	51.2088	51.4637	51.523	51.5205	51.4633	51.5238		4.599						2.0182						0.0014
535	533	Adaptor/scaffold	TJP2	ZO2	§1054	tight junction protein ZO-2 isoform 5	Q9UDY2	http://www.phosphosite.org/proteinAction.do?id=3266&showAllSites=true	134	RSILKPST*PIPPQEG			SILKPST*PIPPQEGEEVGESSEEQDNAPK	3	1058.16	15576	15265	14973	15091	16566	16636	15788	15116	15019	14985	16618	16675	49.4695	49.7593	49.6582	49.8277	49.6623	49.8205	3.702	3.6	4.113	4.047	4.257	4.478	0.6859	0.8683	0.496	0.7803	0.552	0.4394	0.0432	0.0299	0.0728	0.0173
536	534	Adaptor/scaffold	TJP2	ZO2	§1054	tight junction protein ZO-2 isoform 5	Q9UDY2	http://www.phosphosite.org/proteinAction.do?id=3266&showAllSites=true	134	RSILKPST*PIPPQEG			SILKPST*PIPPQEGEEVGESSEEQDNAPK	3	1058.16	15348	15690	14963	14897	16788	16625	15788	15116	15019	14985	16618	16675	49.4695	49.7593	49.6582	49.8277	49.6623	49.8205	3.958	4.145	3.878	3.955	4.021	4.106	0.6888	0.7911	0.3518	0.8155	0.5444	0.4182	0.0186	0.004	0.0896	0.0056
537	535	Adaptor/scaffold	TJP2	ZO2	§1054	tight junction protein ZO-2 isoform 5	Q9UDY2	http://www.phosphosite.org/proteinAction.do?id=3266&showAllSites=true	134	RSILKPST*PIPPQEG			SILKPST*PIPPQEGEEVGESSEEQDNAPK	3	1058.16	15788		15252	15416	17073	16956	15788	15116	15019	14985	16618	16675	49.4695	49.7593	49.6582	49.8277	49.6623	49.8205	3.286		4.42	3.921	3.593	4.435	0.9357		0.4269	1.1901	1.6831	0.6262	0.0274		0.0155	0.0027
538	536	Adaptor/scaffold	TJP2	ZO2	§1054	tight junction protein ZO-2 isoform 5	Q9UDY2	http://www.phosphosite.org/proteinAction.do?id=3266&showAllSites=true	134	RSILKPST*PIPPQEG			SILKPST*PIPPQEGEEVGESSEEQDNAPK	3	1058.16	16019		15443	15665	17183	17262	15788	15116	15019	14985	16618	16675	49.4695	49.7593	49.6582	49.8277	49.6623	49.8205	3.583		3.268	3.447	4.638	4.278	0.6751		0.622	0.8622	0.3137	1.9391	0.0162		0.0395	0.0056
539	537	Adaptor/scaffold	TJP2	ZO2	§1054	tight junction protein ZO-2 isoform 5	Q9UDY2	http://www.phosphosite.org/proteinAction.do?id=3266&showAllSites=true	134	RSILKPST*PIPPQEG			SILKPST*PIPPQEGEEVGESSEEQDNAPK	3	1058.16	16234		15634				15788	15116	15019	14985	16618	16675	49.4695	49.7593	49.6582	49.8277	49.6623	49.8205	3.579		5.085				1.0935		-0.2586				0.0101		0.0118
540	538	Adaptor/scaffold	TJP2	ZO2	§1054	tight junction protein ZO-2 isoform 5	Q9UDY2	http://www.phosphosite.org/proteinAction.do?id=3266&showAllSites=true	134	RSILKPST*PIPPQEG			SILKPST*PIPPQEGEEVGESSEEQDNAPK	3	1058.16	16277		15833				15788	15116	15019	14985	16618	16675	49.4695	49.7593	49.6582	49.8277	49.6623	49.8205	4.508		3.874				0.5362		1.7708				0.0232		0.062
541	539	Adaptor/scaffold	TJP2	ZO2	§1054	tight junction protein ZO-2 isoform 5	Q9UDY2	http://www.phosphosite.org/proteinAction.do?id=3266&showAllSites=true	134	RSILKPST*PIPPQEG			SILKPST*PIPPQEGEEVGESSEEQDNAPK	3	1058.16	16645						15788	15116	15019	14985	16618	16675	49.4695	49.7593	49.6582	49.8277	49.6623	49.8205	3.628						1.7485						0.0386
542	540	Adaptor/scaffold	TJP2	ZO2	§1054	tight junction protein ZO-2 isoform 5	Q9UDY2	http://www.phosphosite.org/proteinAction.do?id=3266&showAllSites=true	134	RSILKPST*PIPPQEG			SILKPST*PIPPQEGEEVGESSEEQDNAPK	3	1058.16	16516						15788	15116	15019	14985	16618	16675	49.4695	49.7593	49.6582	49.8277	49.6623	49.8205	3.261						0.2863						0.0111
543	541	Adaptor/scaffold	TJP2	ZO2	§1054, §1067	tight junction protein ZO-2 isoform 5	Q9UDY2	http://www.phosphosite.org/proteinAction.do?id=3266&showAllSites=true	134	RSILKPST*PIPPQEG, EGEEVGES*SEEQDNA			SILKPST*PIPPQEGEEVGES*SEEQDNAPK	3	1084.81	16876	16606	15862		17513														3.868	4.251	4.206		4.005		1.5756	1.7597	0.6635		0.8379		0.0231	0.0148	0.0038
544	542	Adaptor/scaffold	TJP2	ZO2	§1054, §1067	tight junction protein ZO-2 isoform 5	Q9UDY2	http://www.phosphosite.org/proteinAction.do?id=3266&showAllSites=true	134	RSILKPST*PIPPQEG, EGEEVGES*SEEQDNA			SILKPST*PIPPQEGEEVGES*SEEQDNAPK	3	1084.81			16373																		3.742						0.7516						0.0109
545	543	Adaptor/scaffold	TJP2	ZO2	§1054, §1067, §1068	tight junction protein ZO-2 isoform 5	Q9UDY2	http://www.phosphosite.org/proteinAction.do?id=3266&showAllSites=true	134	RSILKPST*PIPPQEG, EGEEVGES*SEEQDNA, GEEVGESS*EEQDNAP			SILKPST*PIPPQEGEEVGES*S*EEQDNAPK	3	1111.47	17191	16935	16750	16799	18526	18625	17687	16943	16741	16661	18571	18523	54.3627	54.5172	54.427	54.4955	54.494	54.4072	4.453	4.735	3.557	3.664	3.977	3.407	0.599	0.5243	1.0215	2.7379	1.3205	2.3085	0.0924	0.055	0.029	0.1352
546	544	Adaptor/scaffold	TJP2	ZO2	§1054, §1067, §1068	tight junction protein ZO-2 isoform 5	Q9UDY2	http://www.phosphosite.org/proteinAction.do?id=3266&showAllSites=true	134	RSILKPST*PIPPQEG, EGEEVGES*SEEQDNA, GEEVGESS*EEQDNAP			SILKPST*PIPPQEGEEVGES*S*EEQDNAPK	3	1111.47	17393	17149	16643	16882		18643	17687	16943	16741	16661	18571	18523	54.3627	54.5172	54.427	54.4955	54.494	54.4072	3.876	4.103	3.985	4.695		4.334	0.3174	2.3167	0.8232	1.9779		2.4149	0.0754	0.018	0.036	0.0641
547	545	Adaptor/scaffold	TJP2	ZO2	§1054, §1067, §1068	tight junction protein ZO-2 isoform 5	Q9UDY2	http://www.phosphosite.org/proteinAction.do?id=3266&showAllSites=true	134	RSILKPST*PIPPQEG, EGEEVGES*SEEQDNA, GEEVGESS*EEQDNAP			SILKPST*PIPPQEGEEVGES*S*EEQDNAPK	3	1111.47	17148	17314	16861	16618			17687	16943	16741	16661	18571	18523	54.3627	54.5172	54.427	54.4955	54.494	54.4072	4.863	3.359	4.26	3.352			1.2197	2.6012	1.3948	0.996			0.0667	0.048	0.0825	0.0196
548	546	Adaptor/scaffold	TJP2	ZO2	§1054, §1067, §1068	tight junction protein ZO-2 isoform 5	Q9UDY2	http://www.phosphosite.org/proteinAction.do?id=3266&showAllSites=true	134	RSILKPST*PIPPQEG, EGEEVGES*SEEQDNA, GEEVGESS*EEQDNAP			SILKPST*PIPPQEGEEVGES*S*EEQDNAPK	3	1111.47	17687	17590	16926	16823			17687	16943	16741	16661	18571	18523	54.3627	54.5172	54.427	54.4955	54.494	54.4072	3.964	4.049	3.54	3.884			1.2687	3.5964	1.0044	2.2003			0.074	0.0458	0.0895	0.1689
549	547	Adaptor/scaffold	TJP2	ZO2	§1054, §1067, §1068	tight junction protein ZO-2 isoform 5	Q9UDY2	http://www.phosphosite.org/proteinAction.do?id=3266&showAllSites=true	134	RSILKPST*PIPPQEG, EGEEVGES*SEEQDNA, GEEVGESS*EEQDNAP			SILKPST*PIPPQEGEEVGES*S*EEQDNAPK	3	1111.47	18052		17195	17036			17687	16943	16741	16661	18571	18523	54.3627	54.5172	54.427	54.4955	54.494	54.4072	3.031		2.876	4.205			1.9755		1.1157	-0.1314			0.1031		0.1308	0.0887
550	548	Adaptor/scaffold	TJP2	ZO2	§1054, §1067, §1068	tight junction protein ZO-2 isoform 5	Q9UDY2	http://www.phosphosite.org/proteinAction.do?id=3266&showAllSites=true	134	RSILKPST*PIPPQEG, EGEEVGES*SEEQDNA, GEEVGESS*EEQDNAP			SILKPST*PIPPQEGEEVGES*S*EEQDNAPK	3	1111.47				17072			17687	16943	16741	16661	18571	18523	54.3627	54.5172	54.427	54.4955	54.494	54.4072				4.122						1.4059						0.1132
551	549	Adaptor/scaffold	TJP2	ZO2	§1054, §1068	tight junction protein ZO-2 isoform 5	Q9UDY2	http://www.phosphosite.org/proteinAction.do?id=3266&showAllSites=true	134	RSILKPST*PIPPQEG, GEEVGESS*EEQDNAP			SILKPST*PIPPQEGEEVGESS*EEQDNAPK	3	1084.81				15790																		4.78						0.9347						0.0012
552	550	Adaptor/scaffold	TJP2; TJP2	ZO2; ZO2 iso2	§170, §174; §170, §174	tight junction protein ZO-2 isoform 5	Q9UDY2; Q9UDY2-2	http://www.phosphosite.org/proteinAction.do?id=3266&showAllSites=true	134; 118	SHGGRSRS*WEDSPER, RSRSWEDS*PERGRPH; SHGGRSRS*WEDSPER, RSRSWEDS*PERGRPH			SRS*WEDS*PER	2	704.75		6584					7010	6584	7104	7115	7719	7803	27.3407	27.28	27.7618	27.8353	27.8103	27.9615		2.868						0.7739						0.2146
553	551	Adaptor/scaffold	TJP2; TJP2	ZO2; ZO2 iso2	§455; §455	tight junction protein ZO-2 isoform 5	Q9UDY2; Q9UDY2-2	http://www.phosphosite.org/proteinAction.do?id=3266&showAllSites=true	134; 118	RLSRMGAT*PTPFKST; RLSRMGAT*PTPFKST			MGAT*PTPFK	2	515.227					12832																		1.661						-0.1704
554	552	Adaptor/scaffold	TNS3	tensin 3	§332, §354	tensin-3	Q68CZ2	http://www.phosphosite.org/proteinAction.do?id=4034&showAllSites=true	155	DPLIRWDS*YENLSAD, GPVDGSLY*AKVRKKS			WDS*YENLSADGEVLHTQGPVDGSLY*AK	3	1037.77	24216	23873			25741	25722	24247	23873	23242		26509	25747	72.1758	72.4297	72.3875		74.3295	72.4905	3.93	3.884			3.663	3.455	1.4336	0.029			2.0099	1.1344	0.0453	0.0564
555	553	Adaptor/scaffold	TNS3	tensin 3	§332, §354	tensin-3	Q68CZ2	http://www.phosphosite.org/proteinAction.do?id=4034&showAllSites=true	155	DPLIRWDS*YENLSAD, GPVDGSLY*AKVRKKS			WDS*YENLSADGEVLHTQGPVDGSLY*AK	3	1037.77						25777	24247	23873	23242		26509	25747	72.1758	72.4297	72.3875		74.3295	72.4905						3.018						-0.3314
556	554	Adaptor/scaffold	TNS3	tensin 3	§333, §354	tensin-3	Q68CZ2	http://www.phosphosite.org/proteinAction.do?id=4034&showAllSites=true	155	PLIRWDSY*ENLSADG, GPVDGSLY*AKVRKKS			WDSY*ENLSADGEVLHTQGPVDGSLY*AK	3	1037.77					25787																		2.694						2.0099
557	555	Adaptor/scaffold	TNS3	tensin 3	843, 850	tensin-3	Q68CZ2	http://www.phosphosite.org/proteinAction.do?id=4034&showAllSites=true	155	SSKESMCS*TPAFPVS, STPAFPVS*PETPYVK			ESMCS*TPAFPVS*PETPYVK	2	1143.96					24313	24156	22757	22422			24313	24235	68.3485	68.6308			68.6523	68.6607					3.653	3.376					0.9627	0.7695
558	556	Adaptor/scaffold	TNS3	tensin 3	843, 850	tensin-3	Q68CZ2	http://www.phosphosite.org/proteinAction.do?id=4034&showAllSites=true	155	SSKESMCS*TPAFPVS, STPAFPVS*PETPYVK			ESMCS*TPAFPVS*PETPYVK	3	762.975						24278																		3.075						0.6832
559	557	Adaptor/scaffold	TNS3	tensin 3	843, 850	tensin-3	Q68CZ2	http://www.phosphosite.org/proteinAction.do?id=4034&showAllSites=true	155	SSKESMCS*TPAFPVS, STPAFPVS*PETPYVK			ESM#CS*TPAFPVS*PETPYVK	2	1151.96	21076																		3.502						1.5302						0.0271
560	558	Adaptor/scaffold	TNS3	tensin 3	843, 850	tensin-3	Q68CZ2	http://www.phosphosite.org/proteinAction.do?id=4034&showAllSites=true	155	SSKESMCS*TPAFPVS, STPAFPVS*PETPYVK			ESM#CS*TPAFPVS*PETPYVK	3	768.307	21205				22458	22682	21224	20912	20386	20372	22666	22682	64.3868	64.72	64.4307	64.751	64.6462	64.64	3.617				2.701	3.075	0.4766				0.4884	0.579	0
561	559	Adaptor/scaffold	TNS3	tensin 3	843, 850	tensin-3	Q68CZ2	http://www.phosphosite.org/proteinAction.do?id=4034&showAllSites=true	155	SSKESMCS*TPAFPVS, STPAFPVS*PETPYVK			ESM#CS*TPAFPVS*PETPYVK	3	768.307					22880	22472	21224	20912	20386	20372	22666	22682	64.3868	64.72	64.4307	64.751	64.6462	64.64					3.728	2.475					0.6498	0.4858
562	560	Adaptor/scaffold	TNS3	tensin 3	843, 850	tensin-3	Q68CZ2	http://www.phosphosite.org/proteinAction.do?id=4034&showAllSites=true	155	SSKESMCS*TPAFPVS, STPAFPVS*PETPYVK			ESM#CS*TPAFPVS*PETPYVK	3	768.307						23106	21224	20912	20386	20372	22666	22682	64.3868	64.72	64.4307	64.751	64.6462	64.64						2.852						1.1839
563	561	Adaptor/scaffold	TNS3	tensin 3	844, 850	tensin-3	Q68CZ2	http://www.phosphosite.org/proteinAction.do?id=4034&showAllSites=true	155	SKESMCST*PAFPVSP, STPAFPVS*PETPYVK			ESMCST*PAFPVS*PETPYVK	2	1143.96					24111																		2.873						1.0909
564	562	Adaptor/scaffold	TNS3	tensin 3	844, 850	tensin-3	Q68CZ2	http://www.phosphosite.org/proteinAction.do?id=4034&showAllSites=true	155	SKESMCST*PAFPVSP, STPAFPVS*PETPYVK			ESMCST*PAFPVS*PETPYVK	3	762.975					24263		22736	22422	21898	21842	24263	24235	68.2928	68.6308	68.6415	68.8457	68.602	68.6607					2.49						0.7594
565	563	Adaptor/scaffold	TNS3	tensin 3	844, 850	tensin-3	Q68CZ2	http://www.phosphosite.org/proteinAction.do?id=4034&showAllSites=true	155	SKESMCST*PAFPVSP, STPAFPVS*PETPYVK			ESM#CST*PAFPVS*PETPYVK	2	1151.96	21172	20844			22668	22683	21224	20870		20393	22668	22639	64.3868	64.6105		64.8078	64.6462	64.64	4.057	3.892			3.985	4.42	0.5112	-0.3002			0.7809	0.6445	0.0536	0.0251
566	564	Adaptor/scaffold	TNS3	tensin 3	844, 850	tensin-3	Q68CZ2	http://www.phosphosite.org/proteinAction.do?id=4034&showAllSites=true	155	SKESMCST*PAFPVSP, STPAFPVS*PETPYVK			ESM#CST*PAFPVS*PETPYVK	2	1151.96					22475	22490	21224	20870		20393	22668	22639	64.3868	64.6105		64.8078	64.6462	64.64					4.199	3.828					1.1177	0.406
567	565	Adaptor/scaffold	TNS3	tensin 3	844, 850	tensin-3	Q68CZ2	http://www.phosphosite.org/proteinAction.do?id=4034&showAllSites=true	155	SKESMCST*PAFPVSP, STPAFPVS*PETPYVK			ESM#CST*PAFPVS*PETPYVK	3	768.307		20831			22667	22895														3.037			2.918	3.814		0.7944			0.5858	0.7014		0.001
568	566	Adaptor/scaffold	TNS3	tensin 3	844, 850	tensin-3	Q68CZ2	http://www.phosphosite.org/proteinAction.do?id=4034&showAllSites=true	155	SKESMCST*PAFPVSP, STPAFPVS*PETPYVK			ESM#CST*PAFPVS*PETPYVK	3	768.307		21042																		2.36						0.9557						0.0458
569	567	Adaptor/scaffold	TNS3	tensin 3	850	tensin-3	Q68CZ2	http://www.phosphosite.org/proteinAction.do?id=4034&showAllSites=true	155	STPAFPVS*PETPYVK			CSTPAFPVS*PETPYVK	2	930.418	20718				22030	22236	20699		19933	19916	22243	22114	63.0867		63.2347	63.5207	63.2502	63.35	3.474				3.238	3.331	0.3974				0.7559	1.0314	0.0638
570	568	Adaptor/scaffold	TNS3	tensin 3	850	tensin-3	Q68CZ2	http://www.phosphosite.org/proteinAction.do?id=4034&showAllSites=true	155	STPAFPVS*PETPYVK			CSTPAFPVS*PETPYVK	2	930.418					22243	22022	20699		19933	19916	22243	22114	63.0867		63.2347	63.5207	63.2502	63.35					3.155	3.562					1.3012	1.4032
571	569	Adaptor/scaffold	TNS3	tensin 3	850	tensin-3	Q68CZ2	http://www.phosphosite.org/proteinAction.do?id=4034&showAllSites=true	155	STPAFPVS*PETPYVK			ESMCSTPAFPVS*PETPYVK	2	1103.98	21967	21655	21161	21135	23550	23586	22127	21729	21205	21212	23347	23521	66.723	66.8385	66.7078	67.0823	66.7378	66.8567	3.315	3.064	3.454	3.228	3.944	4.186	1.243	0.433	1.4773	1.3039	0.7241	0.6482	0.128	0.125	0.1277	0.1825
572	570	Adaptor/scaffold	TNS3	tensin 3	850	tensin-3	Q68CZ2	http://www.phosphosite.org/proteinAction.do?id=4034&showAllSites=true	155	STPAFPVS*PETPYVK			ESMCSTPAFPVS*PETPYVK	2	1103.98	22175	21862			23347	23387	22127	21729	21205	21212	23347	23521	66.723	66.8385	66.7078	67.0823	66.7378	66.8567	2.724	3.3			3.443	3.68	0.9599	0.6946			0.4531	0.494	0.0987	0.0703
573	571	Adaptor/scaffold	TNS3	tensin 3	850	tensin-3	Q68CZ2	http://www.phosphosite.org/proteinAction.do?id=4034&showAllSites=true	155	STPAFPVS*PETPYVK			ESMCSTPAFPVS*PETPYVK	3	736.319	22107	21751			23423	23459	22064	21750	21205	21170	23527	23459	66.5617	66.8913	66.7078	66.9658	66.789	66.9055	3.088	2.86			2.899	3.516	-0.935	0.2349			0.4626	0.5995	0.1049	0.1341
574	572	Adaptor/scaffold	TNS3	tensin 3	850	tensin-3	Q68CZ2	http://www.phosphosite.org/proteinAction.do?id=4034&showAllSites=true	155	STPAFPVS*PETPYVK			ESM#CSTPAFPVS*PETPYVK	2	1111.97	20554	20284	19852	19647	21911	21905	20573	20240	19807	19727	21952	21905	62.768	63.0298	62.8867	63.0128	62.8907	62.8353	4.191	4.445	4.655	3.913	4.712	4.399	0.6658	0.8179	0.731	1.2386	0.7215	0.6642	0.156	0.1977	0.1703	0.0887
575	573	Adaptor/scaffold	TNS3	tensin 3	850	tensin-3	Q68CZ2	http://www.phosphosite.org/proteinAction.do?id=4034&showAllSites=true	155	STPAFPVS*PETPYVK			ESM#CSTPAFPVS*PETPYVK	2	1111.97	20353	20079	19673	19840	22126	22119	20573	20240	19807	19727	21952	21905	62.768	63.0298	62.8867	63.0128	62.8907	62.8353	3.949	4.339	4.491	4.114	3.86	4.274	0.4243	0.8506	0.7822	0.8816	0.7103	0.7411	0.0641	0.1112	0.1402	0.1236
576	574	Adaptor/scaffold	TNS3	tensin 3	850	tensin-3	Q68CZ2	http://www.phosphosite.org/proteinAction.do?id=4034&showAllSites=true	155	STPAFPVS*PETPYVK			ESM#CSTPAFPVS*PETPYVK	2	1111.97		20553	19655		22347	22814	20573	20240	19807	19727	21952	21905	62.768	63.0298	62.8867	63.0128	62.8907	62.8353		3.635	3.746		3.177	3.605		1.5711	0.962		1.6241	0.4518		0.1088	0.1415
577	575	Adaptor/scaffold	TNS3	tensin 3	850	tensin-3	Q68CZ2	http://www.phosphosite.org/proteinAction.do?id=4034&showAllSites=true	155	STPAFPVS*PETPYVK			ESM#CSTPAFPVS*PETPYVK	2	1111.97		21141			21720	22381	20573	20240	19807	19727	21952	21905	62.768	63.0298	62.8867	63.0128	62.8907	62.8353		3.38			3.707	3.735		0.8832			0.9306	0.6839		0.1506
578	576	Adaptor/scaffold	TNS3	tensin 3	850	tensin-3	Q68CZ2	http://www.phosphosite.org/proteinAction.do?id=4034&showAllSites=true	155	STPAFPVS*PETPYVK			ESM#CSTPAFPVS*PETPYVK	2	1111.97					22304	22616	20573	20240	19807	19727	21952	21905	62.768	63.0298	62.8867	63.0128	62.8907	62.8353					4.114	3.949					0.3436	0.7649
579	577	Adaptor/scaffold	TNS3	tensin 3	850	tensin-3	Q68CZ2	http://www.phosphosite.org/proteinAction.do?id=4034&showAllSites=true	155	STPAFPVS*PETPYVK			ESM#CSTPAFPVS*PETPYVK	2	1111.97					22623	23120	20573	20240	19807	19727	21952	21905	62.768	63.0298	62.8867	63.0128	62.8907	62.8353					3.63	3.463					1.1486	1.7776
580	578	Adaptor/scaffold	TNS3	tensin 3	850	tensin-3	Q68CZ2	http://www.phosphosite.org/proteinAction.do?id=4034&showAllSites=true	155	STPAFPVS*PETPYVK			ESM#CSTPAFPVS*PETPYVK	2	1111.97					22832	21711	20573	20240	19807	19727	21952	21905	62.768	63.0298	62.8867	63.0128	62.8907	62.8353					3.526	3.555					0.4318	0.6113
581	579	Adaptor/scaffold	TNS3	tensin 3	850	tensin-3	Q68CZ2	http://www.phosphosite.org/proteinAction.do?id=4034&showAllSites=true	155	STPAFPVS*PETPYVK			ESM#CSTPAFPVS*PETPYVK	2	1111.97					23208		20573	20240	19807	19727	21952	21905	62.768	63.0298	62.8867	63.0128	62.8907	62.8353					3.743						1.8545
582	580	Adaptor/scaffold	TNS3	tensin 3	850	tensin-3	Q68CZ2	http://www.phosphosite.org/proteinAction.do?id=4034&showAllSites=true	155	STPAFPVS*PETPYVK			ESM#CSTPAFPVS*PETPYVK	3	741.651	20511	20262	19767	19792	21890	21884	20573	20240	19786	19727	21952	22094	62.768	63.0298	62.8278	63.0128	62.8907	62.885	3.247	2.874	3.403	3.237	3.461	3.679	0.6065	0.3501	0.4241	0.6216	0.5949	0.5199	0.2511	0.1363	0.1709	0.1138
583	581	Adaptor/scaffold	TNS3	tensin 3	850	tensin-3	Q68CZ2	http://www.phosphosite.org/proteinAction.do?id=4034&showAllSites=true	155	STPAFPVS*PETPYVK			ESM#CSTPAFPVS*PETPYVK	3	741.651	20723	20053	19965	19604	22100	22094	20573	20240	19786	19727	21952	22094	62.768	63.0298	62.8278	63.0128	62.8907	62.885	3.286	2.647	2.444	3.556	3.032	4.439	0.4498	0.6087	0.3027	0.7642	0.3008	0.3091	0.0455	0.1525	0.0441	0.1755
584	582	Adaptor/scaffold	TNS3	tensin 3	850	tensin-3	Q68CZ2	http://www.phosphosite.org/proteinAction.do?id=4034&showAllSites=true	155	STPAFPVS*PETPYVK			ESM#CSTPAFPVS*PETPYVK	3	741.651	21335	20984			22942	22956	20573	20240	19786	19727	21952	22094	62.768	63.0298	62.8278	63.0128	62.8907	62.885	3.03	3.051			3.46	3.001	1.1499	1.1914			0.6995	0.567	0.1165	0.0926
585	583	Adaptor/scaffold	TNS3	tensin 3	850	tensin-3	Q68CZ2	http://www.phosphosite.org/proteinAction.do?id=4034&showAllSites=true	155	STPAFPVS*PETPYVK			ESM#CSTPAFPVS*PETPYVK	3	741.651	21592	21190			22311	22328	20573	20240	19786	19727	21952	22094	62.768	63.0298	62.8278	63.0128	62.8907	62.885	2.561	3.051			3.035	2.581	0.7486	1.4272			0.3929	0.4766	0.1474	0.1018
586	584	Adaptor/scaffold	TNS3	tensin 3	850	tensin-3	Q68CZ2	http://www.phosphosite.org/proteinAction.do?id=4034&showAllSites=true	155	STPAFPVS*PETPYVK			ESM#CSTPAFPVS*PETPYVK	3	741.651					21682	23171	20573	20240	19786	19727	21952	22094	62.768	63.0298	62.8278	63.0128	62.8907	62.885					3.224	2.411					0.5402	0.8281
587	585	Adaptor/scaffold	TNS3	tensin 3	850	tensin-3	Q68CZ2	http://www.phosphosite.org/proteinAction.do?id=4034&showAllSites=true	155	STPAFPVS*PETPYVK			ESM#CSTPAFPVS*PETPYVK	3	741.651					22734	21676	20573	20240	19786	19727	21952	22094	62.768	63.0298	62.8278	63.0128	62.8907	62.885					3.136	2.428					0.7918	0.4264
588	586	Adaptor/scaffold	TNS3	tensin 3	850	tensin-3	Q68CZ2	http://www.phosphosite.org/proteinAction.do?id=4034&showAllSites=true	155	STPAFPVS*PETPYVK			ESM#CSTPAFPVS*PETPYVK	3	741.651					23154		20573	20240	19786	19727	21952	22094	62.768	63.0298	62.8278	63.0128	62.8907	62.885					2.888						0.5966
589	587	Adaptor/scaffold	TNS3	tensin 3	850	tensin-3	Q68CZ2	http://www.phosphosite.org/proteinAction.do?id=4034&showAllSites=true	155	STPAFPVS*PETPYVK			PVS*PETPYVK	2	598.784						23495	21434	21813			23380	23495	64.9377	67.0525			66.4227	66.7502						1.959						-0.1755
590	588	Adaptor/scaffold	TNS3	tensin 3	850	tensin-3	Q68CZ2	http://www.phosphosite.org/proteinAction.do?id=4034&showAllSites=true	155	STPAFPVS*PETPYVK			STPAFPVS*PETPYVK	2	850.403	20478	20090			21933	21742	20468	20177	19786	19727	21847	21742	62.4967	62.8705	62.8278	63.0128	62.6288	62.885	2.622	2.202			3.196	2.183	1.2249	0.6038			0.49	0.408	0.0847	0.0073
591	589	Adaptor/scaffold	TNS3	tensin 3	850	tensin-3	Q68CZ2	http://www.phosphosite.org/proteinAction.do?id=4034&showAllSites=true	155	STPAFPVS*PETPYVK			STPAFPVS*PETPYVK	2	850.403		20256			21739	22020	20468	20177	19786	19727	21847	21742	62.4967	62.8705	62.8278	63.0128	62.6288	62.885		2.316			3.32	3.139		1.1481			0.5203	0.9016		0.0084
592	590	Adaptor/scaffold	TNS3	tensin 3	850, §855	tensin-3	Q68CZ2	http://www.phosphosite.org/proteinAction.do?id=4034&showAllSites=true	155	STPAFPVS*PETPYVK, PVSPETPY*VKTALRH			ESM#CSTPAFPVS*PETPY*VK	2	1151.96	19853	19539			21151	21188													3.925	3.574			3.851	4.026	1.6493	2.4697			1.0382	0.5455	0.028	0.0504
593	591	Adaptor/scaffold	TNS3	tensin 3	853	tensin-3	Q68CZ2	http://www.phosphosite.org/proteinAction.do?id=4034&showAllSites=true	155	AFPVSPET*PYVKTAL			CSTPAFPVSPET*PYVK	2	930.418		20359																		2.96						-2.1736						0.0094
594	592	Adaptor/scaffold	TNS3	tensin 3	853	tensin-3	Q68CZ2	http://www.phosphosite.org/proteinAction.do?id=4034&showAllSites=true	155	AFPVSPET*PYVKTAL			ESM#CSTPAFPVSPET*PYVK	3	741.651						22747																		3.172						0.7306
595	593	Adaptor/scaffold	TNS3	tensin 3	§855	tensin-3	Q68CZ2	http://www.phosphosite.org/proteinAction.do?id=4034&showAllSites=true	155	PVSPETPY*VKTALRH			ESM#CSTPAFPVSPETPY*VK	2	1111.97	19396																		3.77						-0.0175						0.1737
596	594	Adaptor/scaffold	TNS3	tensin 3	§855	tensin-3	Q68CZ2	http://www.phosphosite.org/proteinAction.do?id=4034&showAllSites=true	155	PVSPETPY*VKTALRH			ESM#CSTPAFPVSPETPY*VK	2	1111.97	19406																		3.575						1.4311						0.1871
597	595	Adaptor/scaffold	TNS3	tensin 3	§855	tensin-3	Q68CZ2	http://www.phosphosite.org/proteinAction.do?id=4034&showAllSites=true	155	PVSPETPY*VKTALRH			ESM#CSTPAFPVSPETPY*VK	3	741.651	19338																		3.505						0.7175						0.0122
598	596	Adaptor/scaffold	TNS3	tensin 3	917	tensin-3	Q68CZ2	http://www.phosphosite.org/proteinAction.do?id=4034&showAllSites=true	155	LRADASST*PSFQQAF			ADASST*PSFQQAFASSCTISSNGPGQR	3	947.071	21047					22533	21047	20639	20239	20120	22435	22534	63.754	64.0268	64.038	64.0665	64.0633	64.3737	3.495					3.847	1.3377					2.2725	0.0046
599	597	Adaptor/scaffold	TNS3	tensin 3	919	tensin-3	Q68CZ2	http://www.phosphosite.org/proteinAction.do?id=4034&showAllSites=true	155	ADASSTPS*FQQAFAS			ADASSTPS*FQQAFASSCTISSNGPGQR	3	947.071				20158																		4.672						2.066						0.0111
600	598	Adaptor/scaffold	WAC	WAC	§456	WW domain-containing adapter protein with coiled-coil isoform 1	Q9BTA9	http://www.phosphosite.org/proteinAction.do?id=8808&showAllSites=true	71	SYVSPRIS*TPQTNTV			IS*TPQTNTVPIKPL	2	794.921				17981			18620	18287	17938	17981	19915		57.7582	58.0303	57.7517	58.0887	57.845					2.479						-0.0474						0.0492
601	599	Adaptor/scaffold	WAC	WAC	§456	WW domain-containing adapter protein with coiled-coil isoform 1	Q9BTA9	http://www.phosphosite.org/proteinAction.do?id=8808&showAllSites=true	71	SYVSPRIS*TPQTNTV			IS*TPQTNTVPIKPLISTPPVSSQPK	3	904.152		19722	19228		21377															3.676	3.793		3.389			0.9983	0.551		2.7491			0.0187	0.0022
602	600	Adaptor/scaffold	WAC	WAC	§456	WW domain-containing adapter protein with coiled-coil isoform 1	Q9BTA9	http://www.phosphosite.org/proteinAction.do?id=8808&showAllSites=true	71	SYVSPRIS*TPQTNTV			IS*TPQTNTVPIKPLISTPPVSSQPK	3	904.152		19708																		2.511						0.9709						0.0134
603	601	Adaptor/scaffold	WAC	WAC	§456, §471	WW domain-containing adapter protein with coiled-coil isoform 1	Q9BTA9	http://www.phosphosite.org/proteinAction.do?id=8808&showAllSites=true	71	SYVSPRIS*TPQTNTV, PIKPLIST*PPVSSQP			IS*TPQTNTVPIKPLIST*PPVSSQPK	3	930.808				20250																		3.712						1.2186						0.0038
604	602	Adaptor/scaffold	WAC	WAC	§456, §476	WW domain-containing adapter protein with coiled-coil isoform 1	Q9BTA9	http://www.phosphosite.org/proteinAction.do?id=8808&showAllSites=true	71	SYVSPRIS*TPQTNTV, ISTPPVSS*QPKVSTP			IS*TPQTNTVPIKPLISTPPVSS*QPK	3	930.808				20450																		3.197						1.0067						0.0085
605	603	Adaptor/scaffold	WAC	WAC	§457	WW domain-containing adapter protein with coiled-coil isoform 1	Q9BTA9	http://www.phosphosite.org/proteinAction.do?id=8808&showAllSites=true	71	YVSPRIST*PQTNTVP			IST*PQTNTVPIKPLISTPPVSSQPK	3	904.152				19233																		3.204						1.1051						0.01
606	604	Adaptor/scaffold	WAC	WAC	§457, §471	WW domain-containing adapter protein with coiled-coil isoform 1	Q9BTA9	http://www.phosphosite.org/proteinAction.do?id=8808&showAllSites=true	71	YVSPRIST*PQTNTVP, PIKPLIST*PPVSSQP			IST*PQTNTVPIKPLIST*PPVSSQPK	3	930.808	21101	20798					21161	20798	20323	20372	22540	22492	64.2267	64.72	64.2547	64.751	64.3198	64.2703	4.548	3.597					0.6518	0.7759					0.0239	0.0219
607	605	Adaptor/scaffold	WAC	WAC	§457, 475	WW domain-containing adapter protein with coiled-coil isoform 1	Q9BTA9	http://www.phosphosite.org/proteinAction.do?id=8808&showAllSites=true	71	YVSPRIST*PQTNTVP, LISTPPVS*SQPKVST			IST*PQTNTVPIKPLISTPPVS*SQPK	3	930.808			20413																		3.474						0.6433						0.0123
608	606	Adaptor/scaffold	WAC	WAC	470	WW domain-containing adapter protein with coiled-coil isoform 1	Q9BTA9	http://www.phosphosite.org/proteinAction.do?id=8808&showAllSites=true	71	VPIKPLIS*TPPVSSQ			ISTPQTNTVPIKPLIS*TPPVSSQPK	3	904.152		19498		19040																3.225		3.43				1.4569		0.8174				0.0641		0.0214
609	607	Adaptor/scaffold	WAC	WAC	§471	WW domain-containing adapter protein with coiled-coil isoform 1	Q9BTA9	http://www.phosphosite.org/proteinAction.do?id=8808&showAllSites=true	71	PIKPLIST*PPVSSQP			IST*PPVSSQPK	2	610.8	6870	6619	6923	6949			6905	6619	6936	6943	7510	7572	27.0707	27.28	27.3053	27.3572	27.3067	27.4147	2.178	2.268	2.443	2.454			0.9254	1.2076	0.8946	1.4243			0.1665	0.2	0.1987	0.179
610	608	Adaptor/scaffold	WAC	WAC	§471	WW domain-containing adapter protein with coiled-coil isoform 1	Q9BTA9	http://www.phosphosite.org/proteinAction.do?id=8808&showAllSites=true	71	PIKPLIST*PPVSSQP			IST*PPVSSQPK	2	610.8		6610		6931			6905	6619	6936	6943	7510	7572	27.0707	27.28	27.3053	27.3572	27.3067	27.4147		2.307		2.631				1.616		1.4243				0.1683		0.2121
611	609	Adaptor/scaffold	WAC	WAC	§471	WW domain-containing adapter protein with coiled-coil isoform 1	Q9BTA9	http://www.phosphosite.org/proteinAction.do?id=8808&showAllSites=true	71	PIKPLIST*PPVSSQP			ISTPQTNTVPIKPLIST*PPVSSQPK	3	904.152	19750						19750	19841	19345	19286	21322	21316	61.35	61.9963	61.6048	61.7777	61.3205	61.3485	3.351						0.0851						0.0669
612	610	Adaptor/scaffold	WAC	WAC	§471	WW domain-containing adapter protein with coiled-coil isoform 1	Q9BTA9	http://www.phosphosite.org/proteinAction.do?id=8808&showAllSites=true	71	PIKPLIST*PPVSSQP			TVPIKPLIST*PPVSSQPK	2	985.042		16982		16678			17171	16982	16678	16724			53.989	54.5715	54.2525	54.6707				2.571		3.451				2.0132		-1.1199				0.029		0.0325
613	Adhesion or extracellular matrix protein
614	611	Adhesion or extracellular matrix protein	ABLIM1; ABLIM1	abLIM; abLIM iso5	§655; §332	actin-binding LIM protein 1 isoform b	O14639; O14639-5	http://www.phosphosite.org/proteinAction.do?id=2684&showAllSites=true	88; 52	IPSSKTAS*LPGYGRN; IPSSKTAS*LPGYGRN			TAS*LPGYGR	2	501.226	10213	9949	10314	10244			10423	10066	10253	10198	11284	11356	36.1243	36.4402	36.4805	36.6048	36.5362	36.694	1.837	1.976	2.129	1.938			-0.0164	0.2962	0.0196	0.5748			0.1864	0.198	0.179	0.1741
615	612	Adhesion or extracellular matrix protein	ABLIM1; ABLIM1	abLIM; abLIM iso5	§655; §332	actin-binding LIM protein 1 isoform b	O14639; O14639-5	http://www.phosphosite.org/proteinAction.do?id=2684&showAllSites=true	88; 52	IPSSKTAS*LPGYGRN; IPSSKTAS*LPGYGRN			TAS*LPGYGR	2	501.226	10423	10149	10129				10423	10066	10253	10198	11284	11356	36.1243	36.4402	36.4805	36.6048	36.5362	36.694	1.962	2.098	2.031				-0.0334	0.3106	0.0797				0.224	0.1929	0.1808
616	613	Adhesion or extracellular matrix protein	AEBP2	AEBP2	242	zinc finger protein AEBP2 isoform b	Q6ZN18	http://www.phosphosite.org/proteinAction.do?id=16015&showAllSites=true	54	TISSGRST*PAMMNGQ			ST*PAMMNGQGSTTSSSK	2	876.352	6502						6502	6192	6519				25.8942	26.0362	26.155				2.917						1.0888						0.0014
617	614	Adhesion or extracellular matrix protein	AGAP2; AGAP2	CENTG1; CENTG1 iso2	581, 614; 245, 278	arf-GAP with GTPase, ANK repeat and PH domain-containing protein 2 isoform PIKE-L	Q99490; Q99490-2	http://www.phosphosite.org/proteinAction.do?id=3176&showAllSites=true	125; 91	QLLAACKS*LPSSPSH, DYSSSLPS*SPNVGHR; QLLAACKS*LPSSPSH, DYSSSLPS*SPNVGHR			S*LPSSPSHSAASTPVAGQASNGGHTSDYSSSLPS*SPNVGHR	4	1034.7					14416		13329	12959	13014		14416	14365	44.0153	44.1242	44.1262		44.1925	44.1203					3.543						0.264
618	615	Adhesion or extracellular matrix protein	AGAP2; AGAP2	CENTG1; CENTG1 iso2	581, §615; 245, §279	arf-GAP with GTPase, ANK repeat and PH domain-containing protein 2 isoform PIKE-L	Q99490; Q99490-2	http://www.phosphosite.org/proteinAction.do?id=3176&showAllSites=true	125; 91	QLLAACKS*LPSSPSH, YSSSLPSS*PNVGHRE; QLLAACKS*LPSSPSH, YSSSLPSS*PNVGHRE	CDK5; CDK5	Akt1; Akt1	S*LPSSPSHSAASTPVAGQASNGGHTSDYSSSLPSS*PNVGHR	4	1034.7	13307																		3.838						-0.2949						0.0215
619	616	Adhesion or extracellular matrix protein	AGAP2; AGAP2	CENTG1; CENTG1 iso2	§635; §299	arf-GAP with GTPase, ANK repeat and PH domain-containing protein 2 isoform PIKE-L	Q99490; Q99490-2	http://www.phosphosite.org/proteinAction.do?id=3176&showAllSites=true	125; 91	AAVAGLST*PGSLHRA; AAVAGLST*PGSLHRA			AEAAAVAGLST*PGSLHR	3	563.277			13171																		2.793						-0.2613						0.0087
620	617	Adhesion or extracellular matrix protein	AMOT	AMOT	839, §842	angiomotin isoform 1	Q4VCS5	http://www.phosphosite.org/proteinAction.do?id=16622&showAllSites=true	118	YRAEYVPS*TPSPVPP, EYVPSTPS*PVPPSTP			AEYVPS*TPS*PVPPSTPLLSAH	3	769.683					24122																		2.208						-0.4724
621	618	Adhesion or extracellular matrix protein	ANLN	anillin	§401	actin-binding protein anillin	Q9NQW6	http://www.phosphosite.org/proteinAction.do?id=3476&showAllSites=true	124	PHRTPIIT*PNTKAIQ			TPIIT*PNTK	2	532.773	9103	8858					9103	8952	9112	9089	10549	10600	33.1143	33.4508	33.322	33.4955	34.7135	34.8175	2.164	2.144					-0.4428	-0.056					0.1142	0.1074
622	619	Adhesion or extracellular matrix protein	ANLN	anillin	621, §628	actin-binding protein anillin	Q9NQW6	http://www.phosphosite.org/proteinAction.do?id=3476&showAllSites=true	124	AQTVGVVS*PESLVST, SPESLVST*PRLELKD			SLLAPLAQTVGVVS*PESLVST*PR	3	827.752		33203	31695																	2.903	3.82					0.7477	1.11					0.043	0.0357
623	620	Adhesion or extracellular matrix protein	ANLN	anillin	624, §628	actin-binding protein anillin	Q9NQW6	http://www.phosphosite.org/proteinAction.do?id=3476&showAllSites=true	124	VGVVSPES*LVSTPRL, SPESLVST*PRLELKD			SLLAPLAQTVGVVSPES*LVST*PR	3	827.752		33403		31798			33508	33403	31766	31791	34909	34882	96.1953	96.8057	96.3153	96.7407	96.2102	96.4587		3.652		4.114				0.1115		1.386				0.0383		0.0298
624	621	Adhesion or extracellular matrix protein	ANLN	anillin	§628	actin-binding protein anillin	Q9NQW6	http://www.phosphosite.org/proteinAction.do?id=3476&showAllSites=true	124	SPESLVST*PRLELKD			SLLAPLAQTVGVVSPESLVST*PR	3	801.096		31676					31975	31676	30277	30304	33397	33349	92.1355	92.6727	92.0438	92.4782	92.1398	92.2763		3.313						4.3649						0.0922
625	622	Adhesion or extracellular matrix protein	ANXA2	ANXA2	§19	annexin A2 isoform 2	P07355	http://www.phosphosite.org/proteinAction.do?id=3235&showAllSites=true	39	SLEGDHST*PPSAYGS			LSLEGDHST*PPSAY	2	777.33	16045	15710	15630	15576			16045	15662	15670	15572	17374	17410	51.0407	51.1893	51.4642	51.4612	51.5127	51.6253	2.677	2.279	2.736	3.121			0.4418	0.5339	0.6607	1.1339			0.0362	0.0328	0.0108	0.0141
626	623	Adhesion or extracellular matrix protein	ANXA2	ANXA2	§19	annexin A2 isoform 2	P07355	http://www.phosphosite.org/proteinAction.do?id=3235&showAllSites=true	39	SLEGDHST*PPSAYGS			LSLEGDHST*PPSAYGSVK	2	962.938			13853	13879			14128	13757	13873	13772	15322	15352	46.1482	46.2083	46.4855	46.4912	46.4587	46.5355			4.915	2.831					0.5327	0.9264					0.0898	0.0235
627	624	Adhesion or extracellular matrix protein	ANXA2	ANXA2	§19	annexin A2 isoform 2	P07355	http://www.phosphosite.org/proteinAction.do?id=3235&showAllSites=true	39	SLEGDHST*PPSAYGS			LSLEGDHST*PPSAYGSVK	3	642.294				13928		15311	14148	13757	13852	13731	15322	15352	46.1482	46.2083	46.4317	46.4912	46.4587	46.5355				2.938		2.416				0.7666		0.2494				0.0899
628	625	Adhesion or extracellular matrix protein	ANXA2	ANXA2	§19, §24	annexin A2 isoform 2	P07355	http://www.phosphosite.org/proteinAction.do?id=3235&showAllSites=true	39	SLEGDHST*PPSAYGS, HSTPPSAY*GSVKAYT	Src		LSLEGDHST*PPSAY*GSVK	2	1002.92	13454						13454	13085					44.2802	44.4532					2.985						2.918						0.0129
629	626	Adhesion or extracellular matrix protein	ANXA2	ANXA2	§19, §24	annexin A2 isoform 2	P07355	http://www.phosphosite.org/proteinAction.do?id=3235&showAllSites=true	39	SLEGDHST*PPSAYGS, HSTPPSAY*GSVKAYT	Src		LSLEGDHST*PPSAY*GSVK	3	668.95		13028																		2.251						0.4369						0.0663
630	627	Adhesion or extracellular matrix protein	ANXA2	ANXA2	§19, §26	annexin A2 isoform 2	P07355	http://www.phosphosite.org/proteinAction.do?id=3235&showAllSites=true	39	SLEGDHST*PPSAYGS, TPPSAYGS*VKAYTNF	PKCA, PKCB	S100A10	LSLEGDHST*PPSAYGS*VK	3	668.95	13400						13400	13085	13244		14587	14659	44.3345	44.4532	44.767		44.6517	44.8475	2.321						0.0717						0.0587
631	628	Adhesion or extracellular matrix protein	ANXA2	ANXA2	§30	annexin A2 isoform 2	P07355	http://www.phosphosite.org/proteinAction.do?id=3235&showAllSites=true	39	AYGSVKAY*TNFDAER			AY*TNFDAER	2	583.729	8550				9442	9514	8550	8274			9431	9508	31.3982	31.6158			31.9765	32.1308	3.119				2.736	2.605	0.1698				0.2369	0.1229	0.1866
632	629	Adhesion or extracellular matrix protein	APC	APC	2307	adenomatous polyposis coli protein isoform b	P25054	http://www.phosphosite.org/proteinAction.do?id=3867&showAllSites=true	312	SRSGSRDS*TPSRPAQ			DS*TPSRPAQQPL	2	688.814	8697	8500	8710	8719			8697	8490	8702	8721			31.94	32.2075	32.1658	32.421			2.538	2.397	2.584	2.504			1.7573	0.0634	0.2401	-0.113			0.0677	0.0371	0.0733	0.0254
633	630	Adhesion or extracellular matrix protein	APC	APC	2308	adenomatous polyposis coli protein isoform b	P25054	http://www.phosphosite.org/proteinAction.do?id=3867&showAllSites=true	312	RSGSRDST*PSRPAQQ			DST*PSRPAQQPL	2	688.814		8488																		2.707						0.0634						0.0186
634	631	Adhesion or extracellular matrix protein	APC	APC	2487	adenomatous polyposis coli protein isoform b	P25054	http://www.phosphosite.org/proteinAction.do?id=3867&showAllSites=true	312	QTPVLSPS*LPDMSLS			SQAQTPVLSPS*LPDMSLSTHSSVQAGGWR	3	1035.49				23519			24661	24333	23578				73.26	73.5743	73.3135							3.443						-2.9597						0.1392
635	632	Adhesion or extracellular matrix protein	APC	APC	2487	adenomatous polyposis coli protein isoform b	P25054	http://www.phosphosite.org/proteinAction.do?id=3867&showAllSites=true	312	QTPVLSPS*LPDMSLS			SQAQTPVLSPS*LPDM#SLSTHSSVQAGGWR	3	1040.82		21281					21602	21281	20785	20729	23905	25117	65.3658	65.6482	65.5483	65.748	67.7533	70.8893		3.789						1.1895						0.2007
636	633	Adhesion or extracellular matrix protein	ARAP1; ARAP1	CENTD2; CENTD2 iso1	§737; §497	arf-GAP with Rho-GAP domain, ANK repeat and PH domain-containing protein 1 isoform c	Q96P48-6; Q96P48-1	http://www.phosphosite.org/proteinAction.do?id=4568&showAllSites=true	162; 136	MKPLEKHY*SVVLPTV; MKPLEKHY*SVVLPTV			HY*SVVLPTVSHSGFLYK	3	671.999	20019	19643					20048	19643			21427	21463	61.406	61.5593			61.5862	61.7252	4.076	3.27					-0.2402	0.3486					0.0852	0.0571
637	634	Adhesion or extracellular matrix protein	ARHGAP10	ARHGAP10	692, 706	rho GTPase-activating protein 10	A1A4S6	http://www.phosphosite.org/proteinAction.do?id=23093&showAllSites=true	89	VQWLNPQS*PTTTSSN, NSAVTPLS*PGSSPFP			SSM#VQWLNPQS*PTTTSSNSAVTPLS*PGSSPFPFSPPATVADKPPESIR	4	1290.35					32404																		3.41						3.0394
638	635	Adhesion or extracellular matrix protein	ARHGAP8	ARHGAP8	§455	rho GTPase-activating protein 8 isoform 1	P85298	http://www.phosphosite.org/proteinAction.do?id=18177&showAllSites=true	53	TKPTLPPS*PLMAARR			TQATGLTKPTLPPS*PLM#AAR	3	716.369	15942	15653	15365	15308		17049	15932	15444	15376	15363	16996	17053	50.7738	50.8082	50.6415	50.8798	50.5872	50.7502	2.947	3.084	3.059	3.336		3.048	0.9357	1.1664	0.6108	1.142		1.5274	0.2343	0.2377	0.2235	0.2853
639	636	Adhesion or extracellular matrix protein	ARHGAP8	ARHGAP8	§455	rho GTPase-activating protein 8 isoform 1	P85298	http://www.phosphosite.org/proteinAction.do?id=18177&showAllSites=true	53	TKPTLPPS*PLMAARR			TQATGLTKPTLPPS*PLM#AAR	3	716.369	15742	16099	15560	15526			15932	15444	15376	15363	16996	17053	50.7738	50.8082	50.6415	50.8798	50.5872	50.7502	3.026	2.508	2.781	2.882			1.4638	0.718	0.9208	0.6931			0.1909	0.1508	0.2053	0.2677
640	637	Adhesion or extracellular matrix protein	ARHGAP8	ARHGAP8	§455	rho GTPase-activating protein 8 isoform 1	P85298	http://www.phosphosite.org/proteinAction.do?id=18177&showAllSites=true	53	TKPTLPPS*PLMAARR			TQATGLTKPTLPPS*PLM#AAR	3	716.369	16454			15692			15932	15444	15376	15363	16996	17053	50.7738	50.8082	50.6415	50.8798	50.5872	50.7502	2.465			2.863			0.108			1.0069			0.18			0.1762
641	638	Adhesion or extracellular matrix protein	ARHGAP8	ARHGAP8	§455	rho GTPase-activating protein 8 isoform 1	P85298	http://www.phosphosite.org/proteinAction.do?id=18177&showAllSites=true	53	TKPTLPPS*PLMAARR			TQATGLTKPTLPPS*PLM#AAR	3	716.369				15963			15932	15444	15376	15363	16996	17053	50.7738	50.8082	50.6415	50.8798	50.5872	50.7502				2.523						0.4387						0.1505
642	639	Adhesion or extracellular matrix protein	ARHGEF11; ARHGEF11	ARHGEF11; ARHGEF11 iso2	§663, §668; §703, §708	rho guanine nucleotide exchange factor 11 isoform 1	O15085; O15085-2	http://www.phosphosite.org/proteinAction.do?id=9245&showAllSites=true	168; 172	TSSLSTRS*LENPTPP, TRSLENPT*PPFTPKM; TSSLSTRS*LENPTPP, TRSLENPT*PPFTPKM			S*LENPT*PPFTPK	2	744.315	18285	17994	17709	17628	19692	19704	17868	17951	17665	17606	18550	18607	56.7713	57.1538	56.99	57.1415	54.4408	54.616	3.052	3.127	2.873	3.18	2.667	2.997	0.388	0.487	0.1394	0.4002	0.4846	0.4154	0.1023	0.1824	0.1591	0.198
643	640	Adhesion or extracellular matrix protein	ARHGEF11; ARHGEF11	ARHGEF11; ARHGEF11 iso2	§663, §668; §703, §708	rho guanine nucleotide exchange factor 11 isoform 1	O15085; O15085-2	http://www.phosphosite.org/proteinAction.do?id=9245&showAllSites=true	168; 172	TSSLSTRS*LENPTPP, TRSLENPT*PPFTPKM; TSSLSTRS*LENPTPP, TRSLENPT*PPFTPKM			S*LENPT*PPFTPK	2	744.315	18076	17786	17520	17441		19498	17868	17951	17665	17606	18550	18607	56.7713	57.1538	56.99	57.1415	54.4408	54.616	3.031	3.274	2.704	2.516		2.588	0.4738	0.5879	0.2651	0.4002		0.3591	0.118	0.1579	0.1634	0.0676
644	641	Adhesion or extracellular matrix protein	ARHGEF11; ARHGEF11	ARHGEF11; ARHGEF11 iso2	§663, §668; §703, §708	rho guanine nucleotide exchange factor 11 isoform 1	O15085; O15085-2	http://www.phosphosite.org/proteinAction.do?id=9245&showAllSites=true	168; 172	TSSLSTRS*LENPTPP, TRSLENPT*PPFTPKM; TSSLSTRS*LENPTPP, TRSLENPT*PPFTPKM			S*LENPT*PPFTPK	2	744.315	17868	17576	17312	17251			17868	17951	17665	17606	18550	18607	56.7713	57.1538	56.99	57.1415	54.4408	54.616	2.764	3.073	3.068	2.655			0.4433	0.4825	0.4582	0.6563			0.0894	0.1656	0.129	0.1445
645	642	Adhesion or extracellular matrix protein	ARHGEF11; ARHGEF11	ARHGEF11; ARHGEF11 iso2	§663, §668, §672; §703, §708, §712	rho guanine nucleotide exchange factor 11 isoform 1	O15085; O15085-2	http://www.phosphosite.org/proteinAction.do?id=9245&showAllSites=true	168; 172	TSSLSTRS*LENPTPP, TRSLENPT*PPFTPKM, ENPTPPFT*PKMGRRS; TSSLSTRS*LENPTPP, TRSLENPT*PPFTPKM, ENPTPPFT*PKMGRRS			S*LENPT*PPFT*PK	2	784.298	17676	17365	17058	16981		18972	17696	17365	17140	17060	19075	19069	55.3543	55.7387	55.522	55.6042	55.7605	55.7747	3.012	2.452	2.651	2.827		2.723	0.4949	0.7462	0.4569	0.6276		0.4407	0.2059	0.0876	0.2572	0.1891
646	643	Adhesion or extracellular matrix protein	ARHGEF11; ARHGEF11	ARHGEF11; ARHGEF11 iso2	§663, §668, §672; §703, §708, §712	rho guanine nucleotide exchange factor 11 isoform 1	O15085; O15085-2	http://www.phosphosite.org/proteinAction.do?id=9245&showAllSites=true	168; 172	TSSLSTRS*LENPTPP, TRSLENPT*PPFTPKM, ENPTPPFT*PKMGRRS; TSSLSTRS*LENPTPP, TRSLENPT*PPFTPKM, ENPTPPFT*PKMGRRS			S*LENPT*PPFT*PK	2	784.298	17469	17158	16873	16797			17696	17365	17140	17060	19075	19069	55.3543	55.7387	55.522	55.6042	55.7605	55.7747	2.872	2.835	2.925	2.845			0.4209	0.6876	0.4462	0.6072			0.1505	0.1871	0.1887	0.2069
647	644	Adhesion or extracellular matrix protein	ARHGEF11; ARHGEF11	ARHGEF11; ARHGEF11 iso2	§663, §668, §672; §703, §708, §712	rho guanine nucleotide exchange factor 11 isoform 1	O15085; O15085-2	http://www.phosphosite.org/proteinAction.do?id=9245&showAllSites=true	168; 172	TSSLSTRS*LENPTPP, TRSLENPT*PPFTPKM, ENPTPPFT*PKMGRRS; TSSLSTRS*LENPTPP, TRSLENPT*PPFTPKM, ENPTPPFT*PKMGRRS			S*LENPT*PPFT*PK	2	784.298	17263	16916	16698				17696	17365	17140	17060	19075	19069	55.3543	55.7387	55.522	55.6042	55.7605	55.7747	2.679	2.658	2.261				0.5017	0.6417	1.446				0.2108	0.1252	0.1998
648	645	Adhesion or extracellular matrix protein	ARHGEF11; ARHGEF11	ARHGEF11; ARHGEF11 iso2	§663, §672; §703, §712	rho guanine nucleotide exchange factor 11 isoform 1	O15085; O15085-2	http://www.phosphosite.org/proteinAction.do?id=9245&showAllSites=true	168; 172	TSSLSTRS*LENPTPP, ENPTPPFT*PKMGRRS; TSSLSTRS*LENPTPP, ENPTPPFT*PKMGRRS			S*LENPTPPFT*PK	2	744.315					19457																		2.428						0.4401
649	646	Adhesion or extracellular matrix protein	ARHGEF11; ARHGEF11	ARHGEF11; ARHGEF11 iso2	§668; §708	rho guanine nucleotide exchange factor 11 isoform 1	O15085; O15085-2	http://www.phosphosite.org/proteinAction.do?id=9245&showAllSites=true	168; 172	TRSLENPT*PPFTPKM; TRSLENPT*PPFTPKM			SLENPT*PPFTPK	2	704.331	16921	16671	16513	16390	18194	18251	16919	16462	16426	16367	18193	18271	53.3363	53.6075	53.556	53.6667	53.5515	53.7687	3.745	3.719	3.664	3.914	3.694	3.422	0.3369	0.5852	0.3363	0.7468	0.325	0.2528	0.214	0.2322	0.1869	0.2541
650	647	Adhesion or extracellular matrix protein	ARHGEF11; ARHGEF11	ARHGEF11; ARHGEF11 iso2	§668; §708	rho guanine nucleotide exchange factor 11 isoform 1	O15085; O15085-2	http://www.phosphosite.org/proteinAction.do?id=9245&showAllSites=true	168; 172	TRSLENPT*PPFTPKM; TRSLENPT*PPFTPKM			SLENPT*PPFTPK	2	704.331	16711	16462	16323	16202			16919	16462	16426	16367	18193	18271	53.3363	53.6075	53.556	53.6667	53.5515	53.7687	3.49	3.614	3.326	3.462			0.5062	0.609	0.4993	0.8695			0.1786	0.1953	0.2698	0.2359
651	648	Adhesion or extracellular matrix protein	ARHGEF11; ARHGEF11	ARHGEF11; ARHGEF11 iso2	§668; §708	rho guanine nucleotide exchange factor 11 isoform 1	O15085; O15085-2	http://www.phosphosite.org/proteinAction.do?id=9245&showAllSites=true	168; 172	TRSLENPT*PPFTPKM; TRSLENPT*PPFTPKM			SLENPT*PPFTPK	2	704.331	16501	16253	16134	16018			16919	16462	16426	16367	18193	18271	53.3363	53.6075	53.556	53.6667	53.5515	53.7687	3.304	3.31	3.268	3.455			0.0862	0.6904	0.41	0.6905			0.1654	0.2064	0.2013	0.2284
652	649	Adhesion or extracellular matrix protein	ARHGEF11; ARHGEF11	ARHGEF11; ARHGEF11 iso2	§668; §708	rho guanine nucleotide exchange factor 11 isoform 1	O15085; O15085-2	http://www.phosphosite.org/proteinAction.do?id=9245&showAllSites=true	168; 172	TRSLENPT*PPFTPKM; TRSLENPT*PPFTPKM			SLENPT*PPFTPK	2	704.331	16295	16046	15906	15673			16919	16462	16426	16367	18193	18271	53.3363	53.6075	53.556	53.6667	53.5515	53.7687	2.473	3.457	2.658	2.394			-1.0089	-0.2445	-1.1264	-0.0954			0.2189	0.2612	0.2657	0.1103
653	650	Adhesion or extracellular matrix protein	ARHGEF11; ARHGEF11	ARHGEF11; ARHGEF11 iso2	§668; §708	rho guanine nucleotide exchange factor 11 isoform 1	O15085; O15085-2	http://www.phosphosite.org/proteinAction.do?id=9245&showAllSites=true	168; 172	TRSLENPT*PPFTPKM; TRSLENPT*PPFTPKM			SLENPT*PPFTPK	2	704.331		15907	15728				16919	16462	16426	16367	18193	18271	53.3363	53.6075	53.556	53.6667	53.5515	53.7687		2.66	2.754					-0.9613	0.8191					0.153	0.1532
654	651	Adhesion or extracellular matrix protein	ARHGEF11; ARHGEF11	ARHGEF11; ARHGEF11 iso2	§668; §708	rho guanine nucleotide exchange factor 11 isoform 1	O15085; O15085-2	http://www.phosphosite.org/proteinAction.do?id=9245&showAllSites=true	168; 172	TRSLENPT*PPFTPKM; TRSLENPT*PPFTPKM			SLENPT*PPFTPK	2	704.331		15868					16919	16462	16426	16367	18193	18271	53.3363	53.6075	53.556	53.6667	53.5515	53.7687		2.738						-0.2831						0.159
655	652	Adhesion or extracellular matrix protein	ARHGEF11; ARHGEF11	ARHGEF11; ARHGEF11 iso2	§668, §672; §708, §712	rho guanine nucleotide exchange factor 11 isoform 1	O15085; O15085-2	http://www.phosphosite.org/proteinAction.do?id=9245&showAllSites=true	168; 172	TRSLENPT*PPFTPKM, ENPTPPFT*PKMGRRS; TRSLENPT*PPFTPKM, ENPTPPFT*PKMGRRS			SLENPT*PPFT*PK	2	744.315	17151	16840	16700	16641	18468	18608													2.75	3.063	2.838	2.677	2.681	2.931	0.2257	0.3922	0.3665	0.582	0.4308	0.2625	0.241	0.2747	0.3074	0.2771
656	653	Adhesion or extracellular matrix protein	ARHGEF11; ARHGEF11	ARHGEF11; ARHGEF11 iso2	§668, §672; §708, §712	rho guanine nucleotide exchange factor 11 isoform 1	O15085; O15085-2	http://www.phosphosite.org/proteinAction.do?id=9245&showAllSites=true	168; 172	TRSLENPT*PPFTPKM, ENPTPPFT*PKMGRRS; TRSLENPT*PPFTPKM, ENPTPPFT*PKMGRRS			SLENPT*PPFT*PK	2	744.315	17386				18680														2.661				2.619		0.2569				0.1666		0.1896
657	654	Adhesion or extracellular matrix protein	ARHGEF12; ARHGEF12	ARHGEF12; ARHGEF12 iso2	1457, 1461, 1471; 1438, 1442, 1452	rho guanine nucleotide exchange factor 12 isoform 2	Q9NZN5; Q9NZN5-2	http://www.phosphosite.org/proteinAction.do?id=10729&showAllSites=true	173; 171	STHQQQHS*PQNTHSD, QQHSPQNT*HSDGAIS, DGAISPFT*PEFLVQQ; STHQQQHS*PQNTHSD, QQHSPQNT*HSDGAIS, DGAISPFT*PEFLVQQ			TGIPAVESTHQQQHS*PQNT*HSDGAISPFT*PEFLVQQR	4	1078.22					26632		24562	24228	24355	23501	25899	26062	72.9865	73.3027	75.4722	73.468	73.1122	73.2957					3.834						-1.1151
658	655	Adhesion or extracellular matrix protein	ARHGEF12; ARHGEF12	ARHGEF12; ARHGEF12 iso2	1457, 1461, 1471; 1438, 1442, 1452	rho guanine nucleotide exchange factor 12 isoform 2	Q9NZN5; Q9NZN5-2	http://www.phosphosite.org/proteinAction.do?id=10729&showAllSites=true	173; 171	STHQQQHS*PQNTHSD, QQHSPQNT*HSDGAIS, DGAISPFT*PEFLVQQ; STHQQQHS*PQNTHSD, QQHSPQNT*HSDGAIS, DGAISPFT*PEFLVQQ			TGIPAVESTHQQQHS*PQNT*HSDGAISPFT*PEFLVQQR	4	1078.22					25899		24562	24228	24355	23501	25899	26062	72.9865	73.3027	75.4722	73.468	73.1122	73.2957					3.143						0.0819
659	656	Adhesion or extracellular matrix protein	ARHGEF12; ARHGEF12	ARHGEF12; ARHGEF12 iso2	1457, 1468, 1471; 1438, 1449, 1452	rho guanine nucleotide exchange factor 12 isoform 2	Q9NZN5; Q9NZN5-2	http://www.phosphosite.org/proteinAction.do?id=10729&showAllSites=true	173; 171	STHQQQHS*PQNTHSD, THSDGAIS*PFTPEFL, DGAISPFT*PEFLVQQ; STHQQQHS*PQNTHSD, THSDGAIS*PFTPEFL, DGAISPFT*PEFLVQQ			TGIPAVESTHQQQHS*PQNTHSDGAIS*PFT*PEFLVQQR	4	1078.22	24517																		3.201						1.4364						0.0789
660	657	Adhesion or extracellular matrix protein	ARHGEF12; ARHGEF12	ARHGEF12; ARHGEF12 iso2	1461, 1468, 1471; 1442, 1449, 1452	rho guanine nucleotide exchange factor 12 isoform 2	Q9NZN5; Q9NZN5-2	http://www.phosphosite.org/proteinAction.do?id=10729&showAllSites=true	173; 171	QQHSPQNT*HSDGAIS, THSDGAIS*PFTPEFL, DGAISPFT*PEFLVQQ; QQHSPQNT*HSDGAIS, THSDGAIS*PFTPEFL, DGAISPFT*PEFLVQQ			TGIPAVESTHQQQHSPQNT*HSDGAIS*PFT*PEFLVQQR	4	1078.22		24214																		3.236						0.6769						0.0042
661	658	Adhesion or extracellular matrix protein	ARHGEF12; ARHGEF12	ARHGEF12; ARHGEF12 iso2	1463, 1471; 1444, 1452	rho guanine nucleotide exchange factor 12 isoform 2	Q9NZN5; Q9NZN5-2	http://www.phosphosite.org/proteinAction.do?id=10729&showAllSites=true	173; 171	HSPQNTHS*DGAISPF, DGAISPFT*PEFLVQQ; HSPQNTHS*DGAISPF, DGAISPFT*PEFLVQQ			TGIPAVESTHQQQHSPQNTHS*DGAISPFT*PEFLVQQR	4	1058.23					24973		23533	23178			24973	24970	70.3348	70.5838			70.7605	70.5107					3.721						0.6179
662	659	Adhesion or extracellular matrix protein	ARHGEF12; ARHGEF12	ARHGEF12; ARHGEF12 iso2	1463, 1471; 1444, 1452	rho guanine nucleotide exchange factor 12 isoform 2	Q9NZN5; Q9NZN5-2	http://www.phosphosite.org/proteinAction.do?id=10729&showAllSites=true	173; 171	HSPQNTHS*DGAISPF, DGAISPFT*PEFLVQQ; HSPQNTHS*DGAISPF, DGAISPFT*PEFLVQQ			TGIPAVESTHQQQHSPQNTHS*DGAISPFT*PEFLVQQR	4	1058.23					24995		23533	23178			24973	24970	70.3348	70.5838			70.7605	70.5107					3.264						-1.0709
663	660	Adhesion or extracellular matrix protein	ARHGEF12; ARHGEF12	ARHGEF12; ARHGEF12 iso2	634, §637; 615, §618	rho guanine nucleotide exchange factor 12 isoform 2	Q9NZN5; Q9NZN5-2	http://www.phosphosite.org/proteinAction.do?id=10729&showAllSites=true	173; 171	PKHLSTPS*SVSPEPQ, LSTPSSVS*PEPQDSA; PKHLSTPS*SVSPEPQ, LSTPSSVS*PEPQDSA			HLSTPS*SVS*PEPQDSAK	3	642.934	7635	7440					7635	7460	7712	7692	8391	8454	29.028	29.4312	29.4262	29.4298	29.4167	29.5345	2.986	2.976					0.3002	0.9281					0.0325	0.0059
664	661	Adhesion or extracellular matrix protein	ARHGEF12; ARHGEF12	ARHGEF12; ARHGEF12 iso2	§736; §717	rho guanine nucleotide exchange factor 12 isoform 2	Q9NZN5; Q9NZN5-2	http://www.phosphosite.org/proteinAction.do?id=10729&showAllSites=true	173; 171	ERVTEHGT*PKPFRKF; ERVTEHGT*PKPFRKF			VTEHGT*PKPFR	3	450.219					5874	5913	5435	5071	5491	5570	5876	5937	23.1943	23.2075	23.3443	23.4348	23.4292	23.524					2.012	2.365					-0.7657	0.3505
665	662	Adhesion or extracellular matrix protein	ARHGEF5	ARHGEF5	§656	rho guanine nucleotide exchange factor 5	Q12774	http://www.phosphosite.org/proteinAction.do?id=5245&showAllSites=true	177	DRRSGRDY*STVSASP			DY*STVSASPTALSTLK	2	860.906	17829	17516			19149	19172	17829	17573			19180	19237	55.7915	56.1817			56.0248	56.1945	4.63	4.566			4.005	3.912	0.324	0.4361			0.0181	-0.3845	0.1276	0.1163
666	663	Adhesion or extracellular matrix protein	ARHGEF5	ARHGEF5	§656	rho guanine nucleotide exchange factor 5	Q12774	http://www.phosphosite.org/proteinAction.do?id=5245&showAllSites=true	177	DRRSGRDY*STVSASP			SGRDY*STVSASPTALSTLK	3	674.324	14978																		3.316						-0.0402						0.0195
667	664	Adhesion or extracellular matrix protein	BRAT1	BRAT1	581	BRCA1-associated ATM activator 1	Q6PJG6	http://www.phosphosite.org/proteinAction.do?id=21663&showAllSites=true	88	SQGLHAPT*SPEHAEA			ASAVTAMGQLSSQGLHAPT*SPEHAEAR	3	928.764		16919			18569	18638	17318		16783		18634	18638	54.3627		54.5398		54.6517	54.7713		3.34			3.554	3.39		0.2513			0.9617	0.7379		0.0094
668	665	Adhesion or extracellular matrix protein	BRAT1	BRAT1	581	BRCA1-associated ATM activator 1	Q6PJG6	http://www.phosphosite.org/proteinAction.do?id=21663&showAllSites=true	88	SQGLHAPT*SPEHAEA			ASAVTAMGQLSSQGLHAPT*SPEHAEAR	4	696.825						18633	17381	16901	16825	16745	18529	18633	54.5325	54.4098	54.6535	54.7278	54.3895	54.6667						3.124						2.3684
669	666	Adhesion or extracellular matrix protein	BRPF3	BRPF3	§962	bromodomain and PHD finger-containing protein 3	Q9ULD4	http://www.phosphosite.org/proteinAction.do?id=9399&showAllSites=true	136	GVAGSPAS*PASIEEE			VLENGEDHGVAGSPAS*PASIEEER	3	844.041	13893	13493					13893	13484	13642	13503	15007	15142	45.4768	45.4895	45.8507	45.7573	45.6893	46.0198	3.401	3.936					0.6383	0.7135					0.1617	0.1456
670	667	Adhesion or extracellular matrix protein	C1QBP	C1QBP	165	complement component 1 Q subcomponent-binding protein, mitochondrial precursor	Q07021	http://www.phosphosite.org/proteinAction.do?id=9210&showAllSites=true	31	QEPELTST*PNFVVEV			VEEQEPELTST*PNFVVEVIK	3	789.717	28337	28016	26992	26907	29805	29788	28384	28071	26980	26987	29827	29788	82.704	83.0787	82.717	83.1108	82.6962	82.8523	3.607	3.44	3.138	2.792	2.557	2.998	0.6886	0.7596	1.8465	0.8979	1.3328	0.9015	0.1445	0.0795	0.1278	0.1626
671	668	Adhesion or extracellular matrix protein	CDC42; CDC42	Cdc42; Cdc42 iso1	138; 138	cell division control protein 42 homolog isoform 1	P60953; P60953-1	http://www.phosphosite.org/proteinAction.do?id=3620831&showAllSites=true	21; 21	KNKQKPIT*PETAEKL; KNKQKPIT*PETAEKL			QKPIT*PETAEK	2	661.324			5013				4969	4647	5051	5161	5351	5402	21.9868	22.043	22.1632	22.307	22.2118	22.2588			1.698						0.29						0.1626
672	669	Adhesion or extracellular matrix protein	CDC5L	CDC5L	§410, §415, §424	cell division cycle 5-like protein	Q99459	http://www.phosphosite.org/proteinAction.do?id=3137&showAllSites=true	92	QTPNTVLS*TPFRTPS, VLSTPFRT*PSNGAEG, SNGAEGLT*PRSGTTP	CDK2		TVLS*TPFRT*PSNGAEGLT*PR	3	781.006			19895				20678	20324	19895	19874	22141	22177	63.033	63.24	63.2907	63.412	63.3512	63.5037			3.135						1.0617						0.019
673	670	Adhesion or extracellular matrix protein	CDC5L	CDC5L	§411	cell division cycle 5-like protein	Q99459	http://www.phosphosite.org/proteinAction.do?id=3137&showAllSites=true	92	TPNTVLST*PFRTPSN	CDK2		TVLST*PFR	2	500.747			14876				15282	14948	14876	14863	16498	16591	49.0947	49.3293	49.377	49.5012	49.3718	49.6253			1.889						0.2285						0.1531
674	671	Adhesion or extracellular matrix protein	CDC5L	CDC5L	§424	cell division cycle 5-like protein	Q99459	http://www.phosphosite.org/proteinAction.do?id=3137&showAllSites=true	92	SNGAEGLT*PRSGTTP			TPSNGAEGLT*PR	2	640.288	7320	6994		7314			7178	6994	7293	7285	7929	7950	27.7753	28.2262	28.278	28.3023	28.314	28.3063	2.273	2.254		2.653			-1.2471	-2.6045		0.604			0.237	0.2564		0.299
675	672	Adhesion or extracellular matrix protein	CDC5L	CDC5L	427, §438, §442	cell division cycle 5-like protein	Q99459	http://www.phosphosite.org/proteinAction.do?id=3137&showAllSites=true	92	AEGLTPRS*GTTPKPV, PKPVINST*PGRTPLR, INSTPGRT*PLRDKLN			S*GTTPKPVINST*PGRT*PLR	3	740.339						12749	11681	11402	11517	11431	12637	12749	39.6945	40.0205	40.0102	40.0843	39.874	40.1028						3.799						0.3709
676	673	Adhesion or extracellular matrix protein	CDT1	CDT1	81	DNA replication factor Cdt1	Q9H211	http://www.phosphosite.org/proteinAction.do?id=2881&showAllSites=true	60	VDEVSSPS*TPEAPDI			LSVDEVSSPS*TPEAPDIPACPSPGQK	3	915.749				18012		20005																4.545		3.886				0.5712		0.444				0.0128
677	674	Adhesion or extracellular matrix protein	CDT1	CDT1	82	DNA replication factor Cdt1	Q9H211	http://www.phosphosite.org/proteinAction.do?id=2881&showAllSites=true	60	DEVSSPST*PEAPDIP			LSVDEVSSPST*PEAPDIPACPSPGQK	3	915.749	18672	18334					18662	18334	18022	17963	19999	19993	57.8687	58.1942	57.9885	58.1473	58.0557	58.0798	3.935	3.773					0.5273	-0.0482					0.0056	0.0312
678	675	Adhesion or extracellular matrix protein	CEP44	KIAA1712	§346	centrosomal protein of 44 kDa isoform a	Q9C0F1	http://www.phosphosite.org/proteinAction.do?id=21183&showAllSites=true	44	STASSDST*PRASTVN			SEVERPASIPLSSGYSTASSDST*PR	3	887.74	15158		14815	14742	16356	16405	15177	14828	14829	14759	16393	16405	48.8265	49.024	49.1457	49.2308	49.1218	49.2617	5.151		5.712	5.543	6.599	5.575	0.6996		0.6981	0.4015	0.3636	-0.1804	0.0864		0.0996	0.079
679	676	Adhesion or extracellular matrix protein	CLASP1; CLASP1; CLASP1	CLASP1; CLASP1 iso3; CLASP1 iso5	§646, §647, §656; §646, §647, §656; §662, §663, §672	CLIP-associating protein 1 isoform 2	Q7Z460; Q7Z460-3; B7ZLX3	http://www.phosphosite.org/proteinAction.do?id=6179&showAllSites=true	169; 165; 163	RIRTRRQS*SGSATNV, IRTRRQSS*GSATNVA, SATNVAST*PDNRGRS; RIRTRRQS*SGSATNV, IRTRRQSS*GSATNVA, SATNVAST*PDNRGRS; RIRTRRQS*SGSATNV, IRTRRQSS*GSATNVA, SATNVAST*PDNRGRS			RQS*S*GSATNVAST*PDNR	3	663.248	4877																		4.12						0.9927						0.0102
680	677	Adhesion or extracellular matrix protein	CLASP1; CLASP1; CLASP1	CLASP1; CLASP1 iso3; CLASP1 iso5	§646, 655; §646, 655; §662, 671	CLIP-associating protein 1 isoform 2	Q7Z460; Q7Z460-3; B7ZLX3	http://www.phosphosite.org/proteinAction.do?id=6179&showAllSites=true	169; 165; 163	RIRTRRQS*SGSATNV, GSATNVAS*TPDNRGR; RIRTRRQS*SGSATNV, GSATNVAS*TPDNRGR; RIRTRRQS*SGSATNV, GSATNVAS*TPDNRGR			RQS*SGSATNVAS*TPDNR	3	636.593		4370																		3.735						0.4137						0
681	678	Adhesion or extracellular matrix protein	CLASP1; CLASP1; CLASP1	CLASP1; CLASP1 iso3; CLASP1 iso5	§646, §656; §646, §656; §662, §672	CLIP-associating protein 1 isoform 2	Q7Z460; Q7Z460-3; B7ZLX3	http://www.phosphosite.org/proteinAction.do?id=6179&showAllSites=true	169; 165; 163	RIRTRRQS*SGSATNV, SATNVAST*PDNRGRS; RIRTRRQS*SGSATNV, SATNVAST*PDNRGRS; RIRTRRQS*SGSATNV, SATNVAST*PDNRGRS			RQS*SGSATNVAST*PDNR	2	954.386		4358					4629	4358	4708	4839			21.128	21.2597	21.2457	21.3783				4.342						1.0519						0.0084
682	679	Adhesion or extracellular matrix protein	CLASP1; CLASP1; CLASP1	CLASP1; CLASP1 iso3; CLASP1 iso5	§649, §656; §649, §656; §665, §672	CLIP-associating protein 1 isoform 2	Q7Z460; Q7Z460-3; B7ZLX3	http://www.phosphosite.org/proteinAction.do?id=6179&showAllSites=true	169; 165; 163	TRRQSSGS*ATNVAST, SATNVAST*PDNRGRS; TRRQSSGS*ATNVAST, SATNVAST*PDNRGRS; TRRQSSGS*ATNVAST, SATNVAST*PDNRGRS			QSSGS*ATNVAST*PDNR	2	876.335			5083				4990	4675	5083				22.0407	22.043	22.314						2.925						3.1394						0.0298
683	680	Adhesion or extracellular matrix protein	CLASP1; CLASP1; CLASP1	CLASP1; CLASP1 iso3; CLASP1 iso5	§656; §656; §672	CLIP-associating protein 1 isoform 2	Q7Z460; Q7Z460-3; B7ZLX3	http://www.phosphosite.org/proteinAction.do?id=6179&showAllSites=true	169; 165; 163	SATNVAST*PDNRGRS; SATNVAST*PDNRGRS; SATNVAST*PDNRGRS			QSSGSATNVAST*PDNR	2	836.352	4658	4378	4716	4897	5033		4658	4385	4743	4869	5036	5030	21.1818	21.3103	21.3363	21.4592	21.4942	21.38	4.246	4.073	3.471	3.421	3.958		-0.8464	0.2746	0.5129	0.4312	1.4247		0.0725	0.0887	0.0507	0.0823
684	681	Adhesion or extracellular matrix protein	CLASP1; CLASP1; CLASP1	CLASP1; CLASP1 iso3; CLASP1 iso5	§656; §656; §672	CLIP-associating protein 1 isoform 2	Q7Z460; Q7Z460-3; B7ZLX3	http://www.phosphosite.org/proteinAction.do?id=6179&showAllSites=true	169; 165; 163	SATNVAST*PDNRGRS; SATNVAST*PDNRGRS; SATNVAST*PDNRGRS			RQSSGSATNVAST*PDNR	3	609.938	4248						4248		4320		5708	7509	20.2057		20.2642		23.0345	27.2595	2.776						0.6361						0.0309
685	682	Adhesion or extracellular matrix protein	CLASP2; CLASP2; CLASP2	CLASP2; CLASP2 iso3; CLASP2 iso4	§455; §688; §39	CLIP-associating protein 2 isoform 2	O75122; Q8NB74; Q96F87	http://www.phosphosite.org/proteinAction.do?id=6992&showAllSites=true	141; 78; 94	RTKMVSQS*QPGSRSG; RTKMVSQS*QPGSRSG; RTKMVSQS*QPGSRSG			MVSQS*QPGSR	2	578.745	4405						4405	4102	4483	4582	4700	4757	20.5677	20.6165	20.6643	20.7	20.7373	20.789	2.532						-0.1479						0.2134
686	683	Adhesion or extracellular matrix protein	CLASP2; CLASP2; CLASP2	CLASP2; CLASP2 iso3; CLASP2 iso4	§455, §459; §688, §692; §39, §43	CLIP-associating protein 2 isoform 2	O75122; Q8NB74; Q96F87	http://www.phosphosite.org/proteinAction.do?id=6992&showAllSites=true	141; 78; 94	RTKMVSQS*QPGSRSG, VSQSQPGS*RSGSPGR; RTKMVSQS*QPGSRSG, VSQSQPGS*RSGSPGR; RTKMVSQS*QPGSRSG, VSQSQPGS*RSGSPGR			MVSQS*QPGS*R	2	618.728			4579	4709		4966	4503	4225	4624	4733	4868	4883	20.8212	21.0075	21.0313	21.1038	21.1097	21.0558			2.214	2.112		2.384			0.2346	0.9645		0.6266			0.1759	0.1972
687	684	Adhesion or extracellular matrix protein	COL17A1	COL17A1	§85, §93	collagen alpha-1(XVII) chain	Q9UMD9	http://www.phosphosite.org/proteinAction.do?id=6983&showAllSites=true	150	SSYRRAHS*PASTLPN, PASTLPNS*PGSTFER			AHS*PASTLPNS*PGSTFER	2	1008.42	14437	14286	14333	14243	15629	15908	14633	14198	14241	14132	15742	15793	47.1275	47.3652	47.5057	47.4842	47.5035	47.6275	5.245	4.25	5.37	4.902	5.012	4.483	0.6282	0.9732	0.574	1.0832	0.5682	0.5353	0.1282	0.1654	0.1084	0.1755
688	685	Adhesion or extracellular matrix protein	COL17A1	COL17A1	§85, §93	collagen alpha-1(XVII) chain	Q9UMD9	http://www.phosphosite.org/proteinAction.do?id=6983&showAllSites=true	150	SSYRRAHS*PASTLPN, PASTLPNS*PGSTFER			AHS*PASTLPNS*PGSTFER	2	1008.42	14633	14077	14142	14064	15831	15704	14633	14198	14241	14132	15742	15793	47.1275	47.3652	47.5057	47.4842	47.5035	47.6275	4.632	4.72	5.002	4.92	4.495	5.119	0.6386	0.8401	0.572	1.0856	0.6483	0.4933	0.2	0.0877	0.1058	0.1669
689	686	Adhesion or extracellular matrix protein	COL17A1	COL17A1	§85, §93	collagen alpha-1(XVII) chain	Q9UMD9	http://www.phosphosite.org/proteinAction.do?id=6983&showAllSites=true	150	SSYRRAHS*PASTLPN, PASTLPNS*PGSTFER			AHS*PASTLPNS*PGSTFER	3	672.614	14590	14241	14284	14194	15785	15857	14590	14177	14241	14153	15742	15793	47.233	47.3105	47.5057	47.544	47.5035	47.6275	2.998	4.002	3.566	3.78	4.016	3.384	0.4061	0.5492	0.4742	0.9078	0.3011	0.3471	0.0266	0.077	0.0809	0.0798
690	687	Adhesion or extracellular matrix protein	COL17A1	COL17A1	§85, §93	collagen alpha-1(XVII) chain	Q9UMD9	http://www.phosphosite.org/proteinAction.do?id=6983&showAllSites=true	150	SSYRRAHS*PASTLPN, PASTLPNS*PGSTFER			AHS*PASTLPNS*PGSTFER	3	672.614	14385	14039			15578	15652	14590	14177	14241	14153	15742	15793	47.233	47.3105	47.5057	47.544	47.5035	47.6275	2.43	2.948			2.896	2.558	0.4049	0.6075			0.3714	0.3364	0.0813	0.0555
691	688	Adhesion or extracellular matrix protein	COL17A1	COL17A1	§85, §93	collagen alpha-1(XVII) chain	Q9UMD9	http://www.phosphosite.org/proteinAction.do?id=6983&showAllSites=true	150	SSYRRAHS*PASTLPN, PASTLPNS*PGSTFER			RAHS*PASTLPNS*PGSTFER	2	1086.47		12176																		3.207						0.6871						0.0744
692	689	Adhesion or extracellular matrix protein	COL17A1	COL17A1	§85, §93	collagen alpha-1(XVII) chain	Q9UMD9	http://www.phosphosite.org/proteinAction.do?id=6983&showAllSites=true	150	SSYRRAHS*PASTLPN, PASTLPNS*PGSTFER			RAHS*PASTLPNS*PGSTFER	3	724.647	12392	12064	12396		13523		12392	12183	12321	12210	13579	13651	41.8143	42.099	42.2212	42.242	42.2065	42.3922	3.252	3.256	3.288		3.505		0.7513	1.0369	1.0357		0.7211		0.0594	0.0348	0.0875
693	690	Adhesion or extracellular matrix protein	COL17A1	COL17A1	§85, §93	collagen alpha-1(XVII) chain	Q9UMD9	http://www.phosphosite.org/proteinAction.do?id=6983&showAllSites=true	150	SSYRRAHS*PASTLPN, PASTLPNS*PGSTFER			RAHS*PASTLPNS*PGSTFER	3	724.647	12600	12271					12392	12183	12321	12210	13579	13651	41.8143	42.099	42.2212	42.242	42.2065	42.3922	3.709	3.125					0.9213	1.1019					0.0847	0.0971
694	691	Adhesion or extracellular matrix protein	COL17A1	COL17A1	§85, §93, 97	collagen alpha-1(XVII) chain	Q9UMD9	http://www.phosphosite.org/proteinAction.do?id=6983&showAllSites=true	150	SSYRRAHS*PASTLPN, PASTLPNS*PGSTFER, LPNSPGST*FERKTHV			AHS*PASTLPNS*PGST*FER	2	1048.4	13723	13352					13707	13352	13433				45	45.1033	45.2835				3.986	3.351					0.3848	2.4219					0.0415	0.0279
695	692	Adhesion or extracellular matrix protein	COL17A1	COL17A1	§85, §93, 97	collagen alpha-1(XVII) chain	Q9UMD9	http://www.phosphosite.org/proteinAction.do?id=6983&showAllSites=true	150	SSYRRAHS*PASTLPN, PASTLPNS*PGSTFER, LPNSPGST*FERKTHV			AHS*PASTLPNS*PGST*FER	3	699.269				13299																		3.364						0.8136						0.0353
696	693	Adhesion or extracellular matrix protein	COL17A1	COL17A1	88, §93	collagen alpha-1(XVII) chain	Q9UMD9	http://www.phosphosite.org/proteinAction.do?id=6983&showAllSites=true	150	RRAHSPAS*TLPNSPG, PASTLPNS*PGSTFER			AHSPAS*TLPNS*PGSTFER	3	672.614			14103																		2.937						0.4581						0.0236
697	694	Adhesion or extracellular matrix protein	COL17A1	COL17A1	88, §93	collagen alpha-1(XVII) chain	Q9UMD9	http://www.phosphosite.org/proteinAction.do?id=6983&showAllSites=true	150	RRAHSPAS*TLPNSPG, PASTLPNS*PGSTFER			RAHSPAS*TLPNS*PGSTFER	3	724.647			12201																		3.289						0.7206						0.0238
698	695	Adhesion or extracellular matrix protein	COL17A1	COL17A1	88, §93, 96	collagen alpha-1(XVII) chain	Q9UMD9	http://www.phosphosite.org/proteinAction.do?id=6983&showAllSites=true	150	RRAHSPAS*TLPNSPG, PASTLPNS*PGSTFER, TLPNSPGS*TFERKTH			RAHSPAS*TLPNS*PGS*TFER	3	751.303	11950						11950	11664	11805	11705			40.495	40.722	40.7993	40.852			3.019						0.1224						0.044
699	696	Adhesion or extracellular matrix protein	COL17A1	COL17A1	88, §93, 97	collagen alpha-1(XVII) chain	Q9UMD9	http://www.phosphosite.org/proteinAction.do?id=6983&showAllSites=true	150	RRAHSPAS*TLPNSPG, PASTLPNS*PGSTFER, LPNSPGST*FERKTHV			AHSPAS*TLPNS*PGST*FER	3	699.269	13652	13299					13707	13299	13433	13338	14902	14953	45	45.1033	45.2835	45.3158	45.4298	45.559	2.922	2.892					0.6339	0.5949					0.0154	0.0169
700	697	Adhesion or extracellular matrix protein	COL17A1	COL17A1	89, §93, 96	collagen alpha-1(XVII) chain	Q9UMD9	http://www.phosphosite.org/proteinAction.do?id=6983&showAllSites=true	150	RAHSPAST*LPNSPGS, PASTLPNS*PGSTFER, TLPNSPGS*TFERKTH			AHSPAST*LPNS*PGS*TFER	3	699.269			13383																		3.362						0.4299						0.0292
701	698	Adhesion or extracellular matrix protein	COL17A1	COL17A1	§93	collagen alpha-1(XVII) chain	Q9UMD9	http://www.phosphosite.org/proteinAction.do?id=6983&showAllSites=true	150	PASTLPNS*PGSTFER			AHSPASTLPNS*PGSTFER	2	968.433	13227	12700	12844	12731	14143	14208	13161	12700	12930	12820	14230	14323	43.5737	43.573	43.8975	43.8938	43.7843	44.0215	4.678	5.012	4.586	4.672	4.158	4.52	0.462	0.3575	0.7751	1.3839	0.4964	0.5	0.1101	0.0929	0.0745	0.0687
702	699	Adhesion or extracellular matrix protein	COL17A1	COL17A1	§93	collagen alpha-1(XVII) chain	Q9UMD9	http://www.phosphosite.org/proteinAction.do?id=6983&showAllSites=true	150	PASTLPNS*PGSTFER			AHSPASTLPNS*PGSTFER	2	968.433	13034		13027		14351		13161	12700	12930	12820	14230	14323	43.5737	43.573	43.8975	43.8938	43.7843	44.0215	5.015		4.206		4.536		0.3262		0.5096		0.4339		0.1028		0.1794
703	700	Adhesion or extracellular matrix protein	COL17A1	COL17A1	§93	collagen alpha-1(XVII) chain	Q9UMD9	http://www.phosphosite.org/proteinAction.do?id=6983&showAllSites=true	150	PASTLPNS*PGSTFER			AHSPASTLPNS*PGSTFER	3	645.958	13183		12952	12863	14336	14410													3.136		3.577	3.522	2.845	2.506	0.057		-0.0194	0.5396	0.0043	0.0662	0.0857		0.0051	0.0357
704	701	Adhesion or extracellular matrix protein	COL17A1	COL17A1	§93, 96	collagen alpha-1(XVII) chain	Q9UMD9	http://www.phosphosite.org/proteinAction.do?id=6983&showAllSites=true	150	PASTLPNS*PGSTFER, TLPNSPGS*TFERKTH			AHSPASTLPNS*PGS*TFER	3	672.614		12346																		2.913						1.0999						0.0254
705	702	Adhesion or extracellular matrix protein	CTTN; CTTN	cortactin; cortactin iso3	§401; §364	src substrate cortactin isoform c	Q14247; Q14247-3	http://www.phosphosite.org/proteinAction.do?id=1192&showAllSites=true	62; 57	QARAKTQT*PPVSPAP; QARAKTQT*PPVSPAP	PTP1B; PTP1B		AKTQT*PPVSPAPQPTEER	3	671.993	7497	7273	7552	7587			7497	7308	7537	7574	8202	8328	28.7183	29.0222	28.9465	29.0962	28.9583	29.2338	3.251	3.291	2.946	2.952			-0.0347	0.8544	-0.7226	2.0483			0.096	0.0258	0.0843	0.0155
706	703	Adhesion or extracellular matrix protein	CTTN; CTTN	cortactin; cortactin iso3	§401; §364	src substrate cortactin isoform c	Q14247; Q14247-3	http://www.phosphosite.org/proteinAction.do?id=1192&showAllSites=true	62; 57	QARAKTQT*PPVSPAP; QARAKTQT*PPVSPAP	PTP1B; PTP1B		AKTQT*PPVSPAPQPTEER	3	671.993		7253					7497	7308	7537	7574	8202	8328	28.7183	29.0222	28.9465	29.0962	28.9583	29.2338		2.677						0.8544						0.0259
707	704	Adhesion or extracellular matrix protein	CTTN; CTTN	cortactin; cortactin iso3	§401; §364	src substrate cortactin isoform c	Q14247; Q14247-3	http://www.phosphosite.org/proteinAction.do?id=1192&showAllSites=true	62; 57	QARAKTQT*PPVSPAP; QARAKTQT*PPVSPAP	PTP1B; PTP1B		TQT*PPVSPAPQPTEER	2	907.92	9155	9033	9111	9116	9980	10089	9155	9031	9191	9142	10066	10138	33.2132	33.658	33.5442	33.644	33.5437	33.6913	3.987	3.802	3.154	3.851	3.505	3.82	0.445	0.6533	0.0118	1.6063	0.8051	0.3713	0.0757	0.0847	0.0865	0.0897
708	705	Adhesion or extracellular matrix protein	CTTN; CTTN	cortactin; cortactin iso3	§401; §364	src substrate cortactin isoform c	Q14247; Q14247-3	http://www.phosphosite.org/proteinAction.do?id=1192&showAllSites=true	62; 57	QARAKTQT*PPVSPAP; QARAKTQT*PPVSPAP	PTP1B; PTP1B		TQT*PPVSPAPQPTEER	2	907.92	9091	8825		9087			9155	9031	9191	9142	10066	10138	33.2132	33.658	33.5442	33.644	33.5437	33.6913	3.636	3.448		3.307			0.3426	0.6912		1.6967			0.077	0.0283		0.0558
709	706	Adhesion or extracellular matrix protein	CTTN; CTTN	cortactin; cortactin iso3	§401; §364	src substrate cortactin isoform c	Q14247; Q14247-3	http://www.phosphosite.org/proteinAction.do?id=1192&showAllSites=true	62; 57	QARAKTQT*PPVSPAP; QARAKTQT*PPVSPAP	PTP1B; PTP1B		TQT*PPVSPAPQPTEER	2	907.92		8839					9155	9031	9191	9142	10066	10138	33.2132	33.658	33.5442	33.644	33.5437	33.6913		3.747						0.7598						0.0506
710	707	Adhesion or extracellular matrix protein	CTTN; CTTN	cortactin; cortactin iso3	§401; §364	src substrate cortactin isoform c	Q14247; Q14247-3	http://www.phosphosite.org/proteinAction.do?id=1192&showAllSites=true	62; 57	QARAKTQT*PPVSPAP; QARAKTQT*PPVSPAP	PTP1B; PTP1B		TQT*PPVSPAPQPTEER	3	605.615		8927		9083		10207	9220	8927	9174	9170	10087	10117	33.1688	33.658	33.4947	33.7282	33.5968	33.637		2.969		2.529		2.497		0.6198		0.9246		0.0858		0.0526		0.1399
711	708	Adhesion or extracellular matrix protein	CTTN; CTTN	cortactin; cortactin iso3	§401, §405; §364, §368	src substrate cortactin isoform c	Q14247; Q14247-3	http://www.phosphosite.org/proteinAction.do?id=1192&showAllSites=true	62; 57	QARAKTQT*PPVSPAP, KTQTPPVS*PAPQPTE; QARAKTQT*PPVSPAP, KTQTPPVS*PAPQPTE	CDK1, CDK2, ERK1, ERK2, PAK1, PTP1B; CDK1, CDK2, ERK1, ERK2, PAK1, PTP1B	N-WASP; N-WASP	TQT*PPVS*PAPQPTEER	2	947.903		8491					8738	8491	8702	8694	9555	9608	31.8955	32.2608	32.1658	32.3457	32.283	32.3807		3.6						0.8428						0.0847
712	709	Adhesion or extracellular matrix protein	CTTN; CTTN	cortactin; cortactin iso3	§417; §380	src substrate cortactin isoform c	Q14247; Q14247-3	http://www.phosphosite.org/proteinAction.do?id=1192&showAllSites=true	62; 57	PTEERLPS*SPVYEDA; PTEERLPS*SPVYEDA	PTP1B; PTP1B		LPS*SPVYEDAASFK	3	530.908		18814	18571			20604	19250	18896	18568	18530	20650	20604	59.3583	59.5798	59.4658	59.6857	59.6603	59.7363		3.361	2.94			3.219		0.5382	0.0909			0.5659		0	0.0452
713	710	Adhesion or extracellular matrix protein	CTTN; CTTN	cortactin; cortactin iso3	§418; §381	src substrate cortactin isoform c	Q14247; Q14247-3	http://www.phosphosite.org/proteinAction.do?id=1192&showAllSites=true	62; 57	TEERLPSS*PVYEDAA; TEERLPSS*PVYEDAA	ERK1, ERK2, PAK1, PTP1B; ERK1, ERK2, PAK1, PTP1B	N-WASP; N-WASP	LPSS*PVYEDAASFK	2	795.858	19336	18939	18677	18433	20715	20751	19271	18875	18610	18509	20650	20751	59.4145	59.5282	59.5798	59.6272	59.6603	59.7363	3.178	3.052	3.282	3.775	3.348	3.632	0.6196	0.4949	0.7764	0.8781	0.5589	0.4697	0.1083	0.0756	0.0843	0.0838
714	711	Adhesion or extracellular matrix protein	CTTN; CTTN	cortactin; cortactin iso3	§418; §381	src substrate cortactin isoform c	Q14247; Q14247-3	http://www.phosphosite.org/proteinAction.do?id=1192&showAllSites=true	62; 57	TEERLPSS*PVYEDAA; TEERLPSS*PVYEDAA	ERK1, ERK2, PAK1, PTP1B; ERK1, ERK2, PAK1, PTP1B	N-WASP; N-WASP	LPSS*PVYEDAASFK	2	795.858	19129	18741	18503		20517	20545	19271	18875	18610	18509	20650	20751	59.4145	59.5282	59.5798	59.6272	59.6603	59.7363	3.857	3.63	3.44		3.581	3.626	0.5543	0.4786	0.8673		0.7243	0.6543	0.105	0.1039	0.0609
715	712	Adhesion or extracellular matrix protein	CTTN; CTTN	cortactin; cortactin iso3	§418; §381	src substrate cortactin isoform c	Q14247; Q14247-3	http://www.phosphosite.org/proteinAction.do?id=1192&showAllSites=true	62; 57	TEERLPSS*PVYEDAA; TEERLPSS*PVYEDAA	ERK1, ERK2, PAK1, PTP1B; ERK1, ERK2, PAK1, PTP1B	N-WASP; N-WASP	LPSS*PVYEDAASFK	3	530.908	19192			18513	20571														2.746			3.233	2.951		0.384			0.4709	0.3755		0.0463			0.0178
716	713	Adhesion or extracellular matrix protein	CTTN; CTTN	cortactin; cortactin iso3	§418, §421; §381, §384	src substrate cortactin isoform c	Q14247; Q14247-3	http://www.phosphosite.org/proteinAction.do?id=1192&showAllSites=true	62; 57	TEERLPSS*PVYEDAA, RLPSSPVY*EDAASFK; TEERLPSS*PVYEDAA, RLPSSPVY*EDAASFK	ERK1, ERK2, FAK, Fer, PAK1, PTP1B, Src; ERK1, ERK2, FAK, Fer, PAK1, PTP1B, Src	N-WASP, smMLCK; N-WASP, smMLCK	LPSS*PVY*EDAASFK	2	835.841	17968	17624	17473		19337	19362	18032	17678	17455	17459	19337	19426	56.2277	56.454	56.4073	56.7277	56.5475	56.6692	3.696	3.786	3.07		3.32	3.206	0.5716	0.7189	0.6203		0.4022	0.418	0.1311	0.1318	0.1263
717	714	Adhesion or extracellular matrix protein	CTTN; CTTN	cortactin; cortactin iso3	§418, §421; §381, §384	src substrate cortactin isoform c	Q14247; Q14247-3	http://www.phosphosite.org/proteinAction.do?id=1192&showAllSites=true	62; 57	TEERLPSS*PVYEDAA, RLPSSPVY*EDAASFK; TEERLPSS*PVYEDAA, RLPSSPVY*EDAASFK	ERK1, ERK2, FAK, Fer, PAK1, PTP1B, Src; ERK1, ERK2, FAK, Fer, PAK1, PTP1B, Src	N-WASP, smMLCK; N-WASP, smMLCK	LPSS*PVY*EDAASFK	2	835.841	18172						18032	17678	17455	17459	19337	19426	56.2277	56.454	56.4073	56.7277	56.5475	56.6692	2.934						0.5152						0.1494
718	715	Adhesion or extracellular matrix protein	DBN1; DBN1	DBN1; DBN1 iso5	§335, §345; §381, §391	drebrin isoform a	Q16643; A8MV58	http://www.phosphosite.org/proteinAction.do?id=2675&showAllSites=true	71; 76	MAPTPIPT*RSPSDSS, PSDSSTAS*TPVAEQI; MAPTPIPT*RSPSDSS, PSDSSTAS*TPVAEQI			MAPTPIPT*RSPSDSSTAS*TPVAEQIER	3	996.114					18668			17069			18668	18691		54.8478			54.7575	54.8207					5.657						0.9729
719	716	Adhesion or extracellular matrix protein	DBN1; DBN1	DBN1; DBN1 iso5	§337, §346; §383, §392	drebrin isoform a	Q16643; A8MV58	http://www.phosphosite.org/proteinAction.do?id=2675&showAllSites=true	71; 76	PTPIPTRS*PSDSSTA, SDSSTAST*PVAEQIE; PTPIPTRS*PSDSSTA, SDSSTAST*PVAEQIE			M#APTPIPTRS*PSDSSTAST*PVAEQIER	3	1001.45	16172	15850			17393														4.341	4.906			5.731		0.7798	1.8861			-0.1866		0.0155	0.0445
720	717	Adhesion or extracellular matrix protein	DBN1; DBN1	DBN1; DBN1 iso5	§337, §346; §383, §392	drebrin isoform a	Q16643; A8MV58	http://www.phosphosite.org/proteinAction.do?id=2675&showAllSites=true	71; 76	PTPIPTRS*PSDSSTA, SDSSTAST*PVAEQIE; PTPIPTRS*PSDSSTA, SDSSTAST*PVAEQIE			M#APTPIPTRS*PSDSSTAST*PVAEQIER	3	1001.45	16162																		3.607						0.7798						0.0626
721	718	Adhesion or extracellular matrix protein	DBN1; DBN1	DBN1; DBN1 iso5	§339, §346; §385, §392	drebrin isoform a	Q16643; A8MV58	http://www.phosphosite.org/proteinAction.do?id=2675&showAllSites=true	71; 76	PIPTRSPS*DSSTAST, SDSSTAST*PVAEQIE; PIPTRSPS*DSSTAST, SDSSTAST*PVAEQIE			M#APTPIPTRSPS*DSSTAST*PVAEQIER	3	1001.45		15825				17403	16184	15851	15670	15698	17458	17403	51.4357	51.6847	51.4642	51.8118	51.7223	51.7305		4.831				4.527		1.8861				0.4495		0.0155
722	719	Adhesion or extracellular matrix protein	DBN1; DBN1	DBN1; DBN1 iso5	§339, §346; §385, §392	drebrin isoform a	Q16643; A8MV58	http://www.phosphosite.org/proteinAction.do?id=2675&showAllSites=true	71; 76	PIPTRSPS*DSSTAST, SDSSTAST*PVAEQIE; PIPTRSPS*DSSTAST, SDSSTAST*PVAEQIE			SPS*DSSTAST*PVAEQIER	2	1011.41	13091				14196	14255	12741	12833	12552	12507	14196	14281	42.4792	43.7873	42.8612	43.0512	43.835	43.921	4.522				4.965	4.912	1.3565				0.6589	0.5972	0.0124
723	720	Adhesion or extracellular matrix protein	DBN1; DBN1	DBN1; DBN1 iso5	§342, §345; §388, §391	drebrin isoform a	Q16643; A8MV58	http://www.phosphosite.org/proteinAction.do?id=2675&showAllSites=true	71; 76	TRSPSDSS*TASTPVA, PSDSSTAS*TPVAEQI; TRSPSDSS*TASTPVA, PSDSSTAS*TPVAEQI			SPSDSS*TAS*TPVAEQIER	2	1011.41					13806																		4.813						0.9285
724	721	Adhesion or extracellular matrix protein	DBN1; DBN1	DBN1; DBN1 iso5	§342, §346; §388, §392	drebrin isoform a	Q16643; A8MV58	http://www.phosphosite.org/proteinAction.do?id=2675&showAllSites=true	71; 76	TRSPSDSS*TASTPVA, SDSSTAST*PVAEQIE; TRSPSDSS*TASTPVA, SDSSTAST*PVAEQIE			SPSDSS*TAST*PVAEQIER	2	1011.41	12757	12475		12480		13939													3.633	4.108		3.546		4.954	1.8765	1.767		4.386		1.3766	0.0395	0.0303		0.0172
725	722	Adhesion or extracellular matrix protein	DBN1; DBN1	DBN1; DBN1 iso5	§342, §346; §388, §392	drebrin isoform a	Q16643; A8MV58	http://www.phosphosite.org/proteinAction.do?id=2675&showAllSites=true	71; 76	TRSPSDSS*TASTPVA, SDSSTAST*PVAEQIE; TRSPSDSS*TASTPVA, SDSSTAST*PVAEQIE			SPSDSS*TAST*PVAEQIER	2	1011.41				12463																		4.318						4.386						0.0696
726	723	Adhesion or extracellular matrix protein	DBN1; DBN1	DBN1; DBN1 iso5	§342, §346; §388, §392	drebrin isoform a	Q16643; A8MV58	http://www.phosphosite.org/proteinAction.do?id=2675&showAllSites=true	71; 76	TRSPSDSS*TASTPVA, SDSSTAST*PVAEQIE; TRSPSDSS*TASTPVA, SDSSTAST*PVAEQIE			SPSDSS*TAST*PVAEQIER	3	674.608					14202		12825	12476	12594	12444	14202	14323	42.699	42.8677	42.9745	42.8745	43.1177	44.0215					2.573						0.1031
727	724	Adhesion or extracellular matrix protein	DBN1; DBN1	DBN1; DBN1 iso5	§346; §392	drebrin isoform a	Q16643; A8MV58	http://www.phosphosite.org/proteinAction.do?id=2675&showAllSites=true	71; 76	SDSSTAST*PVAEQIE; SDSSTAST*PVAEQIE			SDSSTAST*PVAEQIER	2	879.383		10685			11933	11868		10650	10816		11834	11953		38.027	38.0588		38.0777	38.1792		3.663			4.251	4.003		0.4455			0.3979	-0.053		0.075
728	725	Adhesion or extracellular matrix protein	DBN1; DBN1	DBN1; DBN1 iso5	§346; §392	drebrin isoform a	Q16643; A8MV58	http://www.phosphosite.org/proteinAction.do?id=2675&showAllSites=true	71; 76	SDSSTAST*PVAEQIE; SDSSTAST*PVAEQIE			SDSSTAST*PVAEQIER	2	879.383					11834			10650	10816		11834	11953		38.027	38.0588		38.0777	38.1792					4.287						0.3171
729	726	Adhesion or extracellular matrix protein	DBN1; DBN1	DBN1; DBN1 iso5	§346; §392	drebrin isoform a	Q16643; A8MV58	http://www.phosphosite.org/proteinAction.do?id=2675&showAllSites=true	71; 76	SDSSTAST*PVAEQIE; SDSSTAST*PVAEQIE			SPSDSSTAST*PVAEQIER	2	971.426			11226				11460	11161	11226	11248	12511	12541	39.1173	39.3823	39.5375	39.5663	39.5792	39.6382			5.315						0.7117						0.0491
730	727	Adhesion or extracellular matrix protein	DBN1; DBN1	DBN1; DBN1 iso5	§346; §392	drebrin isoform a	Q16643; A8MV58	http://www.phosphosite.org/proteinAction.do?id=2675&showAllSites=true	71; 76	SDSSTAST*PVAEQIE; SDSSTAST*PVAEQIE			SPSDSSTAST*PVAEQIER	3	647.953	11367	11070	11238	11155	12387	12458	11441	11182	11304	11265	12469	12458	39.072	39.4357	39.4133	39.614	39.4752	39.5872	3.349	2.886	3.286	3.454	3.238	3.78	0.3204	0.6714	0.3363	0.4855	0.1934	0.2185	0.0756	0.1076	0.0503	0.15
731	728	Adhesion or extracellular matrix protein	DBN1; DBN1	DBN1; DBN1 iso5	§346; §392	drebrin isoform a	Q16643; A8MV58	http://www.phosphosite.org/proteinAction.do?id=2675&showAllSites=true	71; 76	SDSSTAST*PVAEQIE; SDSSTAST*PVAEQIE			SPSDSSTAST*PVAEQIER	3	647.953			11389				11441	11182	11304	11265	12469	12458	39.072	39.4357	39.4133	39.614	39.4752	39.5872			2.934						0.1736						0.0564
732	729	Adhesion or extracellular matrix protein	DIP2A	DIP2A	155	disco-interacting protein 2 homolog A isoform e	Q14689	http://www.phosphosite.org/proteinAction.do?id=20247&showAllSites=true	170	RPGRLTST*PLQSHSS			LTST*PLQSHSSVEPWLDR	2	1067	19521						19521	19127	18862				60.0655	60.172	60.2815				3.08						1.177						0.0054
733	730	Adhesion or extracellular matrix protein	DIP2A	DIP2A	155	disco-interacting protein 2 homolog A isoform e	Q14689	http://www.phosphosite.org/proteinAction.do?id=20247&showAllSites=true	170	RPGRLTST*PLQSHSS			LTST*PLQSHSSVEPWLDR	3	711.672	19430						19481	19068	18841	18761	20881	20896	59.9577	60.172	60.2237	60.3225	60.2298	60.308	2.909						0.3977						0.0909
734	731	Adhesion or extracellular matrix protein	DNM2	DYN2	746, 755	dynamin-2 isoform 1	P50570	http://www.phosphosite.org/proteinAction.do?id=4884&showAllSites=true	98	ISTSTVST*PVPPPVD, VPPPVDDT*WLQSASS			EALNIIGDISTSTVST*PVPPPVDDT*WLQSASSHSPTPQR	4	1066					32799																		3.624						2.3248
735	732	Adhesion or extracellular matrix protein	DNM2	DYN2	746, §762	dynamin-2 isoform 1	P50570	http://www.phosphosite.org/proteinAction.do?id=4884&showAllSites=true	98	ISTSTVST*PVPPPVD, TWLQSASS*HSPTPQR			EALNIIGDISTSTVST*PVPPPVDDTWLQSASS*HSPTPQR	4	1066						32728																		4.043						0.8888
736	733	Adhesion or extracellular matrix protein	DOCK5	DOCK5	1785, §1789, §1794	dedicator of cytokinesis protein 5	Q9H7D0	http://www.phosphosite.org/proteinAction.do?id=11969&showAllSites=true	215	HGSSPPQS*TPLSPPP, PPQSTPLS*PPPLTPK, PLSPPPLT*PKATRTL			LSPFHGSSPPQS*TPLS*PPPLT*PK	3	870.388						21741	20552	20387			21763	21741	62.7157	63.4012			62.4235	63.0402						3.161						-1.4653
737	734	Adhesion or extracellular matrix protein	DOCK6	DOCK6	§878, §883	dedicator of cytokinesis protein 6	Q96HP0	http://www.phosphosite.org/proteinAction.do?id=15254&showAllSites=true	230	ASLYLARS*KSISSSN, ARSKSISS*SNPDLAV			S*KSISS*SNPDLAVAPGSVDDEVSR	3	859.709			16227																		3.46						1.1252						0.0458
738	735	Adhesion or extracellular matrix protein	DPYSL2; DPYSL2	CRMP-2; CRMP-2 iso3	312; 417	dihydropyrimidinase-related protein 2 isoform 1	Q16555; NP_001184222	http://www.phosphosite.org/proteinAction.do?id=954&showAllSites=true	62; 74	PPLSPDPT*TPDFLNS; PPLSPDPT*TPDFLNS			AAAFVTSPPLSPDPT*TPDFLNSLLSCGDLQVTGSAHCTFNTAQK	4	1179.3					36008																		3.519						1.399
739	736	Adhesion or extracellular matrix protein	DTNA; DTNB; DTNB; DTNB; DTNB	DTNA; DTNB; DTNB iso2; DTNB iso3; DTNB iso5	§504; §468; §438; §468; §468	dystrobrevin alpha isoform 9	Q9Y4J8; O60941; O60941-2; O60941-3; Q1I0L3	http://www.phosphosite.org/proteinAction.do?id=23312&showAllSites=true	84; 71; 65; 64; 68	HEQASQPT*PEKAQQN; HEQASQPT*PEKAQQN; HEQASQPT*PEKAQQN; HEQASQPT*PEKAQQN; HEQASQPT*PEKAQQN			LEHEQASQPT*PEK	2	787.348	4373																		2.652						1.0402						0.2416
740	737	Adhesion or extracellular matrix protein	DTNA; DTNB; DTNB; DTNB; DTNB	DTNA; DTNB; DTNB iso2; DTNB iso3; DTNB iso5	§504; §468; §438; §468; §468	dystrobrevin alpha isoform 9	Q9Y4J8; O60941; O60941-2; O60941-3; Q1I0L3	http://www.phosphosite.org/proteinAction.do?id=23312&showAllSites=true	84; 71; 65; 64; 68	HEQASQPT*PEKAQQN; HEQASQPT*PEKAQQN; HEQASQPT*PEKAQQN; HEQASQPT*PEKAQQN; HEQASQPT*PEKAQQN			LRLEHEQASQPT*PEK	3	614.963						6793	6132	5765	6219	6291	6694	6776	25.0343	24.962	25.341	25.4955	25.368	25.5183						3.372						-0.0704
741	738	Adhesion or extracellular matrix protein	DYNC1I2; DYNC1I2	DNCI2; DNCI2 iso3	§92, §101; §86, §95	cytoplasmic dynein 1 intermediate chain 2	Q13409; Q13409-3	http://www.phosphosite.org/proteinAction.do?id=2889&showAllSites=true	71; 68	PMSPSSKS*VSTPSEA, STPSEAGS*QDSGDGA; PMSPSSKS*VSTPSEA, STPSEAGS*QDSGDGA			S*VSTPSEAGS*QDSGDGAVGSR	3	704.27		7491																		2.56						0.6607						0.0192
742	739	Adhesion or extracellular matrix protein	DYNC1I2; DYNC1I2	DNCI2; DNCI2 iso3	§92, §95; §86, §89	cytoplasmic dynein 1 intermediate chain 2	Q13409; Q13409-3	http://www.phosphosite.org/proteinAction.do?id=2889&showAllSites=true	71; 68	PMSPSSKS*VSTPSEA, PSSKSVST*PSEAGSQ; PMSPSSKS*VSTPSEA, PSSKSVST*PSEAGSQ			S*VST*PSEAGSQDSGDGAVGSR	3	704.27			7788			8531															2.846			3.882			1.437			-0.2792			0.0111
743	740	Adhesion or extracellular matrix protein	DYNC1I2; DYNC1I2	DNCI2; DNCI2 iso3	§92, §97; §86, §91	cytoplasmic dynein 1 intermediate chain 2	Q13409; Q13409-3	http://www.phosphosite.org/proteinAction.do?id=2889&showAllSites=true	71; 68	PMSPSSKS*VSTPSEA, SKSVSTPS*EAGSQDS; PMSPSSKS*VSTPSEA, SKSVSTPS*EAGSQDS			S*VSTPS*EAGSQDSGDGAVGSR	3	704.27	7739				8427		7672	7476	7770		8427	8559	29.0673	29.4772	29.5895		29.7227	29.7843	2.924				2.964		1.1044				0.1873		0.0011
744	741	Adhesion or extracellular matrix protein	DYNC1I2; DYNC1I2	DNCI2; DNCI2 iso3	§94; §88	cytoplasmic dynein 1 intermediate chain 2	Q13409; Q13409-3	http://www.phosphosite.org/proteinAction.do?id=2889&showAllSites=true	71; 68	SPSSKSVS*TPSEAGS; SPSSKSVS*TPSEAGS			SVS*TPSEAGSQDSGDGAVGSR	2	1015.92	6888	6575	7022		7617	7702	6947	6632	6999	7030	7593	7702	27.181	27.2253	27.4735	27.6045	27.5135	27.6705	4.901	5.143	4.641		4.63	4.835	0.8101	0.9519	0.5582		0.7148	0.6259	0.0159	0.0241	0.0072
745	742	Adhesion or extracellular matrix protein	DYNC1I2; DYNC1I2	DNCI2; DNCI2 iso3	§95; §89	cytoplasmic dynein 1 intermediate chain 2	Q13409; Q13409-3	http://www.phosphosite.org/proteinAction.do?id=2889&showAllSites=true	71; 68	PSSKSVST*PSEAGSQ; PSSKSVST*PSEAGSQ			SVST*PSEAGSQDSGDGAVGSR	2	1015.92				7065																		4.981						1.1074						0.0092
746	743	Adhesion or extracellular matrix protein	DYNC1I2; DYNC1I2	DNCI2; DNCI2 iso3	§95; §89	cytoplasmic dynein 1 intermediate chain 2	Q13409; Q13409-3	http://www.phosphosite.org/proteinAction.do?id=2889&showAllSites=true	71; 68	PSSKSVST*PSEAGSQ; PSSKSVST*PSEAGSQ			SVST*PSEAGSQDSGDGAVGSR	3	677.615	6970	6654	6980	6908	7659	7700	6947	6614	6978	7009	7614	7507	27.181	27.1745	27.4183	27.5435	27.5622	27.7185	4.277	4.04	4.795	4.886	4.705	4.439	0.3533	0.8914	0.5043	1.4984	0.5036	0.4305	0.0231	0.0288	0.0191	0.0116
747	744	Adhesion or extracellular matrix protein	DYNC1I2; DYNC1I2	DNCI2; DNCI2 iso3	§95; §89	cytoplasmic dynein 1 intermediate chain 2	Q13409; Q13409-3	http://www.phosphosite.org/proteinAction.do?id=2889&showAllSites=true	71; 68	PSSKSVST*PSEAGSQ; PSSKSVST*PSEAGSQ			SVST*PSEAGSQDSGDGAVGSR	3	677.615	6773					7507	6947	6614	6978	7009	7614	7507	27.181	27.1745	27.4183	27.5435	27.5622	27.7185	3.792					3.989	0.6136					0.5339	0.0192
748	745	Adhesion or extracellular matrix protein	DYNC1I2; DYNC1I2	DNCI2; DNCI2 iso3	§97; §91	cytoplasmic dynein 1 intermediate chain 2	Q13409; Q13409-3	http://www.phosphosite.org/proteinAction.do?id=2889&showAllSites=true	71; 68	SKSVSTPS*EAGSQDS; SKSVSTPS*EAGSQDS			SVSTPS*EAGSQDSGDGAVGSR	3	677.615		6475	6808		7443															4.297	2.49		4.452			0.9771	0.8551		0.4349			0.0062	0.0171
749	746	Adhesion or extracellular matrix protein	DYNC1LI1	DNCLI1	§207	cytoplasmic dynein 1 light intermediate chain 1	Q9Y6G9	http://www.phosphosite.org/proteinAction.do?id=2988&showAllSites=true	57	PGEDFPAS*PQRRNTA	CDK1		DFQEYVEPGEDFPAS*PQR	2	1095.95	22087	21731	21040	21151	23549	23606	21917	21945	21121	21002	23380	23458	66.1795	66.3562	66.4728	66.502	66.4227	66.698	5.234	4.762	5.486	5.148	5.055	5.652	0.6197	0.7486	0.6554	0.8472	0.5732	0.6453	0.5043	0.4682	0.4534	0.4529
750	747	Adhesion or extracellular matrix protein	DYNC1LI1	DNCLI1	§207	cytoplasmic dynein 1 light intermediate chain 1	Q9Y6G9	http://www.phosphosite.org/proteinAction.do?id=2988&showAllSites=true	57	PGEDFPAS*PQRRNTA	CDK1		DFQEYVEPGEDFPAS*PQR	2	1095.95	22297	21945	21418	21342	23762	23194	21917	21945	21121	21002	23380	23458	66.1795	66.3562	66.4728	66.502	66.4227	66.698	4.841	4.832	5.627	5.284	4.754	5.864	0.6859	0.9569	0.7394	0.8486	0.7442	0.6418	0.4603	0.466	0.4852	0.5253
751	748	Adhesion or extracellular matrix protein	DYNC1LI1	DNCLI1	§207	cytoplasmic dynein 1 light intermediate chain 1	Q9Y6G9	http://www.phosphosite.org/proteinAction.do?id=2988&showAllSites=true	57	PGEDFPAS*PQRRNTA	CDK1		DFQEYVEPGEDFPAS*PQR	2	1095.95	21675	21322	20865	20785	23147	23818	21917	21945	21121	21002	23380	23458	66.1795	66.3562	66.4728	66.502	66.4227	66.698	5.361	5.584	4.686	4.502	5.032	4.913	0.7062	0.817	0.8012	1.0099	0.793	0.5953	0.4705	0.4838	0.4135	0.4435
752	749	Adhesion or extracellular matrix protein	DYNC1LI1	DNCLI1	§207	cytoplasmic dynein 1 light intermediate chain 1	Q9Y6G9	http://www.phosphosite.org/proteinAction.do?id=2988&showAllSites=true	57	PGEDFPAS*PQRRNTA	CDK1		DFQEYVEPGEDFPAS*PQR	2	1095.95	21878	21521	21227	20962	23339	23396	21917	21945	21121	21002	23380	23458	66.1795	66.3562	66.4728	66.502	66.4227	66.698	4.818	5.268	4.424	4.905	5.238	5.17	0.5793	0.6784	0.6852	0.8728	0.5829	0.5902	0.4877	0.4756	0.4302	0.4971
753	750	Adhesion or extracellular matrix protein	DYNC1LI1	DNCLI1	§207	cytoplasmic dynein 1 light intermediate chain 1	Q9Y6G9	http://www.phosphosite.org/proteinAction.do?id=2988&showAllSites=true	57	PGEDFPAS*PQRRNTA	CDK1		DFQEYVEPGEDFPAS*PQR	3	730.972	21876	21520	21080	20961	23528	23375	21917	21941	21142	21023	23422	23458	66.1795	66.4588	66.5335	66.5582	66.527	66.698	3.681	4.526	4.498	4.642	4.559	4.233	0.8515	0.9031	0.7672	0.8793	0.7768	0.7808	0.2925	0.3545	0.4407	0.4579
754	751	Adhesion or extracellular matrix protein	DYNC1LI1	DNCLI1	§207	cytoplasmic dynein 1 light intermediate chain 1	Q9Y6G9	http://www.phosphosite.org/proteinAction.do?id=2988&showAllSites=true	57	PGEDFPAS*PQRRNTA	CDK1		DFQEYVEPGEDFPAS*PQR	3	730.972	22086	21730	21269	21150	23318	23585	21917	21941	21142	21023	23422	23458	66.1795	66.4588	66.5335	66.5582	66.527	66.698	4.216	4.094	4.951	4.454	4.467	3.894	0.7819	0.8467	0.7222	0.8527	0.7516	0.7782	0.369	0.2618	0.4549	0.3951
755	752	Adhesion or extracellular matrix protein	DYNC1LI1	DNCLI1	§207	cytoplasmic dynein 1 light intermediate chain 1	Q9Y6G9	http://www.phosphosite.org/proteinAction.do?id=2988&showAllSites=true	57	PGEDFPAS*PQRRNTA	CDK1		DFQEYVEPGEDFPAS*PQR	3	730.972	22296	21941	20893	21339	23738	23796	21917	21941	21142	21023	23422	23458	66.1795	66.4588	66.5335	66.5582	66.527	66.698	4.011	3.478	3.812	4.124	4.664	4.282	0.73	0.843	0.6782	0.8192	0.5976	0.755	0.2184	0.1556	0.2497	0.2394
756	753	Adhesion or extracellular matrix protein	DYNC1LI1	DNCLI1	§207	cytoplasmic dynein 1 light intermediate chain 1	Q9Y6G9	http://www.phosphosite.org/proteinAction.do?id=2988&showAllSites=true	57	PGEDFPAS*PQRRNTA	CDK1		DFQEYVEPGEDFPAS*PQR	3	730.972	21667	21316	21458	20774	23120	23167	21917	21941	21142	21023	23422	23458	66.1795	66.4588	66.5335	66.5582	66.527	66.698	3.771	3.368	4.143	3.617	3.215	3.357	0.6163	0.7446	0.4927	0.8607	0.6616	0.6051	0.125	0.2844	0.32	0.2572
757	754	Adhesion or extracellular matrix protein	DYNC1LI1	DNCLI1	§207	cytoplasmic dynein 1 light intermediate chain 1	Q9Y6G9	http://www.phosphosite.org/proteinAction.do?id=2988&showAllSites=true	57	PGEDFPAS*PQRRNTA	CDK1		DFQEYVEPGEDFPAS*PQRR	2	1174.01	19821	19443	18995	19059	21281	21093	19817	19662	19135	19034	21259	21232	60.8127	61.0268	61.0337	61.073	61.162	61.1423	3.032	3.422	3.449	3.271	3.323	3.389	0.4774	0.9889	0.439	0.9759	0.5712	0.6036	0.2558	0.3132	0.3423	0.3427
758	755	Adhesion or extracellular matrix protein	DYNC1LI1	DNCLI1	§207	cytoplasmic dynein 1 light intermediate chain 1	Q9Y6G9	http://www.phosphosite.org/proteinAction.do?id=2988&showAllSites=true	57	PGEDFPAS*PQRRNTA	CDK1		DFQEYVEPGEDFPAS*PQRR	2	1174.01	20032	19662		18881	21065	21513	19817	19662	19135	19034	21259	21232	60.8127	61.0268	61.0337	61.073	61.162	61.1423	3.075	2.999		2.511	2.913	2.945	0.5673	1.029		0.8955	0.7189	0.9664	0.2801	0.3376		0.2628
759	756	Adhesion or extracellular matrix protein	DYNC1LI1	DNCLI1	§207	cytoplasmic dynein 1 light intermediate chain 1	Q9Y6G9	http://www.phosphosite.org/proteinAction.do?id=2988&showAllSites=true	57	PGEDFPAS*PQRRNTA	CDK1		DFQEYVEPGEDFPAS*PQRR	2	1174.01	19626						19817	19662	19135	19034	21259	21232	60.8127	61.0268	61.0337	61.073	61.162	61.1423	3.664						0.1947						0.3709
760	757	Adhesion or extracellular matrix protein	DYNC1LI1	DNCLI1	§207	cytoplasmic dynein 1 light intermediate chain 1	Q9Y6G9	http://www.phosphosite.org/proteinAction.do?id=2988&showAllSites=true	57	PGEDFPAS*PQRRNTA	CDK1		DFQEYVEPGEDFPAS*PQRR	3	783.006	19923	19359	19073	18804	21176	21191	19817	19359	19135	19034	21217	21232	60.8127	61.0268	61.0337	61.073	61.0572	61.1423	2.781	2.923	3.06	2.789	3.278	2.398	0.5911	0.7115	0.5585	0.6968	0.5301	0.5124	0.1192	0.1807	0.2222	0.1831
761	758	Adhesion or extracellular matrix protein	DYNC1LI1	DNCLI1	§207	cytoplasmic dynein 1 light intermediate chain 1	Q9Y6G9	http://www.phosphosite.org/proteinAction.do?id=2988&showAllSites=true	57	PGEDFPAS*PQRRNTA	CDK1		DFQEYVEPGEDFPAS*PQRR	3	783.006		19161	19452		21386	21401	19817	19359	19135	19034	21217	21232	60.8127	61.0268	61.0337	61.073	61.0572	61.1423		2.948	3.008		2.887	2.746		0.667	0.6066		0.4657	0.5315		0.107	0.1588
762	759	Adhesion or extracellular matrix protein	DYNC1LI1	DNCLI1	§207	cytoplasmic dynein 1 light intermediate chain 1	Q9Y6G9	http://www.phosphosite.org/proteinAction.do?id=2988&showAllSites=true	57	PGEDFPAS*PQRRNTA	CDK1		DFQEYVEPGEDFPAS*PQRR	3	783.006					21596	21614	19817	19359	19135	19034	21217	21232	60.8127	61.0268	61.0337	61.073	61.0572	61.1423					2.781	2.685					0.5097	0.5947
763	760	Adhesion or extracellular matrix protein	DYNC1LI1	DNCLI1	§207	cytoplasmic dynein 1 light intermediate chain 1	Q9Y6G9	http://www.phosphosite.org/proteinAction.do?id=2988&showAllSites=true	57	PGEDFPAS*PQRRNTA	CDK1		RDFQEYVEPGEDFPAS*PQR	3	783.006	18771	18206	18026	17947															4.681	4.253	3.704	4.344			0.5464	0.6843	0.7942	-0.0795			0.299	0.3096	0.1935	0.2298
764	761	Adhesion or extracellular matrix protein	DYNC1LI1	DNCLI1	§207	cytoplasmic dynein 1 light intermediate chain 1	Q9Y6G9	http://www.phosphosite.org/proteinAction.do?id=2988&showAllSites=true	57	PGEDFPAS*PQRRNTA	CDK1		RDFQEYVEPGEDFPAS*PQR	3	783.006	18562																		4.572						0.8126						0.2742
765	762	Adhesion or extracellular matrix protein	DYNC1LI1	DNCLI1	§516	cytoplasmic dynein 1 light intermediate chain 1	Q9Y6G9	http://www.phosphosite.org/proteinAction.do?id=2988&showAllSites=true	57	VSPTTPTS*PTEGEAS	ERK2		KPVTVSPTTPTS*PTEGEAS	2	983.456	9830	9614	9752		10723	10759	9860	9642	9815	9733	10723	10810	34.8623	35.3085	35.2852	35.3062	35.2438	35.3473	4.361	4.504	3.336		4.769	4.284	0.7512	1.0591	1.374		0.5118	0.4886	0.052	0.0611	0.0864
766	763	Adhesion or extracellular matrix protein	ECT2	ECT2	§420	protein ECT2	Q9H8V3	http://www.phosphosite.org/proteinAction.do?id=5977&showAllSites=true	104	IGSLLDIS*NTPESSI			KRPSAEHSLSIGSLLDIS*NTPESSINYGDTPK	4	874.177			23117			25562															4.396			3.882			0.6526			0.5382			0.0304
767	764	Adhesion or extracellular matrix protein	ECT2	ECT2	422	protein ECT2	Q9H8V3	http://www.phosphosite.org/proteinAction.do?id=5977&showAllSites=true	104	SLLDISNT*PESSINY			KRPSAEHSLSIGSLLDISNT*PESSINYGDTPK	4	874.177	24102	23687		22998	25588		24102	23745	23137	23039	25606	25579	71.8565	72.0485	72.0918	72.1788	72.0402	72.0618	4.409	4.347		3.932	4.327		0.8354	0.5913		0.5224	0.5129		0.0681	0.0631		0.0062
768	765	Adhesion or extracellular matrix protein	EHD4	EHD4	405	EH domain-containing protein 4	Q9H223	http://www.phosphosite.org/proteinAction.do?id=3491&showAllSites=true	61	NLISQEET*STPTQLV			ISPLMNLISQEET*STPTQLVQGGAFDGTTEGPFNQGYGEGAK	4	1113.27		33964			35855															4.093			6.287			1.8787			0.7601			0.0684
769	766	Adhesion or extracellular matrix protein	EHD4	EHD4	406	EH domain-containing protein 4	Q9H223	http://www.phosphosite.org/proteinAction.do?id=3491&showAllSites=true	61	LISQEETS*TPTQLVQ			ISPLM#NLISQEETS*TPTQLVQGGAFDGTTEGPFNQGYGEGAK	4	1117.27			30882																		4.943						0.248						0.0013
770	767	Adhesion or extracellular matrix protein	EHD4	EHD4	406	EH domain-containing protein 4	Q9H223	http://www.phosphosite.org/proteinAction.do?id=3491&showAllSites=true	61	LISQEETS*TPTQLVQ			ISPLM#NLISQEETS*TPTQLVQGGAFDGTTEGPFNQGYGEGAK	5	894.014					33910		32584	32166	30865		33910	33832	93.7768	93.9252	93.7512		93.7893	93.6077					3.318						1.2323
771	768	Adhesion or extracellular matrix protein	EHD4	EHD4	406	EH domain-containing protein 4	Q9H223	http://www.phosphosite.org/proteinAction.do?id=3491&showAllSites=true	61	LISQEETS*TPTQLVQ			M#NLISQEETS*TPTQLVQGGAFDGTTEGPFNQGYGEGAK	4	1014.7						28219		25131			28189	28219		75.6198			78.5602	78.7175						3.495						0.5964
772	769	Adhesion or extracellular matrix protein	EHD4	EHD4	407	EH domain-containing protein 4	Q9H223	http://www.phosphosite.org/proteinAction.do?id=3491&showAllSites=true	61	ISQEETST*PTQLVQG			ISPLMNLISQEETST*PTQLVQGGAFDGTTEGPFNQGYGEGAK	4	1113.27	34478					35875	34369	34098	32564		35812	35875	98.514	99.0653	98.5977		98.675	98.942	4.485					4.541	1.3196					0.131	0.037
773	770	Adhesion or extracellular matrix protein	EHD4	EHD4	407	EH domain-containing protein 4	Q9H223	http://www.phosphosite.org/proteinAction.do?id=3491&showAllSites=true	61	ISQEETST*PTQLVQG			ISPLM#NLISQEETST*PTQLVQGGAFDGTTEGPFNQGYGEGAK	4	1117.27	32461	32084			34092	33938	32563	32187	30928	30850	34027	33745	93.7218	93.9817	93.9335	94.0632	93.8483	93.8948	4.962	5.029			4.826	5.174	0.6723	0.5579			0.6658	1.1645	0.0208	0.0175
774	771	Adhesion or extracellular matrix protein	EHD4	EHD4	407	EH domain-containing protein 4	Q9H223	http://www.phosphosite.org/proteinAction.do?id=3491&showAllSites=true	61	ISQEETST*PTQLVQG			ISPLM#NLISQEETST*PTQLVQGGAFDGTTEGPFNQGYGEGAK	4	1117.27						33745	32563	32187	30928	30850	34027	33745	93.7218	93.9817	93.9335	94.0632	93.8483	93.8948						5.323						1.425
775	772	Adhesion or extracellular matrix protein	EHD4	EHD4	407	EH domain-containing protein 4	Q9H223	http://www.phosphosite.org/proteinAction.do?id=3491&showAllSites=true	61	ISQEETST*PTQLVQG			ISPLM#NLISQEETST*PTQLVQGGAFDGTTEGPFNQGYGEGAK	4	1117.27						33752	32563	32187	30928	30850	34027	33745	93.7218	93.9817	93.9335	94.0632	93.8483	93.8948						4.741						1.4957
776	773	Adhesion or extracellular matrix protein	EHD4	EHD4	407	EH domain-containing protein 4	Q9H223	http://www.phosphosite.org/proteinAction.do?id=3491&showAllSites=true	61	ISQEETST*PTQLVQG			LISQEETST*PTQLVQGGAFDGTTEGPFNQGYGEGAK	3	1265.57						26993																		5.433						2.3358
777	774	Adhesion or extracellular matrix protein	EHD4	EHD4	409	EH domain-containing protein 4	Q9H223	http://www.phosphosite.org/proteinAction.do?id=3491&showAllSites=true	61	QEETSTPT*QLVQGGA			ISPLM#NLISQEETSTPT*QLVQGGAFDGTTEGPFNQGYGEGAK	4	1117.27	32671																		4.151						1.2582						0.0256
778	775	Adhesion or extracellular matrix protein	EHD4	EHD4	409	EH domain-containing protein 4	Q9H223	http://www.phosphosite.org/proteinAction.do?id=3491&showAllSites=true	61	QEETSTPT*QLVQGGA			LISQEETSTPT*QLVQGGAFDGTTEGPFNQGYGEGAK	3	1265.57					26981	27083					26981	27007					75.7075	75.6815					5.418	6.37					1.9073	0.904
779	776	Adhesion or extracellular matrix protein	EHD4	EHD4	409	EH domain-containing protein 4	Q9H223	http://www.phosphosite.org/proteinAction.do?id=3491&showAllSites=true	61	QEETSTPT*QLVQGGA			LISQEETSTPT*QLVQGGAFDGTTEGPFNQGYGEGAK	4	949.432					27022		25507	25194	27106	27092	27022	26923	75.4123	75.7805	83.0665	83.3942	75.6512	75.4778					5.297						-0.0175
780	777	Adhesion or extracellular matrix protein	EPN1; EPN1	epsin 1; epsin 1 iso3	§454; §428	epsin-1 isoform a	Q9Y6I3; Q9Y6I3-3	http://www.phosphosite.org/proteinAction.do?id=7196&showAllSites=true	60; 58	SLAEAVGS*PPPAATP; SLAEAVGS*PPPAATP			GSLAEAVGS*PPPAATPTPTPPTR	3	751.37		15742	15683		17273	17314														3.121	2.736		4.104	3.946		0.7611	0.4533		0.2218	-0.0744		0.0877	0.1727
781	778	Adhesion or extracellular matrix protein	EPN1; EPN1	epsin 1; epsin 1 iso3	§460; §434	epsin-1 isoform a	Q9Y6I3; Q9Y6I3-3	http://www.phosphosite.org/proteinAction.do?id=7196&showAllSites=true	60; 58	GSPPPAAT*PTPTPPT; GSPPPAAT*PTPTPPT			GSLAEAVGSPPPAAT*PTPTPPTR	3	751.37					17032	17092	16121	15788	15397	15405	17332	17092	51.265	51.5172	50.7008	50.9957	51.4128	51.6762					3.305	3.458					0.8991	0.5065
782	779	Adhesion or extracellular matrix protein	EPN1; EPN1; EPN2; EPN2; EPN2	epsin 1; epsin 1 iso3; epsin 2; epsin 2 iso2; epsin 2 iso5	§470; §444; §508; §450; §451	epsin-1 isoform a	Q9Y6I3; Q9Y6I3-3; O95208; O95208-2; Q52LD0	http://www.phosphosite.org/proteinAction.do?id=7196&showAllSites=true	60; 58; 68; 62; 62	PTPPTRKT*PESFLGP; PTPPTRKT*PESFLGP; KPSSARKT*PESFLGP; KPSSARKT*PESFLGP; KPSSARKT*PESFLGP			KT*PESFLGPN	2	585.265		14003		14000	15569		14379	14009	14136	14027	15637	15640	46.743	46.878	47.218	47.1995	47.2383	47.4255		2.381		2.434	2.377			0.5116		0.6034	0.3287			0.1706		0.0638
783	780	Adhesion or extracellular matrix protein	EPN1; EPN1	epsin 1; epsin 1 iso3	§470; §444	epsin-1 isoform a	Q9Y6I3; Q9Y6I3-3	http://www.phosphosite.org/proteinAction.do?id=7196&showAllSites=true	60; 58	PTPPTRKT*PESFLGP; PTPPTRKT*PESFLGP			KT*PESFLGPNAALVDLDSLVSR	3	803.74	33642	33369	32019		35204	34949	33718	33279	31955	31875	35204	35050	96.7585	96.861	96.8592	96.9828	96.8412	96.9187	4.046	3.675	4.496		4.746	4.029	0.6543	0.6029	0.7182		0.7359	0.7405	0.0469	0.0493	0.0173
784	781	Adhesion or extracellular matrix protein	EPN1; EPN1	epsin 1; epsin 1 iso3	§470; §444	epsin-1 isoform a	Q9Y6I3; Q9Y6I3-3	http://www.phosphosite.org/proteinAction.do?id=7196&showAllSites=true	60; 58	PTPPTRKT*PESFLGP; PTPPTRKT*PESFLGP			KT*PESFLGPNAALVDLDSLVSR	3	803.74			31836		35021	34935	33718	33279	31955	31875	35204	35050	96.7585	96.861	96.8592	96.9828	96.8412	96.9187			4.099		4.266	3.644			0.8396		0.8478	0.9504			0.0296
785	782	Adhesion or extracellular matrix protein	EPN1; EPN1	epsin 1; epsin 1 iso3	§470; §444	epsin-1 isoform a	Q9Y6I3; Q9Y6I3-3	http://www.phosphosite.org/proteinAction.do?id=7196&showAllSites=true	60; 58	PTPPTRKT*PESFLGP; PTPPTRKT*PESFLGP			KT*PESFLGPNAALVDLDSLVSRPGPTPPGAK	3	1071.22						32243	30862		29311	29170	32284	32203	89.1485		89.2662	89.2267	89.1242	89.2422						3.014						0.1253
786	783	Adhesion or extracellular matrix protein	EPN1; EPN1	epsin 1; epsin 1 iso3	§470; §444	epsin-1 isoform a	Q9Y6I3; Q9Y6I3-3	http://www.phosphosite.org/proteinAction.do?id=7196&showAllSites=true	60; 58	PTPPTRKT*PESFLGP; PTPPTRKT*PESFLGP			KT*PESFLGPNAALVDLDSLVSRPGPTPPGAK	3	1071.22						32203	30862		29311	29170	32284	32203	89.1485		89.2662	89.2267	89.1242	89.2422						2.862						0.1253
787	784	Adhesion or extracellular matrix protein	EPN1; EPN1	epsin 1; epsin 1 iso3	§470; §444	epsin-1 isoform a	Q9Y6I3; Q9Y6I3-3	http://www.phosphosite.org/proteinAction.do?id=7196&showAllSites=true	60; 58	PTPPTRKT*PESFLGP; PTPPTRKT*PESFLGP			T*PESFLGPNAALVDLDSLVSR	2	1141.06		36824	35352		38567	38495		36843	35330	35245	38567	38515		106.788	106.683	106.742	106.65	106.747		4.484	4.352		3.637	4.516		-0.073	0.4379		0.713	0.3732		0.1039	0.095
788	785	Adhesion or extracellular matrix protein	EPN1; EPN1	epsin 1; epsin 1 iso3	§470; §444	epsin-1 isoform a	Q9Y6I3; Q9Y6I3-3	http://www.phosphosite.org/proteinAction.do?id=7196&showAllSites=true	60; 58	PTPPTRKT*PESFLGP; PTPPTRKT*PESFLGP			T*PESFLGPNAALVDLDSLVSR	3	761.042		36775	35261	35166	38547	38443	37288	36843	35351	35245	38547	38515	106.691	106.788	106.743	106.742	106.713	106.747		4.214	4.587	4.425	4.788	4.273		0.8194	0.9477	1.0791	0.8917	0.9293		0.0057	0	0.0155
789	786	Adhesion or extracellular matrix protein	EPN1; EPN1	epsin 1; epsin 1 iso3	§470; §444	epsin-1 isoform a	Q9Y6I3; Q9Y6I3-3	http://www.phosphosite.org/proteinAction.do?id=7196&showAllSites=true	60; 58	PTPPTRKT*PESFLGP; PTPPTRKT*PESFLGP			T*PESFLGPNAALVDLDSLVSR	3	761.042						38621	37288	36843	35351	35245	38547	38515	106.691	106.788	106.743	106.742	106.713	106.747						4.627						0.8371
790	787	Adhesion or extracellular matrix protein	ETV6	Tel	§18, §22, §29	transcription factor ETV6	P41212	http://www.phosphosite.org/proteinAction.do?id=5036&showAllSites=true	53	KQERISYT*PPESPVP, ISYTPPES*PVPSYAS, SPVPSYAS*STPLHVP	P38A		ISYT*PPES*PVPSYAS*STPLHVPVPR	3	973.432			23579	23592			24646	24161	23578	23543	26110	26104	73.2043	73.6267	73.3135	73.587	73.327	73.4048			2.934	3.304					0.7022	0.7479					0.025	0.0085
791	788	Adhesion or extracellular matrix protein	FARP2	FARP2	396	FERM, RhoGEF and pleckstrin domain-containing protein 2	O94887	http://www.phosphosite.org/proteinAction.do?id=12777&showAllSites=true	120	SFPEGLRT*PASPSSA			T*PASPSSANAFYSLSPSTLVPSGLPEFK	3	978.139		32929			34702	34572														3.582			4.934	3.787		1.2173			1.1167	0.2449		0.0789
792	789	Adhesion or extracellular matrix protein	FARP2	FARP2	396	FERM, RhoGEF and pleckstrin domain-containing protein 2	O94887	http://www.phosphosite.org/proteinAction.do?id=12777&showAllSites=true	120	SFPEGLRT*PASPSSA			T*PASPSSANAFYSLSPSTLVPSGLPEFK	3	978.139						34739																		3.59						1.5062
793	790	Adhesion or extracellular matrix protein	FARP2	FARP2	396, 412	FERM, RhoGEF and pleckstrin domain-containing protein 2	O94887	http://www.phosphosite.org/proteinAction.do?id=12777&showAllSites=true	120	SFPEGLRT*PASPSSA, AFYSLSPS*TLVPSGL			T*PASPSSANAFYSLSPS*TLVPSGLPEFK	3	1004.79						36067																		3.373						-0.1632
794	791	Adhesion or extracellular matrix protein	FARP2	FARP2	396, 413	FERM, RhoGEF and pleckstrin domain-containing protein 2	O94887	http://www.phosphosite.org/proteinAction.do?id=12777&showAllSites=true	120	SFPEGLRT*PASPSSA, FYSLSPST*LVPSGLP			T*PASPSSANAFYSLSPST*LVPSGLPEFK	3	1004.79			33125	33058																	3.808	3.392					1.3346	3.797					0.0015	0.0203
795	792	Adhesion or extracellular matrix protein	FARP2	FARP2	399, 427, 430	FERM, RhoGEF and pleckstrin domain-containing protein 2	O94887	http://www.phosphosite.org/proteinAction.do?id=12777&showAllSites=true	120	EGLRTPAS*PSSANAF, PEFKDSSS*SLTDPQV, KDSSSSLT*DPQVSYV			TPAS*PSSANAFYSLSPSTLVPSGLPEFKDSSS*SLT*DPQVSYVK	4	1172.28		34534																		3.636						2.726						0.0039
796	793	Adhesion or extracellular matrix protein	FARP2	FARP2	401, 410	FERM, RhoGEF and pleckstrin domain-containing protein 2	O94887	http://www.phosphosite.org/proteinAction.do?id=12777&showAllSites=true	120	LRTPASPS*SANAFYS, ANAFYSLS*PSTLVPS			TPASPS*SANAFYSLS*PSTLVPSGLPEFK	3	1004.79	34948	34569																	4.061	3.414					1.3357	1.0961					0.0193	0.0119
797	794	Adhesion or extracellular matrix protein	FARP2	FARP2	401, 410	FERM, RhoGEF and pleckstrin domain-containing protein 2	O94887	http://www.phosphosite.org/proteinAction.do?id=12777&showAllSites=true	120	LRTPASPS*SANAFYS, ANAFYSLS*PSTLVPS			TPASPS*SANAFYSLS*PSTLVPSGLPEFK	3	1004.79		34538																		3.19						3.1308						0.0055
798	795	Adhesion or extracellular matrix protein	FARP2	FARP2	401, 412	FERM, RhoGEF and pleckstrin domain-containing protein 2	O94887	http://www.phosphosite.org/proteinAction.do?id=12777&showAllSites=true	120	LRTPASPS*SANAFYS, AFYSLSPS*TLVPSGL			TPASPS*SANAFYSLSPS*TLVPSGLPEFK	3	1004.79					36197																		3.664						0.3719
799	796	Adhesion or extracellular matrix protein	FARP2	FARP2	§407, 410	FERM, RhoGEF and pleckstrin domain-containing protein 2	O94887	http://www.phosphosite.org/proteinAction.do?id=12777&showAllSites=true	120	PSSANAFY*SLSPSTL, ANAFYSLS*PSTLVPS			TPASPSSANAFY*SLS*PSTLVPSGLPEFK	3	1004.79					36180																		3.298						0.1084
800	797	Adhesion or extracellular matrix protein	FARP2	FARP2	§428	FERM, RhoGEF and pleckstrin domain-containing protein 2	O94887	http://www.phosphosite.org/proteinAction.do?id=12777&showAllSites=true	120	EFKDSSSS*LTDPQVS			DSSSS*LTDPQVSYVK	2	846.872		14302																		2.647						3.5635						0.0477
801	798	Adhesion or extracellular matrix protein	FARP2	FARP2	§439	FERM, RhoGEF and pleckstrin domain-containing protein 2	O94887	http://www.phosphosite.org/proteinAction.do?id=12777&showAllSites=true	120	PQVSYVKS*PAAERRS			DSSSSLTDPQVSYVKS*PAAER	3	768.685	14083						14085	13751	13810	13646	15238	15289	45.9842	46.1525	46.3152	46.1438	46.2535	46.3883	2.94						0.037						0.0498
802	799	Adhesion or extracellular matrix protein	FBF1	FBF1	359	fas-binding factor 1	Q8TES7	http://www.phosphosite.org/proteinAction.do?id=2470828&showAllSites=true	125	DLDLFPAS*PTREAHR			KGGADWLGLKDEDLDLFPAS*PTR	3	861.083				25886		28720																3.418		3.473				-0.8554		0.7242				0.0482
803	800	Adhesion or extracellular matrix protein	FBLIM1	FBLIM1	§51	filamin-binding LIM protein 1 isoform b	Q8WUP2	http://www.phosphosite.org/proteinAction.do?id=20770&showAllSites=true	41	EAPAPMKT*PEAGLAG			GRPWEAPAPM#KT*PEAGLAGR	3	730.017	12352		12192			13446	12405	12036	12177	12047	13377	13504	41.6012	41.7162	41.8268	41.7937	41.8467	42.0337	3.086		3.336			3.482	0.849		0.1406			0.3438	0.23		0.2756
804	801	Adhesion or extracellular matrix protein	FLNB; FLNB	FLNB; FLNB iso8	§518; §518	filamin-B isoform 1	O75369; O75369-8	http://www.phosphosite.org/proteinAction.do?id=2611&showAllSites=true	278; 282	YAFEYYPS*TPGRYSI; YAFEYYPS*TPGRYSI			AFEYYPS*TPGR	2	684.287			15155																		3.118						0.567						0.0025
805	802	Adhesion or extracellular matrix protein	FLNB; FLNB	FLNB; FLNB iso8	§518; §518	filamin-B isoform 1	O75369; O75369-8	http://www.phosphosite.org/proteinAction.do?id=2611&showAllSites=true	278; 282	YAFEYYPS*TPGRYSI; YAFEYYPS*TPGRYSI			DFLDGVYAFEYYPS*TPGR	3	726.314	32522	32083	30824	30704	34154	33917	32584	32166	30907	30766	33965	34021	93.7768	93.9252	93.8725	93.8175	93.9678	94.1292	5.374	4.55	5.064	4.748	4.582	4.515	0.7272	0.8598	0.7255	1.0117	0.7244	0.7649	0.0384	0.0209	0.0467	0.037
806	803	Adhesion or extracellular matrix protein	FLNB; FLNB	FLNB; FLNB iso8	§518; §518	filamin-B isoform 1	O75369; O75369-8	http://www.phosphosite.org/proteinAction.do?id=2611&showAllSites=true	278; 282	YAFEYYPS*TPGRYSI; YAFEYYPS*TPGRYSI			DFLDGVYAFEYYPS*TPGR	3	726.314	32711	32274	31013	30894	33965	34108	32584	32166	30907	30766	33965	34021	93.7768	93.9252	93.8725	93.8175	93.9678	94.1292	4.079	4.223	4.281	4.308	4.243	4.539	0.7552	0.7626	0.7326	1.0096	0.7179	0.834	0.0274	0.0194	0.0249	0.0399
807	804	Adhesion or extracellular matrix protein	FLNB; FLNB	FLNB; FLNB iso8	§518; §518	filamin-B isoform 1	O75369; O75369-8	http://www.phosphosite.org/proteinAction.do?id=2611&showAllSites=true	278; 282	YAFEYYPS*TPGRYSI; YAFEYYPS*TPGRYSI			DFLDGVYAFEYYPS*TPGR	3	726.314		32389					32584	32166	30907	30766	33965	34021	93.7768	93.9252	93.8725	93.8175	93.9678	94.1292		3.237						0.6637						0.0018
808	805	Adhesion or extracellular matrix protein	FLNB; FLNB	FLNB; FLNB iso8	§518; §518	filamin-B isoform 1	O75369; O75369-8	http://www.phosphosite.org/proteinAction.do?id=2611&showAllSites=true	278; 282	YAFEYYPS*TPGRYSI; YAFEYYPS*TPGRYSI			QKDFLDGVYAFEYYPS*TPGR	2	1217.04					29459	29440																	2.847	2.811					-0.3187	-2.415
809	806	Adhesion or extracellular matrix protein	FLNB; FLNB	FLNB; FLNB iso8	§518; §518	filamin-B isoform 1	O75369; O75369-8	http://www.phosphosite.org/proteinAction.do?id=2611&showAllSites=true	278; 282	YAFEYYPS*TPGRYSI; YAFEYYPS*TPGRYSI			QKDFLDGVYAFEYYPS*TPGR	3	811.698		27463				29570	28006	27463	26686	26525	29533	29485	81.745	81.9068	81.9098	81.8472	81.9555	81.9985		4.349				4.851		0.7643				0.6976		0.0213
810	807	Adhesion or extracellular matrix protein	FLNB; FLNB	FLNB; FLNB iso8	§518; §518	filamin-B isoform 1	O75369; O75369-8	http://www.phosphosite.org/proteinAction.do?id=2611&showAllSites=true	278; 282	YAFEYYPS*TPGRYSI; YAFEYYPS*TPGRYSI			QKDFLDGVYAFEYYPS*TPGRY	3	866.053					30908																		3.337						1.9273
811	808	Adhesion or extracellular matrix protein	FLNB; FLNB	FLNB; FLNB iso8	§519; §519	filamin-B isoform 1	O75369; O75369-8	http://www.phosphosite.org/proteinAction.do?id=2611&showAllSites=true	278; 282	AFEYYPST*PGRYSIA; AFEYYPST*PGRYSIA			AFEYYPST*PGR	2	684.287	15478	15097		15028	16774	16830	15491	15097	15124	15027	16744	16822	49.6305	49.7042	49.9425	49.942	49.9763	50.1832	3.071	2.856		2.796	2.961	2.777	-0.0198	0.7901		0.2207	0.3777	0.427	0.0098	0.0051		0.0027
812	809	Adhesion or extracellular matrix protein	FLNB; FLNB	FLNB; FLNB iso8	§519; §519	filamin-B isoform 1	O75369; O75369-8	http://www.phosphosite.org/proteinAction.do?id=2611&showAllSites=true	278; 282	AFEYYPST*PGRYSIA; AFEYYPST*PGRYSIA			DFLDGVYAFEYYPST*PGR	2	1088.97	32648	32209	30971	30830	34112	34043	32605	32026	30907	30766	34069	34021	93.8352	93.9252	93.8725	93.8175	93.9678	94.1292	5.166	5.728	4.935	5.511	5.37	5.735	0.6469	0.8684	0.6939	0.9783	0.7299	0.8061	0.0377	0.0547	0.0333	0.0431
813	810	Adhesion or extracellular matrix protein	FLNB; FLNB	FLNB; FLNB iso8	§519; §519	filamin-B isoform 1	O75369; O75369-8	http://www.phosphosite.org/proteinAction.do?id=2611&showAllSites=true	278; 282	AFEYYPST*PGRYSIA; AFEYYPST*PGRYSIA			DFLDGVYAFEYYPST*PGR	2	1088.97	32460	32026	30785	30656	33932	33864	32605	32026	30907	30766	34069	34021	93.8352	93.9252	93.8725	93.8175	93.9678	94.1292	4.772	4.978	4.702	4.948	4.599	4.874	0.6364	0.8775	0.6449	4.9288	-4.604	0.8101	0.0546	0.0712	0.0576	0.0963
814	811	Adhesion or extracellular matrix protein	FLNB; FLNB	FLNB; FLNB iso8	§519; §519	filamin-B isoform 1	O75369; O75369-8	http://www.phosphosite.org/proteinAction.do?id=2611&showAllSites=true	278; 282	AFEYYPST*PGRYSIA; AFEYYPST*PGRYSIA			DFLDGVYAFEYYPST*PGR	2	1088.97		32370		30944			32605	32026	30907	30766	34069	34021	93.8352	93.9252	93.8725	93.8175	93.9678	94.1292		4.953		4.653				0.9112		1.0997				0.0814		0.0351
815	812	Adhesion or extracellular matrix protein	FLNB; FLNB	FLNB; FLNB iso8	§519; §519	filamin-B isoform 1	O75369; O75369-8	http://www.phosphosite.org/proteinAction.do?id=2611&showAllSites=true	278; 282	AFEYYPST*PGRYSIA; AFEYYPST*PGRYSIA			DFLDGVYAFEYYPST*PGR	3	726.314					34306	34216																	3.738	3.662					0.7356	1.0588
816	813	Adhesion or extracellular matrix protein	FLNB; FLNB	FLNB; FLNB iso8	§519; §519	filamin-B isoform 1	O75369; O75369-8	http://www.phosphosite.org/proteinAction.do?id=2611&showAllSites=true	278; 282	AFEYYPST*PGRYSIA; AFEYYPST*PGRYSIA			GVYAFEYYPST*PGR	2	843.864		21518																		2.63						1.7624						0.0179
817	814	Adhesion or extracellular matrix protein	FLNB; FLNB	FLNB; FLNB iso8	§519; §519	filamin-B isoform 1	O75369; O75369-8	http://www.phosphosite.org/proteinAction.do?id=2611&showAllSites=true	278; 282	AFEYYPST*PGRYSIA; AFEYYPST*PGRYSIA			QKDFLDGVYAFEYYPST*PGR	2	1217.04	27928	27518		26531	29436	29625	27985	27518	26686	26567	29512	29485	81.6908	81.8557	81.9098	81.9582	81.9045	81.9985	2.729	2.776		2.96	2.601	2.785	0.6499	0.0992		-1.3287	-0.2921	0.5781	0.0701	0.0196		0.0273
818	815	Adhesion or extracellular matrix protein	FLNB; FLNB	FLNB; FLNB iso8	§519; §519	filamin-B isoform 1	O75369; O75369-8	http://www.phosphosite.org/proteinAction.do?id=2611&showAllSites=true	278; 282	AFEYYPST*PGRYSIA; AFEYYPST*PGRYSIA			QKDFLDGVYAFEYYPST*PGR	3	811.698	28091	27673	26771	26631	29576	29362													4.686	4.837	4.826	4.393	4.531	4.288	0.6994	0.7614	0.7065	0.9979	0.675	0.6644	0.027	0.0058	0.0074	0.0057
819	816	Adhesion or extracellular matrix protein	FLNB; FLNB	FLNB; FLNB iso8	§519; §519	filamin-B isoform 1	O75369; O75369-8	http://www.phosphosite.org/proteinAction.do?id=2611&showAllSites=true	278; 282	AFEYYPST*PGRYSIA; AFEYYPST*PGRYSIA			QKDFLDGVYAFEYYPST*PGR	3	811.698	27883	27443	26582	26442															4.814	4.041	4.398	4.132			0.6472	0.7792	0.6736	0.9209			0.0362	0.0378	0.0028	0.0408
820	817	Adhesion or extracellular matrix protein	FLNB; FLNB	FLNB; FLNB iso8	§519; §519	filamin-B isoform 1	O75369; O75369-8	http://www.phosphosite.org/proteinAction.do?id=2611&showAllSites=true	278; 282	AFEYYPST*PGRYSIA; AFEYYPST*PGRYSIA			QKDFLDGVYAFEYYPST*PGRY	3	866.053	29361	28957				30898	29361	28953	27967	27847	30940	30892	85.3168	85.3322	85.4325	85.477	85.5678	85.644	3.464	3.371				3.185	0.7352	0.1272				1.2046	0.0273	0.0127
821	818	Adhesion or extracellular matrix protein	FLNB; FLNB	FLNB; FLNB iso8	§519; §519	filamin-B isoform 1	O75369; O75369-8	http://www.phosphosite.org/proteinAction.do?id=2611&showAllSites=true	278; 282	AFEYYPST*PGRYSIA; AFEYYPST*PGRYSIA			QKDFLDGVYAFEYYPST*PGRY	3	866.053		28925					29361	28953	27967	27847	30940	30892	85.3168	85.3322	85.4325	85.477	85.5678	85.644		3.067						-0.306						0.0344
822	819	Adhesion or extracellular matrix protein	FUBP1; FUBP1; FUBP1	FBP1; FBP1 iso2; FBP1 iso3	§153; §152; §174	far upstream element-binding protein 1	Q96AE4; Q96AE4-2; B4DT31	http://www.phosphosite.org/proteinAction.do?id=5944&showAllSites=true	68; 69; 70	RSCMLTGT*PESVQSA; RSCMLTGT*PESVQSA; RSCMLTGT*PESVQSA			LTGT*PESVQSAK	2	649.305	6477	6188					6477	6237	6559		7111	7152	25.9418	26.1637	26.2642		26.3643	26.4057	2.551	2.017					0.4321	1.6294					0.1642	0.0672
823	820	Adhesion or extracellular matrix protein	FUBP1; FUBP1; FUBP1	FBP1; FBP1 iso2; FBP1 iso3	§153; §152; §174	far upstream element-binding protein 1	Q96AE4; Q96AE4-2; B4DT31	http://www.phosphosite.org/proteinAction.do?id=5944&showAllSites=true	68; 69; 70	RSCMLTGT*PESVQSA; RSCMLTGT*PESVQSA; RSCMLTGT*PESVQSA			MLTGT*PESVQSAK	2	714.826				9843			9970	9726	9941	9849	10906	10936	35.1438	35.5293	35.6273	35.6232	35.6028	35.6623				2.909						3.0624						0.1302
824	821	Adhesion or extracellular matrix protein	FUBP1; FUBP1; FUBP1	FBP1; FBP1 iso2; FBP1 iso3	§153; §152; §174	far upstream element-binding protein 1	Q96AE4; Q96AE4-2; B4DT31	http://www.phosphosite.org/proteinAction.do?id=5944&showAllSites=true	68; 69; 70	RSCMLTGT*PESVQSA; RSCMLTGT*PESVQSA; RSCMLTGT*PESVQSA			M#LTGT*PESVQSAK	2	722.823		7458																		2.491						1.5296						0.1046
825	822	Adhesion or extracellular matrix protein	FUBP1; FUBP1; FUBP1	FBP1; FBP1 iso2; FBP1 iso3	§153; §152; §174	far upstream element-binding protein 1	Q96AE4; Q96AE4-2; B4DT31	http://www.phosphosite.org/proteinAction.do?id=5944&showAllSites=true	68; 69; 70	RSCMLTGT*PESVQSA; RSCMLTGT*PESVQSA; RSCMLTGT*PESVQSA			M#LTGT*PESVQSAK	2	722.823		7442																		2.464						1.5296						0.066
826	823	Adhesion or extracellular matrix protein	FUBP1; FUBP1; FUBP1	FBP1; FBP1 iso2; FBP1 iso3	§153; §152; §174	far upstream element-binding protein 1	Q96AE4; Q96AE4-2; B4DT31	http://www.phosphosite.org/proteinAction.do?id=5944&showAllSites=true	68; 69; 70	RSCMLTGT*PESVQSA; RSCMLTGT*PESVQSA; RSCMLTGT*PESVQSA			SCMLTGT*PESVQSAK	2	838.357	12261	11955	12075	11974	13132	13408	12261	11847	12009	11910	13243	13294	41.0465	41.2037	41.3648	41.4127	41.3773	41.5135	4.671	5.008	4.475	5.168	4.94	3.863	0.4343	0.7197	0.4399	1.0639	0.3433	0.4411	0.1512	0.0872	0.0953	0.107
827	824	Adhesion or extracellular matrix protein	FUBP1; FUBP1; FUBP1	FBP1; FBP1 iso2; FBP1 iso3	§153; §152; §174	far upstream element-binding protein 1	Q96AE4; Q96AE4-2; B4DT31	http://www.phosphosite.org/proteinAction.do?id=5944&showAllSites=true	68; 69; 70	RSCMLTGT*PESVQSA; RSCMLTGT*PESVQSA; RSCMLTGT*PESVQSA			SCMLTGT*PESVQSAK	2	838.357	12058	11754			13332	13200	12261	11847	12009	11910	13243	13294	41.0465	41.2037	41.3648	41.4127	41.3773	41.5135	4.483	4.93			4.202	5.151	0.4362	0.7286			0.3739	0.4322	0.0995	0.0718
828	825	Adhesion or extracellular matrix protein	FUBP1; FUBP1; FUBP1	FBP1; FBP1 iso2; FBP1 iso3	§153; §152; §174	far upstream element-binding protein 1	Q96AE4; Q96AE4-2; B4DT31	http://www.phosphosite.org/proteinAction.do?id=5944&showAllSites=true	68; 69; 70	RSCMLTGT*PESVQSA; RSCMLTGT*PESVQSA; RSCMLTGT*PESVQSA			SCMLTGT*PESVQSAK	2	838.357		11739					12261	11847	12009	11910	13243	13294	41.0465	41.2037	41.3648	41.4127	41.3773	41.5135		4.702						0.6911						0.0652
829	826	Adhesion or extracellular matrix protein	FUBP1; FUBP1; FUBP1	FBP1; FBP1 iso2; FBP1 iso3	§153; §152; §174	far upstream element-binding protein 1	Q96AE4; Q96AE4-2; B4DT31	http://www.phosphosite.org/proteinAction.do?id=5944&showAllSites=true	68; 69; 70	RSCMLTGT*PESVQSA; RSCMLTGT*PESVQSA; RSCMLTGT*PESVQSA			SCM#LTGT*PESVQSAK	2	846.354	9095	8848	9071	9031	9966	10055	9306	8795	9007	8963	9898	9970	32.6352	33.0335	33.0335	33.1387	33.1243	33.2733	4.282	4.727	4.45	4.571	4.526	3.559	0.52	0.6752	0.4986	1.131	0.4341	0.5927	0.0462	0.0661	0.0829	0.0654
830	827	Adhesion or extracellular matrix protein	FUBP1; FUBP1; FUBP1	FBP1; FBP1 iso2; FBP1 iso3	§153; §152; §174	far upstream element-binding protein 1	Q96AE4; Q96AE4-2; B4DT31	http://www.phosphosite.org/proteinAction.do?id=5944&showAllSites=true	68; 69; 70	RSCMLTGT*PESVQSA; RSCMLTGT*PESVQSA; RSCMLTGT*PESVQSA			SCM#LTGT*PESVQSAK	2	846.354	9744	8669	8896	9226	9769	9844	9306	8795	9007	8963	9898	9970	32.6352	33.0335	33.0335	33.1387	33.1243	33.2733	3.858	4.085	4.365	4.008	3.926	4.314	-1.4857	0.6042	0.9791	0.3475	0.3545	0.5326	0.013	0.0301	0.0116	0.0244
831	828	Adhesion or extracellular matrix protein	FUBP1; FUBP1; FUBP1	FBP1; FBP1 iso2; FBP1 iso3	§153; §152; §174	far upstream element-binding protein 1	Q96AE4; Q96AE4-2; B4DT31	http://www.phosphosite.org/proteinAction.do?id=5944&showAllSites=true	68; 69; 70	RSCMLTGT*PESVQSA; RSCMLTGT*PESVQSA; RSCMLTGT*PESVQSA			SCM#LTGT*PESVQSAK	2	846.354	9306	9058	9266	9243	10443	9860	9306	8795	9007	8963	9898	9970	32.6352	33.0335	33.0335	33.1387	33.1243	33.2733	4.355	4.247	3.331	3.49	3.305	4.297	0.2863	0.8869	0.7252	0.7302	1.2268	0.4264	0.0701	0.0671	0.0191	0.0137
832	829	Adhesion or extracellular matrix protein	FUBP1; FUBP1; FUBP1	FBP1; FBP1 iso2; FBP1 iso3	§153; §152; §174	far upstream element-binding protein 1	Q96AE4; Q96AE4-2; B4DT31	http://www.phosphosite.org/proteinAction.do?id=5944&showAllSites=true	68; 69; 70	RSCMLTGT*PESVQSA; RSCMLTGT*PESVQSA; RSCMLTGT*PESVQSA			SCM#LTGT*PESVQSAK	2	846.354	10564	9697	9854	8865	9754	10514	9306	8795	9007	8963	9898	9970	32.6352	33.0335	33.0335	33.1387	33.1243	33.2733	2.886	3.755	3.061	4.267	3.942	3.79	0.7882	-0.3438	0.635	1.5212	0.5008	-0.0157	0.0169	0.0443	0.0386	0.0676
833	830	Adhesion or extracellular matrix protein	FUBP1; FUBP1; FUBP1	FBP1; FBP1 iso2; FBP1 iso3	§153; §152; §174	far upstream element-binding protein 1	Q96AE4; Q96AE4-2; B4DT31	http://www.phosphosite.org/proteinAction.do?id=5944&showAllSites=true	68; 69; 70	RSCMLTGT*PESVQSA; RSCMLTGT*PESVQSA; RSCMLTGT*PESVQSA			SCM#LTGT*PESVQSAK	2	846.354	9519	9268	9476	8858		10767	9306	8795	9007	8963	9898	9970	32.6352	33.0335	33.0335	33.1387	33.1243	33.2733	4.28	4.352	3.785	3.934		2.764	0.4429	1.0126	0.424	1.6201		0.3951	0.0517	0.0495	0.0833	0.0704
834	831	Adhesion or extracellular matrix protein	FUBP1; FUBP1; FUBP1	FBP1; FBP1 iso2; FBP1 iso3	§153; §152; §174	far upstream element-binding protein 1	Q96AE4; Q96AE4-2; B4DT31	http://www.phosphosite.org/proteinAction.do?id=5944&showAllSites=true	68; 69; 70	RSCMLTGT*PESVQSA; RSCMLTGT*PESVQSA; RSCMLTGT*PESVQSA			SCM#LTGT*PESVQSAK	2	846.354	10888	9461	9334	9438		11292	9306	8795	9007	8963	9898	9970	32.6352	33.0335	33.0335	33.1387	33.1243	33.2733	3.658	3.984	3.232	3.735		3.173	1.2253	0.1259	0.6653	1.9055		1.2573	0.0525	0.0198	0.0304	0.0315
835	832	Adhesion or extracellular matrix protein	FUBP1; FUBP1; FUBP1	FBP1; FBP1 iso2; FBP1 iso3	§153; §152; §174	far upstream element-binding protein 1	Q96AE4; Q96AE4-2; B4DT31	http://www.phosphosite.org/proteinAction.do?id=5944&showAllSites=true	68; 69; 70	RSCMLTGT*PESVQSA; RSCMLTGT*PESVQSA; RSCMLTGT*PESVQSA			SCM#LTGT*PESVQSAK	2	846.354	8913	10332	10125	9656			9306	8795	9007	8963	9898	9970	32.6352	33.0335	33.0335	33.1387	33.1243	33.2733	4.532	3.912	3.351	4.65			0.7348	0.1642	1.7867	-0.1302			0.0322	0.0571	0.042	0.0952
836	833	Adhesion or extracellular matrix protein	FUBP1; FUBP1; FUBP1	FBP1; FBP1 iso2; FBP1 iso3	§153; §152; §174	far upstream element-binding protein 1	Q96AE4; Q96AE4-2; B4DT31	http://www.phosphosite.org/proteinAction.do?id=5944&showAllSites=true	68; 69; 70	RSCMLTGT*PESVQSA; RSCMLTGT*PESVQSA; RSCMLTGT*PESVQSA			SCM#LTGT*PESVQSAK	2	846.354	11896	11673	9667	9634			9306	8795	9007	8963	9898	9970	32.6352	33.0335	33.0335	33.1387	33.1243	33.2733	3.208	3.481	4.113	3.728			0.7908	1.0617	0.864	0.7202			0.0457	0.0374	0.0362	0.0054
837	834	Adhesion or extracellular matrix protein	FUBP1; FUBP1; FUBP1	FBP1; FBP1 iso2; FBP1 iso3	§153; §152; §174	far upstream element-binding protein 1	Q96AE4; Q96AE4-2; B4DT31	http://www.phosphosite.org/proteinAction.do?id=5944&showAllSites=true	68; 69; 70	RSCMLTGT*PESVQSA; RSCMLTGT*PESVQSA; RSCMLTGT*PESVQSA			SCM#LTGT*PESVQSAK	2	846.354	10521	10097	10274				9306	8795	9007	8963	9898	9970	32.6352	33.0335	33.0335	33.1387	33.1243	33.2733	3.526	3.908	3.4				0.6948	1.1494	1.6081				0.0545	0.0035	0.0213
838	835	Adhesion or extracellular matrix protein	FUBP1; FUBP1; FUBP1	FBP1; FBP1 iso2; FBP1 iso3	§153; §152; §174	far upstream element-binding protein 1	Q96AE4; Q96AE4-2; B4DT31	http://www.phosphosite.org/proteinAction.do?id=5944&showAllSites=true	68; 69; 70	RSCMLTGT*PESVQSA; RSCMLTGT*PESVQSA; RSCMLTGT*PESVQSA			SCM#LTGT*PESVQSAK	2	846.354	10853	10604	10430				9306	8795	9007	8963	9898	9970	32.6352	33.0335	33.0335	33.1387	33.1243	33.2733	3.736	3.486	3.3				0.9003	3.4149	0.7425				0.0298	0.0782	0.048
839	836	Adhesion or extracellular matrix protein	FUBP1; FUBP1; FUBP1	FBP1; FBP1 iso2; FBP1 iso3	§153; §152; §174	far upstream element-binding protein 1	Q96AE4; Q96AE4-2; B4DT31	http://www.phosphosite.org/proteinAction.do?id=5944&showAllSites=true	68; 69; 70	RSCMLTGT*PESVQSA; RSCMLTGT*PESVQSA; RSCMLTGT*PESVQSA			SCM#LTGT*PESVQSAK	2	846.354	12063	9941	10777				9306	8795	9007	8963	9898	9970	32.6352	33.0335	33.0335	33.1387	33.1243	33.2733	3.483	3.445	3.174				1.1546	1.3929	2.2117				0.0928	0.0018	0.0286
840	837	Adhesion or extracellular matrix protein	FUBP1; FUBP1; FUBP1	FBP1; FBP1 iso2; FBP1 iso3	§153; §152; §174	far upstream element-binding protein 1	Q96AE4; Q96AE4-2; B4DT31	http://www.phosphosite.org/proteinAction.do?id=5944&showAllSites=true	68; 69; 70	RSCMLTGT*PESVQSA; RSCMLTGT*PESVQSA; RSCMLTGT*PESVQSA			SCM#LTGT*PESVQSAK	2	846.354	10329	11699	9729				9306	8795	9007	8963	9898	9970	32.6352	33.0335	33.0335	33.1387	33.1243	33.2733	3.852	3.324	2.578				0.3461	0.2612	0.77				0.0057	0.0457	0.0955
841	838	Adhesion or extracellular matrix protein	FUBP1; FUBP1; FUBP1	FBP1; FBP1 iso2; FBP1 iso3	§153; §152; §174	far upstream element-binding protein 1	Q96AE4; Q96AE4-2; B4DT31	http://www.phosphosite.org/proteinAction.do?id=5944&showAllSites=true	68; 69; 70	RSCMLTGT*PESVQSA; RSCMLTGT*PESVQSA; RSCMLTGT*PESVQSA			SCM#LTGT*PESVQSAK	2	846.354	11043	10811					9306	8795	9007	8963	9898	9970	32.6352	33.0335	33.0335	33.1387	33.1243	33.2733	3.669	3.847					-1.0351	1.9049					0.0465	0.0606
842	839	Adhesion or extracellular matrix protein	FUBP1; FUBP1; FUBP1	FBP1; FBP1 iso2; FBP1 iso3	§153; §152; §174	far upstream element-binding protein 1	Q96AE4; Q96AE4-2; B4DT31	http://www.phosphosite.org/proteinAction.do?id=5944&showAllSites=true	68; 69; 70	RSCMLTGT*PESVQSA; RSCMLTGT*PESVQSA; RSCMLTGT*PESVQSA			SCM#LTGT*PESVQSAK	2	846.354		10546					9306	8795	9007	8963	9898	9970	32.6352	33.0335	33.0335	33.1387	33.1243	33.2733		3.628						1.3633						0.0588
843	840	Adhesion or extracellular matrix protein	FUBP1; FUBP1; FUBP1	FBP1; FBP1 iso2; FBP1 iso3	§153; §152; §174	far upstream element-binding protein 1	Q96AE4; Q96AE4-2; B4DT31	http://www.phosphosite.org/proteinAction.do?id=5944&showAllSites=true	68; 69; 70	RSCMLTGT*PESVQSA; RSCMLTGT*PESVQSA; RSCMLTGT*PESVQSA			SCM#LTGT*PESVQSAK	3	564.572	8960	8725	8964	8907		9934	8960	8764	9007	8963	9919	9949	32.69	32.9505	33.0335	33.1387	33.1778	33.2235	2.456	2.577	2.805	2.278		2.692	0.4194	0.026	0.4324	0.7472		0.205	0.0415	0.1004	0.0423	0.1119
844	841	Adhesion or extracellular matrix protein	FUBP1; FUBP1; FUBP1	FBP1; FBP1 iso2; FBP1 iso3	§153; §152; §174	far upstream element-binding protein 1	Q96AE4; Q96AE4-2; B4DT31	http://www.phosphosite.org/proteinAction.do?id=5944&showAllSites=true	68; 69; 70	RSCMLTGT*PESVQSA; RSCMLTGT*PESVQSA; RSCMLTGT*PESVQSA			SCM#LTGT*PESVQSAK	3	564.572				8917			8960	8764	9007	8963	9919	9949	32.69	32.9505	33.0335	33.1387	33.1778	33.2235				2.365						0.816						0.1093
845	842	Adhesion or extracellular matrix protein	FUBP1; FUBP1; FUBP1	FBP1; FBP1 iso2; FBP1 iso3	317; 316; 338	far upstream element-binding protein 1	Q96AE4; Q96AE4-2; B4DT31	http://www.phosphosite.org/proteinAction.do?id=5944&showAllSites=true	68; 69; 70	QFKPDDGT*TPERIAQ; QFKPDDGT*TPERIAQ; QFKPDDGT*TPERIAQ			IQFKPDDGT*TPER	2	792.359	10005						10005	9726	9941		10885		35.1438	35.5293	35.6273		35.5527		2.325						0.8611						0.011
846	843	Adhesion or extracellular matrix protein	FUBP1; FUBP1; FUBP1	FBP1; FBP1 iso2; FBP1 iso3	318; 317; 339	far upstream element-binding protein 1	Q96AE4; Q96AE4-2; B4DT31	http://www.phosphosite.org/proteinAction.do?id=5944&showAllSites=true	68; 69; 70	FKPDDGTT*PERIAQI; FKPDDGTT*PERIAQI; FKPDDGTT*PERIAQI			IQFKPDDGTT*PER	2	792.359	9963	9725																	2.904	2.536					0.8611	1.6243					0.0453	0.0019
847	844	Adhesion or extracellular matrix protein	FUBP1; FUBP1; FUBP1	FBP1; FBP1 iso2; FBP1 iso3	318; 317; 339	far upstream element-binding protein 1	Q96AE4; Q96AE4-2; B4DT31	http://www.phosphosite.org/proteinAction.do?id=5944&showAllSites=true	68; 69; 70	FKPDDGTT*PERIAQI; FKPDDGTT*PERIAQI; FKPDDGTT*PERIAQI			IQFKPDDGTT*PER	3	528.575		9683	9891				9986	9683	9878	9849	10906	10978	35.1983	35.4742	35.4597	35.6232	35.6028	35.7715		2.377	2.275					-0.4671	-1.0243					0.0843	0.0437
848	845	Adhesion or extracellular matrix protein	FUBP1; FUBP1	FBP1; FBP1 iso3	§629; §650	far upstream element-binding protein 1	Q96AE4; B4DT31	http://www.phosphosite.org/proteinAction.do?id=5944&showAllSites=true	68; 70	QAAYYAQT*SPQGMPQ; QAAYYAQT*SPQGMPQ			QQAAYYAQT*SPQGMPQHPPAPQGQ	3	887.723	14483				15696		14547	14135	14178	14090	15696	15730	47.1817	47.202	47.3352	47.3707	47.4018	47.4773	3.394				3.343		1.0408				1.1093		0.02
849	846	Adhesion or extracellular matrix protein	FUBP1; FUBP1	FBP1; FBP1 iso3	§630; §651	far upstream element-binding protein 1	Q96AE4; B4DT31	http://www.phosphosite.org/proteinAction.do?id=5944&showAllSites=true	68; 70	AAYYAQTS*PQGMPQH; AAYYAQTS*PQGMPQH			QQAAYYAQTS*PQGMPQHPPAPQGQ	3	887.723		14113	14172																	3.473	3.48					-0.1005	0.7244					0.0688	0.084
850	847	Adhesion or extracellular matrix protein	FUBP1; FUBP1	FBP1; FBP1 iso3	§630; §651	far upstream element-binding protein 1	Q96AE4; B4DT31	http://www.phosphosite.org/proteinAction.do?id=5944&showAllSites=true	68; 70	AAYYAQTS*PQGMPQH; AAYYAQTS*PQGMPQH			QQAAYYAQTS*PQGMPQHPPAPQGQ	3	887.723		14153	14193																	3.954	2.988					0.7013	-1.3107					0.068	0.0539
851	848	Adhesion or extracellular matrix protein	FUBP1; FUBP1	FBP1; FBP1 iso3	§630; §651	far upstream element-binding protein 1	Q96AE4; B4DT31	http://www.phosphosite.org/proteinAction.do?id=5944&showAllSites=true	68; 70	AAYYAQTS*PQGMPQH; AAYYAQTS*PQGMPQH			QQAAYYAQTS*PQGMPQHPPAPQGQ	3	887.723		14168																		3.029						0.7013						0.0223
852	849	Adhesion or extracellular matrix protein	GATA6	GATA6	33	transcription factor GATA-6	Q92908	http://www.phosphosite.org/proteinAction.do?id=7813&showAllSites=true	60	AFPAREPS*TPPSPIS			EPS*TPPSPISSSSSSCSR	3	643.935		9347		9473																3.438		3.029				0.7188		-1.8164				0.018		0.0146
853	850	Adhesion or extracellular matrix protein	GATA6	GATA6	33, §37	transcription factor GATA-6	Q92908	http://www.phosphosite.org/proteinAction.do?id=7813&showAllSites=true	60	AFPAREPS*TPPSPIS, REPSTPPS*PISSSSS			EPS*TPPS*PISSSSSSCSR	3	670.59		8838	9086				9236	8818	9174	9104	10150	10264	33.2132	33.658	33.4947	33.5382	33.7478	33.9978		3.985	3.202					0.0301	0.2218					0.0231	0.0482
854	851	Adhesion or extracellular matrix protein	GATA6	GATA6	33, §37	transcription factor GATA-6	Q92908	http://www.phosphosite.org/proteinAction.do?id=7813&showAllSites=true	60	AFPAREPS*TPPSPIS, REPSTPPS*PISSSSS			EPS*TPPS*PISSSSSSCSR	3	670.59		8804					9236	8818	9174	9104	10150	10264	33.2132	33.658	33.4947	33.5382	33.7478	33.9978		3.202						-0.1596						0.0357
855	852	Adhesion or extracellular matrix protein	GATA6	GATA6	33, §37	transcription factor GATA-6	Q92908	http://www.phosphosite.org/proteinAction.do?id=7813&showAllSites=true	60	AFPAREPS*TPPSPIS, REPSTPPS*PISSSSS			EPS*TPPS*PISSSSSSCSR	3	670.59		8818					9236	8818	9174	9104	10150	10264	33.2132	33.658	33.4947	33.5382	33.7478	33.9978		3.068						-0.0913						0.0111
856	853	Adhesion or extracellular matrix protein	GATA6	GATA6	§34	transcription factor GATA-6	Q92908	http://www.phosphosite.org/proteinAction.do?id=7813&showAllSites=true	60	FPAREPST*PPSPISS			EPST*PPSPISSSSSSCSR	2	965.398	9714	9480	9496	9453			9570	9480	9545	9515	10570	10558	34.0973	34.5892	34.5277	34.6845	34.7695	34.7115	2.993	2.729	2.586	2.736			0.0398	0.9403	0.6858	1.6751			0.1148	0.0222	0.0745	0.0111
857	854	Adhesion or extracellular matrix protein	GATA6	GATA6	§34	transcription factor GATA-6	Q92908	http://www.phosphosite.org/proteinAction.do?id=7813&showAllSites=true	60	FPAREPST*PPSPISS			EPST*PPSPISSSSSSCSR	2	965.398	9543	9294					9570	9480	9545	9515	10570	10558	34.0973	34.5892	34.5277	34.6845	34.7695	34.7115	2.97	2.682					0.3243	1.1857					0.0521	0.0386
858	855	Adhesion or extracellular matrix protein	GATA6	GATA6	§34, §37	transcription factor GATA-6	Q92908	http://www.phosphosite.org/proteinAction.do?id=7813&showAllSites=true	60	FPAREPST*PPSPISS, REPSTPPS*PISSSSS			EPST*PPS*PISSSSSSCSR	2	1005.38	9191	8880					9157	8880	9191		10045	10180	33.0047	33.4508	33.5442		33.4863	33.7933	3.201	3.417					0.2715	2.305					0.0463	0.0389
859	856	Adhesion or extracellular matrix protein	GATA6	GATA6	§34, §37	transcription factor GATA-6	Q92908	http://www.phosphosite.org/proteinAction.do?id=7813&showAllSites=true	60	FPAREPST*PPSPISS, REPSTPPS*PISSSSS			EPST*PPS*PISSSSSSCSR	3	670.59	9289			9100	9975	10262													3.093			3.02	3.669	3.043	0.2152			1.1655	0.229	0.4698	0.0465			0.0121
860	857	Adhesion or extracellular matrix protein	GATA6	GATA6	§34, §37	transcription factor GATA-6	Q92908	http://www.phosphosite.org/proteinAction.do?id=7813&showAllSites=true	60	FPAREPST*PPSPISS, REPSTPPS*PISSSSS			EPST*PPS*PISSSSSSCSR	3	670.59				9044		10029																3.719		3.914				0.7582		0.4252				0.038
861	858	Adhesion or extracellular matrix protein	GATA6	GATA6	§34, 40	transcription factor GATA-6	Q92908	http://www.phosphosite.org/proteinAction.do?id=7813&showAllSites=true	60	FPAREPST*PPSPISS, STPPSPIS*SSSSSCS			EPST*PPSPIS*SSSSSCSR	3	670.59		9013																		3.072						0.5988						0.035
862	859	Adhesion or extracellular matrix protein	GATA6	GATA6	§37	transcription factor GATA-6	Q92908	http://www.phosphosite.org/proteinAction.do?id=7813&showAllSites=true	60	REPSTPPS*PISSSSS			EPSTPPS*PISSSSSSCSR	3	643.935	9735						9735	9359	9524	9463	10486	10537	34.1545	34.5317	34.4695	34.5377	34.5492	34.6593	2.525						-0.5111						0.007
863	860	Adhesion or extracellular matrix protein	GIT2; GIT2	GIT2; GIT2 iso10	§586; §508	ARF GTPase-activating protein GIT2 isoform 6	Q14161; Q14161-10	http://www.phosphosite.org/proteinAction.do?id=2672&showAllSites=true	85; 76	SRLEKQNS*TPESDYD; SRLEKQNS*TPESDYD			QNS*TPESDYDNTPNDMEPDGMGSSR	3	942.016					16595																		4.187						1.7561
864	861	Adhesion or extracellular matrix protein	GIT2; GIT2	GIT2; GIT2 iso10	§586; §508	ARF GTPase-activating protein GIT2 isoform 6	Q14161; Q14161-10	http://www.phosphosite.org/proteinAction.do?id=2672&showAllSites=true	85; 76	SRLEKQNS*TPESDYD; SRLEKQNS*TPESDYD			QNS*TPESDYDNTPNDMEPDGMGSSR	3	942.016					16614																		3.585						1.7561
865	862	Adhesion or extracellular matrix protein	GIT2; GIT2	GIT2; GIT2 iso10	§586; §508	ARF GTPase-activating protein GIT2 isoform 6	Q14161; Q14161-10	http://www.phosphosite.org/proteinAction.do?id=2672&showAllSites=true	85; 76	SRLEKQNS*TPESDYD; SRLEKQNS*TPESDYD			QNS*TPESDYDNTPNDMEPDGM#GSSR	3	947.348	12759	12360		12517	13977		12759	12434	12636	12465	13327	13420	42.6455	42.754	43.0925	42.9338	41.5867	41.8237	5.01	4.117		4.048	4.505		0.9681	0.7523		1.2321	1.4894		0.0203	0.0441		0.04
866	863	Adhesion or extracellular matrix protein	GIT2; GIT2	GIT2; GIT2 iso10	§586; §508	ARF GTPase-activating protein GIT2 isoform 6	Q14161; Q14161-10	http://www.phosphosite.org/proteinAction.do?id=2672&showAllSites=true	85; 76	SRLEKQNS*TPESDYD; SRLEKQNS*TPESDYD			QNS*TPESDYDNTPNDM#EPDGMGSSR	3	947.348	12204	11817	12050	11938	13368	13458													5.222	5.675	4.378	5.002	4.882	2.936	0.7165	0.7491	1.0383	2.258	0.7638	0.7063	0.0044	0.0305	0.0055	0.0162
867	864	Adhesion or extracellular matrix protein	GIT2; GIT2	GIT2; GIT2 iso10	§586; §508	ARF GTPase-activating protein GIT2 isoform 6	Q14161; Q14161-10	http://www.phosphosite.org/proteinAction.do?id=2672&showAllSites=true	85; 76	SRLEKQNS*TPESDYD; SRLEKQNS*TPESDYD			QNS*TPESDYDNTPNDM#EPDGMGSSR	3	947.348		11800			13388															4.838			3.355			0.8418			0.7638			0.0358
868	865	Adhesion or extracellular matrix protein	GIT2; GIT2	GIT2; GIT2 iso10	§586; §508	ARF GTPase-activating protein GIT2 isoform 6	Q14161; Q14161-10	http://www.phosphosite.org/proteinAction.do?id=2672&showAllSites=true	85; 76	SRLEKQNS*TPESDYD; SRLEKQNS*TPESDYD			QNS*TPESDYDNTPNDM#EPDGM#GSSR	3	952.68	9787	9582	9827	9687			9787	9558	9794	9713	10801	10873	34.6963	35.0825	35.2278	35.2497	35.3488	35.5042	3.466	2.894	3.627	3.937			1.6579	1.5997	0.8973	1.5274			0.0623	0.0166	0.0092	0.0195
869	866	Adhesion or extracellular matrix protein	GIT2; GIT2	GIT2; GIT2 iso10	§586; §508	ARF GTPase-activating protein GIT2 isoform 6	Q14161; Q14161-10	http://www.phosphosite.org/proteinAction.do?id=2672&showAllSites=true	85; 76	SRLEKQNS*TPESDYD; SRLEKQNS*TPESDYD			QNS*TPESDYDNTPNDM#EPDGM#GSSR	3	952.68		9525		9740			9787	9558	9794	9713	10801	10873	34.6963	35.0825	35.2278	35.2497	35.3488	35.5042		4.046		4.49				1.6188		0.2928				0.0362		0.0089
870	867	Adhesion or extracellular matrix protein	GIT2; GIT2	GIT2; GIT2 iso10	§586; §508	ARF GTPase-activating protein GIT2 isoform 6	Q14161; Q14161-10	http://www.phosphosite.org/proteinAction.do?id=2672&showAllSites=true	85; 76	SRLEKQNS*TPESDYD; SRLEKQNS*TPESDYD			QNS*TPESDYDNTPNDM#EPDGM#GSSR	3	952.68				9806			9787	9558	9794	9713	10801	10873	34.6963	35.0825	35.2278	35.2497	35.3488	35.5042				3.472						2.4104						0.0929
871	868	Adhesion or extracellular matrix protein	GIT2; GIT2	GIT2; GIT2 iso10	§587; §509	ARF GTPase-activating protein GIT2 isoform 6	Q14161; Q14161-10	http://www.phosphosite.org/proteinAction.do?id=2672&showAllSites=true	85; 76	RLEKQNST*PESDYDN; RLEKQNST*PESDYDN			QNST*PESDYDNTPNDMEPDGMGSSR	3	942.016	15234	14840					15240	14928		14780	16540		48.9902	49.1273		49.2897	49.4693		5.164	3.828					0.6867	-0.0933					0.0347	0.0046
872	869	Adhesion or extracellular matrix protein	GIT2; GIT2	GIT2; GIT2 iso10	§587; §509	ARF GTPase-activating protein GIT2 isoform 6	Q14161; Q14161-10	http://www.phosphosite.org/proteinAction.do?id=2672&showAllSites=true	85; 76	RLEKQNST*PESDYDN; RLEKQNST*PESDYDN			QNST*PESDYDNTPNDMEPDGMGSSR	3	942.016		14928					15240	14928		14780	16540		48.9902	49.1273		49.2897	49.4693			3.585						-0.0933						0.0212
873	870	Adhesion or extracellular matrix protein	GIT2; GIT2	GIT2; GIT2 iso10	§587; §509	ARF GTPase-activating protein GIT2 isoform 6	Q14161; Q14161-10	http://www.phosphosite.org/proteinAction.do?id=2672&showAllSites=true	85; 76	RLEKQNST*PESDYDN; RLEKQNST*PESDYDN			QNST*PESDYDNTPNDMEPDGM#GSSR	3	947.348			12568	12440																	4.35	4.783					0.907	1.2321					0.0162	0.0314
874	871	Adhesion or extracellular matrix protein	GIT2; GIT2	GIT2; GIT2 iso10	§587; §509	ARF GTPase-activating protein GIT2 isoform 6	Q14161; Q14161-10	http://www.phosphosite.org/proteinAction.do?id=2672&showAllSites=true	85; 76	RLEKQNST*PESDYDN; RLEKQNST*PESDYDN			QNST*PESDYDNTPNDMEPDGM#GSSR	3	947.348			12714																		3.389						1.2516						0
875	872	Adhesion or extracellular matrix protein	GIT2; GIT2	GIT2; GIT2 iso10	§587; §509	ARF GTPase-activating protein GIT2 isoform 6	Q14161; Q14161-10	http://www.phosphosite.org/proteinAction.do?id=2672&showAllSites=true	85; 76	RLEKQNST*PESDYDN; RLEKQNST*PESDYDN			QNST*PESDYDNTPNDM#EPDGMGSSR	3	947.348				11905																		3.202						2.258						0.0157
876	873	Adhesion or extracellular matrix protein	GIT2; GIT2	GIT2; GIT2 iso10	§587; §509	ARF GTPase-activating protein GIT2 isoform 6	Q14161; Q14161-10	http://www.phosphosite.org/proteinAction.do?id=2672&showAllSites=true	85; 76	RLEKQNST*PESDYDN; RLEKQNST*PESDYDN			QNST*PESDYDNTPNDM#EPDGM#GSSR	3	952.68			9730																		3.495						0.4866						0.0017
877	874	Adhesion or extracellular matrix protein	GORASP2	GRASP55	§432	Golgi reassembly-stacking protein 2 isoform 2	Q9H8Y8	http://www.phosphosite.org/proteinAction.do?id=15795&showAllSites=true	47	VEDRVGDS*TPVSEKP			VGDS*TPVSEKPVSAAVDANASESP	2	1197.54						15798																		4.415						0.7766
878	875	Adhesion or extracellular matrix protein	GORASP2	GRASP55	§432, §451	Golgi reassembly-stacking protein 2 isoform 2	Q9H8Y8	http://www.phosphosite.org/proteinAction.do?id=15795&showAllSites=true	47	VEDRVGDS*TPVSEKP, VDANASES*P------			VGDS*TPVSEKPVSAAVDANASES*P	3	825.351	15547	15249			16144	16821													2.927	3.196			3.026	2.801	-0.0477	0.7664			0.2868	1.1912	0.0207	0.0321
879	876	Adhesion or extracellular matrix protein	GORASP2	GRASP55	§432, §451	Golgi reassembly-stacking protein 2 isoform 2	Q9H8Y8	http://www.phosphosite.org/proteinAction.do?id=15795&showAllSites=true	47	VEDRVGDS*TPVSEKP, VDANASES*P------			VGDS*TPVSEKPVSAAVDANASES*P	3	825.351						16607																		2.622						0.9478
880	877	Adhesion or extracellular matrix protein	GORASP2	GRASP55	§433	Golgi reassembly-stacking protein 2 isoform 2	Q9H8Y8	http://www.phosphosite.org/proteinAction.do?id=15795&showAllSites=true	47	EDRVGDST*PVSEKPV			VGDST*PVSEKPVSA	2	726.835	8095	7884					8077	7868			8852	8954	30.1273	30.5192			30.4932	30.7645	1.918	1.835					0.4059	-0.3286					0.0529	0.0754
881	878	Adhesion or extracellular matrix protein	GORASP2	GRASP55	§433	Golgi reassembly-stacking protein 2 isoform 2	Q9H8Y8	http://www.phosphosite.org/proteinAction.do?id=15795&showAllSites=true	47	EDRVGDST*PVSEKPV			VGDST*PVSEKPVSAAVDAN	2	961.941			11750		12939	13010	11965	11679	11763	11705	12939	13042	40.4433	40.7655	40.6862	40.852	40.8205	40.8838			3.252		3.361	3.697			0.5019		0.5288	0.5782			0.0325
882	879	Adhesion or extracellular matrix protein	GORASP2	GRASP55	§433	Golgi reassembly-stacking protein 2 isoform 2	Q9H8Y8	http://www.phosphosite.org/proteinAction.do?id=15795&showAllSites=true	47	EDRVGDST*PVSEKPV			VGDST*PVSEKPVSAAVDAN	2	961.941			11720			12986	11965	11679	11763	11705	12939	13042	40.4433	40.7655	40.6862	40.852	40.8205	40.8838			3.258			3.887			0.1543			0.5336			0.066
883	880	Adhesion or extracellular matrix protein	GORASP2	GRASP55	§433	Golgi reassembly-stacking protein 2 isoform 2	Q9H8Y8	http://www.phosphosite.org/proteinAction.do?id=15795&showAllSites=true	47	EDRVGDST*PVSEKPV			VGDST*PVSEKPVSAAVDAN	2	961.941						12953	11965	11679	11763	11705	12939	13042	40.4433	40.7655	40.6862	40.852	40.8205	40.8838						2.865						0.4955
884	881	Adhesion or extracellular matrix protein	GORASP2	GRASP55	§433	Golgi reassembly-stacking protein 2 isoform 2	Q9H8Y8	http://www.phosphosite.org/proteinAction.do?id=15795&showAllSites=true	47	EDRVGDST*PVSEKPV			VGDST*PVSEKPVSAAVDANASESP	2	1197.54					15806	16035	14673	14324	14325	14256	15826	16035	47.5095	47.7007	47.7353	47.8285	47.7165	47.7858					4.905	4.037					0.4618	1.0854
885	882	Adhesion or extracellular matrix protein	GORASP2	GRASP55	§433, §449	Golgi reassembly-stacking protein 2 isoform 2	Q9H8Y8	http://www.phosphosite.org/proteinAction.do?id=15795&showAllSites=true	47	EDRVGDST*PVSEKPV, AAVDANAS*ESP----			VGDST*PVSEKPVSAAVDANAS*ESP	3	825.351						17024																		2.667						0.3784
886	883	Adhesion or extracellular matrix protein	GORASP2	GRASP55	§433, §451	Golgi reassembly-stacking protein 2 isoform 2	Q9H8Y8	http://www.phosphosite.org/proteinAction.do?id=15795&showAllSites=true	47	EDRVGDST*PVSEKPV, VDANASES*P------			VGDST*PVSEKPVSAAVDANASES*P	3	825.351	15117	14937	14517	14678	16186		15009	14702	14598	14570	16634	16234	48.391	48.6937	48.5045	48.7038	48.6475	48.7455	3.826	3.9	2.742	3.54	3.226		0.5121	0.7729	0.4827	0.8635	0.4234		0.0197	0.028	0.0844	0.0273
887	884	Adhesion or extracellular matrix protein	GORASP2	GRASP55	§433, §451	Golgi reassembly-stacking protein 2 isoform 2	Q9H8Y8	http://www.phosphosite.org/proteinAction.do?id=15795&showAllSites=true	47	EDRVGDST*PVSEKPV, VDANASES*P------			VGDST*PVSEKPVSAAVDANASES*P	3	825.351	14906	14916			16398		15009	14702	14598	14570	16634	16234	48.391	48.6937	48.5045	48.7038	48.6475	48.7455	3.115	2.775			3.442		0.2682	0.4322			0.7387		0.0323	0.0325
888	885	Adhesion or extracellular matrix protein	GORASP2	GRASP55	§433, §451	Golgi reassembly-stacking protein 2 isoform 2	Q9H8Y8	http://www.phosphosite.org/proteinAction.do?id=15795&showAllSites=true	47	EDRVGDST*PVSEKPV, VDANASES*P------			VGDST*PVSEKPVSAAVDANASES*P	3	825.351	15846				16529		15009	14702	14598	14570	16634	16234	48.391	48.6937	48.5045	48.7038	48.6475	48.7455	2.987				2.845		0.0109				1.2442		0.0718
889	886	Adhesion or extracellular matrix protein	GORASP2	GRASP55	§433, §451	Golgi reassembly-stacking protein 2 isoform 2	Q9H8Y8	http://www.phosphosite.org/proteinAction.do?id=15795&showAllSites=true	47	EDRVGDST*PVSEKPV, VDANASES*P------			VGDST*PVSEKPVSAAVDANASES*P	3	825.351					16634		15009	14702	14598	14570	16634	16234	48.391	48.6937	48.5045	48.7038	48.6475	48.7455					3.002						1.4808
890	887	Adhesion or extracellular matrix protein	GORASP2	GRASP55	§433, §451	Golgi reassembly-stacking protein 2 isoform 2	Q9H8Y8	http://www.phosphosite.org/proteinAction.do?id=15795&showAllSites=true	47	EDRVGDST*PVSEKPV, VDANASES*P------			VGDST*PVSEKPVSAAVDANASES*P	3	825.351					17072		15009	14702	14598	14570	16634	16234	48.391	48.6937	48.5045	48.7038	48.6475	48.7455					2.768						0.185
891	888	Adhesion or extracellular matrix protein	GORASP2	GRASP55	§436, §451	Golgi reassembly-stacking protein 2 isoform 2	Q9H8Y8	http://www.phosphosite.org/proteinAction.do?id=15795&showAllSites=true	47	VGDSTPVS*EKPVSAA, VDANASES*P------			VGDSTPVS*EKPVSAAVDANASES*P	3	825.351		14832		14489		16179														3.734		3.522		3.011		0.6422		0.9559		0.4235		0.0463		0.0062
892	889	Adhesion or extracellular matrix protein	GORASP2	GRASP55	§436, §451	Golgi reassembly-stacking protein 2 isoform 2	Q9H8Y8	http://www.phosphosite.org/proteinAction.do?id=15795&showAllSites=true	47	VGDSTPVS*EKPVSAA, VDANASES*P------			VGDSTPVS*EKPVSAAVDANASES*P	3	825.351				14977		16385																3.027		4.061				1.0283		0.5275				0.0174
893	890	Adhesion or extracellular matrix protein	GORASP2	GRASP55	§441	Golgi reassembly-stacking protein 2 isoform 2	Q9H8Y8	http://www.phosphosite.org/proteinAction.do?id=15795&showAllSites=true	47	PVSEKPVS*AAVDANA			VGDSTPVSEKPVS*AAVDANASESP	3	798.695			14411																		2.764						0.4085						0.2037
894	891	Adhesion or extracellular matrix protein	GORASP2	GRASP55	§441, §451	Golgi reassembly-stacking protein 2 isoform 2	Q9H8Y8	http://www.phosphosite.org/proteinAction.do?id=15795&showAllSites=true	47	PVSEKPVS*AAVDANA, VDANASES*P------			VGDSTPVSEKPVS*AAVDANASES*P	3	825.351			14707		16864	16649															2.977		3.55	2.99			0.6985		0.4219	0.9994			0.0345
895	892	Adhesion or extracellular matrix protein	GSN	gelsolin	386	gelsolin isoform b	P06396	http://www.phosphosite.org/proteinAction.do?id=8708&showAllSites=true	86	VLPEGGET*PLFKQFF			QTQVSVLPEGGET*PLFK	2	955.469	23419	23086		22421			23419	23136	22507	22409	24871	24907	70.0022	70.4728	70.3177	70.405	70.1682	70.3535	3.452	3.653		3.396			2.0285	0.9466		-0.8982			0.3374	0.3001		0.3499
896	893	Adhesion or extracellular matrix protein	IQGAP1	IQGAP1	1117	ras GTPase-activating-like protein IQGAP1	P46940	http://www.phosphosite.org/proteinAction.do?id=4595&showAllSites=true	189	SKLPYDVT*PEQALAH			LPYDVT*PEQALAHEEVK	3	673.654	19473	19115					19473	19148	18820	18740	20881	20875	59.9005	60.2247	60.1655	60.2625	60.2298	60.2533	2.867	2.877					0.2941	-0.7198					0.1747	0.077
897	894	Adhesion or extracellular matrix protein	ITGB4; ITGB4	ITGB4; ITGB4 iso2	§1510; §1440	integrin beta-4 isoform 1 precursor	P16144; P16144-2	http://www.phosphosite.org/proteinAction.do?id=3871&showAllSites=true	202; 195	STTLPRDY*STLTSVS; STTLPRDY*STLTSVS		Shc1; Shc1	DY*STLTSVSSHDSR	2	817.838	8780	8519			9668	9762	8780	8563			9716	9793	32.1322	32.4098			32.6738	32.8348	4.382	4.138			3.942	3.959	0.3983	0.7575			-0.0666	-0.2328	0.067	0.0703
898	895	Adhesion or extracellular matrix protein	ITGB4; ITGB4	ITGB4; ITGB4 iso2	§1510; §1440	integrin beta-4 isoform 1 precursor	P16144; P16144-2	http://www.phosphosite.org/proteinAction.do?id=3871&showAllSites=true	202; 195	STTLPRDY*STLTSVS; STTLPRDY*STLTSVS		Shc1; Shc1	DY*STLTSVSSHDSR	2	817.838					9768		8780	8563			9716	9793	32.1322	32.4098			32.6738	32.8348					3.811						-0.0013
899	896	Adhesion or extracellular matrix protein	ITGB4; ITGB4	ITGB4; ITGB4 iso2	§1510; §1440	integrin beta-4 isoform 1 precursor	P16144; P16144-2	http://www.phosphosite.org/proteinAction.do?id=3871&showAllSites=true	202; 195	STTLPRDY*STLTSVS; STTLPRDY*STLTSVS		Shc1; Shc1	DY*STLTSVSSHDSR	3	545.561	8777						8777	8581	8835	8810	9699	9776	32.1322	32.4575	32.5403	32.6758	32.629	32.7917	2.345						-0.0167						0.0371
900	897	Adhesion or extracellular matrix protein	ITGB4; ITGB4	ITGB4; ITGB4 iso2	§1510, §1515; §1440, §1445	integrin beta-4 isoform 1 precursor	P16144; P16144-2	http://www.phosphosite.org/proteinAction.do?id=3871&showAllSites=true	202; 195	STTLPRDY*STLTSVS, RDYSTLTS*VSSHDSR; STTLPRDY*STLTSVS, RDYSTLTS*VSSHDSR		Shc1; Shc1	DY*STLTS*VSSHDSR	2	857.822		8949																		2.097						0.2338						0.024
901	898	Adhesion or extracellular matrix protein	ITGB4; ITGB4	ITGB4; ITGB4 iso2	§1510, §1517, §1518; §1440, §1447, §1448	integrin beta-4 isoform 1 precursor	P16144; P16144-2	http://www.phosphosite.org/proteinAction.do?id=3871&showAllSites=true	202; 195	STTLPRDY*STLTSVS, YSTLTSVS*SHDSRLT, STLTSVSS*HDSRLTA; STTLPRDY*STLTSVS, YSTLTSVS*SHDSRLT, STLTSVSS*HDSRLTA		Shc1; Shc1	DY*STLTSVS*S*HDSR	2	897.805		9412																		1.992						1.2493						0.1086
902	899	Adhesion or extracellular matrix protein	ITGB4; ITGB4	ITGB4; ITGB4 iso2	§1510, §1518; §1440, §1448	integrin beta-4 isoform 1 precursor	P16144; P16144-2	http://www.phosphosite.org/proteinAction.do?id=3871&showAllSites=true	202; 195	STTLPRDY*STLTSVS, STLTSVSS*HDSRLTA; STTLPRDY*STLTSVS, STLTSVSS*HDSRLTA		Shc1; Shc1	DY*STLTSVSS*HDSR	2	857.822	9174																		4.104						1.3715						0.0105
903	900	Adhesion or extracellular matrix protein	ITGB4; ITGB4; ITGB4	ITGB4; ITGB4 iso2; ITGB4 iso3	1626; 1556; 1609	integrin beta-4 isoform 1 precursor	P16144; P16144-2; P16144-3	http://www.phosphosite.org/proteinAction.do?id=3871&showAllSites=true	202; 195; 201	ESQVHPQS*PLCPLPG; ESQVHPQS*PLCPLPG; ESQVHPQS*PLCPLPG			EGVITIESQVHPQS*PLCPLPGSAF	3	881.756	28980						28980	28617	27547	27491	30415	30388	84.2837	84.442	84.255	84.4745	84.1935	84.308	3.206						0.5102						0.227
904	901	Adhesion or extracellular matrix protein	KAZN	KAZ	332	kazrin isoform C	Q674X7	http://www.phosphosite.org/proteinAction.do?id=3565965&showAllSites=true	86	AAEGDRSS*TPSDINS			SS*TPSDINSPR	2	620.764		5391	5742		6211	6290														2.75	2.911		2.486	2.116		0.8539	0.4509		-0.0501	0.0565		0.0195	0.0192
905	902	Adhesion or extracellular matrix protein	KAZN	KAZ	333	kazrin isoform C	Q674X7	http://www.phosphosite.org/proteinAction.do?id=3565965&showAllSites=true	86	AEGDRSST*PSDINSP			SST*PSDINSPR	2	620.764	5676						5676	5418	5768	5880	6191	6293	23.889	23.9937	24.101	24.3378	24.1697	24.358	2.283						0.0789						0.0217
906	903	Adhesion or extracellular matrix protein	LASP1	Lasp-1	§104	LIM and SH3 domain protein 1	Q14847	http://www.phosphosite.org/proteinAction.do?id=2535&showAllSites=true	30	GFSVVADT*PELQRIK			GFSVVADT*PELQR	2	749.851	17865		17288	17250			17865	17510	17287	17249	19159	19216	55.7388	56.0163	55.9378	56.1447	55.9702	56.1385	3.666		3.616	3.724			0.4861		0.463	0.6105			0.4268		0.3876	0.3723
907	904	Adhesion or extracellular matrix protein	LASP1	Lasp-1	§68	LIM and SH3 domain protein 1	Q14847	http://www.phosphosite.org/proteinAction.do?id=2535&showAllSites=true	30	SFTMVADT*PENLRLK			QSFTMVADT*PENLR	2	844.871	18186	17828	17627	17571	19632	19655	18305	17828	17728	17648	19663	19720	56.9268	56.9973	57.1667	57.259	57.2125	57.3942	3.954	4.006	3.317	3.303	3.412	3.321	0.4832	0.6522	0.4444	0.7416	0.3374	0.1657	0.4068	0.4138	0.2992	0.3717
908	905	Adhesion or extracellular matrix protein	LASP1	Lasp-1	§68	LIM and SH3 domain protein 1	Q14847	http://www.phosphosite.org/proteinAction.do?id=2535&showAllSites=true	30	SFTMVADT*PENLRLK			QSFTMVADT*PENLR	2	844.871	18395						18305	17828	17728	17648	19663	19720	56.9268	56.9973	57.1667	57.259	57.2125	57.3942	3.224						0.5246						0.3473
909	906	Adhesion or extracellular matrix protein	LASP1	Lasp-1	§68	LIM and SH3 domain protein 1	Q14847	http://www.phosphosite.org/proteinAction.do?id=2535&showAllSites=true	30	SFTMVADT*PENLRLK			QSFTM#VADT*PENLR	2	852.869	15180	14829	14620	14531			15390	14828	14829	14780	16435	16507	48.8265	49.024	49.1457	49.2897	49.2247	49.42	3.787	4.353	3.891	3.811			0.3687	0.6271	0.5582	1.0297			0.4721	0.4235	0.457	0.4288
910	907	Adhesion or extracellular matrix protein	LASP1	Lasp-1	§68	LIM and SH3 domain protein 1	Q14847	http://www.phosphosite.org/proteinAction.do?id=2535&showAllSites=true	30	SFTMVADT*PENLRLK			QSFTM#VADT*PENLR	2	852.869	14969	14620	14811	14718			15390	14828	14829	14780	16435	16507	48.8265	49.024	49.1457	49.2897	49.2247	49.42	3.571	3.694	4.164	3.845			0.4905	0.5793	0.5718	0.9715			0.4382	0.4459	0.4426	0.4578
911	908	Adhesion or extracellular matrix protein	LASP1	Lasp-1	§68	LIM and SH3 domain protein 1	Q14847	http://www.phosphosite.org/proteinAction.do?id=2535&showAllSites=true	30	SFTMVADT*PENLRLK			QSFTM#VADT*PENLR	2	852.869	15390	15276	15038	15173			15390	14828	14829	14780	16435	16507	48.8265	49.024	49.1457	49.2897	49.2247	49.42	3.658	3.378	3.283	3.489			0.0721	0.5681	0.2528	2.2082			0.4048	0.4093	0.3803	0.3355
912	909	Adhesion or extracellular matrix protein	LASP1	Lasp-1	§68	LIM and SH3 domain protein 1	Q14847	http://www.phosphosite.org/proteinAction.do?id=2535&showAllSites=true	30	SFTMVADT*PENLRLK			QSFTM#VADT*PENLR	2	852.869	15606	15039	15220	14882			15390	14828	14829	14780	16435	16507	48.8265	49.024	49.1457	49.2897	49.2247	49.42	3.491	3.639	2.982	3.355			0.4953	0.4621	0.037	0.9465			0.4588	0.4403	0.2862	0.3925
913	910	Adhesion or extracellular matrix protein	LASP1	Lasp-1	§68	LIM and SH3 domain protein 1	Q14847	http://www.phosphosite.org/proteinAction.do?id=2535&showAllSites=true	30	SFTMVADT*PENLRLK			QSFTM#VADT*PENLR	2	852.869	16095	15992		14950			15390	14828	14829	14780	16435	16507	48.8265	49.024	49.1457	49.2897	49.2247	49.42	2.759	2.795		3.522			0.2738	-0.6144		1.06			0.1971	0.2439		0.3746
914	911	Adhesion or extracellular matrix protein	LASP1	Lasp-1	§68	LIM and SH3 domain protein 1	Q14847	http://www.phosphosite.org/proteinAction.do?id=2535&showAllSites=true	30	SFTMVADT*PENLRLK			QSFTM#VADT*PENLR	2	852.869	16368						15390	14828	14829	14780	16435	16507	48.8265	49.024	49.1457	49.2897	49.2247	49.42	2.477						-0.4581						0.1297
915	912	Adhesion or extracellular matrix protein	LASP1	Lasp-1	§68	LIM and SH3 domain protein 1	Q14847	http://www.phosphosite.org/proteinAction.do?id=2535&showAllSites=true	30	SFTMVADT*PENLRLK			QSFTM#VADT*PENLR	3	568.915	15121	14769	14768	14700			15198	14769	14640	14759	16204	16276	48.8808	49.024	48.6185	49.2308	48.6475	48.8445	3.398	3.859	3.276	3.767			0.2665	0.6039	0.3898	0.894			0.1412	0.2034	0.1375	0.0828
916	913	Adhesion or extracellular matrix protein	LASP1	Lasp-1	§68	LIM and SH3 domain protein 1	Q14847	http://www.phosphosite.org/proteinAction.do?id=2535&showAllSites=true	30	SFTMVADT*PENLRLK			QSFTM#VADT*PENLR	3	568.915	14916	14569	14579	14504			15198	14769	14640	14759	16204	16276	48.8808	49.024	48.6185	49.2308	48.6475	48.8445	3.261	3.408	2.992	3.755			0.1304	0.4409	0.3743	0.7682			0.1719	0.1599	0.0822	0.1877
917	914	Adhesion or extracellular matrix protein	LASP1	Lasp-1	§68	LIM and SH3 domain protein 1	Q14847	http://www.phosphosite.org/proteinAction.do?id=2535&showAllSites=true	30	SFTMVADT*PENLRLK			TMVADT*PENLR	2	663.792	11179	10887	11089	11003		12361	11179	10983	11130	11039	12281	12352	38.5838	38.9053	38.9272	38.9848	39.0007	39.161	2.732	2.509	2.679	3.178		1.78	0.5048	0.8024	0.5369	1.3772		-0.6174	0.2812	0.254	0.2384	0.2387
918	915	Adhesion or extracellular matrix protein	LASP1	Lasp-1	§68	LIM and SH3 domain protein 1	Q14847	http://www.phosphosite.org/proteinAction.do?id=2535&showAllSites=true	30	SFTMVADT*PENLRLK			TM#VADT*PENLR	2	671.789	8400	8144	8379	8540			8729	8189	8465	8453	9305		31.1877	31.378	31.5027	31.6385	31.671		2.808	3.1	2.762	3.176			0.3985	0.9555	0.3761	1.3164			0.3221	0.3779	0.327	0.4563
919	916	Adhesion or extracellular matrix protein	LASP1	Lasp-1	§68	LIM and SH3 domain protein 1	Q14847	http://www.phosphosite.org/proteinAction.do?id=2535&showAllSites=true	30	SFTMVADT*PENLRLK			TM#VADT*PENLR	2	671.789		8323	8562	8374			8729	8189	8465	8453	9305		31.1877	31.378	31.5027	31.6385	31.671			2.542	2.732	2.591				0.6705	0.6439	0.4405				0.3394	0.4045	0.3217
920	917	Adhesion or extracellular matrix protein	LASP1; NEBL	Lasp-1; NEBL iso2	§68; 143	LIM and SH3 domain protein 1	Q14847; Q59FZ8	http://www.phosphosite.org/proteinAction.do?id=2535&showAllSites=true	30; 39	SFTMVADT*PENLRLK; SFTTVADT*PENLRLK			VADT*PENLR	2	547.747	7166	6866					7166	6905	7230	7265	7866	7971	27.8293	27.9497	28.1058	28.2458	28.1602	28.3567	2.25	2.437					0.2026	0.2395					0.2177	0.144
921	918	Adhesion or extracellular matrix protein	LIMA1; LIMA1	eplin; eplin iso4	§362; §363	LIM domain and actin-binding protein 1 isoform a	Q9UHB6; Q9UHB6-4	http://www.phosphosite.org/proteinAction.do?id=4593&showAllSites=true	85; 85	PVHPKPLS*PDSRASS; PVHPKPLS*PDSRASS			PLS*PDSR	2	426.187					5375	5403	4969	4696	5072	5189	5375	5465	21.9868	22.0932	22.2203	22.3897	22.3072	22.409					2.373	2.274					-0.0274	-0.0575
922	919	Adhesion or extracellular matrix protein	LIMA1; LIMA1	eplin; eplin iso4	§362; §363	LIM domain and actin-binding protein 1 isoform a	Q9UHB6; Q9UHB6-4	http://www.phosphosite.org/proteinAction.do?id=4593&showAllSites=true	85; 85	PVHPKPLS*PDSRASS; PVHPKPLS*PDSRASS			SEVQQPVHPKPLS*PDSR	3	660.99	8002	7785	8039	8030	8749	8791	8002	7784	8002	8029	8706	8790	29.8278	30.3042	30.2248	30.4143	30.1873	30.3568	3.337	2.901	3.326	3.275	3.287	3.077	0.2	0.5347	0.2474	0.9215	0.1374	0.0913	0.1566	0.1754	0.2133	0.1303
923	920	Adhesion or extracellular matrix protein	LIMA1; LIMA1	eplin; eplin iso4	§362; §363	LIM domain and actin-binding protein 1 isoform a	Q9UHB6; Q9UHB6-4	http://www.phosphosite.org/proteinAction.do?id=4593&showAllSites=true	85; 85	PVHPKPLS*PDSRASS; PVHPKPLS*PDSRASS			SEVQQPVHPKPLS*PDSR	3	660.99		7592			8547		8002	7784	8002	8029	8706	8790	29.8278	30.3042	30.2248	30.4143	30.1873	30.3568		2.569			2.528			0.5143			0.2264			0.1259
924	921	Adhesion or extracellular matrix protein	LIMA1; LIMA1	eplin; eplin iso4	§362, §365; §363, §366	LIM domain and actin-binding protein 1 isoform a	Q9UHB6; Q9UHB6-4	http://www.phosphosite.org/proteinAction.do?id=4593&showAllSites=true	85; 85	PVHPKPLS*PDSRASS, PKPLSPDS*RASSLSE; PVHPKPLS*PDSRASS, PKPLSPDS*RASSLSE			SEVQQPVHPKPLS*PDS*R	3	687.645		8843																		3.007						2.1869						0.1725
925	922	Adhesion or extracellular matrix protein	LIMA1; LIMA1	eplin; eplin iso4	§490; §491	LIM domain and actin-binding protein 1 isoform a	Q9UHB6; Q9UHB6-4	http://www.phosphosite.org/proteinAction.do?id=4593&showAllSites=true	85; 85	NARETPHS*PGVEDAP; NARETPHS*PGVEDAP			ETPHS*PGVEDAPIAK	2	814.372	8832	8610	8817	8788	9636	9723	8917	8694	8898	8860	9636	9829	32.3648	32.7553	32.7242	32.8348	32.6738	32.9273	2.425	2.259	2.526	2.474	2.448	2.464	0.3853	0.6005	0.253	1.083	0.5059	0.4174	0.1301	0.0925	0.1721	0.1761
926	923	Adhesion or extracellular matrix protein	LIMA1; LIMA1	eplin; eplin iso4	§490; §491	LIM domain and actin-binding protein 1 isoform a	Q9UHB6; Q9UHB6-4	http://www.phosphosite.org/proteinAction.do?id=4593&showAllSites=true	85; 85	NARETPHS*PGVEDAP; NARETPHS*PGVEDAP			ETPHS*PGVEDAPIAK	2	814.372	9046	8799		8975			8917	8694	8898	8860	9636	9829	32.3648	32.7553	32.7242	32.8348	32.6738	32.9273	2.246	2.597		2.319			0.4385	0.6628		1.1298			0.0755	0.0389		0.1301
927	924	Adhesion or extracellular matrix protein	LIMA1; LIMA1	eplin; eplin iso4	§490; §491	LIM domain and actin-binding protein 1 isoform a	Q9UHB6; Q9UHB6-4	http://www.phosphosite.org/proteinAction.do?id=4593&showAllSites=true	85; 85	NARETPHS*PGVEDAP; NARETPHS*PGVEDAP			ETPHS*PGVEDAPIAK	3	543.25	8811	8604	8825		9628	9700	9018	8679	8898	8844	9737	9793	32.3648	32.713	32.7242	32.7845	32.7235	32.8348	2.292	2.86	3.168		2.752	2.735	-0.0348	0.1922	-0.0836		-0.0012	-0.2334	0.115	0.2288	0.188
928	925	Adhesion or extracellular matrix protein	LIMA1; LIMA1	eplin; eplin iso4	§490; §491	LIM domain and actin-binding protein 1 isoform a	Q9UHB6; Q9UHB6-4	http://www.phosphosite.org/proteinAction.do?id=4593&showAllSites=true	85; 85	NARETPHS*PGVEDAP; NARETPHS*PGVEDAP			PHS*PGVEDAPIAK	2	699.327		8651	8867	8820	9707	9769	8940	8679	8878	8844	9716	9769	32.4353	32.713	32.6658	32.7845	32.6738	32.8348		2.835	2.789	2.406	2.899	3.168		0.3984	-0.4483	0.4068	1.6006	-0.9383		0.1614	0.2638	0.174
929	926	Adhesion or extracellular matrix protein	LIMA1; LIMA1	eplin; eplin iso4	§490; §491	LIM domain and actin-binding protein 1 isoform a	Q9UHB6; Q9UHB6-4	http://www.phosphosite.org/proteinAction.do?id=4593&showAllSites=true	85; 85	NARETPHS*PGVEDAP; NARETPHS*PGVEDAP			PHS*PGVEDAPIAK	2	699.327		8723	8875				8940	8679	8878	8844	9716	9769	32.4353	32.713	32.6658	32.7845	32.6738	32.8348		2.904	2.746					-0.1936	-0.0687					0.1212	0.1709
930	927	Adhesion or extracellular matrix protein	LIMD1	LIMD1	197, 210	LIM domain-containing protein 1	Q9UGP4	http://www.phosphosite.org/proteinAction.do?id=5469&showAllSites=true	72	WGDKPGVS*PSIGLSV, SVGSGWPS*SPGSDPP			WGDKPGVS*PSIGLSVGSGWPS*SPGSDPPLPK	3	1069.16					29505																		5.539						1.6544
931	928	Adhesion or extracellular matrix protein	LIMD1	LIMD1	197, 214	LIM domain-containing protein 1	Q9UGP4	http://www.phosphosite.org/proteinAction.do?id=5469&showAllSites=true	72	WGDKPGVS*PSIGLSV, GWPSSPGS*DPPLPKP			WGDKPGVS*PSIGLSVGSGWPSSPGS*DPPLPKPCGDHPLNHR	4	1098					24673	24546																	4.925	3.532					0.9734	-0.6055
932	929	Adhesion or extracellular matrix protein	LIMD1	LIMD1	197, 214	LIM domain-containing protein 1	Q9UGP4	http://www.phosphosite.org/proteinAction.do?id=5469&showAllSites=true	72	WGDKPGVS*PSIGLSV, GWPSSPGS*DPPLPKP			WGDKPGVS*PSIGLSVGSGWPSSPGS*DPPLPKPCGDHPLNHR	4	1098						24757																		4.269						-0.3068
933	930	Adhesion or extracellular matrix protein	LIMD1	LIMD1	197, 214	LIM domain-containing protein 1	Q9UGP4	http://www.phosphosite.org/proteinAction.do?id=5469&showAllSites=true	72	WGDKPGVS*PSIGLSV, GWPSSPGS*DPPLPKP			WGDKPGVS*PSIGLSVGSGWPSSPGS*DPPLPKPCGDHPLNHR	5	878.605						24557																		3.325						2.0866
934	931	Adhesion or extracellular matrix protein	LIMD1	LIMD1	199, 210	LIM domain-containing protein 1	Q9UGP4	http://www.phosphosite.org/proteinAction.do?id=5469&showAllSites=true	72	DKPGVSPS*IGLSVGS, SVGSGWPS*SPGSDPP			WGDKPGVSPS*IGLSVGSGWPS*SPGSDPPLPK	3	1069.16						29484																		4.926						-1.4031
935	932	Adhesion or extracellular matrix protein	LIMD1	LIMD1	199, 210	LIM domain-containing protein 1	Q9UGP4	http://www.phosphosite.org/proteinAction.do?id=5469&showAllSites=true	72	DKPGVSPS*IGLSVGS, SVGSGWPS*SPGSDPP			WGDKPGVSPS*IGLSVGSGWPS*SPGSDPPLPK	3	1069.16						29583																		4.303						0.831
936	933	Adhesion or extracellular matrix protein	LIMD1	LIMD1	199, 210	LIM domain-containing protein 1	Q9UGP4	http://www.phosphosite.org/proteinAction.do?id=5469&showAllSites=true	72	DKPGVSPS*IGLSVGS, SVGSGWPS*SPGSDPP			WGDKPGVSPS*IGLSVGSGWPS*SPGSDPPLPKPCGDHPLNHR	4	1098					24589																		3.682						0.9734
937	934	Adhesion or extracellular matrix protein	LIMD1	LIMD1	199, 211	LIM domain-containing protein 1	Q9UGP4	http://www.phosphosite.org/proteinAction.do?id=5469&showAllSites=true	72	DKPGVSPS*IGLSVGS, VGSGWPSS*PGSDPPL			WGDKPGVSPS*IGLSVGSGWPSS*PGSDPPLPK	3	1069.16						29456	27964		28408		29470	29456	81.6403		86.6882		81.8007	81.8937						4.376						-0.1466
938	935	Adhesion or extracellular matrix protein	LIMD1	LIMD1	199, 214	LIM domain-containing protein 1	Q9UGP4	http://www.phosphosite.org/proteinAction.do?id=5469&showAllSites=true	72	DKPGVSPS*IGLSVGS, GWPSSPGS*DPPLPKP			WGDKPGVSPS*IGLSVGSGWPSSPGS*DPPLPKPCGDHPLNHR	4	1098					24548	24646	23114				24756		69.2503				69.853						3.945	3.877					0.9734	0.7778
939	936	Adhesion or extracellular matrix protein	LIMD1	LIMD1	203, 210	LIM domain-containing protein 1	Q9UGP4	http://www.phosphosite.org/proteinAction.do?id=5469&showAllSites=true	72	VSPSIGLS*VGSGWPS, SVGSGWPS*SPGSDPP			WGDKPGVSPSIGLS*VGSGWPS*SPGSDPPLPK	3	1069.16					29522																		4.551						-1.886
940	937	Adhesion or extracellular matrix protein	LIMD1	LIMD1	210	LIM domain-containing protein 1	Q9UGP4	http://www.phosphosite.org/proteinAction.do?id=5469&showAllSites=true	72	SVGSGWPS*SPGSDPP			WGDKPGVSPSIGLSVGSGWPS*SPGSDPPLPK	3	1042.5	25967	25961	25037	24833															4.462	4.204	4.358	4.47			0.5195	1.0721	1.2579	0.8979			0.0151	0.0197	0.0435	0.0306
941	938	Adhesion or extracellular matrix protein	LIMD1	LIMD1	210	LIM domain-containing protein 1	Q9UGP4	http://www.phosphosite.org/proteinAction.do?id=5469&showAllSites=true	72	SVGSGWPS*SPGSDPP			WGDKPGVSPSIGLSVGSGWPS*SPGSDPPLPKPCGDHPLNHR	4	1078.01	21874	21594			23465	23297													4.227	3.911			3.804	3.639	2.0974	1.1292			1.1471	0.5541	0.0079	0.0406
942	939	Adhesion or extracellular matrix protein	LIMD1	LIMD1	210	LIM domain-containing protein 1	Q9UGP4	http://www.phosphosite.org/proteinAction.do?id=5469&showAllSites=true	72	SVGSGWPS*SPGSDPP			WGDKPGVSPSIGLSVGSGWPS*SPGSDPPLPKPCGDHPLNHR	4	1078.01		21761			23262															3.64			4.148			-0.427			0.8436			0.002
943	940	Adhesion or extracellular matrix protein	LIMD1	LIMD1	210	LIM domain-containing protein 1	Q9UGP4	http://www.phosphosite.org/proteinAction.do?id=5469&showAllSites=true	72	SVGSGWPS*SPGSDPP			WGDKPGVSPSIGLSVGSGWPS*SPGSDPPLPKPCGDHPLNHR	5	862.611		21546				23501														4.219				3.383		0.592				0.6402		0.0131
944	941	Adhesion or extracellular matrix protein	LIMD1	LIMD1	211	LIM domain-containing protein 1	Q9UGP4	http://www.phosphosite.org/proteinAction.do?id=5469&showAllSites=true	72	VGSGWPSS*PGSDPPL			WGDKPGVSPSIGLSVGSGWPSS*PGSDPPLPK	3	1042.5	26249	25850	24932	24964	27602	27555	26137	25761	24964	24866	27601	27791	76.9958	77.2005	77.1448	77.2685	77.0755	77.1122	4.556	5.191	4.3	3.733	5.532	5.549	1.0087	0.5998	0.8978	0.7257	0.8162	0.5139	0.0457	0.0206	0.0073	0.0135
945	942	Adhesion or extracellular matrix protein	LIMD1	LIMD1	211	LIM domain-containing protein 1	Q9UGP4	http://www.phosphosite.org/proteinAction.do?id=5469&showAllSites=true	72	VGSGWPSS*PGSDPPL			WGDKPGVSPSIGLSVGSGWPSS*PGSDPPLPK	3	1042.5	26005	25644	24916	24773	27398	27791	26137	25761	24964	24866	27601	27791	76.9958	77.2005	77.1448	77.2685	77.0755	77.1122	5.351	5.072	3.813	4.243	4.385	4.761	1.776	0.5475	2.3236	1.1289	0.9728	0.5726	0.0265	0.0312	0.0266	0.006
946	943	Adhesion or extracellular matrix protein	LIMD1	LIMD1	211	LIM domain-containing protein 1	Q9UGP4	http://www.phosphosite.org/proteinAction.do?id=5469&showAllSites=true	72	VGSGWPSS*PGSDPPL			WGDKPGVSPSIGLSVGSGWPSS*PGSDPPLPK	3	1042.5	25976				27864	27831	26137	25761	24964	24866	27601	27791	76.9958	77.2005	77.1448	77.2685	77.0755	77.1122	5.136				5.459	4.956	1.23				0.9136	-0.0479	0.0227
947	944	Adhesion or extracellular matrix protein	LIMD1	LIMD1	211	LIM domain-containing protein 1	Q9UGP4	http://www.phosphosite.org/proteinAction.do?id=5469&showAllSites=true	72	VGSGWPSS*PGSDPPL			WGDKPGVSPSIGLSVGSGWPSS*PGSDPPLPK	3	1042.5	26295					27353	26137	25761	24964	24866	27601	27791	76.9958	77.2005	77.1448	77.2685	77.0755	77.1122	4.654					4.869	0.0778					0.4033	0.0257
948	945	Adhesion or extracellular matrix protein	LIMD1	LIMD1	211	LIM domain-containing protein 1	Q9UGP4	http://www.phosphosite.org/proteinAction.do?id=5469&showAllSites=true	72	VGSGWPSS*PGSDPPL			WGDKPGVSPSIGLSVGSGWPSS*PGSDPPLPK	4	782.13						27719																		2.947						0.5623
949	946	Adhesion or extracellular matrix protein	LIMD1	LIMD1	211	LIM domain-containing protein 1	Q9UGP4	http://www.phosphosite.org/proteinAction.do?id=5469&showAllSites=true	72	VGSGWPSS*PGSDPPL			WGDKPGVSPSIGLSVGSGWPSS*PGSDPPLPK	4	782.13						27560																		2.574						1.1469
950	947	Adhesion or extracellular matrix protein	LIMD1	LIMD1	211	LIM domain-containing protein 1	Q9UGP4	http://www.phosphosite.org/proteinAction.do?id=5469&showAllSites=true	72	VGSGWPSS*PGSDPPL			WGDKPGVSPSIGLSVGSGWPSS*PGSDPPLPKPCGDHPLNHR	4	1078.01	21906	21556			23248	23596	22001	21624	21100	21065	23585	23437	66.396	66.565	66.4145	66.6728	66.4757	66.6472	4.385	4.655			4.359	4.997	1.8925	0.6904			0.7571	0.6394	0.0157	0.0481
951	948	Adhesion or extracellular matrix protein	LIMD1	LIMD1	211	LIM domain-containing protein 1	Q9UGP4	http://www.phosphosite.org/proteinAction.do?id=5469&showAllSites=true	72	VGSGWPSS*PGSDPPL			WGDKPGVSPSIGLSVGSGWPSS*PGSDPPLPKPCGDHPLNHR	4	1078.01					23585	23246	22001	21624	21100	21065	23585	23437	66.396	66.565	66.4145	66.6728	66.4757	66.6472					3.83	4.335					1.615	0.8607
952	949	Adhesion or extracellular matrix protein	LIMD1	LIMD1	211	LIM domain-containing protein 1	Q9UGP4	http://www.phosphosite.org/proteinAction.do?id=5469&showAllSites=true	72	VGSGWPSS*PGSDPPL			WGDKPGVSPSIGLSVGSGWPSS*PGSDPPLPKPCGDHPLNHR	5	862.611	21884				23486	23291	21938	21624	21205	21170	23278	23416	66.2317	66.565	66.7078	66.9658	66.4227	66.5907	3.877				4.182	3.476	0.6201				0.5287	0.598	0.0404
953	950	Adhesion or extracellular matrix protein	LIMD1	LIMD1	211	LIM domain-containing protein 1	Q9UGP4	http://www.phosphosite.org/proteinAction.do?id=5469&showAllSites=true	72	VGSGWPSS*PGSDPPL			WGDKPGVSPSIGLSVGSGWPSS*PGSDPPLPKPCGDHPLNHR	5	862.611					23278		21938	21624	21205	21170	23278	23416	66.2317	66.565	66.7078	66.9658	66.4227	66.5907					4.064						0.8444
954	951	Adhesion or extracellular matrix protein	LMNB2; LMNB2	Lamin B2; Lamin B2 iso5	§17; §37	lamin-B2	Q03252; J9JID7	http://www.phosphosite.org/proteinAction.do?id=6941&showAllSites=true	68; 70	GGPATPLS*PTRLSRL; GGPATPLS*PTRLSRL	CDK2; CDK2		AGGPATPLS*PTR	2	602.79	8708		8693				8708	8527	8765	8740	9597	9650	31.9958	32.3062	32.3447	32.4797	32.3802	32.4825	2.402		3.001				0.1226		0.0983				0.0297		0.0318
955	952	Adhesion or extracellular matrix protein	LMNB2; LMNB2	Lamin B2; Lamin B2 iso5	§17; §37	lamin-B2	Q03252; J9JID7	http://www.phosphosite.org/proteinAction.do?id=6941&showAllSites=true	68; 70	GGPATPLS*PTRLSRL; GGPATPLS*PTRLSRL	CDK2; CDK2		AGGPATPLS*PTR	2	602.79			8678				8708	8527	8765	8740	9597	9650	31.9958	32.3062	32.3447	32.4797	32.3802	32.4825			2.654						-0.0955						0.0174
956	953	Adhesion or extracellular matrix protein	LMNB2; LMNB2	Lamin B2; Lamin B2 iso5	§19; §39	lamin-B2	Q03252; J9JID7	http://www.phosphosite.org/proteinAction.do?id=6941&showAllSites=true	68; 70	PATPLSPT*RLSRLQE; PATPLSPT*RLSRLQE	CDK2; CDK2		AGGPATPLSPT*R	2	602.79				8666	9500																	2.419	2.334					0.6762	-0.1291					0.0431
957	954	Adhesion or extracellular matrix protein	LMNB2; LMNB2	Lamin B2; Lamin B2 iso5	§408; §428	lamin-B2	Q03252; J9JID7	http://www.phosphosite.org/proteinAction.do?id=6941&showAllSites=true	68; 70	SSGSLSAT*GRLGRSK; SSGSLSAT*GRLGRSK			ATSSSSGSLSAT*GR	2	674.791			4989				4885	4591	4989	5083			21.7733	21.8332	21.9578	22.082					2.553						-0.2031						0.1899
958	955	Adhesion or extracellular matrix protein	MAP1A	MAP1A	§1835	microtubule-associated protein 1A	P78559	http://www.phosphosite.org/proteinAction.do?id=2688&showAllSites=true	305	HMKNEPTT*PSWLADI	ERK2		NEPTT*PSWLADIPPWVPK	2	1064.51	35379	34939			36716	36627	35377	34959	33509		36757	36627	101.281	101.443	101.341		101.314	101.378	3.283	3.656			3.749	3.567	0.1784	-0.0159			0.2476	0.2879	0.013	0.0201
959	956	Adhesion or extracellular matrix protein	MAP1A	MAP1A	§1835	microtubule-associated protein 1A	P78559	http://www.phosphosite.org/proteinAction.do?id=2688&showAllSites=true	305	HMKNEPTT*PSWLADI	ERK2		NEPTT*PSWLADIPPWVPK	3	710.01		35149	33458	33374	36759	36626	35356	34787	33488	33445	36736	36646	101.223	101.561	101.279	101.492	101.254	101.378		4.11	3.074	2.93	4.145	3.948		0.5929	0.439	0.5558	0.7122	0.6701		0.0193	0.0078	0.0195
960	957	Adhesion or extracellular matrix protein	MAP1A	MAP1A	§1835	microtubule-associated protein 1A	P78559	http://www.phosphosite.org/proteinAction.do?id=2688&showAllSites=true	305	HMKNEPTT*PSWLADI	ERK2		NEPTT*PSWLADIPPWVPK	3	710.01		34787			36572	36817	35356	34787	33488	33445	36736	36646	101.223	101.561	101.279	101.492	101.254	101.378		3.287			3.229	4.464		0.8778			0.8393	0.4704		0.0142
961	958	Adhesion or extracellular matrix protein	MAP1A	MAP1A	§1835	microtubule-associated protein 1A	P78559	http://www.phosphosite.org/proteinAction.do?id=2688&showAllSites=true	305	HMKNEPTT*PSWLADI	ERK2		NEPTT*PSWLADIPPWVPK	3	710.01						36449	35356	34787	33488	33445	36736	36646	101.223	101.561	101.279	101.492	101.254	101.378						2.763						0.8635
962	959	Adhesion or extracellular matrix protein	MAP1A	MAP1A	1837	microtubule-associated protein 1A	P78559	http://www.phosphosite.org/proteinAction.do?id=2688&showAllSites=true	305	KNEPTTPS*WLADIPP			NEPTTPS*WLADIPPWVPK	3	710.01	35358	34960		33567	36947														3.724	3.779		3.171	3.628		0.7905	0.8159		-0.0375	0.5714		0.0015	0.0394		0.0962
963	960	Adhesion or extracellular matrix protein	MAP1A	MAP1A	1837	microtubule-associated protein 1A	P78559	http://www.phosphosite.org/proteinAction.do?id=2688&showAllSites=true	305	KNEPTTPS*WLADIPP			NEPTTPS*WLADIPPWVPK	3	710.01	35547																		4.063						0.7328						0.0091
964	961	Adhesion or extracellular matrix protein	MAP1A	MAP1A	§2235	microtubule-associated protein 1A	P78559	http://www.phosphosite.org/proteinAction.do?id=2688&showAllSites=true	305	SSLPQLPS*PSSPGAP			APSLDSSLPQLPS*PSSPGAPLLSNLPR	3	926.807		30804	29546				31135	30804	29542	29506	32578	32509	89.8795	90.352	89.928	90.1938	89.9145	89.9845		3.753	3.297					0.9477	0.6878					0.0389	0.0477
965	962	Adhesion or extracellular matrix protein	MAP1A	MAP1A	§2235, §2237	microtubule-associated protein 1A	P78559	http://www.phosphosite.org/proteinAction.do?id=2688&showAllSites=true	305	SSLPQLPS*PSSPGAP, LPQLPSPS*SPGAPLL			APSLDSSLPQLPS*PS*SPGAPLLSNLPR	3	953.463	32894																		2.709						-0.806						0.0269
966	963	Adhesion or extracellular matrix protein	MAP1A	MAP1A	§2235, 2238	microtubule-associated protein 1A	P78559	http://www.phosphosite.org/proteinAction.do?id=2688&showAllSites=true	305	SSLPQLPS*PSSPGAP, PQLPSPSS*PGAPLLS			APSLDSSLPQLPS*PSS*PGAPLLSNLPR	3	953.463	32717	32449			34219	34087	32752	32607	30991	31123	34195	34129	94.2328	95.0822	94.1173	94.8327	94.3047	94.3612	3.766	3.857			4.705	4.794	0.5691	2.1465			0.9335	0.855	0.0212	0.0156
967	964	Adhesion or extracellular matrix protein	MAP1A	MAP1A	§2235, 2238	microtubule-associated protein 1A	P78559	http://www.phosphosite.org/proteinAction.do?id=2688&showAllSites=true	305	SSLPQLPS*PSSPGAP, PQLPSPSS*PGAPLLS			APSLDSSLPQLPS*PSS*PGAPLLSNLPR	3	953.463					34354	34129	32752	32607	30991	31123	34195	34129	94.2328	95.0822	94.1173	94.8327	94.3047	94.3612					3.694	3.947					1.792	1.0764
968	965	Adhesion or extracellular matrix protein	MAP1A	MAP1A	§2235, 2238	microtubule-associated protein 1A	P78559	http://www.phosphosite.org/proteinAction.do?id=2688&showAllSites=true	305	SSLPQLPS*PSSPGAP, PQLPSPSS*PGAPLLS			APSLDSSLPQLPS*PSS*PGAPLLSNLPR	3	953.463						33952	32752	32607	30991	31123	34195	34129	94.2328	95.0822	94.1173	94.8327	94.3047	94.3612						3.921						-2.2807
969	966	Adhesion or extracellular matrix protein	MAP1A	MAP1A	§2237, 2238	microtubule-associated protein 1A	P78559	http://www.phosphosite.org/proteinAction.do?id=2688&showAllSites=true	305	LPQLPSPS*SPGAPLL, PQLPSPSS*PGAPLLS			APSLDSSLPQLPSPS*S*PGAPLLSNLPR	3	953.463					34034	34280																	3.872	3.139					0.8061	1.2269
970	967	Adhesion or extracellular matrix protein	MAP1A	MAP1A	2238	microtubule-associated protein 1A	P78559	http://www.phosphosite.org/proteinAction.do?id=2688&showAllSites=true	305	PQLPSPSS*PGAPLLS			APSLDSSLPQLPSPSS*PGAPLLSNLPR	3	926.807	31139																		3.014						0.3152						0.0108
971	968	Adhesion or extracellular matrix protein	MAP1A	MAP1A	2276	microtubule-associated protein 1A	P78559	http://www.phosphosite.org/proteinAction.do?id=2688&showAllSites=true	305	SSVAERFS*PSLEAAE			FS*PSLEAAEQESGELDPGM#EPAAH	3	865.691	23205	22814	22310																3.929	4.372	3.439				-0.1406	1.7524	1.2932				0.077	0.0175	0.0617
972	969	Adhesion or extracellular matrix protein	MAP1A	MAP1A	2278	microtubule-associated protein 1A	P78559	http://www.phosphosite.org/proteinAction.do?id=2688&showAllSites=true	305	VAERFSPS*LEAAEQE			FSPS*LEAAEQESGELDPGM#EPAAH	3	865.691	23174						23174	22842	22297	22157		24760	69.4635	69.7048	69.7353	69.7042		69.9788	3.574						-0.1406						0.0028
973	970	Adhesion or extracellular matrix protein	MAP4; MAP4; MAP4; MAP4; MAP4	MAP4; MAP4 iso4; MAP4 iso5; MAP4 iso8; MAP4 iso9	§687; §422; §414; §664; §1832	microtubule-associated protein 4 isoform 4	P27816; P27816-4; P27816-5; B4DM10; E7EVA0	http://www.phosphosite.org/proteinAction.do?id=1181&showAllSites=true	121; 91; 85; 80; 245	GTGNDITT*PPNKELP; GTGNDITT*PPNKELP; GTGNDITT*PPNKELP; GTGNDITT*PPNKELP; GTGNDITT*PPNKELP			PEEGRPVVSGTGNDITT*PPNK	3	749.021	9998			9879			9986	9746	9920	9879	13348	13399	35.1983	35.5843	35.5717	35.6232	41.6385	41.7742	3.473			3.374			0.5405			1.4803			0.0309			0.1014
974	971	Adhesion or extracellular matrix protein	MAP4; MAP4; MAP4; MAP4; MAP4	MAP4; MAP4 iso4; MAP4 iso5; MAP4 iso8; MAP4 iso9	§687; §422; §414; §664; §1832	microtubule-associated protein 4 isoform 4	P27816; P27816-4; P27816-5; B4DM10; E7EVA0	http://www.phosphosite.org/proteinAction.do?id=1181&showAllSites=true	121; 91; 85; 80; 245	GTGNDITT*PPNKELP; GTGNDITT*PPNKELP; GTGNDITT*PPNKELP; GTGNDITT*PPNKELP; GTGNDITT*PPNKELP			PEEGRPVVSGTGNDITT*PPNK	3	749.021				9868			9986	9746	9920	9879	13348	13399	35.1983	35.5843	35.5717	35.6232	41.6385	41.7742				3.982						1.4803						0.0131
975	972	Adhesion or extracellular matrix protein	MAP7	MAP7	§673	ensconsin isoform 1	Q14244	http://www.phosphosite.org/proteinAction.do?id=13459&showAllSites=true	84	SKVTVEST*PDLEKQP			VTVEST*PDLEK	2	649.3	9933	9710	9883	9837			9986	9710	9899	9870	10885	10978	35.1983	35.5293	35.5148	35.6787	35.5527	35.7715	2.573	3.04	2.798	3.012			1.5436	0.6762	0.9651	2.0518			0.102	0.1141	0.1041	0.0936
976	973	Adhesion or extracellular matrix protein	MEF2A; MEF2A	MEF2A; MEF2A iso2	§319, 321, 336; §317, 319, 334	myocyte-specific enhancer factor 2A isoform 2	Q02078; Q02078-2	http://www.phosphosite.org/proteinAction.do?id=998&showAllSites=true	55; 54	TPVVSVTT*PSLPPQG, VVSVTTPS*LPPQGLV, YSAMPTAY*NTDYSLT; TPVVSVTT*PSLPPQG, VVSVTTPS*LPPQGLV, YSAMPTAY*NTDYSLT	ERK5, P38A; ERK5, P38A		ISSSQATQPLATPVVSVTT*PS*LPPQGLVYSAMPTAY*NTDYSLTSA	7	694.035						36684																		3.028						-3.5658
977	974	Adhesion or extracellular matrix protein	MUC17	MUC17	1148, 1156, 1187	mucin-17 precursor	Q685J3	http://www.phosphosite.org/proteinAction.do?id=22579&showAllSites=true	452	SPTTAEGT*SIPTSPP, SIPTSPPS*EGTTPLA, LSTTPVDS*KTQVATS			PTTAEGT*SIPTSPPS*EGTTPLASMPVSTTLVVSSEANTLSTTPVDS*K	7	698.606				24537																		2.927						-3.0673						0.0253
978	975	Adhesion or extracellular matrix protein	MYBL2	B-Myb	472, 476	myb-related protein B	P10244	http://www.phosphosite.org/proteinAction.do?id=2985&showAllSites=true	79	TLELESPS*LTSTPVC, ESPSLTST*PVCSQKV			QDTLELESPS*LTST*PVCSQK	3	794.006			18902				19586	19253	18902	18824	21238	21232	60.2218	60.492	60.3375	60.5003	61.1107	61.1423			3.533						-0.0707						0.0034
979	976	Adhesion or extracellular matrix protein	MYBL2	B-Myb	476	myb-related protein B	P10244	http://www.phosphosite.org/proteinAction.do?id=2985&showAllSites=true	79	ESPSLTST*PVCSQKV			QDTLELESPSLTST*PVCSQK	2	1150.52				18633			19292	19043		18633		21505	59.4665	59.9548		59.912		61.8297				4.087						1.3658						0.0602
980	977	Adhesion or extracellular matrix protein	MYO6; MYO6; MYO6; MYO6	MYO6; MYO6 iso4; MYO6 iso5; MYO6 iso6	§267; §267; §267; §267	myosin-VI	Q9UM54; Q9UM54-4; Q9UM54-5; Q9UM54-6	http://www.phosphosite.org/proteinAction.do?id=2820&showAllSites=true	150; 149; 145; 149	REKLHLSS*PDNFRYL; REKLHLSS*PDNFRYL; REKLHLSS*PDNFRYL; REKLHLSS*PDNFRYL			LHLSS*PDNFR	2	633.287	13331	12921	13120	12969	14487	14519													2.356	2.339	2.54	2.502	2.268	2.179	0.2476	0.4471	0.3719	0.8409	0.4527	0.4254	0.1608	0.1461	0.068	0.1024
981	978	Adhesion or extracellular matrix protein	MYO9B	MYO9B	§1261, §1267, §1271	myosin-IXb isoform 2	Q13459	http://www.phosphosite.org/proteinAction.do?id=8578&showAllSites=true	243	LALDSRVS*PPAPGSA, VSPPAPGS*APETPED, APGSAPET*PEDKSKP			VS*PPAPGS*APET*PEDK	2	909.835	9560	9335	9332	9457	10554	10506	9528	9345	9482	9442	10528	10506	33.984	34.4897	34.3552	34.4795	34.6557	34.6593	2.664	3.091	2.185	2.339	3.051	2.761	1.5344	1.2145	0.7296	1.6286	0.359	0.3794	0.308	0.3585	0.269	0.1848
982	979	Adhesion or extracellular matrix protein	MYO9B	MYO9B	§1261, §1267, §1271	myosin-IXb isoform 2	Q13459	http://www.phosphosite.org/proteinAction.do?id=8578&showAllSites=true	243	LALDSRVS*PPAPGSA, VSPPAPGS*APETPED, APGSAPET*PEDKSKP			VS*PPAPGS*APET*PEDK	2	909.835	9316	9530		9590	10358	10724	9528	9345	9482	9442	10528	10506	33.984	34.4897	34.3552	34.4795	34.6557	34.6593	2.325	2.17		2.451	3.152	2.588	0.9119	1.0239		1.5152	0.6744	1.6605	0.1556	0.2479		0.2992
983	980	Adhesion or extracellular matrix protein	MYO9B	MYO9B	§1267, §1271	myosin-IXb isoform 2	Q13459	http://www.phosphosite.org/proteinAction.do?id=8578&showAllSites=true	243	VSPPAPGS*APETPED, APGSAPET*PEDKSKP			VSPPAPGS*APET*PEDK	2	869.852	8683	8476	8637	8563	9415	9536	8847	8602	8871	8765	9620	9829	32.1832	32.5103	32.6435	32.5468	32.5773	32.9273	2.655	2.745	2.692	3.015	3.285	3.168	0.5252	0.669	0.5861	1.3465	0.6812	0.4836	0.4278	0.4083	0.322	0.3371
984	981	Adhesion or extracellular matrix protein	MYO9B	MYO9B	§1267, §1271	myosin-IXb isoform 2	Q13459	http://www.phosphosite.org/proteinAction.do?id=8578&showAllSites=true	243	VSPPAPGS*APETPED, APGSAPET*PEDKSKP			VSPPAPGS*APET*PEDK	2	869.852	8883	8681	8824	8744	9620	9737	8847	8602	8871	8765	9620	9829	32.1832	32.5103	32.6435	32.5468	32.5773	32.9273	2.772	3.055	2.684	2.654	3.034	2.666	0.2398	0.3348	0.598	1.092	0.3965	0.2655	0.4065	0.4379	0.4254	0.3869
985	982	Adhesion or extracellular matrix protein	MYO9B	MYO9B	§1267, §1271	myosin-IXb isoform 2	Q13459	http://www.phosphosite.org/proteinAction.do?id=8578&showAllSites=true	243	VSPPAPGS*APETPED, APGSAPET*PEDKSKP			VSPPAPGS*APET*PEDK	2	869.852	8469	8281	8423		9842	9335	8847	8602	8871	8765	9620	9829	32.1832	32.5103	32.6435	32.5468	32.5773	32.9273	2.733	2.103	2.334		2.869	2.638	0.4738	1.002	1.728		-0.0259	0.8288	0.1485	0.2079	0.1592
986	983	Adhesion or extracellular matrix protein	MYO9B	MYO9B	§1267, §1271	myosin-IXb isoform 2	Q13459	http://www.phosphosite.org/proteinAction.do?id=8578&showAllSites=true	243	VSPPAPGS*APETPED, APGSAPET*PEDKSKP			VSPPAPGS*APET*PEDK	2	869.852			8434		9223		8847	8602	8871	8765	9620	9829	32.1832	32.5103	32.6435	32.5468	32.5773	32.9273			2.407		2.624				2.8111		0.5509				0.3055
987	984	Adhesion or extracellular matrix protein	MYO9B	MYO9B	§1267, §1271	myosin-IXb isoform 2	Q13459	http://www.phosphosite.org/proteinAction.do?id=8578&showAllSites=true	243	VSPPAPGS*APETPED, APGSAPET*PEDKSKP			VSPPAPGS*APET*PEDK	2	869.852			8971				8847	8602	8871	8765	9620	9829	32.1832	32.5103	32.6435	32.5468	32.5773	32.9273			2.823						0.1293						0.3228
988	985	Adhesion or extracellular matrix protein	MYO9B	MYO9B	§1271	myosin-IXb isoform 2	Q13459	http://www.phosphosite.org/proteinAction.do?id=8578&showAllSites=true	243	APGSAPET*PEDKSKP			VSPPAPGSAPET*PEDK	2	829.869	8142	7877	8118	8195	8851	9249	8300	8088	8287	8242	9021	9033	30.72	31.1033	31.005	31.0065	30.9455	31.3682	2.753	3.01	2.715	2.716	2.562	2.845	-0.9862	0.3272	0.1158	0.1594	0.3316	0.142	0.2137	0.2354	0.3435	0.1505
989	986	Adhesion or extracellular matrix protein	MYO9B	MYO9B	§1271	myosin-IXb isoform 2	Q13459	http://www.phosphosite.org/proteinAction.do?id=8578&showAllSites=true	243	APGSAPET*PEDKSKP			VSPPAPGSAPET*PEDK	2	829.869	8345	8069	8311	8231	9066	9033	8300	8088	8287	8242	9021	9033	30.72	31.1033	31.005	31.0065	30.9455	31.3682	2.622	2.75	2.938	3.257	2.302	2.686	-0.3379	-0.0208	-0.6166	-0.8313	-0.4257	0.051	0.2867	0.308	0.3427	0.1712
990	987	Adhesion or extracellular matrix protein	MYO9B	MYO9B	§1271	myosin-IXb isoform 2	Q13459	http://www.phosphosite.org/proteinAction.do?id=8578&showAllSites=true	243	APGSAPET*PEDKSKP			VSPPAPGSAPET*PEDK	2	829.869	7954		8058			8827	8300	8088	8287	8242	9021	9033	30.72	31.1033	31.005	31.0065	30.9455	31.3682	2.122		2.442			3.001	0.1029		0.8033			0.2224	0.1861		0.2378
991	988	Adhesion or extracellular matrix protein	MYO9B	MYO9B	§1271	myosin-IXb isoform 2	Q13459	http://www.phosphosite.org/proteinAction.do?id=8578&showAllSites=true	243	APGSAPET*PEDKSKP			VSPPAPGSAPET*PEDK	2	829.869						8768	8300	8088	8287	8242	9021	9033	30.72	31.1033	31.005	31.0065	30.9455	31.3682						2.152						0.0882
992	989	Adhesion or extracellular matrix protein	NSRP1	CCDC55	§275	coiled-coil domain-containing protein 55 isoform 1	Q9H0G5	http://www.phosphosite.org/proteinAction.do?id=15560&showAllSites=true	66	RREKVIET*PENDFKH			EKVIET*PENDFK	2	764.85	11883	11395	11573	11485	12800		11883	11496	11700	11602	12910	12958	40.1178	40.2768	40.511	40.5667	40.5638	40.6725	3.521	3.287	3.708	3.661	3.359		0.5265	0.8339	0.6143	0.9432	0.8105		0.2634	0.3265	0.3229	0.3535
993	990	Adhesion or extracellular matrix protein	NSRP1	CCDC55	§275	coiled-coil domain-containing protein 55 isoform 1	Q9H0G5	http://www.phosphosite.org/proteinAction.do?id=15560&showAllSites=true	66	RREKVIET*PENDFKH			EKVIET*PENDFK	2	764.85			11555				11883	11496	11700	11602	12910	12958	40.1178	40.2768	40.511	40.5667	40.5638	40.6725			3.587						0.4203						0.319
994	991	Adhesion or extracellular matrix protein	NSRP1	CCDC55	§275	coiled-coil domain-containing protein 55 isoform 1	Q9H0G5	http://www.phosphosite.org/proteinAction.do?id=15560&showAllSites=true	66	RREKVIET*PENDFKH			VIET*PENDFK	2	636.281	12280	11974	12116	12027	13370	13442	12075	11889	12051	11952	13285	13357	41.1003	41.3157	41.4805	41.529	41.482	41.6663	3.057	3.11	2.608	3.041	2.852	2.675	0.2409	0.3862	0.2409	0.7423	0.2858	0.3081	0.2486	0.2086	0.1913	0.2483
995	992	Adhesion or extracellular matrix protein	NSRP1	CCDC55	§275	coiled-coil domain-containing protein 55 isoform 1	Q9H0G5	http://www.phosphosite.org/proteinAction.do?id=15560&showAllSites=true	66	RREKVIET*PENDFKH			VIET*PENDFK	2	636.281	12075	11767	11932	11834	13176	13250	12075	11889	12051	11952	13285	13357	41.1003	41.3157	41.4805	41.529	41.482	41.6663	2.614	3.147	2.703	2.73	2.508	2.571	0.2378	0.3908	0.2908	0.6777	0.2502	0.3583	0.113	0.2211	0.2136	0.1794
996	993	Adhesion or extracellular matrix protein	NUMA1	NuMA-1	§1991, §2000	nuclear mitotic apparatus protein 1	Q14980	http://www.phosphosite.org/proteinAction.do?id=3498&showAllSites=true	238	RQQRKRVS*LEPHQGP, EPHQGPGT*PESKKAT	mTOR		RVS*LEPHQGPGT*PESK	2	939.911	7391		7424				7391	7156	7458	7514			28.3938	28.62	28.7277	28.9352			2.601		2.795				0.7018		0.172				0.1143		0.064
997	994	Adhesion or extracellular matrix protein	NUMA1	NuMA-1	§1991, §2000	nuclear mitotic apparatus protein 1	Q14980	http://www.phosphosite.org/proteinAction.do?id=3498&showAllSites=true	238	RQQRKRVS*LEPHQGP, EPHQGPGT*PESKKAT	mTOR		RVS*LEPHQGPGT*PESK	2	939.911	7361						7391	7156	7458	7514			28.3938	28.62	28.7277	28.9352			2.601						0.7138						0.1414
998	995	Adhesion or extracellular matrix protein	NUMA1	NuMA-1	§1991, §2000	nuclear mitotic apparatus protein 1	Q14980	http://www.phosphosite.org/proteinAction.do?id=3498&showAllSites=true	238	RQQRKRVS*LEPHQGP, EPHQGPGT*PESKKAT	mTOR		RVS*LEPHQGPGT*PESK	3	626.943		7043	7538				7461	7172	7458	7498	8118	8202	28.3938	28.6628	28.7277	28.8913	28.7612	28.9267		2.56	2.683					0.3924	0.1656					0.263	0.2686
999	996	Adhesion or extracellular matrix protein	NUMA1	NuMA-1	§1991, §2003	nuclear mitotic apparatus protein 1	Q14980	http://www.phosphosite.org/proteinAction.do?id=3498&showAllSites=true	238	RQQRKRVS*LEPHQGP, QGPGTPES*KKATSCF	mTOR		RVS*LEPHQGPGTPES*K	2	939.911		7115																		2.797						0.6414						0.0398
1000	997	Adhesion or extracellular matrix protein	NUMA1	NuMA-1	§2000	nuclear mitotic apparatus protein 1	Q14980	http://www.phosphosite.org/proteinAction.do?id=3498&showAllSites=true	238	EPHQGPGT*PESKKAT	mTOR		LEPHQGPGT*PESK	2	728.827	4522	4235	4560				4522	4198	4546		4784	4820	20.7755	20.859	20.825		20.92	20.9245	2.768	2.154	2.289				0.1336	0.5546	-0.554				0.3297	0.2343	0.188
1001	998	Adhesion or extracellular matrix protein	NUMA1	NuMA-1	§2000	nuclear mitotic apparatus protein 1	Q14980	http://www.phosphosite.org/proteinAction.do?id=3498&showAllSites=true	238	EPHQGPGT*PESKKAT	mTOR		QGPGT*PESK	2	490.708	3266	3292	3602	3859	3632	3904	3796	3292	3880	4010	4052	4025	19.1512	19.1908	19.2225	19.2745	19.3147	19.1722	1.754	2.238	1.883	2.426	1.834	2.446	0.6983	0.8317	0.4352	0.4208	0.3344	0.2703	0.1742	0.2254	0.1454	0.215
1002	999	Adhesion or extracellular matrix protein	NUMA1	NuMA-1	§2000	nuclear mitotic apparatus protein 1	Q14980	http://www.phosphosite.org/proteinAction.do?id=3498&showAllSites=true	238	EPHQGPGT*PESKKAT	mTOR		QGPGT*PESK	2	490.708	3133	3144	3470	3702	3494	3722	3796	3292	3880	4010	4052	4025	19.1512	19.1908	19.2225	19.2745	19.3147	19.1722	2.109	2.019	1.881	2.127	1.585	2.096	0.4807	0.9416	0.515	0.4387	-0.175	0.2673	0.1122	0.1072	0.2069	0.1274
1003	1000	Adhesion or extracellular matrix protein	NUMA1	NuMA-1	§2000	nuclear mitotic apparatus protein 1	Q14980	http://www.phosphosite.org/proteinAction.do?id=3498&showAllSites=true	238	EPHQGPGT*PESKKAT	mTOR		QGPGT*PESK	2	490.708	3013		3349				3796	3292	3880	4010	4052	4025	19.1512	19.1908	19.2225	19.2745	19.3147	19.1722	2.094		1.748				0.5483		0.4171				0.2119		0.2224
1004	1001	Adhesion or extracellular matrix protein	NUMA1	NuMA-1	§2000	nuclear mitotic apparatus protein 1	Q14980	http://www.phosphosite.org/proteinAction.do?id=3498&showAllSites=true	238	EPHQGPGT*PESKKAT	mTOR		QGPGT*PESK	2	490.708	2905						3796	3292	3880	4010	4052	4025	19.1512	19.1908	19.2225	19.2745	19.3147	19.1722	1.665						0.7302						0.2099
1005	1002	Adhesion or extracellular matrix protein	NUMA1	NuMA-1	§2000	nuclear mitotic apparatus protein 1	Q14980	http://www.phosphosite.org/proteinAction.do?id=3498&showAllSites=true	238	EPHQGPGT*PESKKAT	mTOR		RVSLEPHQGPGT*PESK	2	899.928	6197					6838	6197	5866	6261	6291	6757	6818	25.1403	25.1693	25.4528	25.4955	25.5128	25.6133	2.805					2.641	0.6623					1.0344	0.0518
[truncated: 4,841 more rows]
[truncated: 21 more columns]

## Sheet: Summary
CELL SIGNALING TECHNOLOGY PTMSCAN® RESULTS
Table #4: MKN45 Cells; Trypsin Digest; Proline Directed Motif Antibody Mix
[truncated: 2,686 more rows]

## Sheet: Fold Change by Protein Type
CELL SIGNALING TECHNOLOGY PTMSCAN® RESULTS
[truncated: 1,172 more rows]
