# Supplementary material for: Complementary PTM Profiling of Drug Response in Human Gastric Carcinoma by Immunoaffinity and IMAC Methods with Total Proteome Analysis
Source: Proteomes. 2015 Aug 7;3(3):160–83. doi: 10.3390/proteomes3030160 (PMC5217380; doi:10.3390/proteomes3030160)
Supplement: Supplementary file 1 [file proteomes-03-00160-s001.zip › proteomes-03-00159-supplementary/Stokes_etal_Supplemental_Table_S6_IMAC_Trypsin_FINAL.xlsx]

## Sheet: Column Definitions
Column Name	Definition	In Details	In Summary
Accession	is the UniProt accession number for the assigned protein	Y	Y
Calculated m/z	is the calculated, accurate mass-to-charge ratio of the identified peptide from the primary amino acid sequence and associated modifications	Y	Y
Charge	is the observed charge state for the identified peptide	Y	Y
Count in Details	is the number of times the designated modification site is represented from all peptide assignments in the Details tab. These redundant assignments can be as a result of multiple MS/MS spectra for the same peptide ion or from distinct peptide ions due to multiple charge states, presence of oxidized methionine and overlapping sequence		Y
Delta Cn	is the delta Xcorr value. In general, a Delta Cn of 0.1 or greater is good	Y
Description	is the FASTA database description of the protein entry	Y	Y
Fold Change	is the relative fold-change between the integrated peak area of the experimental (numerator) and control (denominator) conditions. A negative value indicates the peptide is more abundant in the control condition		Y
Gene Name	is the gene name for the assigned protein. In some cases, the Gene Name is hyperlinked (when in blue text) when there are siRNA products available at CST	Y	Y
Intensity	is the parent ion intensity observed during the MS at its chromatographic apex. A blank intensity value indicates that a chromatographic peak corresponding to that peptide was not found.		Y
kD	is the translated molecular weight of the assigned protein	Y
Mass Accuracy (ppm)	is the mass measurement error obtained between the observed and theoretical mass of the assigned peptide	Y
MS2 Spectrum Number	is the spectrum number of the MS2 channel of the raw LC-MS/MS data file	Y
Peak Apex MS Spectrum Number	is the spectrum number that is referenced for the corresponding apex peak intensity measurement of the parent ion from the MS channel of the raw LC-MS/MS data file	Y
Peptide	is the amino acid sequence for the peptide assignment	Y	Y
Retention Time	is the corresponding apex retention time of the parent ion from the MS channel of the raw LC-MS/MS data file		Y
Site	is the site of modification for the peptide assignment. In some cases, the site is hyperlinked (when in blue text) when there are site-specific antibodies available at CST	Y	Y
Species	indicates the origin(s) of the identified peptide	Y	Y
URL	is the URL address for the PhosphoSitePlus web site for the protein assignment	Y	Y
Xcorr	is the primary SEQUEST score for the identified peptide, which is based on the correlation of the experimental MS/MS spectrum and a theoretical MS/MS spectrum derived from the assigned sequence	Y
Discriminant	is the linear discriminant analysis score. The higher the score, the higher confidence in the assignment of the peptide sequence to the MS/MS spectrum	Y

## Sheet: Details
CELL SIGNALING TECHNOLOGY PTMSCAN® RESULTS
Table #5: MKN45 Cells; Trypsin Digest; IMAC Enrichment
Samples: DMSO = CS 20755, 20756; SU11274 = CS 20757, 20758; Staurosporine = CS 20759, 20760
Legend: * - phosphorylation, # - oxidized methionine, § - published site, Blue Text - CST antibody/siRNA available, – - no Fold Change determined, Bold Intensity = manually reviewed values. Red intensity = multiple identifications for one m/z.
																MS2 Spectrum Number						Peak Apex MS Spectrum Number						Retention Time						Xcorr						Mass Accuracy (ppm)						DeltaCN
Index	Index in Detail	Protein Type	Gene Name	Protein Name	Site	Description	Accession	URL	kD	-7/+7 peptide	Upstream Kinase	Downstream Target	Peptide	Charge	Calc. m/z	DMSO (CS20755)	DMSO (CS20756)	SU11274 (CS20757)	SU11274 (CS20758)	Staurosporine (CS20759)	Staurosporine (CS20760)	DMSO (CS20755)	DMSO (CS20756)	SU11274 (CS20757)	SU11274 (CS20758)	Staurosporine (CS20759)	Staurosporine (CS20760)	DMSO (CS20755)	DMSO (CS20756)	SU11274 (CS20757)	SU11274 (CS20758)	Staurosporine (CS20759)	Staurosporine (CS20760)	DMSO (CS20755)	DMSO (CS20756)	SU11274 (CS20757)	SU11274 (CS20758)	Staurosporine (CS20759)	Staurosporine (CS20760)	DMSO (CS20755)	DMSO (CS20756)	SU11274 (CS20757)	SU11274 (CS20758)	Staurosporine (CS20759)	Staurosporine (CS20760)	DMSO (CS20755)	DMSO (CS20756)	SU11274 (CS20757)	SU11274 (CS20758)
1	Activator protein
2	1	Activator protein	BORA	BORA	273, §274	protein aurora borealis	Q6PGQ7	http://www.phosphosite.org/proteinAction.do?id=19309&showAllSites=true	61	ITSPSPIS*SPTFSPI, TSPSPISS*PTFSPIE	GSK3B	Pin1	KYSLGSITSPSPIS*S*PTFSPIEFQIGETPLSEQR	3	1280.94		36688																		4.17						-1.6429						0.0191
3	2	Activator protein	BORA	BORA	296	protein aurora borealis	Q6PGQ7	http://www.phosphosite.org/proteinAction.do?id=19309&showAllSites=true	61	LSEQRKFT*VHSPDAS			FT*VHSPDASSGTNSNGITNPCIR	3	838.036					14291																		3.453						1.952
4	3	Activator protein	BORA	BORA	299	protein aurora borealis	Q6PGQ7	http://www.phosphosite.org/proteinAction.do?id=19309&showAllSites=true	61	QRKFTVHS*PDASSGT			FTVHS*PDASSGTNSNGITNPCIR	3	838.036						14994	13588	15543	13964	14721	14301	14994	44.3977	44.7162	44.9308	44.626	44.4782	44.8313						4.027						3.6276
5	Adaptor/scaffold
6	4	Adaptor/scaffold	ABI1; ABI1; ABI1	Abi-1; Abi-1 iso2; Abi-1 iso3	§183; §178; §183	abl interactor 1 isoform b	Q8IZP0; Q8IZP0-2; Q8IZP0-3	http://www.phosphosite.org/proteinAction.do?id=3268&showAllSites=true	55; 49; 49	PPTQKPPS*PPMSGRG; PPTQKPPS*PPMSGRG; PPTQKPPS*PPMSGRG	ERK1, ERK2; ERK1, ERK2; ERK1, ERK2		TNPPTQKPPS*PPMSGR	2	886.413	7626	9224		8574	8210	8812	7410	9348	7916	8736	8484	8830	30.9895	30.8275	31.0065	31.1313	31.0985	30.8443	2.079	2.458		2.567	2.321	2.641	0.4923	0.5501		0.1416	0.3272	0.239	0.1547	0.2629		0.2483
7	5	Adaptor/scaffold	ABI1; ABI1; ABI1	Abi-1; Abi-1 iso2; Abi-1 iso3	§183; §178; §183	abl interactor 1 isoform b	Q8IZP0; Q8IZP0-2; Q8IZP0-3	http://www.phosphosite.org/proteinAction.do?id=3268&showAllSites=true	55; 49; 49	PPTQKPPS*PPMSGRG; PPTQKPPS*PPMSGRG; PPTQKPPS*PPMSGRG	ERK1, ERK2; ERK1, ERK2; ERK1, ERK2		TNPPTQKPPS*PPMSGR	2	886.413	7410	9003		8809		8590	7410	9348	7916	8736	8484	8830	30.9895	30.8275	31.0065	31.1313	31.0985	30.8443	2.349	3.258		2.307		2.005	-0.2938	0.472		1.0314		-0.1138	0.1315	0.2545		0.1575
8	6	Adaptor/scaffold	ABI1; ABI1; ABI1	Abi-1; Abi-1 iso2; Abi-1 iso3	§216; §211; §216	abl interactor 1 isoform b	Q8IZP0; Q8IZP0-2; Q8IZP0-3	http://www.phosphosite.org/proteinAction.do?id=3268&showAllSites=true	55; 49; 49	VPNDYMTS*PARLGSQ; VPNDYMTS*PARLGSQ; VPNDYMTS*PARLGSQ	ERK1, ERK2; ERK1, ERK2; ERK1, ERK2		TLEPVKPPTVPNDYMTS*PAR	3	765.036					18361																		2.679						0.7303
9	7	Adaptor/scaffold	ABI1; ABI1; ABI1	Abi-1; Abi-1 iso2; Abi-1 iso3	§225; §220; §225	abl interactor 1 isoform b	Q8IZP0; Q8IZP0-2; Q8IZP0-3	http://www.phosphosite.org/proteinAction.do?id=3268&showAllSites=true	55; 49; 49	ARLGSQHS*PGRTASL; ARLGSQHS*PGRTASL; ARLGSQHS*PGRTASL	ERK1, ERK2; ERK1, ERK2; ERK1, ERK2		LGSQHS*PGR	2	509.727	3489						3466	4751	3455	4410	4285	4222	21.5425	20.8473	20.9582	21.7727	21.6262	20.7652	1.943						0.175						0.1934
10	8	Adaptor/scaffold	ABI2; ABI2	Abi-2; Abi-2 iso2	§227; §221	abl interactor 2	Q9NYB9; Q9NYB9-2	http://www.phosphosite.org/proteinAction.do?id=6879&showAllSites=true	56; 52	NMAPSQQS*PVRTASV; NMAPSQQS*PVRTASV			NMAPSQQS*PVR	2	647.784	5647		5779	6578	6480	6386	5647	7038	5774	6594	6489	6394	26.4005	25.7663	26.1292	26.4332	26.629	25.45	2.347		2.335	2.489	2.457	2.413	0.1528		0.2138	-0.1209	-0.2738	-0.1796	0.1414		0.2018	0.1522
11	9	Adaptor/scaffold	ACD	ACD	§422	adrenocortical dysplasia protein homolog isoform 1	Q96AP0	http://www.phosphosite.org/proteinAction.do?id=16185&showAllSites=true	58	RSPHASRT*PSSPLQS			T*PSSPLQSCTPSLSPR	2	897.908		15474																		3.276						-0.2806						0.0056
12	10	Adaptor/scaffold	ACD	ACD	§422, §435	adrenocortical dysplasia protein homolog isoform 1	Q96AP0	http://www.phosphosite.org/proteinAction.do?id=16185&showAllSites=true	58	RSPHASRT*PSSPLQS, QSCTPSLS*PRSHVPS			T*PSSPLQSCTPSLS*PR	2	937.891					15028		14428	16320	14720	15582	15028	15823	46.3387	46.4688	46.6992	46.5925	46.357	46.6525					3.187						-0.2594
13	11	Adaptor/scaffold	ACD	ACD	§425	adrenocortical dysplasia protein homolog isoform 1	Q96AP0	http://www.phosphosite.org/proteinAction.do?id=16185&showAllSites=true	58	HASRTPSS*PLQSCTP			TPSS*PLQSCTPSLSPR	2	897.908	13563				14266	14909	13609	15522	13859		14301	14909	44.4468	44.6692	44.6795		44.4782	44.5425	3.251				3.263	3.221	3.871				1.206	0.2937	0.0528
14	12	Adaptor/scaffold	ACD	ACD	§425	adrenocortical dysplasia protein homolog isoform 1	Q96AP0	http://www.phosphosite.org/proteinAction.do?id=16185&showAllSites=true	58	HASRTPSS*PLQSCTP			TPSS*PLQSCTPSLSPR	2	897.908						14897	13609	15522	13859		14301	14909	44.4468	44.6692	44.6795		44.4782	44.5425						3.07						0.5042
15	13	Adaptor/scaffold	ACD	ACD	§425, §435	adrenocortical dysplasia protein homolog isoform 1	Q96AP0	http://www.phosphosite.org/proteinAction.do?id=16185&showAllSites=true	58	HASRTPSS*PLQSCTP, QSCTPSLS*PRSHVPS			TPSS*PLQSCTPSLS*PR	2	937.891						15791																		3.519						-0.4182
16	14	Adaptor/scaffold	AFAP1; AFAP1	AFAP; AFAP iso3	§264; §264	actin filament-associated protein 1 isoform a	Q8N556; NP_001128119	http://www.phosphosite.org/proteinAction.do?id=6254&showAllSites=true	81; 90	SECPPPPS*SPVHKAE; SECPPPPS*SPVHKAE			EAYSGCSGPVDSECPPPPS*SPVHK	3	874.361					10330	10491																	2.69	4.03					0.2798	0.0462
17	15	Adaptor/scaffold	AFAP1; AFAP1	AFAP; AFAP iso3	§264; §264	actin filament-associated protein 1 isoform a	Q8N556; NP_001128119	http://www.phosphosite.org/proteinAction.do?id=6254&showAllSites=true	81; 90	SECPPPPS*SPVHKAE; SECPPPPS*SPVHKAE			EAYSGCSGPVDSECPPPPS*SPVHK	3	874.361						10800																		2.904						-0.075
18	16	Adaptor/scaffold	AFAP1; AFAP1	AFAP; AFAP iso3	§265; §265	actin filament-associated protein 1 isoform a	Q8N556; NP_001128119	http://www.phosphosite.org/proteinAction.do?id=6254&showAllSites=true	81; 90	ECPPPPSS*PVHKAEL; ECPPPPSS*PVHKAEL			EAYSGCSGPVDSECPPPPSS*PVHK	3	874.361			9478			10514	9367	11007	9491	10332	9990	10552	34.8417	34.5073	34.6285	34.7073	34.84	34.6952			5.188			4.125			0.4982			0.0885			0.0208
19	17	Adaptor/scaffold	AFAP1; AFAP1	AFAP; AFAP iso3	§265; §265	actin filament-associated protein 1 isoform a	Q8N556; NP_001128119	http://www.phosphosite.org/proteinAction.do?id=6254&showAllSites=true	81; 90	ECPPPPSS*PVHKAEL; ECPPPPSS*PVHKAEL			EAYSGCSGPVDSECPPPPSS*PVHK	3	874.361						10751	9367	11007	9491	10332	9990	10552	34.8417	34.5073	34.6285	34.7073	34.84	34.6952						3.852						-0.1337
20	18	Adaptor/scaffold	AFAP1; AFAP1	AFAP; AFAP iso3	§277, §282; §277, §282	actin filament-associated protein 1 isoform a	Q8N556; NP_001128119	http://www.phosphosite.org/proteinAction.do?id=6254&showAllSites=true	81; 90	AELEKKLS*SERPSSD, KLSSERPS*SDGEGVV; AELEKKLS*SERPSSD, KLSSERPS*SDGEGVV	PKCA; PKCA		KLS*SERPS*SDGEGVVENGITTCNGK	3	927.731			12271																		3.202						0.2534						0
21	19	Adaptor/scaffold	AFAP1; AFAP1	AFAP; AFAP iso3	§277, §282; §277, §282	actin filament-associated protein 1 isoform a	Q8N556; NP_001128119	http://www.phosphosite.org/proteinAction.do?id=6254&showAllSites=true	81; 90	AELEKKLS*SERPSSD, KLSSERPS*SDGEGVV; AELEKKLS*SERPSSD, KLSSERPS*SDGEGVV	PKCA; PKCA		LS*SERPS*SDGEGVVENGITTCNGK	3	885.033					14335		13693	15480	14006	14679	14335	15046	44.6367	44.574	45.0263	44.5285	44.5287	44.8788					3.656						-1.0933
22	20	Adaptor/scaffold	AFAP1; AFAP1	AFAP; AFAP iso3	§277, §283; §277, §283	actin filament-associated protein 1 isoform a	Q8N556; NP_001128119	http://www.phosphosite.org/proteinAction.do?id=6254&showAllSites=true	81; 90	AELEKKLS*SERPSSD, LSSERPSS*DGEGVVE; AELEKKLS*SERPSSD, LSSERPSS*DGEGVVE	PKCA; PKCA		KLS*SERPSS*DGEGVVENGITTCNGK	3	927.731		13769		13096			11929	13769	12263	13083	12747	13240	40.6305	40.6867	40.9915	40.9185	40.9218	40.7777		4.527		3.859				0.6837		0.6041				0.0079		0.0297
23	21	Adaptor/scaffold	AFAP1; AFAP1	AFAP; AFAP iso3	§282; §282	actin filament-associated protein 1 isoform a	Q8N556; NP_001128119	http://www.phosphosite.org/proteinAction.do?id=6254&showAllSites=true	81; 90	KLSSERPS*SDGEGVV; KLSSERPS*SDGEGVV			KLSSERPS*SDGEGVVENGITTCNGK	3	901.076				11570																		3.241						0.2576						0.0208
24	22	Adaptor/scaffold	AFAP1; AFAP1	AFAP; AFAP iso3	§282; §282	actin filament-associated protein 1 isoform a	Q8N556; NP_001128119	http://www.phosphosite.org/proteinAction.do?id=6254&showAllSites=true	81; 90	KLSSERPS*SDGEGVV; KLSSERPS*SDGEGVV			LSSERPS*SDGEGVVENGITTCNGK	3	858.378		13574	12081																	5.016	4.532					0.8084	0.9535					0.0139	0.0173
25	23	Adaptor/scaffold	AFAP1; AFAP1	AFAP; AFAP iso3	§282, §283; §282, §283	actin filament-associated protein 1 isoform a	Q8N556; NP_001128119	http://www.phosphosite.org/proteinAction.do?id=6254&showAllSites=true	81; 90	KLSSERPS*SDGEGVV, LSSERPSS*DGEGVVE; KLSSERPS*SDGEGVV, LSSERPSS*DGEGVVE			LSSERPS*S*DGEGVVENGITTCNGK	3	885.033				14697																		3.191						-0.2303						0.027
26	24	Adaptor/scaffold	AFAP1; AFAP1	AFAP; AFAP iso3	§283; §283	actin filament-associated protein 1 isoform a	Q8N556; NP_001128119	http://www.phosphosite.org/proteinAction.do?id=6254&showAllSites=true	81; 90	LSSERPSS*DGEGVVE; LSSERPSS*DGEGVVE			KLSSERPSS*DGEGVVENGITTCNGK	3	901.076	10366			11585	11161		10417	12267	10583	11634	11172	11677	37.1732	37.3463	37.1353	37.6525	37.3098	37.3603	4.665			3.384	4.089		0.6933			0.3937	0.7726		0.0406			0.0107
27	25	Adaptor/scaffold	AFAP1; AFAP1	AFAP; AFAP iso3	§283; §283	actin filament-associated protein 1 isoform a	Q8N556; NP_001128119	http://www.phosphosite.org/proteinAction.do?id=6254&showAllSites=true	81; 90	LSSERPSS*DGEGVVE; LSSERPSS*DGEGVVE			LSSERPSS*DGEGVVENGITTCNGK	3	858.378	11766			12900	12549	13102	11782	13611	12137	12936	12600	13102	40.3018	40.3558	40.7075	40.5847	40.5887	40.5862	5.108			4.433	4.097	4.372	1.1082			0.7646	0.632	0.588	0.0308			0.004
28	26	Adaptor/scaffold	AFAP1; AFAP1	AFAP; AFAP iso3	§668; §752	actin filament-associated protein 1 isoform a	Q8N556; NP_001128119	http://www.phosphosite.org/proteinAction.do?id=6254&showAllSites=true	81; 90	SGTSSPQS*PVFRHRT; SGTSSPQS*PVFRHRT	mTOR; mTOR		SGTSSPQS*PVFR	2	665.295	9097	10715	9241		9913	10201	9097	10755	9281	10227	9954	10258	34.2457	33.938	34.1365	34.4698	34.4888	34.0293	2.937	2.795	2.695		2.925	2.599	0.0475	0.1254	0.5428		0.3644	0.3779	0.2182	0.1133	0.1706
29	27	Adaptor/scaffold	AFAP1; AFAP1	AFAP; AFAP iso3	§679, §687; §763, §771	actin filament-associated protein 1 isoform a	Q8N556; NP_001128119	http://www.phosphosite.org/proteinAction.do?id=6254&showAllSites=true	81; 90	RHRTLENS*PISSCDT, PISSCDTS*DTEGPVP; RHRTLENS*PISSCDT, PISSCDTS*DTEGPVP			TLENS*PISSCDTS*DTEGPVPVNSAAVLKK	3	1059.48				19877				20268	18563	19877				55.4142	55.78	56.3163						3.401						-0.6477						0.0608
30	28	Adaptor/scaffold	AFAP1; AFAP1	AFAP; AFAP iso3	§682; §766	actin filament-associated protein 1 isoform a	Q8N556; NP_001128119	http://www.phosphosite.org/proteinAction.do?id=6254&showAllSites=true	81; 90	TLENSPIS*SCDTSDT; TLENSPIS*SCDTSDT			TLENSPIS*SCDTSDTEGPVPVNSAAVLK	3	990.121				22446																		3.99						0.9323						0.0033
31	29	Adaptor/scaffold	AFAP1; AFAP1	AFAP; AFAP iso3	§683; §767	actin filament-associated protein 1 isoform a	Q8N556; NP_001128119	http://www.phosphosite.org/proteinAction.do?id=6254&showAllSites=true	81; 90	LENSPISS*CDTSDTE; LENSPISS*CDTSDTE			TLENSPISS*CDTSDTEGPVPVNSAAVLKK	3	1032.82	18044																		4.015						-0.7626						0.0232
32	30	Adaptor/scaffold	AFAP1; AFAP1	AFAP; AFAP iso3	§686; §770	actin filament-associated protein 1 isoform a	Q8N556; NP_001128119	http://www.phosphosite.org/proteinAction.do?id=6254&showAllSites=true	81; 90	SPISSCDT*SDTEGPV; SPISSCDT*SDTEGPV			TLENSPISSCDT*SDTEGPVPVNSAAVLK	3	990.121		23274																		4.899						-0.4504						0
33	31	Adaptor/scaffold	AFAP1; AFAP1	AFAP; AFAP iso3	§686; §770	actin filament-associated protein 1 isoform a	Q8N556; NP_001128119	http://www.phosphosite.org/proteinAction.do?id=6254&showAllSites=true	81; 90	SPISSCDT*SDTEGPV; SPISSCDT*SDTEGPV			TLENSPISSCDT*SDTEGPVPVNSAAVLKK	3	1032.82		20250					18040	20250	18248	19467	18837	19624	54.8602	55.4142	55.0365	55.4103	55.1347	55.2637		3.808						-0.1968						0.0408
34	32	Adaptor/scaffold	AFAP1; AFAP1	AFAP; AFAP iso3	§687; §771	actin filament-associated protein 1 isoform a	Q8N556; NP_001128119	http://www.phosphosite.org/proteinAction.do?id=6254&showAllSites=true	81; 90	PISSCDTS*DTEGPVP; PISSCDTS*DTEGPVP			TLENSPISSCDTS*DTEGPVPVNSAAVLK	3	990.121			21114		21697	22659	20980	23271	21167	22491	21735	22659	61.834	62.1902	61.9405	62.2595	62.0198	62.2493			4.183		4.545	3.9			0.737		0.7699	0.0243			0.0205
35	33	Adaptor/scaffold	AFAP1; AFAP1	AFAP; AFAP iso3	§687; §771	actin filament-associated protein 1 isoform a	Q8N556; NP_001128119	http://www.phosphosite.org/proteinAction.do?id=6254&showAllSites=true	81; 90	PISSCDTS*DTEGPVP; PISSCDTS*DTEGPVP			TLENSPISSCDTS*DTEGPVPVNSAAVLKK	3	1032.82	17972		18219	19430	18820	19605													3.87		3.423	3.709	3.842	3.719	-0.6948		-0.3495	-0.3343	0.0082	-0.0415	0.0406		0.0117	0.0098
36	34	Adaptor/scaffold	AFTPH	aftiphilin	12	aftiphilin isoform c	Q6ULP2	http://www.phosphosite.org/proteinAction.do?id=6223&showAllSites=true	102	IIRMYSSS*PPPLDNG			MYSSS*PPPLDNGAEDDDDDEFGEFGGFSEVSPSGVGFVDFDTPDYTRPK	4	1343.56			33540																		5.662						2.3308						0.0137
37	35	Adaptor/scaffold	AFTPH	aftiphilin	12	aftiphilin isoform c	Q6ULP2	http://www.phosphosite.org/proteinAction.do?id=6223&showAllSites=true	102	IIRMYSSS*PPPLDNG			MYSSS*PPPLDNGAEDDDDDEFGEFGGFSEVSPSGVGFVDFDTPDYTRPK	4	1343.56			33455																		4.895						2.3308						0.0048
38	36	Adaptor/scaffold	AFTPH	aftiphilin	12	aftiphilin isoform c	Q6ULP2	http://www.phosphosite.org/proteinAction.do?id=6223&showAllSites=true	102	IIRMYSSS*PPPLDNG			M#YSSS*PPPLDNGAEDDDDDEFGEFGGFSEVSPSGVGFVDFDTPDYTRPK	4	1347.56	32793																		4.667						4.3305						0.0284
39	37	Adaptor/scaffold	AFTPH	aftiphilin	§382	aftiphilin isoform c	Q6ULP2	http://www.phosphosite.org/proteinAction.do?id=6223&showAllSites=true	102	TSDDEVGS*PKEESRK			TSDDEVGS*PKEESR	2	808.328					5436	5362	4516	5862	4682	5439	5439	5362	23.911	23.2663	23.6847	23.975	24.296	23.2135					2.769	3.135					-0.2081	0.7041
40	38	Adaptor/scaffold	AFTPH	aftiphilin	409	aftiphilin isoform c	Q6ULP2	http://www.phosphosite.org/proteinAction.do?id=6223&showAllSites=true	102	EENDLDDS*LSVKNGD			KFTNFQSPNIDPTEENDLDDS*LSVK	3	978.441			21752																		3.708						-0.8634						0.0103
41	39	Adaptor/scaffold	AFTPH	aftiphilin	411	aftiphilin isoform c	Q6ULP2	http://www.phosphosite.org/proteinAction.do?id=6223&showAllSites=true	102	NDLDDSLS*VKNGDSS			FTNFQSPNIDPTEENDLDDSLS*VK	3	935.743				25105			23647	25938	23834	25105	24402	25483	68.1617	68.19	68.2705	68.127	68.3007	68.4853				3.924						1.649						0.0585
42	40	Adaptor/scaffold	AFTPH	aftiphilin	411	aftiphilin isoform c	Q6ULP2	http://www.phosphosite.org/proteinAction.do?id=6223&showAllSites=true	102	NDLDDSLS*VKNGDSS			KFTNFQSPNIDPTEENDLDDSLS*VK	3	978.441	21581	23843		23067	22359	23401	21589	23843	21797	23121	22407	23446	63.2765	63.4615	63.4363	63.6845	63.5982	63.9038	4.4	5.181		3.83	4.102	4.302	-0.1203	-0.6893		0.4813	1.412	0.4024	0.0478	0.031		0.0759
43	41	Adaptor/scaffold	AFTPH	aftiphilin	§617	aftiphilin isoform c	Q6ULP2	http://www.phosphosite.org/proteinAction.do?id=6223&showAllSites=true	102	ENIDTPGT*PKTHSVP			TDENIDTPGT*PK	2	684.29	6551	7998			7359	7412	6574	8004	6782	7560	7359	7444	28.4515	27.853	28.414	28.5278	28.652	27.7445	3.111	2.801			3.418	3.551	-0.6336	-0.1381			-0.3763	0.1203	0.2171	0.2507
44	42	Adaptor/scaffold	AFTPH	aftiphilin	9	aftiphilin isoform c	Q6ULP2	http://www.phosphosite.org/proteinAction.do?id=6223&showAllSites=true	102	EPDIIRMY*SSSPPPL			MY*SSSPPPLDNGAEDDDDDEFGEFGGFSEVSPSGVGFVDFDTPDYTRPK	4	1343.56		36045																		4.671						0.0842						0.0191
45	43	Adaptor/scaffold	AHNAK	AHNAK	§115	neuroblast differentiation-associated protein AHNAK isoform 1	Q09666	http://www.phosphosite.org/proteinAction.do?id=6031&showAllSites=true	629	CSSEVVLS*GDDEEYQ			EVFSSCSSEVVLS*GDDEEYQR	3	834.672						19403																		3.683						1.984
46	44	Adaptor/scaffold	AHNAK	AHNAK	§135	neuroblast differentiation-associated protein AHNAK isoform 1	Q09666	http://www.phosphosite.org/proteinAction.do?id=6031&showAllSites=true	629	KIKPRLKS*EDGVEGD	PKACA		LKS*EDGVEGDLGETQSR	2	950.42	9642	11366			10484	10956	9642	11364	9827		10458	10909	35.4445	35.3023	35.3837		35.6407	35.5012	3.923	4.013			3.916	3.875	3.5361	3.0312			0.3342	1.3582	0.4822	0.4523
47	45	Adaptor/scaffold	AHNAK	AHNAK	§135	neuroblast differentiation-associated protein AHNAK isoform 1	Q09666	http://www.phosphosite.org/proteinAction.do?id=6031&showAllSites=true	629	KIKPRLKS*EDGVEGD	PKACA		LKS*EDGVEGDLGETQSR	3	633.949	9600	11286	9795	10802	10417	10857	9600	11364	9827	10815	10458	10909	35.4445	35.3023	35.3837	35.7937	35.6407	35.5012	4.156	3.634	3.402	3.583	3.694	3.779	0.663	0.6166	0.4996	0.6824	0.8463	0.5135	0.2464	0.1571	0.2024	0.2106
48	46	Adaptor/scaffold	AHNAK	AHNAK	§177	neuroblast differentiation-associated protein AHNAK isoform 1	Q09666	http://www.phosphosite.org/proteinAction.do?id=6031&showAllSites=true	629	AKDIDISS*PEFKIKI			DIDISS*PEFK	2	615.768	16928	18988	17199	18231	17641	18514	16969	19071	17240	18270	17703	18514	52.3233	52.706	52.641	52.6848	52.4708	52.9385	2.926	2.502	2.892	2.992	2.944	2.834	0.5727	0.6519	0.612	0.5932	0.6736	0.5888	0.1475	0.0193	0.1964	0.1762
49	47	Adaptor/scaffold	AHNAK	AHNAK	§210	neuroblast differentiation-associated protein AHNAK isoform 1	Q09666	http://www.phosphosite.org/proteinAction.do?id=6031&showAllSites=true	629	KTVIRLPS*GSGAASP			LPS*GSGAASPTGSAVDIR	2	861.907	12936		13268		13638	14216													3.261		3.47		4.06	3.684	0.3828		1.1801		0.6702	0.6674	0.136		0.1325
50	48	Adaptor/scaffold	AHNAK	AHNAK	§210	neuroblast differentiation-associated protein AHNAK isoform 1	Q09666	http://www.phosphosite.org/proteinAction.do?id=6031&showAllSites=true	629	KTVIRLPS*GSGAASP			LPS*GSGAASPTGSAVDIR	2	861.907						14468																		3.383						0.5733
51	49	Adaptor/scaffold	AHNAK	AHNAK	§210	neuroblast differentiation-associated protein AHNAK isoform 1	Q09666	http://www.phosphosite.org/proteinAction.do?id=6031&showAllSites=true	629	KTVIRLPS*GSGAASP			TVIRLPS*GSGAASPTGSAVDIR	3	731.374	18196																		2.803						0.433						0.0425
52	50	Adaptor/scaffold	AHNAK	AHNAK	§210, §216	neuroblast differentiation-associated protein AHNAK isoform 1	Q09666	http://www.phosphosite.org/proteinAction.do?id=6031&showAllSites=true	629	KTVIRLPS*GSGAASP, PSGSGAAS*PTGSAVD	ERK2		LPS*GSGAAS*PTGSAVDIR	2	901.89	13742	15453	13928	14668	14262	15132	13777	15606	14027	14784	14364	15132	44.8257	44.8588	45.0743	44.7712	44.6302	44.8313	3.772	3.478	3.259	3.988	4.492	3.225	0.59	0.3001	0.2215	0.5502	-0.2175	0.0469	0.0859	0.043	0.023	0.0189
53	51	Adaptor/scaffold	AHNAK	AHNAK	§210, §216	neuroblast differentiation-associated protein AHNAK isoform 1	Q09666	http://www.phosphosite.org/proteinAction.do?id=6031&showAllSites=true	629	KTVIRLPS*GSGAASP, PSGSGAAS*PTGSAVD	ERK2		LPS*GSGAAS*PTGSAVDIR	2	901.89	13782		13917		14493	14880	13777	15606	14027	14784	14364	15132	44.8257	44.8588	45.0743	44.7712	44.6302	44.8313	3.111		3.878		4.202	3.94	0.7728		0.2372		0.5242	0.1044	0.0064		0.0341
54	52	Adaptor/scaffold	AHNAK	AHNAK	§210, §216	neuroblast differentiation-associated protein AHNAK isoform 1	Q09666	http://www.phosphosite.org/proteinAction.do?id=6031&showAllSites=true	629	KTVIRLPS*GSGAASP, PSGSGAAS*PTGSAVD	ERK2		LPS*GSGAAS*PTGSAVDIR	2	901.89					14204	14861	13777	15606	14027	14784	14364	15132	44.8257	44.8588	45.0743	44.7712	44.6302	44.8313					3.499	4.014					-0.3162	0.0886
55	53	Adaptor/scaffold	AHNAK	AHNAK	§210, §216	neuroblast differentiation-associated protein AHNAK isoform 1	Q09666	http://www.phosphosite.org/proteinAction.do?id=6031&showAllSites=true	629	KTVIRLPS*GSGAASP, PSGSGAAS*PTGSAVD	ERK2		TVIRLPS*GSGAAS*PTGSAVDIR	2	1136.54						20856			19844	21126	20097	20856			58.8158	59.1793	58.1373	58.2635						2.847						0.6595
56	54	Adaptor/scaffold	AHNAK	AHNAK	§210, §216	neuroblast differentiation-associated protein AHNAK isoform 1	Q09666	http://www.phosphosite.org/proteinAction.do?id=6031&showAllSites=true	629	KTVIRLPS*GSGAASP, PSGSGAAS*PTGSAVD	ERK2		TVIRLPS*GSGAAS*PTGSAVDIR	3	758.029						20788	19279	21507	19487	21084	20076	20788	57.8053	58.2185	57.9665	59.0853	58.0872	58.2162						3.461						-0.2781
57	55	Adaptor/scaffold	AHNAK	AHNAK	§210, §216	neuroblast differentiation-associated protein AHNAK isoform 1	Q09666	http://www.phosphosite.org/proteinAction.do?id=6031&showAllSites=true	629	KTVIRLPS*GSGAASP, PSGSGAAS*PTGSAVD	ERK2		TVIRLPS*GSGAAS*PTGSAVDIR	3	758.029						21014	19279	21507	19487	21084	20076	20788	57.8053	58.2185	57.9665	59.0853	58.0872	58.2162						2.86						0.3321
58	56	Adaptor/scaffold	AHNAK	AHNAK	§212, §216	neuroblast differentiation-associated protein AHNAK isoform 1	Q09666	http://www.phosphosite.org/proteinAction.do?id=6031&showAllSites=true	629	VIRLPSGS*GAASPTG, PSGSGAAS*PTGSAVD	ERK2		LPSGS*GAAS*PTGSAVDIR	2	901.89		15685	14140	14873																3.215	3.417	3.194				0.6667	0.6437	0.5532				0.0182	0.0196	0.0107
59	57	Adaptor/scaffold	AHNAK	AHNAK	§212, §216	neuroblast differentiation-associated protein AHNAK isoform 1	Q09666	http://www.phosphosite.org/proteinAction.do?id=6031&showAllSites=true	629	VIRLPSGS*GAASPTG, PSGSGAAS*PTGSAVD	ERK2		LPSGS*GAAS*PTGSAVDIR	2	901.89				14919																		3.234						0.5282						0.0223
60	58	Adaptor/scaffold	AHNAK	AHNAK	§212, §216	neuroblast differentiation-associated protein AHNAK isoform 1	Q09666	http://www.phosphosite.org/proteinAction.do?id=6031&showAllSites=true	629	VIRLPSGS*GAASPTG, PSGSGAAS*PTGSAVD	ERK2		TVIRLPSGS*GAAS*PTGSAVDIR	2	1136.54					20033																		3.113						-0.9981
61	59	Adaptor/scaffold	AHNAK	AHNAK	§212, §216	neuroblast differentiation-associated protein AHNAK isoform 1	Q09666	http://www.phosphosite.org/proteinAction.do?id=6031&showAllSites=true	629	VIRLPSGS*GAASPTG, PSGSGAAS*PTGSAVD	ERK2		TVIRLPSGS*GAAS*PTGSAVDIR	3	758.029		21798	19727	21054	19995															2.418	2.734	2.372	3.303			1.6773	1.4566	1.4057	0.2737			0.1181	0.0204	0.029
62	60	Adaptor/scaffold	AHNAK	AHNAK	§216	neuroblast differentiation-associated protein AHNAK isoform 1	Q09666	http://www.phosphosite.org/proteinAction.do?id=6031&showAllSites=true	629	PSGSGAAS*PTGSAVD	ERK2		LPSGSGAAS*PTGSAVDIR	2	861.907	12059	14121	12370	13211	12835	13372	12139	13947	12431	13272	12915	13372	41.0985	41.1127	41.3873	41.3427	41.2993	41.2525	4.168	4.088	4.708	3.994	4.032	5.278	0.7312	0.7285	0.3628	0.6947	0.6198	0.691	0.0696	0.0489	0.0607	0.0386
63	61	Adaptor/scaffold	AHNAK	AHNAK	§216	neuroblast differentiation-associated protein AHNAK isoform 1	Q09666	http://www.phosphosite.org/proteinAction.do?id=6031&showAllSites=true	629	PSGSGAAS*PTGSAVD	ERK2		LPSGSGAAS*PTGSAVDIR	2	861.907	12292		12656	13450	13071	13603	12139	13947	12431	13272	12915	13372	41.0985	41.1127	41.3873	41.3427	41.2993	41.2525	3.638		2.913	3.007	3.947	3.481	0.5548		0.0986	0.3818	0.4321	0.5105	0.0527		0.0379	0.0557
64	62	Adaptor/scaffold	AHNAK	AHNAK	§216	neuroblast differentiation-associated protein AHNAK isoform 1	Q09666	http://www.phosphosite.org/proteinAction.do?id=6031&showAllSites=true	629	PSGSGAAS*PTGSAVD	ERK2		TVIRLPSGSGAAS*PTGSAVDIR	3	731.374	17440	19666	17751	18825	18262	19097	17440	19743	17828	18900	18312	19183	53.6218	54.2312	54.0372	54.1185	53.9248	54.2713	3.06	3.353	2.868	3.306	3.405	2.967	0.6645	0.9767	0.9684	0.8442	0.7548	1.1509	0.1988	0.2049	0.1416	0.1037
65	63	Adaptor/scaffold	AHNAK	AHNAK	§218	neuroblast differentiation-associated protein AHNAK isoform 1	Q09666	http://www.phosphosite.org/proteinAction.do?id=6031&showAllSites=true	629	GSGAASPT*GSAVDIR			LPSGSGAASPT*GSAVDIR	2	861.907	12375	13887																	2.717	4.211					0.3103	0.7526					0.0363	0.0123
66	64	Adaptor/scaffold	AHNAK	AHNAK	§218	neuroblast differentiation-associated protein AHNAK isoform 1	Q09666	http://www.phosphosite.org/proteinAction.do?id=6031&showAllSites=true	629	GSGAASPT*GSAVDIR			LPSGSGAASPT*GSAVDIR	2	861.907		14216																		3.026						0.3735						0.017
67	65	Adaptor/scaffold	AHNAK	AHNAK	§2397	neuroblast differentiation-associated protein AHNAK isoform 1	Q09666	http://www.phosphosite.org/proteinAction.do?id=6031&showAllSites=true	629	DLDLHLKS*PKAKGEV			ISMPDLDLHLKS*PK	3	558.616					21162		20392	22704	20600	22008	21231	22119	60.4312	60.907	60.6103	61.165	60.8158	61.157					2.553						0.2114
68	66	Adaptor/scaffold	AHNAK	AHNAK	§3426	neuroblast differentiation-associated protein AHNAK isoform 1	Q09666	http://www.phosphosite.org/proteinAction.do?id=6031&showAllSites=true	629	DVELNLKS*PKVKGDL			VSMPDVELNLKS*PK	2	818.904		21372			19938	20726	19090	21402	19340	20685	19938	20842	57.3593	57.979	57.6153	58.1848	57.9345	58.0257		2.583			3.45	2.403		0.3868			0.4143	0.4416		0.1185
69	67	Adaptor/scaffold	AHNAK	AHNAK	§3426	neuroblast differentiation-associated protein AHNAK isoform 1	Q09666	http://www.phosphosite.org/proteinAction.do?id=6031&showAllSites=true	629	DVELNLKS*PKVKGDL			VSMPDVELNLKS*PK	3	546.272						20708	19132	21402	19340	20706	19992	20708	57.4583	57.979	57.6153	58.2325	57.8842	57.9773						2.281						0.3549
70	68	Adaptor/scaffold	AHNAK; AHNAK	AHNAK; AHNAK iso2	§41; §41	neuroblast differentiation-associated protein AHNAK isoform 1	Q09666; Q96EC4	http://www.phosphosite.org/proteinAction.do?id=6031&showAllSites=true	629; 16	VQEVTQNS*PAARTGV; VQEVTQNS*PAARTGV			DDGVFVQEVTQNS*PAAR	2	956.926					17612	18507	16948	19050	17240	18228	17640	18507	52.2732	52.6588	52.641	52.5905	52.3178	52.8908					4.22	4.308					-0.6533	0.4236
71	69	Adaptor/scaffold	AHNAK; AHNAK	AHNAK; AHNAK iso2	§41; §41	neuroblast differentiation-associated protein AHNAK isoform 1	Q09666; Q96EC4	http://www.phosphosite.org/proteinAction.do?id=6031&showAllSites=true	629; 16	VQEVTQNS*PAARTGV; VQEVTQNS*PAARTGV			DDGVFVQEVTQNS*PAAR	3	638.286					17609	18520	16927	19050	17219	18249	17609	18553	52.2237	52.6588	52.5948	52.6372	52.3692	52.8437					3.353	3.609					0.3079	0.3658
72	70	Adaptor/scaffold	AHNAK	AHNAK	§4100	neuroblast differentiation-associated protein AHNAK isoform 1	Q09666	http://www.phosphosite.org/proteinAction.do?id=6031&showAllSites=true	629	GPKVDIDT*PDIDIHG			VDIDT*PDIDIHGPEGK	3	600.94						17742	16045	17979	16295	17199	16695	17742	50.1377	50.233	50.3852	50.2635	50.0703	50.4248						2.436						0.289
73	71	Adaptor/scaffold	AHNAK	AHNAK	§4220	neuroblast differentiation-associated protein AHNAK isoform 1	Q09666	http://www.phosphosite.org/proteinAction.do?id=6031&showAllSites=true	629	PKADLDVS*GPKVDID			ADLDVS*GPKVDIDVPDVNIEGPDAK	3	886.756				26053			24529	26979	24800	26145	25347	26428	70.2623	70.5998	70.5737	70.5007	70.5675	70.6233				3.393						0.5798						0.0788
74	72	Adaptor/scaffold	AHNAK	AHNAK	§4430	neuroblast differentiation-associated protein AHNAK isoform 1	Q09666	http://www.phosphosite.org/proteinAction.do?id=6031&showAllSites=true	629	GPSLDIDT*PDVNIEG			LDIDT*PDVNIEGPEGK	2	896.406						20474	18901				19719	20474	56.9088				57.2317	57.3067						2.168						1.2734
75	73	Adaptor/scaffold	AHNAK	AHNAK	§4766	neuroblast differentiation-associated protein AHNAK isoform 1	Q09666	http://www.phosphosite.org/proteinAction.do?id=6031&showAllSites=true	629	GPKVDINT*PDVDVHG			VDINT*PDVDVHGPDWHLK	3	712.996						19732	18082	20331		19572	18921	19732	54.9607	55.557		55.6493	55.327	55.5458						3.312						-0.2735
76	74	Adaptor/scaffold	AHNAK	AHNAK	§4960	neuroblast differentiation-associated protein AHNAK isoform 1	Q09666	http://www.phosphosite.org/proteinAction.do?id=6031&showAllSites=true	629	SLDVHMDS*PDINIEG			VEAPSLDVHMDS*PDINIEGPDVK	3	853.056						24437																		3.066						0.4261
77	75	Adaptor/scaffold	AHNAK	AHNAK	§4986	neuroblast differentiation-associated protein AHNAK isoform 1	Q09666	http://www.phosphosite.org/proteinAction.do?id=6031&showAllSites=true	629	KFGFGAKS*PKADIKS			FGFGAKS*PK	2	509.741					9688	9987	8884	10461	9029	9996	9702	9987	33.7203	33.2928	33.5487	33.9598	33.9013	33.4215					1.892	2.189					0.0682	0.0531
78	76	Adaptor/scaffold	AHNAK	AHNAK	§4993	neuroblast differentiation-associated protein AHNAK isoform 1	Q09666	http://www.phosphosite.org/proteinAction.do?id=6031&showAllSites=true	629	SPKADIKS*PSLDVTV			ADIKS*PSLDVTVPEAELNLETPEISVGGK	3	1030.18						29203	27091	29592	27299	28770	27951	29203	76.3718	76.4492	76.5085	76.4838	76.6993	76.3737						4.408						1.5626
79	77	Adaptor/scaffold	AHNAK	AHNAK	§4993	neuroblast differentiation-associated protein AHNAK isoform 1	Q09666	http://www.phosphosite.org/proteinAction.do?id=6031&showAllSites=true	629	SPKADIKS*PSLDVTV			S*PSLDVTVPEAELNLETPEISVGGK	3	887.768	29043						29043	31713	29399	30933	29967	31048	81.2775	81.2575	81.4385	81.4633	81.4065	81.1155	3.898						1.0026						0.0135
80	78	Adaptor/scaffold	AHNAK	AHNAK	§4995	neuroblast differentiation-associated protein AHNAK isoform 1	Q09666	http://www.phosphosite.org/proteinAction.do?id=6031&showAllSites=true	629	KADIKSPS*LDVTVPE			SPS*LDVTVPEAELNLETPEISVGGK	3	887.768		31615	29225	30814	30004															3.769	3.78	3.744	2.832			1.131	1.473	1.1109	3.3305			0.0427	0.0423	0.0522
81	79	Adaptor/scaffold	AHNAK	AHNAK	§4999	neuroblast differentiation-associated protein AHNAK isoform 1	Q09666	http://www.phosphosite.org/proteinAction.do?id=6031&showAllSites=true	629	KSPSLDVT*VPEAELN			ADIKSPSLDVT*VPEAELNLETPEISVGGK	3	1030.18					28164																		4.442						1.6533
82	80	Adaptor/scaffold	AHNAK	AHNAK	§5077	neuroblast differentiation-associated protein AHNAK isoform 1	Q09666	http://www.phosphosite.org/proteinAction.do?id=6031&showAllSites=true	629	ALKVDVKS*PKTKKTM			VDVKS*PK	2	426.715	3872	5196			4705	4654	3865	5253	3968	4851	4705	4672	22.4967	21.9763	22.1132	22.7357	22.7345	21.7888	2.469	1.978			2.308	2.171	0.573	0.5288			0.3034	0.1971	0.145	0.1026
83	81	Adaptor/scaffold	AHNAK	AHNAK	§5099	neuroblast differentiation-associated protein AHNAK isoform 1	Q09666	http://www.phosphosite.org/proteinAction.do?id=6031&showAllSites=true	629	DVEFDIKS*PKFKAEA	ERK2		MYFPDVEFDIKS*PK	3	599.272	25905	28373				28007	25978	28479	26249	27636	26796	27789	73.7177	73.9287	74.0578	73.8892	73.9963	74.0855	2.403	2.204				2.598	0.3582	0.7396				0.69	0.1721	0.2051
84	82	Adaptor/scaffold	AHNAK	AHNAK	§5099	neuroblast differentiation-associated protein AHNAK isoform 1	Q09666	http://www.phosphosite.org/proteinAction.do?id=6031&showAllSites=true	629	DVEFDIKS*PKFKAEA	ERK2		MYFPDVEFDIKS*PK	3	599.272						27789	25978	28479	26249	27636	26796	27789	73.7177	73.9287	74.0578	73.8892	73.9963	74.0855						2.614						0.3259
85	83	Adaptor/scaffold	AHNAK	AHNAK	§511	neuroblast differentiation-associated protein AHNAK isoform 1	Q09666	http://www.phosphosite.org/proteinAction.do?id=6031&showAllSites=true	629	DVDLSLGS*PKLKGDI			ISMQDVDLSLGS*PK	2	785.365	22306	24616	22558	23844	23269	24123	22408	24699	22616	23940	23053	24244	65.2228	65.4012	65.3868	65.5268	65.4112	65.709	3.246	3.417	3.421	2.833	3.536	3.351	0.8393	0.7771	0.7754	1.1859	0.6562	0.773	0.2947	0.3394	0.3099	0.2298
86	84	Adaptor/scaffold	AHNAK	AHNAK	§511	neuroblast differentiation-associated protein AHNAK isoform 1	Q09666	http://www.phosphosite.org/proteinAction.do?id=6031&showAllSites=true	629	DVDLSLGS*PKLKGDI			ISMQDVDLSLGS*PK	2	785.365					23053	24352	22408	24699	22616	23940	23053	24244	65.2228	65.4012	65.3868	65.5268	65.4112	65.709					2.585	3.747					0.7795	0.7675
87	85	Adaptor/scaffold	AHNAK	AHNAK	§5110	neuroblast differentiation-associated protein AHNAK isoform 1	Q09666	http://www.phosphosite.org/proteinAction.do?id=6031&showAllSites=true	629	KAEAPLPS*PKLEGEL	ERK2		AEAPLPS*PK	2	495.239	7873	9446			8808	9000	7897	9516	8063	8988	8715	9000	31.4545	31.1998	31.3512	31.6982	31.6202	31.1282	1.726	1.828			1.873	2.482	-0.5042	-0.3004			0.0664	0.0544	0.1929	0.145
88	86	Adaptor/scaffold	AHNAK	AHNAK	§5110	neuroblast differentiation-associated protein AHNAK isoform 1	Q09666	http://www.phosphosite.org/proteinAction.do?id=6031&showAllSites=true	629	KAEAPLPS*PKLEGEL	ERK2		AEAPLPS*PK	2	495.239						8787	7897	9516	8063	8988	8715	9000	31.4545	31.1998	31.3512	31.6982	31.6202	31.1282						2.031						-0.6799
89	87	Adaptor/scaffold	AHNAK	AHNAK	§5110	neuroblast differentiation-associated protein AHNAK isoform 1	Q09666	http://www.phosphosite.org/proteinAction.do?id=6031&showAllSites=true	629	KAEAPLPS*PKLEGEL	ERK2		FKAEAPLPS*PK	2	632.821	10842	12709			11638		10984	12708	11192	12117	11718	12130	38.4437	38.3383	38.52	38.742	38.5595	38.4508	2.593	2.677			2.129		2.1025	1.7385			3.9373		0.2383	0.2314
90	88	Adaptor/scaffold	AHNAK	AHNAK	5184	neuroblast differentiation-associated protein AHNAK isoform 1	Q09666	http://www.phosphosite.org/proteinAction.do?id=6031&showAllSites=true	629	GLDAKVKT*PSFGISA			VKT*PSFGISAPQVSIPDVNVNLK	3	830.772					27732				27215		27732	28717			76.3175		76.1673	75.8033					3.54						1.6524
91	89	Adaptor/scaffold	AHNAK	AHNAK	§5448	neuroblast differentiation-associated protein AHNAK isoform 1	Q09666	http://www.phosphosite.org/proteinAction.do?id=6031&showAllSites=true	629	NLKGPRIS*APNVDFN			IS*APNVDFNLEGPK	2	790.871	22159			23715	22956	23995	22156	24489	22385	23709	22956	24034	64.6267	64.9252	64.8343	65.0073	64.9258	65.2352	1.891			1.975	1.837	2.012	-0.088			-0.1825	0.777	0.9325	0.3045			0.2414
92	90	Adaptor/scaffold	AHNAK	AHNAK	§5448	neuroblast differentiation-associated protein AHNAK isoform 1	Q09666	http://www.phosphosite.org/proteinAction.do?id=6031&showAllSites=true	629	NLKGPRIS*APNVDFN			IS*APNVDFNLEGPK	2	790.871				23672			22156	24489	22385	23709	22956	24034	64.6267	64.9252	64.8343	65.0073	64.9258	65.2352				1.788						-0.1825						0.117
93	91	Adaptor/scaffold	AHNAK	AHNAK	§570	neuroblast differentiation-associated protein AHNAK isoform 1	Q09666	http://www.phosphosite.org/proteinAction.do?id=6031&showAllSites=true	629	KTGTCRIS*MSEVDLN			IS*MSEVDLNVAAPK	2	777.368	21362	23656	21571	22909	22139	23160	21400	23691	21629	22953	22139	23215	62.8305	63.1318	63.0337	63.3072	63.1243	63.3877	3.297	3.575	3.55	3.655	3.562	3.16	0.7285	0.915	1.1357	0.676	1.0916	1.1752	0.1243	0.1924	0.116	0.1384
94	92	Adaptor/scaffold	AHNAK	AHNAK	§5731	neuroblast differentiation-associated protein AHNAK isoform 1	Q09666	http://www.phosphosite.org/proteinAction.do?id=6031&showAllSites=true	629	GKGGVTGS*PEASISG			GGVTGS*PEASISGSK	2	707.317	8048	9624	8211	9074	8864	9126	8086	9684	8211	9114	8904	9166	31.8695	31.5673	31.7727	31.982	32.0442	31.5923	3.146	3.164	3.322	3.38	3.508	3.333	0.6978	0.6	0.7735	0.6791	0.501	0.4926	0.0826	0.166	0.1064	0.0893
95	93	Adaptor/scaffold	AHNAK	AHNAK	§5731	neuroblast differentiation-associated protein AHNAK isoform 1	Q09666	http://www.phosphosite.org/proteinAction.do?id=6031&showAllSites=true	629	GKGGVTGS*PEASISG			GKGGVTGS*PEASISGSK	2	799.875	6444	7872	6673	7398	7275	7275	6444	7899	6719	7434	7308	7339	28.2125	27.6237	28.2688	28.2542	28.458	27.5155	3.756	4.447	2.893	3.825	4.417	3.994	0.6387	0.5446	0.1526	0.5818	0.1848	0.362	0.0913	0.1473	0.1418	0.1014
96	94	Adaptor/scaffold	AHNAK	AHNAK	§5731	neuroblast differentiation-associated protein AHNAK isoform 1	Q09666	http://www.phosphosite.org/proteinAction.do?id=6031&showAllSites=true	629	GKGGVTGS*PEASISG			GKGGVTGS*PEASISGSK	3	533.586	6450	7873		7396	7277	7292	6469	7899	6719	7396	7308	7339	28.2125	27.6237	28.2688	28.2542	28.458	27.5155	2.667	3.604		3.488	2.651	2.615	0.4864	0.6498		0.6003	0.3197	0.0828	0.0435	0.0874		0.086
97	95	Adaptor/scaffold	AHNAK	AHNAK	§5737	neuroblast differentiation-associated protein AHNAK isoform 1	Q09666	http://www.phosphosite.org/proteinAction.do?id=6031&showAllSites=true	629	GSPEASIS*GSKGDLK			GGVTGSPEASIS*GSKGDLK	2	913.93	9544						9544	11217	9722	10689			35.2138	34.9737	35.1492	35.51			3.232						0.6008						0.0054
98	96	Adaptor/scaffold	AHNAK	AHNAK	§5739	neuroblast differentiation-associated protein AHNAK isoform 1	Q09666	http://www.phosphosite.org/proteinAction.do?id=6031&showAllSites=true	629	PEASISGS*KGDLKSS			GGVTGSPEASISGS*KGDLK	2	913.93		11245	9707	10700																3.056	3.607	3.817				0.5766	0.516	0.6103				0.0821	0.0668	0.1043
99	97	Adaptor/scaffold	AHNAK	AHNAK	§5739	neuroblast differentiation-associated protein AHNAK isoform 1	Q09666	http://www.phosphosite.org/proteinAction.do?id=6031&showAllSites=true	629	PEASISGS*KGDLKSS			GGVTGSPEASISGS*KGDLK	3	609.623	9536	11219	9682				9536	11217	9722	10689	10668	10762	35.2138	34.9737	35.1492	35.51	36.1305	35.1665	2.889	2.687	2.354				0.7824	0.6525	0.9512				0.0738	0.0203	0.0388
100	98	Adaptor/scaffold	AHNAK	AHNAK	§5745, §5752	neuroblast differentiation-associated protein AHNAK isoform 1	Q09666	http://www.phosphosite.org/proteinAction.do?id=6031&showAllSites=true	629	GSKGDLKS*SKASLGS, SSKASLGS*LEGEAEA	mTOR		S*SKASLGS*LEGEAEAEASSPK	3	732.31	20162																		4.618						1.1458						0.0233
101	99	Adaptor/scaffold	AHNAK	AHNAK	§5745, §5752, §5763	neuroblast differentiation-associated protein AHNAK isoform 1	Q09666	http://www.phosphosite.org/proteinAction.do?id=6031&showAllSites=true	629	GSKGDLKS*SKASLGS, SSKASLGS*LEGEAEA, EAEAEASS*PKGKFSL	CDK1, mTOR		S*SKASLGS*LEGEAEAEASS*PK	3	758.965		22280																		2.7						0.7614						0.0109
102	100	Adaptor/scaffold	AHNAK	AHNAK	§5746	neuroblast differentiation-associated protein AHNAK isoform 1	Q09666	http://www.phosphosite.org/proteinAction.do?id=6031&showAllSites=true	629	SKGDLKSS*KASLGSL			SS*KASLGSLEGEAEAEASSPK	3	705.654				20252																		3.136						0.2501						0.0111
103	101	Adaptor/scaffold	AHNAK	AHNAK	§5746, §5749, §5763	neuroblast differentiation-associated protein AHNAK isoform 1	Q09666	http://www.phosphosite.org/proteinAction.do?id=6031&showAllSites=true	629	SKGDLKSS*KASLGSL, DLKSSKAS*LGSLEGE, EAEAEASS*PKGKFSL	CDK1, mTOR		SS*KAS*LGSLEGEAEAEASS*PK	3	758.965			20227																		2.774						1.066						0.0125
104	102	Adaptor/scaffold	AHNAK	AHNAK	§5746, §5752, §5763	neuroblast differentiation-associated protein AHNAK isoform 1	Q09666	http://www.phosphosite.org/proteinAction.do?id=6031&showAllSites=true	629	SKGDLKSS*KASLGSL, SSKASLGS*LEGEAEA, EAEAEASS*PKGKFSL	CDK1, mTOR		SS*KASLGS*LEGEAEAEASS*PK	3	758.965				21539			20140	22347	20369	21539		21976	59.8413	60.1033	60.0782	60.4068		60.5845				3.696						1.1311						0.0126
105	103	Adaptor/scaffold	AHNAK	AHNAK	§5749, §5752	neuroblast differentiation-associated protein AHNAK isoform 1	Q09666	http://www.phosphosite.org/proteinAction.do?id=6031&showAllSites=true	629	DLKSSKAS*LGSLEGE, SSKASLGS*LEGEAEA	mTOR		AS*LGS*LEGEAEAEASSPK	2	946.882	24612	26935	24824	26095															2.742	2.475	3.299	3.229			0.2901	0.8209	0.6007	0.3944			0.1845	0.1495	0.349	0.2638
106	104	Adaptor/scaffold	AHNAK	AHNAK	§5749, §5752	neuroblast differentiation-associated protein AHNAK isoform 1	Q09666	http://www.phosphosite.org/proteinAction.do?id=6031&showAllSites=true	629	DLKSSKAS*LGSLEGE, SSKASLGS*LEGEAEA	mTOR		AS*LGS*LEGEAEAEASSPK	3	631.59				26164																		3.465						-0.0161						0.0825
107	105	Adaptor/scaffold	AHNAK	AHNAK	§5749, §5752	neuroblast differentiation-associated protein AHNAK isoform 1	Q09666	http://www.phosphosite.org/proteinAction.do?id=6031&showAllSites=true	629	DLKSSKAS*LGSLEGE, SSKASLGS*LEGEAEA	mTOR		SSKAS*LGS*LEGEAEAEASSPK	2	1097.96			20415	21737					20415	21735					60.2288	60.5485					4.17	3.973					-1.6751	-1.0729					0.1665	0.1782
108	106	Adaptor/scaffold	AHNAK	AHNAK	§5749, §5752	neuroblast differentiation-associated protein AHNAK isoform 1	Q09666	http://www.phosphosite.org/proteinAction.do?id=6031&showAllSites=true	629	DLKSSKAS*LGSLEGE, SSKASLGS*LEGEAEA	mTOR		SSKAS*LGS*LEGEAEAEASSPK	3	732.31		22392	20349	21674			20224	22431	20411	21674	20706	22060	60.0415	60.2915	60.1797	60.5485	59.5762	60.7758		4.029	3.566	3.69				0.6067	0.7063	0.8399				0.011	0.0957	0.0486
109	107	Adaptor/scaffold	AHNAK	AHNAK	§5749, §5752, §5763	neuroblast differentiation-associated protein AHNAK isoform 1	Q09666	http://www.phosphosite.org/proteinAction.do?id=6031&showAllSites=true	629	DLKSSKAS*LGSLEGE, SSKASLGS*LEGEAEA, EAEAEASS*PKGKFSL	CDK1, mTOR		SSKAS*LGS*LEGEAEAEASS*PK	2	1137.94				21668			20224	22473	20327	21668			60.0415	60.3868	59.9772	60.2642						4.587						-2.75						0.0685
110	108	Adaptor/scaffold	AHNAK	AHNAK	§5749, §5752, §5763	neuroblast differentiation-associated protein AHNAK isoform 1	Q09666	http://www.phosphosite.org/proteinAction.do?id=6031&showAllSites=true	629	DLKSSKAS*LGSLEGE, SSKASLGS*LEGEAEA, EAEAEASS*PKGKFSL	CDK1, mTOR		SSKAS*LGS*LEGEAEAEASS*PK	3	758.965	20150																		3.025						0.1299						0.0254
111	109	Adaptor/scaffold	AHNAK	AHNAK	§5752	neuroblast differentiation-associated protein AHNAK isoform 1	Q09666	http://www.phosphosite.org/proteinAction.do?id=6031&showAllSites=true	629	SSKASLGS*LEGEAEA	mTOR		ASLGS*LEGEAEAEASSPK	2	906.899			23163	24530																	4.084	3.457					0.8918	1.1099					0.1269	0.1354
112	110	Adaptor/scaffold	AHNAK	AHNAK	§5752	neuroblast differentiation-associated protein AHNAK isoform 1	Q09666	http://www.phosphosite.org/proteinAction.do?id=6031&showAllSites=true	629	SSKASLGS*LEGEAEA	mTOR		ASLGS*LEGEAEAEASSPK	3	604.935	22885	25130	23131	24408			22933	25130	23204	24486	23772	24895	66.4707	66.5317	66.7922	66.752	66.816	67.164	4.055	4.656	3.956	4.456			0.6177	0.5859	0.382	0.6836			0.1004	0.1323	0.1515	0.1386
113	111	Adaptor/scaffold	AHNAK	AHNAK	§5752	neuroblast differentiation-associated protein AHNAK isoform 1	Q09666	http://www.phosphosite.org/proteinAction.do?id=6031&showAllSites=true	629	SSKASLGS*LEGEAEA	mTOR		SSKASLGS*LEGEAEAEASSPK	3	705.654			18906				18691	20898	18906	20244			56.4058	56.8405	56.6215	57.1783					2.909						0.1365						0.0574
114	112	Adaptor/scaffold	AHNAK	AHNAK	§5752, §5763	neuroblast differentiation-associated protein AHNAK isoform 1	Q09666	http://www.phosphosite.org/proteinAction.do?id=6031&showAllSites=true	629	SSKASLGS*LEGEAEA, EAEAEASS*PKGKFSL	CDK1, mTOR		ASLGS*LEGEAEAEASS*PK	2	946.882	23041	25289	23290	24572	23976		23143	25535	23330	24633	23898	25084	66.9705	66.9568	67.0953	67.085	67.1175	67.5925	3.386	3.427	3.294	3.013	2.462		0.2497	0.605	0.1383	0.365	-1.0485		0.0832	0.0769	0.0979	0.0757
115	113	Adaptor/scaffold	AHNAK	AHNAK	§5752, §5763	neuroblast differentiation-associated protein AHNAK isoform 1	Q09666	http://www.phosphosite.org/proteinAction.do?id=6031&showAllSites=true	629	SSKASLGS*LEGEAEA, EAEAEASS*PKGKFSL	CDK1, mTOR		ASLGS*LEGEAEAEASS*PK	2	946.882		25535					23143	25535	23330	24633	23898	25084	66.9705	66.9568	67.0953	67.085	67.1175	67.5925		2.558						0.0693						0.1242
116	114	Adaptor/scaffold	AHNAK	AHNAK	§5752, §5763	neuroblast differentiation-associated protein AHNAK isoform 1	Q09666	http://www.phosphosite.org/proteinAction.do?id=6031&showAllSites=true	629	SSKASLGS*LEGEAEA, EAEAEASS*PKGKFSL	CDK1, mTOR		ASLGS*LEGEAEAEASS*PK	3	631.59	23055	25281	23287	24566			23122	25281	23330	24654	23940	25000	66.9213	66.9095	67.0953	67.1323	67.2187	67.4017	4.17	3.398	3.648	3.493			0.5754	0.8498	0.5299	0.4579			0.0559	0.0125	0.049	0.0475
117	115	Adaptor/scaffold	AHNAK	AHNAK	§5752, §5763	neuroblast differentiation-associated protein AHNAK isoform 1	Q09666	http://www.phosphosite.org/proteinAction.do?id=6031&showAllSites=true	629	SSKASLGS*LEGEAEA, EAEAEASS*PKGKFSL	CDK1, mTOR		ASLGS*LEGEAEAEASS*PKGK	3	693.296		22778		22108			20623	22778	20789	22155			60.9802	61.1908	61.0548	61.4965				2.741		2.821				1.0038		0.8389				0.0105		0.0572
118	116	Adaptor/scaffold	AHNAK	AHNAK	§5763	neuroblast differentiation-associated protein AHNAK isoform 1	Q09666	http://www.phosphosite.org/proteinAction.do?id=6031&showAllSites=true	629	EAEAEASS*PKGKFSL	CDK1, mTOR		ASLGSLEGEAEAEASS*PK	2	906.899	18547	20627		19952	19279	20109	18481	20667	18668	19971	19383	20109	55.9052	56.3163	56.029	56.556	56.4175	56.6835	4.221	3.601		3.858	3.836	4.417	0.4837	0.6183		0.6095	0.6289	0.5334	0.0939	0.0773		0.0867
119	117	Adaptor/scaffold	AHNAK	AHNAK	§5763	neuroblast differentiation-associated protein AHNAK isoform 1	Q09666	http://www.phosphosite.org/proteinAction.do?id=6031&showAllSites=true	629	EAEAEASS*PKGKFSL	CDK1, mTOR		ASLGSLEGEAEAEASS*PK	2	906.899	18331				19515	20340	18481	20667	18668	19971	19383	20109	55.9052	56.3163	56.029	56.556	56.4175	56.6835	3.407				4.028	4.117	0.4753				0.455	0.421	0.1111
120	118	Adaptor/scaffold	AHNAK	AHNAK	§5763	neuroblast differentiation-associated protein AHNAK isoform 1	Q09666	http://www.phosphosite.org/proteinAction.do?id=6031&showAllSites=true	629	EAEAEASS*PKGKFSL	CDK1, mTOR		ASLGSLEGEAEAEASS*PK	3	604.935	18409	20606	18666	19898	19230	20279													3.452	3.134	4.271	4.07	3.756	4.322	1.3399	1.0917	2.6482	0.9998	1.5143	1.1362	0.1018	0.1349	0.0773	0.1389
121	119	Adaptor/scaffold	AHNAK	AHNAK	§5763	neuroblast differentiation-associated protein AHNAK isoform 1	Q09666	http://www.phosphosite.org/proteinAction.do?id=6031&showAllSites=true	629	EAEAEASS*PKGKFSL	CDK1, mTOR		ASLGSLEGEAEAEASS*PK	3	604.935			18719		19476	20062															3.631		3.911	4.041			3.0411		1.03	1.277			0.0671
122	120	Adaptor/scaffold	AHNAK	AHNAK	§5763	neuroblast differentiation-associated protein AHNAK isoform 1	Q09666	http://www.phosphosite.org/proteinAction.do?id=6031&showAllSites=true	629	EAEAEASS*PKGKFSL	CDK1, mTOR		ASLGSLEGEAEAEASS*PK	3	604.935						20353																		3.68						1.3668
123	121	Adaptor/scaffold	AHNAK	AHNAK	§5763	neuroblast differentiation-associated protein AHNAK isoform 1	Q09666	http://www.phosphosite.org/proteinAction.do?id=6031&showAllSites=true	629	EAEAEASS*PKGKFSL	CDK1, mTOR		ASLGSLEGEAEAEASS*PKGK	3	666.64	16386						16386	18483	16883	17766	17199	18133	51.035	51.3785	51.7945	51.5485	51.2678	51.894	3.028						-0.1273						0.0638
124	122	Adaptor/scaffold	AHNAK	AHNAK	§5780	neuroblast differentiation-associated protein AHNAK isoform 1	Q09666	http://www.phosphosite.org/proteinAction.do?id=6031&showAllSites=true	629	SKKPRHRS*NSFSDER	mTOR		S*NSFSDEREFSGPSTPTGTLEFEGGEVSLEGGK	3	1172.18	24499		24614			26355	24403	26820	24674	25895	25221	26323	69.9597	70.1768	70.2708	70.074	70.2638	70.3852	4.386		6.047			5.987	0.6242		0.3535			0.1651	0.0475		0.0328
125	123	Adaptor/scaffold	AHNAK	AHNAK	§5780, §5793	neuroblast differentiation-associated protein AHNAK isoform 1	Q09666	http://www.phosphosite.org/proteinAction.do?id=6031&showAllSites=true	629	SKKPRHRS*NSFSDER, EREFSGPS*TPTGTLE	mTOR		S*NSFSDEREFSGPS*TPTGTLEFEGGEVSLEGGK	3	1198.83				27224																		5.177						-0.5484						0.0019
126	124	Adaptor/scaffold	AHNAK	AHNAK	§5780, §5794	neuroblast differentiation-associated protein AHNAK isoform 1	Q09666	http://www.phosphosite.org/proteinAction.do?id=6031&showAllSites=true	629	SKKPRHRS*NSFSDER, REFSGPST*PTGTLEF	ERK2, mTOR		S*NSFSDEREFSGPST*PTGTLEFEGGEVSLEGGK	3	1198.83					26491																		4.033						-1.1827
127	125	Adaptor/scaffold	AHNAK	AHNAK	§5782	neuroblast differentiation-associated protein AHNAK isoform 1	Q09666	http://www.phosphosite.org/proteinAction.do?id=6031&showAllSites=true	629	KPRHRSNS*FSDEREF			SNS*FSDER	2	511.185	5280	6667	5383	6229	6120	6047	5293	6702	5417	6279	6174	6047	25.6133	25.0473	25.3152	25.7593	25.9273	24.7732	2.145	2.182	2.226	2.163	2.364	2.198	0.1283	0.5188	0.3253	0.2795	0.1893	0.3714	0.1063	0.076	0.1196	0.0765
128	126	Adaptor/scaffold	AHNAK	AHNAK	§5782, §5794	neuroblast differentiation-associated protein AHNAK isoform 1	Q09666	http://www.phosphosite.org/proteinAction.do?id=6031&showAllSites=true	629	KPRHRSNS*FSDEREF, REFSGPST*PTGTLEF	ERK2		SNS*FSDEREFSGPST*PTGTLEFEGGEVSLEGGK	3	1198.83	25762	28070	25858		26367														4.372	4.825	5.032		4.845		-0.4807	0.6595	1.4469		0.4114		0.0051	0.0084	0
129	127	Adaptor/scaffold	AHNAK	AHNAK	§5782, §5796	neuroblast differentiation-associated protein AHNAK isoform 1	Q09666	http://www.phosphosite.org/proteinAction.do?id=6031&showAllSites=true	629	KPRHRSNS*FSDEREF, FSGPSTPT*GTLEFEG			SNS*FSDEREFSGPSTPT*GTLEFEGGEVSLEGGK	3	1198.83						27524	25705	28122	25955	27195	26418	27524	73.0653	73.1162	73.3403	72.8788	73.0957	73.1377						5.472						-1.3555
130	128	Adaptor/scaffold	AHNAK	AHNAK	§5790	neuroblast differentiation-associated protein AHNAK isoform 1	Q09666	http://www.phosphosite.org/proteinAction.do?id=6031&showAllSites=true	629	FSDEREFS*GPSTPTG			EFS*GPSTPTGTLEFEGGEVSLEGGK	2	1296.57		26986		26034																3.855		4.045				2.3913		2.0862				0.0068		0.0113
131	129	Adaptor/scaffold	AHNAK	AHNAK	§5794	neuroblast differentiation-associated protein AHNAK isoform 1	Q09666	http://www.phosphosite.org/proteinAction.do?id=6031&showAllSites=true	629	REFSGPST*PTGTLEF	ERK2		EFSGPST*PTGTLEFEGGEVSLEGGK	2	1296.57	24479	26881	24751	26056	25256	26378	24508	26881	24758	26019	25305	26449	70.2123	70.4597	70.4713	70.216	70.4662	70.6713	4.069	4.14	3.853	4.098	4.218	4.096	1.5403	0.4534	0.3072	4.1214	-0.6295	1.1294	0.0326	0.0327	0.0048	0.0288
132	130	Adaptor/scaffold	AHNAK	AHNAK	§5796	neuroblast differentiation-associated protein AHNAK isoform 1	Q09666	http://www.phosphosite.org/proteinAction.do?id=6031&showAllSites=true	629	FSGPSTPT*GTLEFEG			EFSGPSTPT*GTLEFEGGEVSLEGGK	3	864.718					25245																		5.469						1.3102
133	131	Adaptor/scaffold	AHNAK	AHNAK	§5798	neuroblast differentiation-associated protein AHNAK isoform 1	Q09666	http://www.phosphosite.org/proteinAction.do?id=6031&showAllSites=true	629	GPSTPTGT*LEFEGGE	mTOR		EFSGPSTPTGT*LEFEGGEVSLEGGK	3	864.718						26350	24508	26925	24737	26061	25305	26350	70.2123	70.4122	70.4205	70.312	70.4662	70.6233						6.233						1.7269
134	132	Adaptor/scaffold	AHNAK	AHNAK	§5830	neuroblast differentiation-associated protein AHNAK isoform 1	Q09666	http://www.phosphosite.org/proteinAction.do?id=6031&showAllSites=true	629	GTFGGLGS*KSKGHYE			FGTFGGLGS*K	2	525.736	16879	18980					16879	19155	17345	18375	17598	18490	52.0757	52.8972	52.8875	52.9235	52.2223	52.7022	1.687	1.806					0.7687	0.1651					0.0539	0.1279
135	133	Adaptor/scaffold	AHNAK	AHNAK	§5839	neuroblast differentiation-associated protein AHNAK isoform 1	Q09666	http://www.phosphosite.org/proteinAction.do?id=6031&showAllSites=true	629	SKGHYEVT*GSDDETG			GHYEVT*GSDDETGKLQGSGVSLASK	3	868.061	12518																		3.874						0.5573						0.0331
136	134	Adaptor/scaffold	AHNAK	AHNAK	§5839	neuroblast differentiation-associated protein AHNAK isoform 1	Q09666	http://www.phosphosite.org/proteinAction.do?id=6031&showAllSites=true	629	SKGHYEVT*GSDDETG			GHYEVT*GSDDETGKLQGSGVSLASK	4	651.297		14474																		2.986						2.8741						0.0446
137	135	Adaptor/scaffold	AHNAK	AHNAK	§5839	neuroblast differentiation-associated protein AHNAK isoform 1	Q09666	http://www.phosphosite.org/proteinAction.do?id=6031&showAllSites=true	629	SKGHYEVT*GSDDETG			GHYEVT*GSDDETGKLQGSGVSLASKK	4	683.321				12073																		3.257						0.4627						0.0151
138	136	Adaptor/scaffold	AHNAK	AHNAK	§5841	neuroblast differentiation-associated protein AHNAK isoform 1	Q09666	http://www.phosphosite.org/proteinAction.do?id=6031&showAllSites=true	629	GHYEVTGS*DDETGKL			GHYEVTGS*DDETGKLQGSGVSLASK	3	868.061		14433	12854	13630	13295	13894	12559	14451	12893	13671	13314	13894	42.0422	42.2523	42.4617	42.2405	42.201	42.296		3.4	4.071	3.593	4.031	3.754		0.6358	0.3581	0.4506	0.5958	0.4414		0.0077	0.0413	0.0429
139	137	Adaptor/scaffold	AHNAK	AHNAK	§5841	neuroblast differentiation-associated protein AHNAK isoform 1	Q09666	http://www.phosphosite.org/proteinAction.do?id=6031&showAllSites=true	629	GHYEVTGS*DDETGKL			GHYEVTGS*DDETGKLQGSGVSLASK	4	651.297					13297		12622	14493	12893	13629	13297	13891	42.1862	42.349	42.4617	42.1448	42.201	42.2483					3.89						1.4008
140	138	Adaptor/scaffold	AHNAK	AHNAK	§5841	neuroblast differentiation-associated protein AHNAK isoform 1	Q09666	http://www.phosphosite.org/proteinAction.do?id=6031&showAllSites=true	629	GHYEVTGS*DDETGKL			GHYEVTGS*DDETGKLQGSGVSLASKK	3	910.759			11203	12104			10942	12771	11192	12104	11760	12274	38.3453	38.4795	38.52	38.6953	38.6602	38.5935			3.541	3.419					1.4966	-0.3187					0.1374	0.0853
141	139	Adaptor/scaffold	AHNAK	AHNAK	§5841	neuroblast differentiation-associated protein AHNAK isoform 1	Q09666	http://www.phosphosite.org/proteinAction.do?id=6031&showAllSites=true	629	GHYEVTGS*DDETGKL			SKGHYEVTGS*DDETGKLQGSGVSLASK	3	939.769	10922	12774	11168	12083	11730	12259	10921	12792	11192	12096	11760	12259	38.2987	38.5263	38.52	38.6953	38.6602	38.5935	4.281	3.708	3.552	3.733	4.336	3.764	0.0327	0.6263	0.9973	0.4911	0.0131	0.06	0.1643	0.0394	0.0388	0.0453
142	140	Adaptor/scaffold	AHNAK	AHNAK	§5841	neuroblast differentiation-associated protein AHNAK isoform 1	Q09666	http://www.phosphosite.org/proteinAction.do?id=6031&showAllSites=true	629	GHYEVTGS*DDETGKL			SKGHYEVTGS*DDETGKLQGSGVSLASK	4	705.079	10904	12772	11151	12076	11720		10942	12792	11192	12096	11720	12274	38.3453	38.5263	38.52	38.6953	38.6602	38.5935	4.076	4.343	3.503	3.821	4.096		0.2075	0.6906	0.5344	0.5861	0.6952		0.0906	0.1593	0.1151	0.1714
143	141	Adaptor/scaffold	AHNAK	AHNAK	§5841	neuroblast differentiation-associated protein AHNAK isoform 1	Q09666	http://www.phosphosite.org/proteinAction.do?id=6031&showAllSites=true	629	GHYEVTGS*DDETGKL			SKGHYEVTGS*DDETGKLQGSGVSLASKK	5	589.884		11387					9645	11406	9827	10857	10458	10972	35.4445	35.3973	35.3837	35.8877	35.6407	35.6423		3.455						0.3697						0.0606
144	142	Adaptor/scaffold	AHNAK	AHNAK	§715	neuroblast differentiation-associated protein AHNAK isoform 1	Q09666	http://www.phosphosite.org/proteinAction.do?id=6031&showAllSites=true	629	GTKVKGEY*DVTVPKL			VKGEY*DVTVPK	2	657.821	7837	9436			8677	8937	7837	9453			8652		31.3615	31.0617			31.4762		2.767	2.788			2.509	2.445	0.0812	0.4224			0.1597	0.5277	0.1594	0.1494
145	143	Adaptor/scaffold	AHNAK	AHNAK	§715	neuroblast differentiation-associated protein AHNAK isoform 1	Q09666	http://www.phosphosite.org/proteinAction.do?id=6031&showAllSites=true	629	GTKVKGEY*DVTVPKL			VKGEY*DVTVPK	3	438.883	7852						7852	9432			8715	8935	31.3157	31.0153			31.6202	31.0815	3.264						1.0993						0.2186
146	144	Adaptor/scaffold	AHNAK; AHNAK	AHNAK; AHNAK iso2	§93; §93	neuroblast differentiation-associated protein AHNAK isoform 1	Q09666; Q96EC4	http://www.phosphosite.org/proteinAction.do?id=6031&showAllSites=true	629; 16	LHRKGDRS*PEPGQTW; LHRKGDRS*PEPGQTW			KGDRS*PEPGQTWTR	3	565.593					7058		6238	7668	6467	7203	7098	7010	27.697	27.1247	27.6872	27.753	27.9805	26.9165					2.775						0.4527
147	145	Adaptor/scaffold	AHNAK	AHNAK	§964	neuroblast differentiation-associated protein AHNAK isoform 1	Q09666	http://www.phosphosite.org/proteinAction.do?id=6031&showAllSites=true	629	GPKVKGEY*DMTVPKL			VKGEY*DMTVPK	2	673.807	7993	9592				9111	8023	9592			8841	9124	31.7315	31.431			31.898	31.5005	2.929	3.097				2.841	0.74	0.5016				0.4041	0.1928	0.1756
148	146	Adaptor/scaffold	AHNAK2	AHNAK2	§102	protein AHNAK2	Q8IVF2	http://www.phosphosite.org/proteinAction.do?id=16057&showAllSites=true	617	SRTFFRMS*RPEAVQE			MS*RPEAVQEATEVTLK	3	623.632	16411	18475	16727				16411	18462	16715	17724			50.985	51.33	51.3923	51.4525			2.605	2.644	3.087				0.7099	1.7328	1.3281				0.2588	0.0599	0.202
149	147	Adaptor/scaffold	AHNAK2	AHNAK2	1710	protein AHNAK2	Q8IVF2	http://www.phosphosite.org/proteinAction.do?id=16057&showAllSites=true	617	TTDLSIQS*PSADLEV			TTDLSIQS*PSADLEVQAGQVNVK	3	827.402					22439	23453	21715	23964	21881	23247	22439	23551	63.5777	63.7442	63.6433	63.9672	63.8005	64.1418					4.405	4.509					0.1834	0.2157
150	148	Adaptor/scaffold	AHNAK2	AHNAK2	§280	protein AHNAK2	Q8IVF2	http://www.phosphosite.org/proteinAction.do?id=16057&showAllSites=true	617	PGPQRSHS*SSEAYEP			SHS*SSEAYEPR	2	665.259	4901	6335	5086	5894			4901	6345	5081	5901	5817	5743	24.7963	24.2883	24.565	24.9522	25.1375	24.057	2.946	2.886	3.063	2.914			-0.083	0.4468	0.6315	0.7235			0.1264	0.1196	0.0816	0.0903
151	149	Adaptor/scaffold	AHNAK2	AHNAK2	§294	protein AHNAK2	Q8IVF2	http://www.phosphosite.org/proteinAction.do?id=16057&showAllSites=true	617	PRDAHDVS*PTSTDTE			DAHDVS*PTSTDTEAQLTVER	2	1126.49	12509	14345	12803	13627	13263	13845	12509	14367	12809	13650	13293	13828	41.9953	42.0618	42.269	42.1923	42.1535	42.1065	5.28	4.934	4.782	4.927	4.674	4.441	0.6823	1.039	0.7466	1.8668	0.5412	-0.2781	0.0268	0.0654	0.0195	0.0466
152	150	Adaptor/scaffold	AHNAK2	AHNAK2	§294	protein AHNAK2	Q8IVF2	http://www.phosphosite.org/proteinAction.do?id=16057&showAllSites=true	617	PRDAHDVS*PTSTDTE			DAHDVS*PTSTDTEAQLTVER	2	1126.49						13806	12509	14367	12809	13650	13293	13828	41.9953	42.0618	42.269	42.1923	42.1535	42.1065						5.014						0.1393
153	151	Adaptor/scaffold	AHNAK2	AHNAK2	§294	protein AHNAK2	Q8IVF2	http://www.phosphosite.org/proteinAction.do?id=16057&showAllSites=true	617	PRDAHDVS*PTSTDTE			DAHDVS*PTSTDTEAQLTVER	3	751.329	12426	14290		13553	13213		12496	14388	12809	13553	13272	13828	41.9002	42.1097	42.269	42.1448	42.107	42.1065	2.85	3.272		3.499	3.714		0.3147	0.6708		0.3462	1.1432		0.0239	0.0194		0.0108
154	152	Adaptor/scaffold	AHNAK2	AHNAK2	§296	protein AHNAK2	Q8IVF2	http://www.phosphosite.org/proteinAction.do?id=16057&showAllSites=true	617	DAHDVSPT*STDTEAQ			DAHDVSPT*STDTEAQLTVER	3	751.329			12736			13770															3.257			3.499			0.7404			0.7373			0.007
155	153	Adaptor/scaffold	AHNAK2	AHNAK2	4185	protein AHNAK2	Q8IVF2	http://www.phosphosite.org/proteinAction.do?id=16057&showAllSites=true	617	TTDLSIQS*PSADLEV			TTDLSIQS*PSADLEVQAGQVDVK	3	827.73					22937	23975	22135		22721	24003	22937	23950	64.5767		65.6368	65.6682	64.8317	65.043					4.18	3.682					1.7662	0.6456
156	154	Adaptor/scaffold	AHNAK2	AHNAK2	4419	protein AHNAK2	Q8IVF2	http://www.phosphosite.org/proteinAction.do?id=16057&showAllSites=true	617	GPKVEVTS*PNLDVSL			VEVTS*PNLDVSLPSMEVDIQAPGAK	3	892.766	28655	31200			29456	30491	28687	31209	28832		29547	30491	80.1812	80.1035	80.1217		80.4367	79.9542	3.429	2.869			3.382	3.85	0.2033	0.7211			0.814	0.801	0.0161	0.0372
157	155	Adaptor/scaffold	AHNAK2	AHNAK2	5715	protein AHNAK2	Q8IVF2	http://www.phosphosite.org/proteinAction.do?id=16057&showAllSites=true	617	PTKKSKST*EDGAELE			SKST*EDGAELEEQKLQEETITFFDAR	4	771.104	29988						29988	32511	30302	31878			83.2855	83.0898	83.594	83.6658			3.314						1.4248						0.0135
158	156	Adaptor/scaffold	AKAP1	AKAP1	§151	A-kinase anchor protein 1, mitochondrial	Q92667	http://www.phosphosite.org/proteinAction.do?id=5935&showAllSites=true	97	PLECPLSS*PKGVLFS		PPP1CA	SIPLECPLSS*PK	2	704.333			17144				16927	19050	17219	18228	17640	18394	52.2237	52.6588	52.5948	52.5905	52.3178	52.7487			2.218						0.8033						0.0084
159	157	Adaptor/scaffold	AKAP1	AKAP1	§429	A-kinase anchor protein 1, mitochondrial	Q92667	http://www.phosphosite.org/proteinAction.do?id=5935&showAllSites=true	97	PGLPAEGS*PPPKTYV			TVLGPDTAEPATAEAAVAPPDAGLPLPGLPAEGS*PPPK	3	1217.94	28772	31378	28792	30514	29632	30671	28687	31293	28895	30408	29589	30452	80.1812	80.2938	80.2682	80.2437	80.5338	79.9542	4.685	3.754	4.054	3.558	5.177	4.461	0.0414	0.527	0.2297	0.8479	0.4406	0.7073	0.3394	0.176	0.1314	0.2173
160	158	Adaptor/scaffold	AKAP1	AKAP1	§429	A-kinase anchor protein 1, mitochondrial	Q92667	http://www.phosphosite.org/proteinAction.do?id=5935&showAllSites=true	97	PGLPAEGS*PPPKTYV			TVLGPDTAEPATAEAAVAPPDAGLPLPGLPAEGS*PPPK	3	1217.94			29086		29867	30452	28687	31293	28895	30408	29589	30452	80.1812	80.2938	80.2682	80.2437	80.5338	79.9542			3.841		3.194	3.453			0.0935		-0.3257	0.1763			0.2554
161	159	Adaptor/scaffold	AKAP1	AKAP1	§429	A-kinase anchor protein 1, mitochondrial	Q92667	http://www.phosphosite.org/proteinAction.do?id=5935&showAllSites=true	97	PGLPAEGS*PPPKTYV			TVLGPDTAEPATAEAAVAPPDAGLPLPGLPAEGS*PPPK	4	913.71		31253	28960		29716	30713	28708	31314	28895	30492	29631	30713	80.2283	80.3417	80.2682	80.4393	80.6333	80.1982		3.478	4.239		3.743	4.111		0.6784	0.6958		1.2908	0.6654		0.088	0.2944
162	160	Adaptor/scaffold	AKAP1	AKAP1	§429	A-kinase anchor protein 1, mitochondrial	Q92667	http://www.phosphosite.org/proteinAction.do?id=5935&showAllSites=true	97	PGLPAEGS*PPPKTYV			TVLGPDTAEPATAEAAVAPPDAGLPLPGLPAEGS*PPPK	4	913.71		31485	29376		30048		28708	31314	28895	30492	29631	30713	80.2283	80.3417	80.2682	80.4393	80.6333	80.1982		3.987	3.895		3.385			0.7682	0.949		2.1975			0.2981	0.2103
163	161	Adaptor/scaffold	AKAP1	AKAP1	§429	A-kinase anchor protein 1, mitochondrial	Q92667	http://www.phosphosite.org/proteinAction.do?id=5935&showAllSites=true	97	PGLPAEGS*PPPKTYV			TVLGPDTAEPATAEAAVAPPDAGLPLPGLPAEGS*PPPK	5	731.17						30622	28813	31335	28769	30555	29568	30622	80.4835	80.39	79.9765	80.5827	80.485	80.2463						4.047						-0.8702
164	162	Adaptor/scaffold	AKAP11	AKAP11	§1169	A-kinase anchor protein 11	Q9UKA4	http://www.phosphosite.org/proteinAction.do?id=15115&showAllSites=true	211	FMLKLMRS*LSEEVES			S*LSEEVESSESGELPEVDVK	2	1114.99		25042	23065		23609		22765	25042	23015	24318	23625	24685	66.0758	66.1555	66.3418	66.3788	66.4648	66.6972		4.35	3.764		4.928			0.48	0.8979		3.6018			0	0.0192
165	163	Adaptor/scaffold	AKAP11	AKAP11	§1171	A-kinase anchor protein 11	Q9UKA4	http://www.phosphosite.org/proteinAction.do?id=15115&showAllSites=true	211	LKLMRSLS*EEVESSE			SLS*EEVESSESGELPEVDVK	3	743.661		25072																		3.075						-0.345						0.0057
166	164	Adaptor/scaffold	AKAP11	AKAP11	§1242	A-kinase anchor protein 11	Q9UKA4	http://www.phosphosite.org/proteinAction.do?id=15115&showAllSites=true	211	VQSQRSVS*PTFLNPS			SVS*PTFLNPSDENLK	2	864.398	19555	21802	19785				19555	21822	19760	21084	20412	21304	58.4962	58.9222	58.6158	59.0853	58.874	59.0738	2.73	3.077	2.933				0.4379	0.8312	0.3371				0.018	0.0057	0.0963
167	165	Adaptor/scaffold	AKAP11	AKAP11	§1580	A-kinase anchor protein 11	Q9UKA4	http://www.phosphosite.org/proteinAction.do?id=15115&showAllSites=true	211	VTYAEKLS*PLTGQAC			VTYAEKLS*PLTGQACR	3	625.301					15006		14302	16257	14615	15456	15006	15760	46.0533	46.3255	46.4605	46.3027	46.1643	46.5085					2.858						0.1425
168	166	Adaptor/scaffold	AKAP11	AKAP11	§422, §433	A-kinase anchor protein 11	Q9UKA4	http://www.phosphosite.org/proteinAction.do?id=15115&showAllSites=true	211	PTPRKPES*PYGNLCD, NLCDAPDS*PRPVKAS			KPES*PYGNLCDAPDS*PRPVK	3	796.343	11415			12549			11415	13191	11696	12495	12180	12715	39.338	39.4195	39.709	39.5945	39.6343	39.5898	3.769			4.678			-0.3355			0.0847			0.0572			0.0063
169	167	Adaptor/scaffold	AKAP11	AKAP11	§433	A-kinase anchor protein 11	Q9UKA4	http://www.phosphosite.org/proteinAction.do?id=15115&showAllSites=true	211	NLCDAPDS*PRPVKAS			KPESPYGNLCDAPDS*PRPVK	3	769.687					11702	12174	10858	12738	11108	12054	11655	12190	38.1595	38.3383	38.3293	38.6015	38.4085	38.4038					3.17	3.599					0.6312	0.1663
170	168	Adaptor/scaffold	AKAP11	AKAP11	§448	A-kinase anchor protein 11	Q9UKA4	http://www.phosphosite.org/proteinAction.do?id=15115&showAllSites=true	211	REDSGLFS*PIRSSAF			EDSGLFS*PIR	2	600.769	18851	21062	19084	20362	19676	20540	18851	21108	19109	20391	19719	20569	56.8582	57.316	57.0597	57.5167	57.2317	57.4022	2.435	2.994	3.081	2.759	2.72	3.035	0.9413	0.5036	0.7125	0.556	0.411	0.2228	0.2054	0.2693	0.2702	0.2234
171	169	Adaptor/scaffold	AKAP11	AKAP11	456	A-kinase anchor protein 11	Q9UKA4	http://www.phosphosite.org/proteinAction.do?id=15115&showAllSites=true	211	PIRSSAFS*PLGGCTP			SSAFS*PLGGCTPAECFCQTDIGGDR	3	924.036						26759	24844	27240	25178	26439	25683	26759	71.0098	71.1235	71.4822	71.165	71.3633	71.338						3.328						-2.5755
172	170	Adaptor/scaffold	AKAP12	AKAP12	§283, §286	A-kinase anchor protein 12 isoform 1	Q02952	http://www.phosphosite.org/proteinAction.do?id=7607&showAllSites=true	191	EPSKSAES*PTSPVTS, KSAESPTS*PVTSETG	ERK2		SAES*PTS*PVTSETGSTFK	2	986.895					15910						15876	16472					48.1268	48.4233					3.126						-0.4487
173	171	Adaptor/scaffold	AKAP12	AKAP12	§286	A-kinase anchor protein 12 isoform 1	Q02952	http://www.phosphosite.org/proteinAction.do?id=7607&showAllSites=true	191	KSAESPTS*PVTSETG	ERK2		SAESPTS*PVTSETGSTFKK	2	1010.96		11783			10730	11261	9976	11742	10331	11382	10773	11261	36.1912	36.1615	36.5665	37.083	36.3873	36.3145		3.833			2.806	3.516		-0.3628			1.1763	-0.289		0.1034
174	172	Adaptor/scaffold	AKAP12	AKAP12	§598	A-kinase anchor protein 12 isoform 1	Q02952	http://www.phosphosite.org/proteinAction.do?id=7607&showAllSites=true	191	EAEEGATS*DGEKKRE			GLAEVQQDGEAEEGATS*DGEK	2	1100.45	9904	11627	10025	11076	10641	11126	9913	11637	10016	11067	10647	11126	36.0522	35.9202	35.8248	36.3665	36.0787	36.0732	5.706	5.593	5.768	5.664	5.761	5.952	0.8475	1.0999	0.0279	0.5089	0.2605	0.4822	0.0882	0.0978	0.0787	0.1013
175	173	Adaptor/scaffold	AKAP12	AKAP12	§598	A-kinase anchor protein 12 isoform 1	Q02952	http://www.phosphosite.org/proteinAction.do?id=7607&showAllSites=true	191	EAEEGATS*DGEKKRE			GLAEVQQDGEAEEGATS*DGEKKR	3	828.701			8069		8664	8983	7899	9495	8042	8925	8694	8998	31.4082	31.1545	31.3025	31.5587	31.5723	31.2203			3.374		4.394	3.307			-0.0735		0.0075	-0.123			0.0541
176	174	Adaptor/scaffold	AKAP12	AKAP12	§598	A-kinase anchor protein 12 isoform 1	Q02952	http://www.phosphosite.org/proteinAction.do?id=7607&showAllSites=true	191	EAEEGATS*DGEKKRE			GLAEVQQDGEAEEGATS*DGEKKR	4	621.778		9504					7897	9516	8042	8925	8694	8990	31.4545	31.1998	31.3025	31.5587	31.5723	31.2675		3.46						0.2959						0.037
177	175	Adaptor/scaffold	AKAP13; AKAP13; AKAP13	AKAP13; AKAP13 iso2; AKAP13 iso4	1149; 1149; 1149	A-kinase anchor protein 13 isoform 1	Q12802; Q12802-2; Q12802-4	http://www.phosphosite.org/proteinAction.do?id=5723&showAllSites=true	308; 308; 305	TDPQGVGT*PEMIPLD; TDPQGVGT*PEMIPLD; TDPQGVGT*PEMIPLD			AVTDPQGVGT*PEMIPLDWEK	2	1132.02						29388					28287	29388					77.5065	77.2805						3.086						2.1306
178	176	Adaptor/scaffold	AKAP13; AKAP13; AKAP13	AKAP13; AKAP13 iso2; AKAP13 iso4	1149; 1149; 1149	A-kinase anchor protein 13 isoform 1	Q12802; Q12802-2; Q12802-4	http://www.phosphosite.org/proteinAction.do?id=5723&showAllSites=true	308; 308; 305	TDPQGVGT*PEMIPLD; TDPQGVGT*PEMIPLD; TDPQGVGT*PEMIPLD			AVTDPQGVGT*PEMIPLDWEK	3	755.017					28286	29325	27385	29991	27656	29085	28266	29325	77.0683	77.3435	77.3467	77.1998	77.4585	77.2335					3.653	3.641					1.2423	2.3028
179	177	Adaptor/scaffold	AKAP13; AKAP13; AKAP13	AKAP13; AKAP13 iso2; AKAP13 iso4	1408; 1408; 1408	A-kinase anchor protein 13 isoform 1	Q12802; Q12802-2; Q12802-4	http://www.phosphosite.org/proteinAction.do?id=5723&showAllSites=true	308; 308; 305	DAASLLAS*KQSPECE; DAASLLAS*KQSPECE; DAASLLAS*KQSPECE			ENWCTIEPCPDAASLLAS*KQSPECENFLDVGLGR	3	1315.25						33720																		3.68						3.3236
180	178	Adaptor/scaffold	AKAP13; AKAP13; AKAP13	AKAP13; AKAP13 iso2; AKAP13 iso4	1408; 1408; 1408	A-kinase anchor protein 13 isoform 1	Q12802; Q12802-2; Q12802-4	http://www.phosphosite.org/proteinAction.do?id=5723&showAllSites=true	308; 308; 305	DAASLLAS*KQSPECE; DAASLLAS*KQSPECE; DAASLLAS*KQSPECE			ENWCTIEPCPDAASLLAS*KQSPECENFLDVGLGR	4	986.689		34229		33402																4.524		3.872				-0.1723		-0.3748				0		0.0112
181	179	Adaptor/scaffold	AKAP13; AKAP13; AKAP13	AKAP13; AKAP13 iso2; AKAP13 iso4	§1411; §1411; §1411	A-kinase anchor protein 13 isoform 1	Q12802; Q12802-2; Q12802-4	http://www.phosphosite.org/proteinAction.do?id=5723&showAllSites=true	308; 308; 305	SLLASKQS*PECENFL; SLLASKQS*PECENFL; SLLASKQS*PECENFL			ENWCTIEPCPDAASLLASKQS*PECENFLDVGLGR	3	1315.25			31826				31648	34275	31835	33474	32603	33799	87.3165	87.1975	87.288	87.409	87.6277	87.4992			3.723						1.7059						0.1046
182	180	Adaptor/scaffold	AKAP13; AKAP13; AKAP13	AKAP13; AKAP13 iso2; AKAP13 iso4	§1411; §1411; §1411	A-kinase anchor protein 13 isoform 1	Q12802; Q12802-2; Q12802-4	http://www.phosphosite.org/proteinAction.do?id=5723&showAllSites=true	308; 308; 305	SLLASKQS*PECENFL; SLLASKQS*PECENFL; SLLASKQS*PECENFL			ENWCTIEPCPDAASLLASKQS*PECENFLDVGLGR	4	986.689			31824		32601		31585	34275	31804	33453	32592	33736	87.1638	87.1975	87.288	87.3592	87.579	87.3522			3.959		4.708				0.3099		1.637				0.0013
183	181	Adaptor/scaffold	AKAP13; AKAP13; AKAP13	AKAP13; AKAP13 iso2; AKAP13 iso4	§1411; §1411; §1411	A-kinase anchor protein 13 isoform 1	Q12802; Q12802-2; Q12802-4	http://www.phosphosite.org/proteinAction.do?id=5723&showAllSites=true	308; 308; 305	SLLASKQS*PECENFL; SLLASKQS*PECENFL; SLLASKQS*PECENFL			ENWCTIEPCPDAASLLASKQS*PECENFLDVGLGR	4	986.689			31804				31585	34275	31804	33453	32592	33736	87.1638	87.1975	87.288	87.3592	87.579	87.3522			4.426						0.3099						0.0961
184	182	Adaptor/scaffold	AKAP13; AKAP13; AKAP13	AKAP13; AKAP13 iso2; AKAP13 iso4	§1602; §1606; §1584	A-kinase anchor protein 13 isoform 1	Q12802; Q12802-2; Q12802-4	http://www.phosphosite.org/proteinAction.do?id=5723&showAllSites=true	308; 308; 305	PIHRRSFS*LEGLTGG; DFNYRSFS*LEGLTGG; EMNHRSFS*LEGLTGG			SFS*LEGLTGGAGVGNKPSSSLEVSSANAEELR	3	1077.51		27221		26344			24781	27221	25073	26355	25599		70.8605	71.0763	71.23	70.9757	71.1622			3.034		3.099				3.0998		2.3084				0.0101		0.037
185	183	Adaptor/scaffold	AKAP13; AKAP13; AKAP13	AKAP13; AKAP13 iso2; AKAP13 iso4	§1647; §1651; §1629	A-kinase anchor protein 13 isoform 1	Q12802; Q12802-2; Q12802-4	http://www.phosphosite.org/proteinAction.do?id=5723&showAllSites=true	308; 308; 305	VDSLVSLS*EEDLESD; VDSLVSLS*EEDLESD; VDSLVSLS*EEDLESD			VDSLVSLS*EEDLESDQR	2	1000.94	19625		19805	21144	20516		19615	21860	19802	21168	20517	21409	58.5962	59.0168	58.716	59.273	59.1248	59.3107	4.226		3.721	3.096	3.178		0.2381		0.1224	-0.1753	1.7983		0.1751		0.174	0.1446
186	184	Adaptor/scaffold	AKAP13; AKAP13; AKAP13	AKAP13; AKAP13 iso2; AKAP13 iso4	§1876; §1880; §1858	A-kinase anchor protein 13 isoform 1	Q12802; Q12802-2; Q12802-4	http://www.phosphosite.org/proteinAction.do?id=5723&showAllSites=true	308; 308; 305	QPKERPRS*AVLLVDE; QPKERPRS*AVLLVDE; QPKERPRS*AVLLVDE			S*AVLLVDETATTPIFANR	2	999.501	27500	29995	27605	29097	28273	29311	27448	30012	27635	29127	28308	29311	77.2192	77.3903	77.2958	77.296	77.5548	77.2335	3.415	4.013	4.04	3.708	4.114	3.739	1.1985	1.4802	1.4765	0.9965	0.9953	0.8103	0.3676	0.431	0.409	0.4225
187	185	Adaptor/scaffold	AKAP13; AKAP13; AKAP13	AKAP13; AKAP13 iso2; AKAP13 iso4	§1876; §1880; §1858	A-kinase anchor protein 13 isoform 1	Q12802; Q12802-2; Q12802-4	http://www.phosphosite.org/proteinAction.do?id=5723&showAllSites=true	308; 308; 305	QPKERPRS*AVLLVDE; QPKERPRS*AVLLVDE; QPKERPRS*AVLLVDE			S*AVLLVDETATTPIFANR	3	666.67	27421	30007	27613	29103	28256	29321	27406	30012	27635	29190	28329	29321	77.1183	77.3903	77.2958	77.4405	77.6037	77.2335	3.292	2.733	3.613	3.257	2.972	3.532	0.5457	0.0514	0.454	1.6286	0.3912	0.4326	0.2854	0.1977	0.2961	0.1977
188	186	Adaptor/scaffold	AKAP13; AKAP13; AKAP13	AKAP13; AKAP13 iso2; AKAP13 iso4	§1906; §1910; §1888	A-kinase anchor protein 13 isoform 1	Q12802; Q12802-2; Q12802-4	http://www.phosphosite.org/proteinAction.do?id=5723&showAllSites=true	308; 308; 305	VSLSKSVS*IQNITGV; VSLSKSVS*IQNITGV; VSLSKSVS*IQNITGV			SVS*IQNITGVGNDENMSNTWK	2	1187.52	22823	25085	23030	24330			22849	25085	23036	24339			66.2747	66.3447	66.3918	66.4255			4.891	3.849	3.838	3.56			-0.8463	-1.4818	-0.8215	-0.598			0.0013	0	0.3157	0
189	187	Adaptor/scaffold	AKAP13; AKAP13; AKAP13	AKAP13; AKAP13 iso2; AKAP13 iso4	§1906; §1910; §1888	A-kinase anchor protein 13 isoform 1	Q12802; Q12802-2; Q12802-4	http://www.phosphosite.org/proteinAction.do?id=5723&showAllSites=true	308; 308; 305	VSLSKSVS*IQNITGV; VSLSKSVS*IQNITGV; VSLSKSVS*IQNITGV			SVS*IQNITGVGNDENMSNTWK	3	792.018	22837		23039	24345			22837	25119	23057	24318	23646		66.1753	66.3447	66.4422	66.3788	66.5145		4.029		3.581	4.364			1.6359		0.4383	0.7044			0.0512		0.0491	0.0205
190	188	Adaptor/scaffold	AKAP13; AKAP13; AKAP13	AKAP13; AKAP13 iso2; AKAP13 iso4	§1906; §1910; §1888	A-kinase anchor protein 13 isoform 1	Q12802; Q12802-2; Q12802-4	http://www.phosphosite.org/proteinAction.do?id=5723&showAllSites=true	308; 308; 305	VSLSKSVS*IQNITGV; VSLSKSVS*IQNITGV; VSLSKSVS*IQNITGV			SVS*IQNITGVGNDENMSNTWK	3	792.018				24290			22837	25119	23057	24318	23646		66.1753	66.3447	66.4422	66.3788	66.5145					2.521						0.7768						0.0135
191	189	Adaptor/scaffold	AKAP13; AKAP13; AKAP13	AKAP13; AKAP13 iso2; AKAP13 iso4	§1929; §1933; §1911	A-kinase anchor protein 13 isoform 1	Q12802; Q12802-2; Q12802-4	http://www.phosphosite.org/proteinAction.do?id=5723&showAllSites=true	308; 308; 305	TWKFLSHS*TDSLNKI; TWKFLSHS*TDSLNKI; TWKFLSHS*TDSLNKI			FLSHS*TDSLNK	2	664.798	7772	9391	7980	8779			7771	9391	7979	8778			31.1742	30.8738	31.1532	31.227			3.245	2.736	2.622	3.233			0.5359	-0.6021	0.5539	0.2659			0.0872	0.0047	0.0057	0.0684
192	190	Adaptor/scaffold	AKAP13; AKAP13; AKAP13	AKAP13; AKAP13 iso2; AKAP13 iso4	§1929, §1932; §1933, §1936; §1911, §1914	A-kinase anchor protein 13 isoform 1	Q12802; Q12802-2; Q12802-4	http://www.phosphosite.org/proteinAction.do?id=5723&showAllSites=true	308; 308; 305	TWKFLSHS*TDSLNKI, FLSHSTDS*LNKISKV; TWKFLSHS*TDSLNKI, FLSHSTDS*LNKISKV; TWKFLSHS*TDSLNKI, FLSHSTDS*LNKISKV			FLSHS*TDS*LNK	2	704.781	8806	10383					8806	10398	8945	9870			33.5712	33.1525	33.3513	33.6765			2.457	2.597					0.5514	0.1464					0.0669	0.0539
193	191	Adaptor/scaffold	AKAP13; AKAP13; AKAP13	AKAP13; AKAP13 iso2; AKAP13 iso4	§2345; §2349; §2325	A-kinase anchor protein 13 isoform 1	Q12802; Q12802-2; Q12802-4	http://www.phosphosite.org/proteinAction.do?id=5723&showAllSites=true	308; 308; 305	DEDEGIPS*ENEEEKK; DEDEGIPS*ENEEEKK; DEDEGIPS*ENEEEKK			NSWIQIIQDTINTLNRDEDEGIPS*ENEEEKK	3	1246.58		42799		41835	40859		39941	42774	40106	41833	40900	42155	108.536	108.678	108.757	108.775	108.685	108.787		3.916		4.471	4.349			0.4833		2.7041	1.2652			0.2133		0.1652
194	192	Adaptor/scaffold	AKAP13; AKAP13; AKAP13	AKAP13; AKAP13 iso2; AKAP13 iso4	§2345; §2349; §2325	A-kinase anchor protein 13 isoform 1	Q12802; Q12802-2; Q12802-4	http://www.phosphosite.org/proteinAction.do?id=5723&showAllSites=true	308; 308; 305	DEDEGIPS*ENEEEKK; DEDEGIPS*ENEEEKK; DEDEGIPS*ENEEEKK			NSWIQIIQDTINTLNRDEDEGIPS*ENEEEKK	4	935.185				41813			39920	42774	40106	41791	40817	42194	108.477	108.678	108.757	108.658	108.685	108.728				4.293						1.7857						0.3259
195	193	Adaptor/scaffold	AKAP13; AKAP13; AKAP13	AKAP13; AKAP13 iso2; AKAP13 iso4	§2391, §2400; §2395, §2404; §2371, §2380	A-kinase anchor protein 13 isoform 1	Q12802; Q12802-2; Q12802-4	http://www.phosphosite.org/proteinAction.do?id=5723&showAllSites=true	308; 308; 305	RDMAECST*PLPEDCS, LPEDCSPT*HSPRVLF; RDMAECST*PLPEDCS, LPEDCSPT*HSPRVLF; RDMAECST*PLPEDCS, LPEDCSPT*HSPRVLF			DMAECST*PLPEDCSPT*HSPR	3	816.297						11636																		3.372						0.1874
196	194	Adaptor/scaffold	AKAP13; AKAP13; AKAP13	AKAP13; AKAP13 iso2; AKAP13 iso4	§2398, §2402; §2402, §2406; §2378, §2382	A-kinase anchor protein 13 isoform 1	Q12802; Q12802-2; Q12802-4	http://www.phosphosite.org/proteinAction.do?id=5723&showAllSites=true	308; 308; 305	TPLPEDCS*PTHSPRV, EDCSPTHS*PRVLFRS; TPLPEDCS*PTHSPRV, EDCSPTHS*PRVLFRS; TPLPEDCS*PTHSPRV, EDCSPTHS*PRVLFRS			DMAECSTPLPEDCS*PTHS*PR	3	816.297	12234					13516	12202	13947	12452	13335	12978	13516	41.239	41.1127	41.4362	41.484	41.441	41.3453	3.696					3.295	-0.0323					0.9789	0.0131
197	195	Adaptor/scaffold	AKAP13; AKAP13; AKAP13	AKAP13; AKAP13 iso2; AKAP13 iso4	2446; 2450; 2426	A-kinase anchor protein 13 isoform 1	Q12802; Q12802-2; Q12802-4	http://www.phosphosite.org/proteinAction.do?id=5723&showAllSites=true	308; 308; 305	LGGTLGPT*VSSPIEQ; LGGTLGPT*VSSPIEQ; LGGTLGPT*VSSPIEQ			SAINEVEILQGLVSGNLGGTLGPT*VSSPIEQDVVGPVSLPR	4	1045.55				42242																		3.567						0.7907						0.1066
198	196	Adaptor/scaffold	AKAP13; AKAP13; AKAP13	AKAP13; AKAP13 iso2; AKAP13 iso4	§2467; §2471; §2447	A-kinase anchor protein 13 isoform 1	Q12802; Q12802-2; Q12802-4	http://www.phosphosite.org/proteinAction.do?id=5723&showAllSites=true	308; 308; 305	SLPRRAET*FGGFDSH; SLPRRAET*FGGFDSH; SLPRRAET*FGGFDSH			RAET*FGGFDSHQMNASK	3	654.944		12969	11396				11142	12960	11402	12348	11991	12484	38.8413	38.9003	39.0218	39.2627	39.2085	39.0663		3.336	2.899					0.2789	1.0932					0.1823	0.1086
199	197	Adaptor/scaffold	AKAP13; AKAP13; AKAP13	AKAP13; AKAP13 iso2; AKAP13 iso4	§2566; §2570; §2546	A-kinase anchor protein 13 isoform 1	Q12802; Q12802-2; Q12802-4	http://www.phosphosite.org/proteinAction.do?id=5723&showAllSites=true	308; 308; 305	TRSLSRPS*SLIEQEK; TRSLSRPS*SLIEQEK; TRSLSRPS*SLIEQEK			SLSRPS*SLIEQEK	3	518.591					13769																		2.846						0.333
200	198	Adaptor/scaffold	AKAP13; AKAP13; AKAP13	AKAP13; AKAP13 iso2; AKAP13 iso4	§2567; §2571; §2547	A-kinase anchor protein 13 isoform 1	Q12802; Q12802-2; Q12802-4	http://www.phosphosite.org/proteinAction.do?id=5723&showAllSites=true	308; 308; 305	RSLSRPSS*LIEQEKQ; RSLSRPSS*LIEQEKQ; RSLSRPSS*LIEQEKQ			SLSRPSS*LIEQEK	3	518.591					13784	14389	13000	14934	13334	14112	13776	14389	43.0343	43.343	43.4637	43.2403	43.2535	43.3503					2.431	2.473					0.333	0.8936
201	199	Adaptor/scaffold	AKAP13; AKAP13; AKAP13	AKAP13; AKAP13 iso2; AKAP13 iso4	§2709; §2713; §2689	A-kinase anchor protein 13 isoform 1	Q12802; Q12802-2; Q12802-4	http://www.phosphosite.org/proteinAction.do?id=5723&showAllSites=true	308; 308; 305	PSPEEPPS*PSAPSIA; PSPEEPPS*PSAPSIA; PSPEEPPS*PSAPSIA			IPSFFPSPEEPPS*PSAPSIAK	2	1131.54						28483					27300	28483					75.2018	74.9498						2.614						-0.3917
202	200	Adaptor/scaffold	AKAP13; AKAP13; AKAP13	AKAP13; AKAP13 iso2; AKAP13 iso4	§2720; §2724; §2700	A-kinase anchor protein 13 isoform 1	Q12802; Q12802-2; Q12802-4	http://www.phosphosite.org/proteinAction.do?id=5723&showAllSites=true	308; 308; 305	PSIAKSGS*LDSELSV; PSIAKSGS*LDSELSV; PSIAKSGS*LDSELSV			SGS*LDSELSVSPK	2	693.313		16204																		3.103						0.3519						0.0497
203	201	Adaptor/scaffold	AKAP13; AKAP13; AKAP13	AKAP13; AKAP13 iso2; AKAP13 iso4	§2728; §2732; §2708	A-kinase anchor protein 13 isoform 1	Q12802; Q12802-2; Q12802-4	http://www.phosphosite.org/proteinAction.do?id=5723&showAllSites=true	308; 308; 305	LDSELSVS*PKRNSIS; LDSELSVS*PKRNSIS; LDSELSVS*PKRNSIS			SGSLDSELSVS*PK	2	693.313	13741	15671	14070	14892	14492	15133	13741	15732	14111	14952	14532	15172	44.92	45.1427	45.2698	45.1515	45.0197	45.1672	3.258	3.222	3.691	3.737	3.565	3.471	0.8687	0.999	0.9859	0.8145	0.9275	0.876	0.1698	0.1725	0.1776	0.2003
204	202	Adaptor/scaffold	AKAP13; AKAP13; AKAP13	AKAP13; AKAP13 iso2; AKAP13 iso4	345; 345; 345	A-kinase anchor protein 13 isoform 1	Q12802; Q12802-2; Q12802-4	http://www.phosphosite.org/proteinAction.do?id=5723&showAllSites=true	308; 308; 305	STQCCPGS*PVAQTES; STQCCPGS*PVAQTES; STQCCPGS*PVAQTES			LSSSEETESTQCCPGS*PVAQTESPCDLSSIVEEENTDR	4	1074.69					23029	24164	22261	24531	22511	23772	23029	24181	64.8743	65.021	65.1338	65.149	65.1155	65.5653					3.508	3.981					0.1018	-1.1011
205	203	Adaptor/scaffold	AKAP13; AKAP13; AKAP13	AKAP13; AKAP13 iso2; AKAP13 iso4	§395; §395; §395	A-kinase anchor protein 13 isoform 1	Q12802; Q12802-2; Q12802-4	http://www.phosphosite.org/proteinAction.do?id=5723&showAllSites=true	308; 308; 305	IVDSGTVS*DQDSCLQ; IVDSGTVS*DQDSCLQ; IVDSGTVS*DQDSCLQ			KGEEVEPAPIVDSGTVS*DQDSCLQSLPDCGVK	3	1166.19	19860	22112	20001				19860	22116	20012	21378	20664	21577	59.146	59.5847	59.2243	59.7503	59.4793	59.6937	3.73	4.509	4.153				-2.2361	-0.1892	2.477				0.0493	0.1675	0.1375
206	204	Adaptor/scaffold	AKAP13; AKAP13; AKAP13	AKAP13; AKAP13 iso2; AKAP13 iso4	§395; §395; §395	A-kinase anchor protein 13 isoform 1	Q12802; Q12802-2; Q12802-4	http://www.phosphosite.org/proteinAction.do?id=5723&showAllSites=true	308; 308; 305	IVDSGTVS*DQDSCLQ; IVDSGTVS*DQDSCLQ; IVDSGTVS*DQDSCLQ			KGEEVEPAPIVDSGTVS*DQDSCLQSLPDCGVK	3	1166.19		22088	19988				19860	22116	20012	21378	20664	21577	59.146	59.5847	59.2243	59.7503	59.4793	59.6937		4.273	4.479					1.3249	-0.3524					0.1619	0.1262
207	205	Adaptor/scaffold	AKAP13; AKAP13; AKAP13	AKAP13; AKAP13 iso2; AKAP13 iso4	654; 654; 654	A-kinase anchor protein 13 isoform 1	Q12802; Q12802-2; Q12802-4	http://www.phosphosite.org/proteinAction.do?id=5723&showAllSites=true	308; 308; 305	GKSSPICS*TTGDDKL; GKSSPICS*TTGDDKL; GKSSPICS*TTGDDKL			GKSSPICS*TTGDDKLCADSACQQNTVTSSGDLVAK	4	935.413		15054																		4.264						1.6349						0.0384
208	206	Adaptor/scaffold	AKAP13; AKAP13; AKAP13	AKAP13; AKAP13 iso2; AKAP13 iso4	§790; §790; §790	A-kinase anchor protein 13 isoform 1	Q12802; Q12802-2; Q12802-4	http://www.phosphosite.org/proteinAction.do?id=5723&showAllSites=true	308; 308; 305	STFSLANS*PGSESVT; STFSLANS*PGSESVT; STFSLANS*PGSESVT			ELVPDQAVISDSTFSLANS*PGSESVTK	3	953.45	25949	28402			26657	27800	25936	28353	26165	27489	26657	27835	73.6173	73.6432	73.8563	73.5562	73.8047	73.802	3.244	3.425			3.481	4.749	-1.5112	-1.8315			0.7414	0.5763	0.1632	0.0416
209	207	Adaptor/scaffold	AKAP13; AKAP13; AKAP13	AKAP13; AKAP13 iso2; AKAP13 iso4	§983; §983; §983	A-kinase anchor protein 13 isoform 1	Q12802; Q12802-2; Q12802-4	http://www.phosphosite.org/proteinAction.do?id=5723&showAllSites=true	308; 308; 305	KALQLSNS*PGASSAF; KALQLSNS*PGASSAF; KALQLSNS*PGASSAF			ALQLSNS*PGASSAFLK	2	835.911	20336	22624	20535	21884	21156	22114	20336	22662	20600	21924	21189	22186	60.3827	60.814	60.6103	60.977	60.7157	61.0617	4.171	4.032	4.464	4.274	4.45	4.239	0.9041	0.7294	1.7895	0.6626	0.902	1.0227	0.1718	0.1936	0.1523	0.1912
210	208	Adaptor/scaffold	AKAP13; AKAP13; AKAP13	AKAP13; AKAP13 iso2; AKAP13 iso4	§983; §983; §983	A-kinase anchor protein 13 isoform 1	Q12802; Q12802-2; Q12802-4	http://www.phosphosite.org/proteinAction.do?id=5723&showAllSites=true	308; 308; 305	KALQLSNS*PGASSAF; KALQLSNS*PGASSAF; KALQLSNS*PGASSAF			ALQLSNS*PGASSAFLK	2	835.911		22733					20336	22662	20600	21924	21189	22186	60.3827	60.814	60.6103	60.977	60.7157	61.0617		3.818						0.7579						0.168
211	209	Adaptor/scaffold	AKAP2; PALM2-AKAP2	AKAP2; PALM2-AKAP2	§383; §383	A-kinase anchor protein 2 isoform 1	Q9Y2D5-4; Q9Y2D5	http://www.phosphosite.org/proteinAction.do?id=4492&showAllSites=true	122; 122	DSLQVPVS*PSSTTSS; DSLQVPVS*PSSTTSS			DALGDSLQVPVS*PSSTTSSR	2	1042.48					18807		18040	20268			18732	19611	54.8602	55.4142			54.8953	55.3573					3.156						3.848
212	210	Adaptor/scaffold	AKAP2; PALM2-AKAP2	AKAP2; PALM2-AKAP2	§951; §951	A-kinase anchor protein 2 isoform 1	Q9Y2D5-4; Q9Y2D5	http://www.phosphosite.org/proteinAction.do?id=4492&showAllSites=true	122; 122	SRKQRTLS*MIEEEIR; SRKQRTLS*MIEEEIR			TLS*MIEEEIR	2	650.796		28141					25684	28141	25913	27363	26523	27667	73.0163	73.1162	73.2377	73.2592	73.3518	73.4207		2.497						0.3942						0.2093
213	211	Adaptor/scaffold	AKAP2; PALM2-AKAP2	AKAP2; PALM2-AKAP2	§979; §979	A-kinase anchor protein 2 isoform 1	Q9Y2D5-4; Q9Y2D5	http://www.phosphosite.org/proteinAction.do?id=4492&showAllSites=true	122; 122	QVLQSTQS*PRTKNAP; QVLQSTQS*PRTKNAP			QVLQSTQS*PR	2	612.293	5534	6905			6353	6278	5524	6912	5648	6447	6363	6278	26.1315	25.4957	25.8405	26.118	26.3545	25.2223	2.154	2.822			2.342	2.361	0.547	0.774			0.5801	0.3936	0.0231	0.0878
214	212	Adaptor/scaffold	AKAP8	AKAP8	§323	A-kinase anchor protein 8	O43823	http://www.phosphosite.org/proteinAction.do?id=5758&showAllSites=true	76	TKLARVDS*EGDFSEN			VDS*EGDFSENDDAAGDFR	2	1013.37	15323	17231	15618	16493	16014	16846													4.813	4.906	4.666	4.847	4.797	4.461	0.1033	0.1023	0.0114	0.3905	0.306	0.9683	0.3171	0.2511	0.1736	0.1637
215	213	Adaptor/scaffold	AKAP8	AKAP8	§323, §328	A-kinase anchor protein 8	O43823	http://www.phosphosite.org/proteinAction.do?id=5758&showAllSites=true	76	TKLARVDS*EGDFSEN, VDSEGDFS*ENDDAAG			VDS*EGDFS*ENDDAAGDFR	2	1053.35	16387	18286	16556	17520	17035	17889	16465	18336	16631	17577	17073	17889	51.1353	51.0462	51.1922	51.1233	50.9688	51.5167	4.412	4.041	3.874	4.05	4.41	4.003	-0.0155	0.3624	0.1949	0.1033	0.3569	0.5858	0.5208	0.5079	0.5346	0.5154
216	214	Adaptor/scaffold	AKAP8	AKAP8	§323, §328	A-kinase anchor protein 8	O43823	http://www.phosphosite.org/proteinAction.do?id=5758&showAllSites=true	76	TKLARVDS*EGDFSEN, VDSEGDFS*ENDDAAG			VDS*EGDFS*ENDDAAGDFR	3	702.572				17554	17030		16444	18324	16652	17640	17094	17944	51.0853	51.0942	51.2418	51.2642	51.0175	51.469				2.688	2.28					0.3264	0.6071					0.1227
217	215	Adaptor/scaffold	AKAP8	AKAP8	§323, §328, §339	A-kinase anchor protein 8	O43823	http://www.phosphosite.org/proteinAction.do?id=5758&showAllSites=true	76	TKLARVDS*EGDFSEN, VDSEGDFS*ENDDAAG, DAAGDFRS*GDEEFKG			VDS*EGDFS*ENDDAAGDFRS*GDEEFKGEDELCDSGR	3	1366.15				21627	21035			22368	20453	21672	21035	22060		60.1507	60.2768	60.4068	60.3258	60.7758				3.843	3.841					3.7285	-1.4712					0.4696
218	216	Adaptor/scaffold	AKAP8	AKAP8	§328	A-kinase anchor protein 8	O43823	http://www.phosphosite.org/proteinAction.do?id=5758&showAllSites=true	76	VDSEGDFS*ENDDAAG			VDSEGDFS*ENDDAAGDFR	2	1013.37	14809	16688	15086	15946	15486	16277	14809	16740	15140	16002	15540	16348	47.33	47.4167	47.6582	47.549	47.3612	47.8487	5.373	5.361	4.939	5.046	5.336	5.037	0.5135	0.1949	0.3093	0.1042	0.4715	0.4753	0.2582	0.2858	0.2888	0.3006
219	217	Adaptor/scaffold	AKAP8	AKAP8	§339	A-kinase anchor protein 8	O43823	http://www.phosphosite.org/proteinAction.do?id=5758&showAllSites=true	76	DAAGDFRS*GDEEFKG			S*GDEEFKGEDELCDSGR	2	1005.38	11925	13750	12252	13112	12752	13308	11971	13800	12284	13146	12752	13345	40.7247	40.7817	41.0397	41.0588	41.0635	41.0153	2.628	2.667	2.822	2.248	2.366	3.175	0.139	0.218	0.1079	0.1614	0.6552	0.1867	0.3854	0.402	0.418	0.2823
220	218	Adaptor/scaffold	AKAP8	AKAP8	§339	A-kinase anchor protein 8	O43823	http://www.phosphosite.org/proteinAction.do?id=5758&showAllSites=true	76	DAAGDFRS*GDEEFKG			S*GDEEFKGEDELCDSGR	3	670.586	11916	13742	12247	13092	12749	13288	11971	13800	12247	13146	12789	13345	40.7247	40.7817	41.0397	41.0588	41.0173	41.0153	3.988	4.186	5.267	3.873	4.089	4.533	1.1055	0.9067	0.9434	1.0421	1.3108	0.9109	0.3848	0.3243	0.44	0.3733
221	219	Adaptor/scaffold	AKAP8	AKAP8	599	A-kinase anchor protein 8	O43823	http://www.phosphosite.org/proteinAction.do?id=5758&showAllSites=true	76	EGAPAPES*SGEPAED			AVDGEGAPAPES*SGEPAEDEGPTDTAEAGSDPQAEQLLEEQVPCGTAHEK	4	1285.8			20995	22311																	4.533	4.724					3.4614	-1.0983					0.0471	0.0093
222	220	Adaptor/scaffold	AKAP8	AKAP8	600	A-kinase anchor protein 8	O43823	http://www.phosphosite.org/proteinAction.do?id=5758&showAllSites=true	76	GAPAPESS*GEPAEDE			AVDGEGAPAPESS*GEPAEDEGPTDTAEAGSDPQAEQLLEEQVPCGTAHEK	4	1285.8						22665																		4.334						-2.2382
223	221	Adaptor/scaffold	AKAP8L	HAP95	§283	A-kinase anchor protein 8-like	Q9ULX6	http://www.phosphosite.org/proteinAction.do?id=6010&showAllSites=true	72	KKRKQGGS*PDEPDSK			KQGGS*PDEPDSK	2	662.774			3167	3501				4485	3159	3460	4091	4117		20.1732	20.1702	18.8965	21.128	20.4407			2.229	2.568					-0.326	0.0079					0.2015	0.1727
224	222	Adaptor/scaffold	AKAP8L	HAP95	§283	A-kinase anchor protein 8-like	Q9ULX6	http://www.phosphosite.org/proteinAction.do?id=6010&showAllSites=true	72	KKRKQGGS*PDEPDSK			KQGGS*PDEPDSK	2	662.774			2923					4485	3159	3460	4091	4117		20.1732	20.1702	18.8965	21.128	20.4407			2.566						-0.0104						0.1816
225	223	Adaptor/scaffold	AKAP8L	HAP95	§283	A-kinase anchor protein 8-like	Q9ULX6	http://www.phosphosite.org/proteinAction.do?id=6010&showAllSites=true	72	KKRKQGGS*PDEPDSK			KQGGS*PDEPDSK	2	662.774			2528					4485	3159	3460	4091	4117		20.1732	20.1702	18.8965	21.128	20.4407			2.4						-0.4008						0.2087
226	224	Adaptor/scaffold	AKAP9; AKAP9	AKAP9; AKAP9 iso2	§165; §153	A-kinase anchor protein 9 isoform 2	Q99996; Q99996-2	http://www.phosphosite.org/proteinAction.do?id=7818&showAllSites=true	454; 453	SEQGAQDS*PTHLEMM; SEQGAQDS*PTHLEMM			EEEFGVDDSYSEQGAQDS*PTHLEMMESELAGK	3	1209.16					26471	27590																	4.488	4.498					-1.602	-2.1793
227	225	Adaptor/scaffold	AKAP9; AKAP9	AKAP9; AKAP9 iso2	167; 155	A-kinase anchor protein 9 isoform 2	Q99996; Q99996-2	http://www.phosphosite.org/proteinAction.do?id=7818&showAllSites=true	454; 453	QGAQDSPT*HLEMMES; QGAQDSPT*HLEMMES			EEEFGVDDSYSEQGAQDSPT*HLEMMESELAGK	3	1209.16			25922				25755	28164	25913	27279	26481	27625	73.0653	73.2133	73.2377	73.0687	73.2482	73.3265			3.857						-0.6433						0.0335
228	226	Adaptor/scaffold	AKAP9; AKAP9	AKAP9; AKAP9 iso2	167; 155	A-kinase anchor protein 9 isoform 2	Q99996; Q99996-2	http://www.phosphosite.org/proteinAction.do?id=7818&showAllSites=true	454; 453	QGAQDSPT*HLEMMES; QGAQDSPT*HLEMMES			EEEFGVDDSYSEQGAQDSPT*HLEMMESELAGK	3	1209.16			25912				25755	28164	25913	27279	26481	27625	73.0653	73.2133	73.2377	73.0687	73.2482	73.3265			3.556						-0.6433						0.0177
229	227	Adaptor/scaffold	AKAP9; AKAP9	AKAP9; AKAP9 iso2	3580; 3576	A-kinase anchor protein 9 isoform 2	Q99996; Q99996-2	http://www.phosphosite.org/proteinAction.do?id=7818&showAllSites=true	454; 453	GEEPSLVS*PSTSCGS; GEEPSLVS*PSTSCGS			LTGQQGEEPSLVS*PSTSCGSLTER	3	867.39					16538	17348	15814	17790		17094	16527	17368	49.5853	49.8002		50.0247	49.6657	50.1848					3.346	3.569					-2.4886	1.7422
230	228	Adaptor/scaffold	AKAP9; AKAP9	AKAP9; AKAP9 iso2	3843; 3839	A-kinase anchor protein 9 isoform 2	Q99996; Q99996-2	http://www.phosphosite.org/proteinAction.do?id=7818&showAllSites=true	454; 453	RSRSDLDY*IRSPLPF; RSRSDLDY*IRSPLPF			SDLDY*IRSPLPFQNR	3	634.303						23312	21484	23733	21692	22995	22260	23312	63.0273	63.227	63.1848	63.4022	63.2665	63.5757						3.466						0.8695
231	229	Adaptor/scaffold	AKAP9; AKAP9	AKAP9; AKAP9 iso2	§3846; §3842	A-kinase anchor protein 9 isoform 2	Q99996; Q99996-2	http://www.phosphosite.org/proteinAction.do?id=7818&showAllSites=true	454; 453	SDLDYIRS*PLPFQNR; SDLDYIRS*PLPFQNR			SDLDYIRS*PLPFQNR	3	634.303					22274																		3.024						0.6291
232	230	Adaptor/scaffold	ANK1; ANK1	ANK1; ANK1 iso21	1628; 1669	ankyrin-1 isoform 3	P16157; P16157-21	http://www.phosphosite.org/proteinAction.do?id=6530&showAllSites=true	206; 208	VEDDTVDS*DATNGLI; VEDDTVDS*DATNGLI			GPELGSLELVEDDTVDS*DATNGLIDLLEQEEGQR	3	1246.24				41110																		4.687						3.2232						0.0382
233	231	Adaptor/scaffold	ANK1; ANK1	ANK1; ANK1 iso21	1631; 1672	ankyrin-1 isoform 3	P16157; P16157-21	http://www.phosphosite.org/proteinAction.do?id=6530&showAllSites=true	206; 208	DTVDSDAT*NGLIDLL; DTVDSDAT*NGLIDLL			GPELGSLELVEDDTVDSDAT*NGLIDLLEQEEGQR	3	1246.24		42074			40180		39290	42074			40186	41501	106.717	106.689			106.677	106.793		3.24			4.289			0.5442			1.3387			0.1455
234	232	Adaptor/scaffold	ANK1; ANK1	ANK1; ANK1 iso21	1666; 1707	ankyrin-1 isoform 3	P16157; P16157-21	http://www.phosphosite.org/proteinAction.do?id=6530&showAllSites=true	206; 208	ATGAGQDS*ENEVSLV; ATGAGQDS*ENEVSLV			QDDATGAGQDS*ENEVSLVSGHQR	3	827.349				12214			11047	12876	11273	12201	11823	12337	38.5925	38.7117	38.6695	38.9307	38.8085	38.7342				3.03						-1.1744						0.0731
235	233	Adaptor/scaffold	ANK1; ANK1	ANK1; ANK1 iso21	1666; 1707	ankyrin-1 isoform 3	P16157; P16157-21	http://www.phosphosite.org/proteinAction.do?id=6530&showAllSites=true	206; 208	ATGAGQDS*ENEVSLV; ATGAGQDS*ENEVSLV			RQDDATGAGQDS*ENEVSLVSGHQR	3	879.383	9444		9603	10593			9444	11112	9596	10584	10227	10678	35.0298	34.741	34.8667	35.2778	35.1248	34.9757	5.311		5.074	5.223			0.6248		-0.3191	0.6928			0.2524		0.1722	0.1332
236	234	Adaptor/scaffold	ANK1; ANK1; ANK1	ANK1; ANK1 iso11; ANK1 iso21	§1684; §1522; §1725	ankyrin-1 isoform 3	P16157; P16157-11; P16157-21	http://www.phosphosite.org/proteinAction.do?id=6530&showAllSites=true	206; 180; 208	QRGQARIT*HSPTVSQ; QRGQARIT*HSPTVSQ; QRGQARIT*HSPTVSQ			IT*HSPTVSQVTER	3	512.247	7124				7882	8123	7141	8697	7412	8085	7917	8123	29.7257	29.391	29.8378	29.6857	29.8342	29.3923	4.08				3.614	3.384	-0.8937				-0.1805	-0.0864	0.0013
237	235	Adaptor/scaffold	ANK1; ANK1; ANK1	ANK1; ANK1 iso11; ANK1 iso21	§1686; §1524; §1727	ankyrin-1 isoform 3	P16157; P16157-11; P16157-21	http://www.phosphosite.org/proteinAction.do?id=6530&showAllSites=true	206; 180; 208	GQARITHS*PTVSQVT; GQARITHS*PTVSQVT; GQARITHS*PTVSQVT			ITHS*PTVSQVTER	2	767.867	7128	8682	7416	8070	7906	8160	7128	8697	7412	8085	7917	8179	29.7257	29.391	29.8378	29.6857	29.8342	29.3923	3.271	2.913	2.725	2.656	2.906	2.636	-0.3855	0.1274	0.0757	0.1062	0.2869	-0.1275	0.097	0.0973	0.0837	0.0724
238	236	Adaptor/scaffold	ANK1; ANK1; ANK1	ANK1; ANK1 iso11; ANK1 iso21	§1686; §1524; §1727	ankyrin-1 isoform 3	P16157; P16157-11; P16157-21	http://www.phosphosite.org/proteinAction.do?id=6530&showAllSites=true	206; 180; 208	GQARITHS*PTVSQVT; GQARITHS*PTVSQVT; GQARITHS*PTVSQVT			ITHS*PTVSQVTER	3	512.247		8664	7390	8057																3.734	3.632	3.404				-0.5375	-4.1766	-0.4194				0.0205	0.0305	0.0015
239	237	Adaptor/scaffold	ANK1; ANK1	ANK1; ANK1 iso11	§817; §817	ankyrin-1 isoform 3	P16157; P16157-11	http://www.phosphosite.org/proteinAction.do?id=6530&showAllSites=true	206; 180	VDEILDVS*EDEGEEL; VDEILDVS*EDEGEEL			MSFPETVDEILDVS*EDEGEELISFK	3	980.1	38956	41776		40792	39859	41190	38956	41787	39119	40846	39913	41186	105.894	105.942	105.965	106.027	105.925	105.93	3.488	4.074		3.92	4.443	4.412	0.5079	0.417		0.632	-0.036	0.017	0.2354	0.2873		0.354
240	238	Adaptor/scaffold	ANK1; ANK1	ANK1; ANK1 iso11	§817; §817	ankyrin-1 isoform 3	P16157; P16157-11	http://www.phosphosite.org/proteinAction.do?id=6530&showAllSites=true	206; 180	VDEILDVS*EDEGEEL; VDEILDVS*EDEGEEL			MSFPETVDEILDVS*EDEGEELISFK	3	980.1		41702		40856		41158	38956	41787	39119	40846	39913	41186	105.894	105.942	105.965	106.027	105.925	105.93		3.308		3.122		4.639		0.6429		0.6329		0.3857		0.1191		0.0855
241	239	Adaptor/scaffold	ANK1; ANK1	ANK1; ANK1 iso11	§817; §817	ankyrin-1 isoform 3	P16157; P16157-11	http://www.phosphosite.org/proteinAction.do?id=6530&showAllSites=true	206; 180	VDEILDVS*EDEGEEL; VDEILDVS*EDEGEEL			M#SFPETVDEILDVS*EDEGEELISFK	3	985.431	37167	40014		39021		39460	37190		37358	38964			100.756		101.134	100.913			4.661	3.881		3.972		3.393	3.2949	2.2193		1.9458		3.1143	0.2967	0.2515		0.1559
242	240	Adaptor/scaffold	ANK1; ANK1	ANK1; ANK1 iso11	§817; §817	ankyrin-1 isoform 3	P16157; P16157-11	http://www.phosphosite.org/proteinAction.do?id=6530&showAllSites=true	206; 180	VDEILDVS*EDEGEEL; VDEILDVS*EDEGEEL			M#SFPETVDEILDVS*EDEGEELISFK	3	985.431	36910	40041					37190		37358	38964			100.756		101.134	100.913			4.278	3.552					4.2522	3.1527					0.1167	0.1009
243	241	Adaptor/scaffold	ANK1; ANK1	ANK1; ANK1 iso11	§817; §817	ankyrin-1 isoform 3	P16157; P16157-11	http://www.phosphosite.org/proteinAction.do?id=6530&showAllSites=true	206; 180	VDEILDVS*EDEGEEL; VDEILDVS*EDEGEEL			M#SFPETVDEILDVS*EDEGEELISFK	3	985.431	37101						37190		37358	38964			100.756		101.134	100.913			4.317						3.1437						0.2571
244	242	Adaptor/scaffold	ANK1; ANK1	ANK1; ANK1 iso11	§817; §817	ankyrin-1 isoform 3	P16157; P16157-11	http://www.phosphosite.org/proteinAction.do?id=6530&showAllSites=true	206; 180	VDEILDVS*EDEGEEL; VDEILDVS*EDEGEEL			M#SFPETVDEILDVS*EDEGEELISFK	3	985.431	37190						37190		37358	38964			100.756		101.134	100.913			4.068						3.0494						0.2561
245	243	Adaptor/scaffold	ANK1; ANK1; ANK1	ANK1; ANK1 iso11; ANK1 iso21	§834; §834; §875	ankyrin-1 isoform 3	P16157; P16157-11; P16157-21	http://www.phosphosite.org/proteinAction.do?id=6530&showAllSites=true	206; 180; 208	FKAERRDS*RDVDEEK; FKAERRDS*RDVDEEK; FKAERRDS*RDVDEEK			RDS*RDVDEEKELLDFVPK	4	568.273	22935	25045	23252	24512	23795	24898	22935	25182	23183	24444	23751	24832	66.3242	66.4847	66.7417	66.6587	66.7658	67.0232	4.065	3.445	3.046	3.7	3.417	3.686	0.3755	0.4884	0.2978	0.2892	0.6551	0.5487	0.27	0.1547	0.1972	0.3489
246	244	Adaptor/scaffold	ANK1; ANK1; ANK1	ANK1; ANK1 iso11; ANK1 iso21	§834; §834; §875	ankyrin-1 isoform 3	P16157; P16157-11; P16157-21	http://www.phosphosite.org/proteinAction.do?id=6530&showAllSites=true	206; 180; 208	FKAERRDS*RDVDEEK; FKAERRDS*RDVDEEK; FKAERRDS*RDVDEEK			RDS*RDVDEEKELLDFVPK	4	568.273			23027	24289	23575		22935	25182	23183	24444	23751	24832	66.3242	66.4847	66.7417	66.6587	66.7658	67.0232			4.099	3.622	3.148				0.463	0.3203	0.4133				0.2644	0.3481
247	245	Adaptor/scaffold	ANK1; ANK1; ANK1	ANK1; ANK1 iso11; ANK1 iso21	§856; §856; §897	ankyrin-1 isoform 3	P16157; P16157-11; P16157-21	http://www.phosphosite.org/proteinAction.do?id=6530&showAllSites=true	206; 180; 208	KLDQVVES*PAIPRIP; KLDQVVES*PAIPRIP; KLDQVVES*PAIPRIP			LDQVVES*PAIPR	2	702.35			14545	15379			14218	16131	14489	15379	14868	15550	45.8625	46.042	46.1728	46.0635	45.8137	46.0285			2.375	2.626					1.9489	1.7601					0.1375	0.1841
248	246	Adaptor/scaffold	ANK3; ANK3; ANK3	ANK3; ANK3 iso4; ANK3 iso5	§1405; §1406; §1399	ankyrin-3 isoform 2	Q12955; Q12955-4; Q12955-5	http://www.phosphosite.org/proteinAction.do?id=5207&showAllSites=true	480; 204; 203	SIKIRDTS*QEPCGRL; SIKIRDTS*QEPCGRL; SIKIRDTS*QEPCGRL			IRDTS*QEPCGR	2	699.795	4256	5659	4375	5233	5153	5077	4256	5694	4409	5250	5166	5092	23.3492	22.9167	23.0987	23.5792	23.7067	22.6827	1.941	1.868	2.184	2.056	1.824	2.002	-0.1235	0.2641	-0.0268	0.3478	-0.009	0.4786	0.0522	0.0562	0.0208	0
249	247	Adaptor/scaffold	ANK3; ANK3; ANK3	ANK3; ANK3 iso4; ANK3 iso5	§1459; §1451; §1444	ankyrin-3 isoform 2	Q12955; Q12955-4; Q12955-5	http://www.phosphosite.org/proteinAction.do?id=5207&showAllSites=true	480; 204; 203	EKTDRRQS*FASLALR; EKTDRRQS*FASLALR; EKTDRRQS*FASLALR			QS*FASLALR	2	536.763	18970	21207	19185	20512	19812	20672	19006	21234	19193	20517	19845	20672	57.16	57.601	57.2637	57.8038	57.5295	57.737	2.026	2.286	1.972	1.785	1.911	1.891	0.3689	0.1314	0.2957	0.5367	0.5151	0.2758	0.1187	0.1793	0.1286	0.1615
250	248	Adaptor/scaffold	ANK3; ANK3; ANK3	ANK3; ANK3 iso4; ANK3 iso5	§1459; §1451; §1444	ankyrin-3 isoform 2	Q12955; Q12955-4; Q12955-5	http://www.phosphosite.org/proteinAction.do?id=5207&showAllSites=true	480; 204; 203	EKTDRRQS*FASLALR; EKTDRRQS*FASLALR; EKTDRRQS*FASLALR			RQS*FASLALR	2	614.813		17203	15582	16465	15985	16751	15248	17223	15581	16485	16023	16789	48.298	48.51	48.6823	48.6425	48.479	48.8513		2.232	2.369	2.294	1.992	2.319		0.3705	-0.3611	-0.1592	0.4308	0.5127		0.2324	0.2901	0.2838
251	249	Adaptor/scaffold	ANK3; ANK3	ANK3 iso4; ANK3 iso5	§1462; §1455	ankyrin-3 isoform 2	Q12955-4; Q12955-5	http://www.phosphosite.org/proteinAction.do?id=22778905&showAllSites=true	204; 203	LALRKRYS*YLTEPGM; LALRKRYS*YLTEPGM			RYS*YLTEPGMSPQSPCER	3	746.65				16450			15247	17244	15623	16450	15981	16852	48.2483	48.5587	48.7818	48.5955	48.3783	48.9945				4.314						0.9338						0.0365
252	250	Adaptor/scaffold	ANK3; ANK3	ANK3 iso4; ANK3 iso5	§1470, §1473; §1463, §1466	ankyrin-3 isoform 2	Q12955-4; Q12955-5	http://www.phosphosite.org/proteinAction.do?id=22778905&showAllSites=true	204; 203	YLTEPGMS*PQSPCER, EPGMSPQS*PCERTDI; YLTEPGMS*PQSPCER, EPGMSPQS*PCERTDI			YSYLTEPGMS*PQS*PCER	2	1081.4	18337	20488			19029	19857	18376	20373	18542		19068	19857	55.6568	55.6513	55.7293		55.6617	55.8803	3.013	2.91			3.423	3.153	0.2879	0.1064			0.0626	0.2322	0.3228	0.3425
253	251	Adaptor/scaffold	ANK3; ANK3	ANK3 iso4; ANK3 iso5	§1470, §1473; §1463, §1466	ankyrin-3 isoform 2	Q12955-4; Q12955-5	http://www.phosphosite.org/proteinAction.do?id=22778905&showAllSites=true	204; 203	YLTEPGMS*PQSPCER, EPGMSPQS*PCERTDI; YLTEPGMS*PQSPCER, EPGMSPQS*PCERTDI			YSYLTEPGMS*PQS*PCER	2	1081.4					19264	20091	18376	20373	18542		19068	19857	55.6568	55.6513	55.7293		55.6617	55.8803					3.073	2.94					0.3952	0.5277
254	252	Adaptor/scaffold	ANK3; ANK3	ANK3 iso4; ANK3 iso5	§1470, §1473; §1463, §1466	ankyrin-3 isoform 2	Q12955-4; Q12955-5	http://www.phosphosite.org/proteinAction.do?id=22778905&showAllSites=true	204; 203	YLTEPGMS*PQSPCER, EPGMSPQS*PCERTDI; YLTEPGMS*PQSPCER, EPGMSPQS*PCERTDI			YSYLTEPGMS*PQS*PCER	3	721.272					19111	20004	18397	20415	18542	19614	19047	20004	55.707	55.7458	55.7293	55.7445	55.6142	55.8803					2.556	2.747					1.039	1.0424
255	253	Adaptor/scaffold	ANK3; ANK3	ANK3 iso4; ANK3 iso5	§1470, §1473; §1463, §1466	ankyrin-3 isoform 2	Q12955-4; Q12955-5	http://www.phosphosite.org/proteinAction.do?id=22778905&showAllSites=true	204; 203	YLTEPGMS*PQSPCER, EPGMSPQS*PCERTDI; YLTEPGMS*PQSPCER, EPGMSPQS*PCERTDI			YSYLTEPGM#S*PQS*PCER	2	1089.4						17227					16506	17227					49.6148	49.8998						2.692						1.7221
256	254	Adaptor/scaffold	ANK3; ANK3	ANK3 iso4; ANK3 iso5	§1473; §1466	ankyrin-3 isoform 2	Q12955-4; Q12955-5	http://www.phosphosite.org/proteinAction.do?id=22778905&showAllSites=true	204; 203	EPGMSPQS*PCERTDI; EPGMSPQS*PCERTDI			YSYLTEPGMSPQS*PCER	2	1041.42	16618	18677			17363	18244	16618	18777	17030	18018	17430	18322	51.7278	52.0468	52.147	52.12	51.8225	52.3223	3.215	3.069			2.697	2.565	0.2804	0.1848			0.3888	0.2547	0.2128	0.1545
257	255	Adaptor/scaffold	ANK3; ANK3	ANK3 iso4; ANK3 iso5	§1473; §1466	ankyrin-3 isoform 2	Q12955-4; Q12955-5	http://www.phosphosite.org/proteinAction.do?id=22778905&showAllSites=true	204; 203	EPGMSPQS*PCERTDI; EPGMSPQS*PCERTDI			YSYLTEPGMSPQS*PCER	2	1041.42	16608						16618	18777	17030	18018	17430	18322	51.7278	52.0468	52.147	52.12	51.8225	52.3223	2.606						0.4222						0.1703
258	256	Adaptor/scaffold	ANK3; ANK3	ANK3 iso4; ANK3 iso5	§1473; §1466	ankyrin-3 isoform 2	Q12955-4; Q12955-5	http://www.phosphosite.org/proteinAction.do?id=22778905&showAllSites=true	204; 203	EPGMSPQS*PCERTDI; EPGMSPQS*PCERTDI			YSYLTEPGMSPQS*PCER	3	694.616	16655	18738			17431	18344	16696	18738	17009	18081	17430	18322	51.6783	51.9978	52.0968	52.2597	51.8225	52.3223	3.452	3.691			3.035	2.758	0.8352	0.8133			0.7982	0.947	0.1382	0.2567
259	257	Adaptor/scaffold	ANK3; ANK3	ANK3 iso4; ANK3 iso5	§1473; §1466	ankyrin-3 isoform 2	Q12955-4; Q12955-5	http://www.phosphosite.org/proteinAction.do?id=22778905&showAllSites=true	204; 203	EPGMSPQS*PCERTDI; EPGMSPQS*PCERTDI			YSYLTEPGM#SPQS*PCER	3	699.948					14754	15432	14281	15942	14552	15414	14754	15424	46.0055	45.6127	46.3172	46.208	45.5107	45.7383					3.506	3.158					0.305	0.4173
260	258	Adaptor/scaffold	ANK3	ANK3	2621, 2629	ankyrin-3 isoform 2	Q12955	http://www.phosphosite.org/proteinAction.do?id=5207&showAllSites=true	480	RPKNGKEY*SSQSPTS, SSQSPTSS*SPEKVLL			EY*SSQSPTSS*SPEKVLLTELLASNDEWVK	3	1128.84		41885																		3.846						-0.2479						0.0148
261	259	Adaptor/scaffold	ANK3; ANK3; ANK3	ANK3; ANK3 iso4; ANK3 iso5	§4177; §1565; §1558	ankyrin-3 isoform 2	Q12955; Q12955-4; Q12955-5	http://www.phosphosite.org/proteinAction.do?id=5207&showAllSites=true	480; 204; 203	LEGPIFDY*GNISGTR; LEGPIFDY*GNISGTR; LEGPIFDY*GNISGTR			IDIVTLLEGPIFDY*GNISGTR	3	791.729	40185						40185	43047	40526	42274	41152	42656	109.862	109.443	109.876	109.943	109.385	109.934	3.974						0.7154						0.2155
262	260	Adaptor/scaffold	ANK3; ANK3; ANK3	ANK3; ANK3 iso4; ANK3 iso5	4181; 1569; 1562	ankyrin-3 isoform 2	Q12955; Q12955-4; Q12955-5	http://www.phosphosite.org/proteinAction.do?id=5207&showAllSites=true	480; 204; 203	IFDYGNIS*GTRSFAD; IFDYGNIS*GTRSFAD; IFDYGNIS*GTRSFAD			IDIVTLLEGPIFDYGNIS*GTR	3	791.729	40450																		4.381						-0.5525						0.077
263	261	Adaptor/scaffold	ANK3; ANK3; ANK3	ANK3; ANK3 iso4; ANK3 iso5	4181; 1569; 1562	ankyrin-3 isoform 2	Q12955; Q12955-4; Q12955-5	http://www.phosphosite.org/proteinAction.do?id=5207&showAllSites=true	480; 204; 203	IFDYGNIS*GTRSFAD; IFDYGNIS*GTRSFAD; IFDYGNIS*GTRSFAD			INRIDIVTLLEGPIFDYGNIS*GTR	3	919.472	38355						38355	41241		40195			104.177	104.445		104.238			4.345						0.5878						0.0448
264	262	Adaptor/scaffold	ANK3; ANK3; ANK3	ANK3; ANK3 iso4; ANK3 iso5	4181; 1569; 1562	ankyrin-3 isoform 2	Q12955; Q12955-4; Q12955-5	http://www.phosphosite.org/proteinAction.do?id=5207&showAllSites=true	480; 204; 203	IFDYGNIS*GTRSFAD; IFDYGNIS*GTRSFAD; IFDYGNIS*GTRSFAD			INRIDIVTLLEGPIFDYGNIS*GTR	3	919.472	38383						38355	41241		40195			104.177	104.445		104.238			3.944						0.5878						0.1081
265	263	Adaptor/scaffold	ANK3; ANK3; ANK3	ANK3; ANK3 iso4; ANK3 iso5	§4229; §1720; §1713	ankyrin-3 isoform 2	Q12955; Q12955-4; Q12955-5	http://www.phosphosite.org/proteinAction.do?id=5207&showAllSites=true	480; 204; 203	LLDRLDDS*PDQCRDS; LLDRLDDS*PDQCRDS; LLDRLDDS*PDQCRDS			VTGGLLDRLDDS*PDQCR	2	998.943	16766		17079	18078	17503	18400	16766	18882		18165	17535	18448	51.8772	52.2828		52.4473	52.076	52.6068	2.461		2.667	2.516	2.764	2.524	0.3791		1.7314	1.372	0.1136	0.8289	0.1989		0.1721	0.1852
266	264	Adaptor/scaffold	ANK3; ANK3; ANK3	ANK3; ANK3 iso4; ANK3 iso5	§4229; §1720; §1713	ankyrin-3 isoform 2	Q12955; Q12955-4; Q12955-5	http://www.phosphosite.org/proteinAction.do?id=5207&showAllSites=true	480; 204; 203	LLDRLDDS*PDQCRDS; LLDRLDDS*PDQCRDS; LLDRLDDS*PDQCRDS			VTGGLLDRLDDS*PDQCR	2	998.943			17108				16766	18882		18165	17535	18448	51.8772	52.2828		52.4473	52.076	52.6068			2.658						1.7314						0.1403
267	265	Adaptor/scaffold	ANK3; ANK3; ANK3	ANK3; ANK3 iso4; ANK3 iso5	§4229; §1720; §1713	ankyrin-3 isoform 2	Q12955; Q12955-4; Q12955-5	http://www.phosphosite.org/proteinAction.do?id=5207&showAllSites=true	480; 204; 203	LLDRLDDS*PDQCRDS; LLDRLDDS*PDQCRDS; LLDRLDDS*PDQCRDS			VTGGLLDRLDDS*PDQCR	3	666.298	16742	18824	17033	18063		18371	16759	18861	17072	18081	17535	18371	51.8278	52.2358	52.246	52.2597	52.076	52.6068	3.22	3.11	3.616	2.966		2.575	0.3632	0.5212	0.4643	0.1775		0.5672	0.3432	0.2632	0.2936	0.2387
268	266	Adaptor/scaffold	ANK3; ANK3; ANK3	ANK3; ANK3 iso4; ANK3 iso5	§4298; §1789; §1782	ankyrin-3 isoform 2	Q12955; Q12955-4; Q12955-5	http://www.phosphosite.org/proteinAction.do?id=5207&showAllSites=true	480; 204; 203	GHVEEPAS*PLAAYQK; GHVEEPAS*PLAAYQK; GHVEEPAS*PLAAYQK			IHGSGHVEEPAS*PLAAYQK	3	690.993					11049	11561	10270	12078	10478	11487	11049	11602	36.843	36.9185	36.8993	37.322	37.0718	37.0757					3.762	2.636					0.9624	0.659
269	267	Adaptor/scaffold	ANK3; ANK3; ANK3	ANK3; ANK3 iso4; ANK3 iso5	§4298; §1789; §1782	ankyrin-3 isoform 2	Q12955; Q12955-4; Q12955-5	http://www.phosphosite.org/proteinAction.do?id=5207&showAllSites=true	480; 204; 203	GHVEEPAS*PLAAYQK; GHVEEPAS*PLAAYQK; GHVEEPAS*PLAAYQK			IHGSGHVEEPAS*PLAAYQK	3	690.993					11069		10270	12078	10478	11487	11049	11602	36.843	36.9185	36.8993	37.322	37.0718	37.0757					3.27						0.9482
270	268	Adaptor/scaffold	ANK3; ANK3; ANK3	ANK3; ANK3 iso4; ANK3 iso5	§4349; §1840; §1833	ankyrin-3 isoform 2	Q12955; Q12955-4; Q12955-5	http://www.phosphosite.org/proteinAction.do?id=5207&showAllSites=true	480; 204; 203	SLHEEEGS*SGSEQKQ; SLHEEEGS*SGSEQKQ; SLHEEEGS*SGSEQKQ			LSLHEEEGS*SGSEQK	2	848.857			6780																		4.374						-1.7234						0.0091
271	269	Adaptor/scaffold	ANK3; ANK3; ANK3	ANK3; ANK3 iso4; ANK3 iso5	§4350; §1841; §1834	ankyrin-3 isoform 2	Q12955; Q12955-4; Q12955-5	http://www.phosphosite.org/proteinAction.do?id=5207&showAllSites=true	480; 204; 203	LHEEEGSS*GSEQKQG; LHEEEGSS*GSEQKQG; LHEEEGSS*GSEQKQG			LSLHEEEGSS*GSEQK	2	848.857	6550	8000		7528	7389	7430													3.776	3.917		4.164	3.789	3.07	-4.5636	-1.0548		-1.8434	-1.625	-1.1527	0.0547	0.0106		0.0182
272	270	Adaptor/scaffold	ANK3; ANK3; ANK3	ANK3; ANK3 iso4; ANK3 iso5	§4350; §1841; §1834	ankyrin-3 isoform 2	Q12955; Q12955-4; Q12955-5	http://www.phosphosite.org/proteinAction.do?id=5207&showAllSites=true	480; 204; 203	LHEEEGSS*GSEQKQG; LHEEEGSS*GSEQKQG; LHEEEGSS*GSEQKQG			LSLHEEEGSS*GSEQK	3	566.24			6768	7523		7427															2.523	3.12		2.96			-2.1106	-1.0828		-1.8856			0.0116	0.0183
273	271	Adaptor/scaffold	ANK3; ANK3; ANK3	ANK3; ANK3 iso4; ANK3 iso5	§4352; §1843; §1836	ankyrin-3 isoform 2	Q12955; Q12955-4; Q12955-5	http://www.phosphosite.org/proteinAction.do?id=5207&showAllSites=true	480; 204; 203	EEEGSSGS*EQKQGEG; EEEGSSGS*EQKQGEG; EEEGSSGS*EQKQGEG			LSLHEEEGSSGS*EQK	3	566.24		8008			7377															2.278			2.947			-1.6047			-2.5784			0.0383
274	272	Adaptor/scaffold	ANK3; ANK3; ANK3	ANK3; ANK3 iso4; ANK3 iso5	531; 514; 525	ankyrin-3 isoform 2	Q12955; Q12955-4; Q12955-5	http://www.phosphosite.org/proteinAction.do?id=5207&showAllSites=true	480; 204; 203	SPNAATTS*GYTPLHL; SPNAATTS*GYTPLHL; SPNAATTS*GYTPLHL			ADIVQQLLQQGASPNAATTS*GYTPLHLSAR	4	797.899			29591		30248	31319															4.699		3.474	4.435			0.7993		0.7237	1.1038			0.0159
275	273	Adaptor/scaffold	ANK3; ANK3; ANK3	ANK3; ANK3 iso4; ANK3 iso5	§533; §516; §527	ankyrin-3 isoform 2	Q12955; Q12955-4; Q12955-5	http://www.phosphosite.org/proteinAction.do?id=5207&showAllSites=true	480; 204; 203	NAATTSGY*TPLHLSA; NAATTSGY*TPLHLSA; NAATTSGY*TPLHLSA			ADIVQQLLQQGASPNAATTSGY*TPLHLSAR	4	797.899	29342	31925		31165			29342	31986	29630	31185	30303	31363	81.814	81.8825	81.9737	82.0488	82.1727	81.8308	3.717	4.752		5.052			0.6076	0.5875		0.7102			0.0043	0.0476		0.0371
276	274	Adaptor/scaffold	ANK3; ANK3; ANK3	ANK3; ANK3 iso4; ANK3 iso5	539; 522; 533	ankyrin-3 isoform 2	Q12955; Q12955-4; Q12955-5	http://www.phosphosite.org/proteinAction.do?id=5207&showAllSites=true	480; 204; 203	GYTPLHLS*AREGHED; GYTPLHLS*AREGHED; GYTPLHLS*AREGHED			ADIVQQLLQQGASPNAATTSGYTPLHLS*AR	4	797.899					30304	31328																	4.598	4.425					0.7237	1.5958
277	275	Adaptor/scaffold	ANK3	ANK3 iso4	§844	ankyrin-3 isoform 2	Q12955-4	http://www.phosphosite.org/proteinAction.do?id=22778905&showAllSites=true	204	ANAPEMLS*DGEYISD			KANAPEMLS*DGEYISDVEEGNR	3	835.36					20744	21736																	3.432	3.895					0.2129	1.1669
278	276	Adaptor/scaffold	ANK3; ANK3; ANK3	ANK3; ANK3 iso4; ANK3 iso5	§847; §830; §841	ankyrin-3 isoform 2	Q12955; Q12955-4; Q12955-5	http://www.phosphosite.org/proteinAction.do?id=5207&showAllSites=true	480; 204; 203	MNEVLDMS*DDEVRKA; MNEVLDMS*DDEVRKA; MNEVLDMS*DDEVRKA			MNVPETMNEVLDMS*DDEVR	2	1152.47	28143	30689	28354	29885			28143	30663	28391	29904	29043	30103	78.981	78.8632	79.0967	79.088	79.2363	78.9562	4.073	4.172	4.237	4.191			-0.4049	0.183	0.5794	-0.2836			0.4432	0.395	0.4607	0.438
279	277	Adaptor/scaffold	ANK3; ANK3; ANK3	ANK3; ANK3 iso4; ANK3 iso5	§847; §830; §841	ankyrin-3 isoform 2	Q12955; Q12955-4; Q12955-5	http://www.phosphosite.org/proteinAction.do?id=5207&showAllSites=true	480; 204; 203	MNEVLDMS*DDEVRKA; MNEVLDMS*DDEVRKA; MNEVLDMS*DDEVRKA			MNVPETMNEVLDMS*DDEVR	3	768.646	28089	30612	28314	29824	29015	30034	28141	30612	28370	29883	29043	30124	78.877	78.9577	79.0463	79.0368	79.2363	79.0028	5.011	5.022	4.451	4.626	5.234	4.776	0.5042	0.9467	0.9561	1.0501	1.1936	0.4608	0.2624	0.2881	0.2627	0.1974
280	278	Adaptor/scaffold	ANK3; ANK3; ANK3	ANK3; ANK3 iso4; ANK3 iso5	§847; §830; §841	ankyrin-3 isoform 2	Q12955; Q12955-4; Q12955-5	http://www.phosphosite.org/proteinAction.do?id=5207&showAllSites=true	480; 204; 203	MNEVLDMS*DDEVRKA; MNEVLDMS*DDEVRKA; MNEVLDMS*DDEVRKA			MNVPETMNEVLDM#S*DDEVR	3	773.977		27466	25028	26646			24802	27408	25010	26646	25557	26722	70.9102	71.5038	71.0825	70.9757	71.0628	71.2917		4.013	4.028	3.323				3.2488	0.2759	-0.357				0.2109	0.0728	0.1532
281	279	Adaptor/scaffold	ANK3	ANK3 iso4	§850	ankyrin-3 isoform 2	Q12955-4	http://www.phosphosite.org/proteinAction.do?id=22778905&showAllSites=true	204	LSDGEYIS*DVEEGNR			KANAPEMLSDGEYIS*DVEEGNR	3	835.36	18402	20640	18618	19940	19313	20139	18402	20667	18647	19971	19320	20149	55.807	56.3163	55.9795	56.556	56.2658	56.4457	3.743	3.963	4.816	3.943	4.145	3.451	1.622	1.4879	1.146	1.0302	1.2284	1.1588	0.2118	0.1721	0.1714	0.2061
282	280	Adaptor/scaffold	ANK3	ANK3 iso4	§850	ankyrin-3 isoform 2	Q12955-4	http://www.phosphosite.org/proteinAction.do?id=22778905&showAllSites=true	204	LSDGEYIS*DVEEGNR			KANAPEMLSDGEYIS*DVEEGNR	3	835.36					19293		18402	20667	18647	19971	19320	20149	55.807	56.3163	55.9795	56.556	56.2658	56.4457					4.16						0.7129
283	281	Adaptor/scaffold	ANK3; ANK3	ANK3; ANK3 iso5	§861, §867; §855, §861	ankyrin-3 isoform 2	Q12955; Q12955-5	http://www.phosphosite.org/proteinAction.do?id=5207&showAllSites=true	480; 203	ANAPEMLS*DGEYISD, LSDGEYIS*DVEEGED; ANAPEMLS*DGEYISD, LSDGEYIS*DVEEGED			KANAPEMLS*DGEYIS*DVEEGEDAMTGDTDKYLGPQDLK	4	1073.7					30226	31378	29380	31902	29588	31122		31378	81.814	81.6918	81.8767	81.9045		81.7818					4.14	4.54					-0.9815	-2.9662
284	282	Adaptor/scaffold	ANK3; ANK3; ANK3	ANK3; ANK3 iso4; ANK3 iso5	§957; §958; §951	ankyrin-3 isoform 2	Q12955; Q12955-4; Q12955-5	http://www.phosphosite.org/proteinAction.do?id=5207&showAllSites=true	480; 204; 203	TFTREFDS*DSLRHYS; TFTREFDS*DSLRHYS; TFTREFDS*DSLRHYS			EFDS*DSLR	2	524.703		10505																		1.614						0.2776						0.0093
285	283	Adaptor/scaffold	ANK3; ANK3; ANK3	ANK3; ANK3 iso4; ANK3 iso5	§959; §960; §953	ankyrin-3 isoform 2	Q12955; Q12955-4; Q12955-5	http://www.phosphosite.org/proteinAction.do?id=5207&showAllSites=true	480; 204; 203	TREFDSDS*LRHYSWA; TREFDSDS*LRHYSWA; TREFDSDS*LRHYSWA			EFDSDS*LR	2	524.703				9980	9704	9972	8947	10524	9071	9980	9744	10027	33.8598	33.4328	33.6437	34.0065	34.0008	33.5165				2.035	1.814	2.127				0.3762	0.4138	0.5267				0.1226
286	284	Adaptor/scaffold	AP1S1	AP1S1	§147	AP-1 complex subunit sigma-1A	P61966	http://www.phosphosite.org/proteinAction.do?id=22943&showAllSites=true	19	LLQEEDES*PRSVLEE			AIEQADLLQEEDES*PR	2	961.923	16212		16479	17418			16212	18189	16442	17409	16884	17734	50.489	50.7122	50.7408	50.7433	50.5143	50.9945	2.458		3.713	3.625			0.1684		2.3837	3.1902			0.0981		0.3666	0.3011
287	285	Adaptor/scaffold	AP2A1	AP2A1	§655	AP-2 complex subunit alpha-1 isoform 1	O95782	http://www.phosphosite.org/proteinAction.do?id=8310&showAllSites=true	108	PSTVSTPS*PSADLLG			RDPSSNDINGGMEPTPSTVSTPS*PSADLLGLR	3	1116.85	23511	25873	23821	25038	24345	25406	23542	25917	23771	25032	24339	25406	67.9155	68.1432	68.1297	67.987	68.1512	68.2982	5.795	6.044	5.713	5.984	4.89	5.938	-1.9825	-2.6362	1.1186	-0.9587	-0.2523	-0.5567	0.0605	0.0506	0.0696	0.0321
288	286	Adaptor/scaffold	AP3B1	AP3B1	§276	AP-3 complex subunit beta-1	O00203	http://www.phosphosite.org/proteinAction.do?id=16602&showAllSites=true	121	NGKNFYES*DDDQKEK			EGDELEDNGKNFYES*DDDQKEK	3	895.356	10208	11977	10354	11405	11047	11481	10228	12036	10394	11445	11025	11481	36.7483	36.8237	36.708	37.2257	36.9763	36.9345	4.111	3.722	4.534	4.2	3.927	4.596	0.416	0.7378	0.637	0.6068	0.6889	0.3233	0.1889	0.1903	0.152	0.1307
289	287	Adaptor/scaffold	AP3B1	AP3B1	§276	AP-3 complex subunit beta-1	O00203	http://www.phosphosite.org/proteinAction.do?id=16602&showAllSites=true	121	NGKNFYES*DDDQKEK			EGDELEDNGKNFYES*DDDQKEK	3	895.356					10985		10228	12036	10394	11445	11025	11481	36.7483	36.8237	36.708	37.2257	36.9763	36.9345					4.504						0.6889
290	288	Adaptor/scaffold	AP3B1	AP3B1	§276	AP-3 complex subunit beta-1	O00203	http://www.phosphosite.org/proteinAction.do?id=16602&showAllSites=true	121	NGKNFYES*DDDQKEK			NFYES*DDDQKEK	2	799.306	6494	7943	6681	7479	7331	7342	6494	7941	6698	7476	7329	7360	28.2603	27.7153	28.2198	28.3438	28.5063	27.561	3.405	3.198	3.2	3.26	3.625	3.123	-0.323	0.161	-0.3871	-0.1851	-0.0634	0.5606	0.301	0.1921	0.2421	0.2787
291	289	Adaptor/scaffold	AP3D1; AP3D1; AP3D1	AP3D1; AP3D1 iso2; AP3D1 iso5	§632, §634; §541, §543; §632, §634	AP-3 complex subunit delta-1 isoform 1	O14617; O14617-2; O14617-5	http://www.phosphosite.org/proteinAction.do?id=13148&showAllSites=true	130; 125; 137	AWINEPLS*DSESEDE, INEPLSDS*ESEDERP; AWINEPLS*DSESEDE, INEPLSDS*ESEDERP; AWINEPLS*DSESEDE, INEPLSDS*ESEDERP			KVPVPEGLDLDAWINEPLS*DS*ESEDERPR	3	1151.51		32841					30661	32983	30869	32130	31311		84.9088	84.1618	84.9297	84.2615	84.5157			4.192						-2.6821						0.0159
292	290	Adaptor/scaffold	AP3D1; AP3D1; AP3D1	AP3D1; AP3D1 iso2; AP3D1 iso5	§632, §634, §636; §541, §543, §545; §632, §634, §636	AP-3 complex subunit delta-1 isoform 1	O14617; O14617-2; O14617-5	http://www.phosphosite.org/proteinAction.do?id=13148&showAllSites=true	130; 125; 137	AWINEPLS*DSESEDE, INEPLSDS*ESEDERP, EPLSDSES*EDERPRA; AWINEPLS*DSESEDE, INEPLSDS*ESEDERP, EPLSDSES*EDERPRA; AWINEPLS*DSESEDE, INEPLSDS*ESEDERP, EPLSDSES*EDERPRA			KVPVPEGLDLDAWINEPLS*DS*ES*EDERPR	3	1178.17	36738	36252	36218	36102	34778	35761		35914	33452	35196	34355	35689		91.484	91.1405	91.5243	91.7407	91.9657	3.551	4.588	3.722	3.89	4.33	5.01	-0.1134	0.7895	4.1878	-2.5992	0.4905	1.691	0.2428	0.4083	0.2332	0.2486
293	291	Adaptor/scaffold	AP3D1; AP3D1; AP3D1	AP3D1; AP3D1 iso2; AP3D1 iso5	§632, §634, §636; §541, §543, §545; §632, §634, §636	AP-3 complex subunit delta-1 isoform 1	O14617; O14617-2; O14617-5	http://www.phosphosite.org/proteinAction.do?id=13148&showAllSites=true	130; 125; 137	AWINEPLS*DSESEDE, INEPLSDS*ESEDERP, EPLSDSES*EDERPRA; AWINEPLS*DSESEDE, INEPLSDS*ESEDERP, EPLSDSES*EDERPRA; AWINEPLS*DSESEDE, INEPLSDS*ESEDERP, EPLSDSES*EDERPRA			KVPVPEGLDLDAWINEPLS*DS*ES*EDERPR	3	1178.17	37018	35914	37225	37346	34472	36556		35914	33452	35196	34355	35689		91.484	91.1405	91.5243	91.7407	91.9657	4.234	5.217	3.412	3.629	3.699	4.522	0.9621	0.7877	0.1856	-4.2094	0.4399	0.3351	0.3763	0.4511	0.1513	0.1761
294	292	Adaptor/scaffold	AP3D1; AP3D1; AP3D1	AP3D1; AP3D1 iso2; AP3D1 iso5	§632, §634, §636; §541, §543, §545; §632, §634, §636	AP-3 complex subunit delta-1 isoform 1	O14617; O14617-2; O14617-5	http://www.phosphosite.org/proteinAction.do?id=13148&showAllSites=true	130; 125; 137	AWINEPLS*DSESEDE, INEPLSDS*ESEDERP, EPLSDSES*EDERPRA; AWINEPLS*DSESEDE, INEPLSDS*ESEDERP, EPLSDSES*EDERPRA; AWINEPLS*DSESEDE, INEPLSDS*ESEDERP, EPLSDSES*EDERPRA			KVPVPEGLDLDAWINEPLS*DS*ES*EDERPR	3	1178.17	36779	36628	36798	35139	34682	36261		35914	33452	35196	34355	35689		91.484	91.1405	91.5243	91.7407	91.9657	3.492	4.582	3.531	4.84	3.979	4.029	1.1514	1.0192	-0.0442	0.4496	-1.4765	-0.362	0.1092	0.3821	0.1738	0.4018
295	293	Adaptor/scaffold	AP3D1; AP3D1; AP3D1	AP3D1; AP3D1 iso2; AP3D1 iso5	§632, §634, §636; §541, §543, §545; §632, §634, §636	AP-3 complex subunit delta-1 isoform 1	O14617; O14617-2; O14617-5	http://www.phosphosite.org/proteinAction.do?id=13148&showAllSites=true	130; 125; 137	AWINEPLS*DSESEDE, INEPLSDS*ESEDERP, EPLSDSES*EDERPRA; AWINEPLS*DSESEDE, INEPLSDS*ESEDERP, EPLSDSES*EDERPRA; AWINEPLS*DSESEDE, INEPLSDS*ESEDERP, EPLSDSES*EDERPRA			KVPVPEGLDLDAWINEPLS*DS*ES*EDERPR	3	1178.17	35749	35998	37011	35661	34947	35965		35914	33452	35196	34355	35689		91.484	91.1405	91.5243	91.7407	91.9657	3.773	3.804	3.972	3.547	3.681	5.221	1.81	0.8701	-0.048	0.9092	-0.4531	-1.0756	0.2333	0.3245	0.2138	0.2587
296	294	Adaptor/scaffold	AP3D1; AP3D1; AP3D1	AP3D1; AP3D1 iso2; AP3D1 iso5	§632, §634, §636; §541, §543, §545; §632, §634, §636	AP-3 complex subunit delta-1 isoform 1	O14617; O14617-2; O14617-5	http://www.phosphosite.org/proteinAction.do?id=13148&showAllSites=true	130; 125; 137	AWINEPLS*DSESEDE, INEPLSDS*ESEDERP, EPLSDSES*EDERPRA; AWINEPLS*DSESEDE, INEPLSDS*ESEDERP, EPLSDSES*EDERPRA; AWINEPLS*DSESEDE, INEPLSDS*ESEDERP, EPLSDSES*EDERPRA			KVPVPEGLDLDAWINEPLS*DS*ES*EDERPR	3	1178.17	36023	36397	35891	35372	35094	36173		35914	33452	35196	34355	35689		91.484	91.1405	91.5243	91.7407	91.9657	3.939	3.552	3.28	4.286	3.981	4.473	0.8502	0.8177	1.9216	0.4539	0.9028	-0.5213	0.2877	0.3149	0.1635	0.295
297	295	Adaptor/scaffold	AP3D1; AP3D1; AP3D1	AP3D1; AP3D1 iso2; AP3D1 iso5	§632, §634, §636; §541, §543, §545; §632, §634, §636	AP-3 complex subunit delta-1 isoform 1	O14617; O14617-2; O14617-5	http://www.phosphosite.org/proteinAction.do?id=13148&showAllSites=true	130; 125; 137	AWINEPLS*DSESEDE, INEPLSDS*ESEDERP, EPLSDSES*EDERPRA; AWINEPLS*DSESEDE, INEPLSDS*ESEDERP, EPLSDSES*EDERPRA; AWINEPLS*DSESEDE, INEPLSDS*ESEDERP, EPLSDSES*EDERPRA			KVPVPEGLDLDAWINEPLS*DS*ES*EDERPR	3	1178.17	37029	36650	37263		34534	35511		35914	33452	35196	34355	35689		91.484	91.1405	91.5243	91.7407	91.9657	3.93	4.133	3.757		3.837	3.499	1.8147	0.8097	-0.9277		2.0225	0.918	0.2252	0.3457	0.2307
298	296	Adaptor/scaffold	AP3D1; AP3D1; AP3D1	AP3D1; AP3D1 iso2; AP3D1 iso5	§632, §634, §636; §541, §543, §545; §632, §634, §636	AP-3 complex subunit delta-1 isoform 1	O14617; O14617-2; O14617-5	http://www.phosphosite.org/proteinAction.do?id=13148&showAllSites=true	130; 125; 137	AWINEPLS*DSESEDE, INEPLSDS*ESEDERP, EPLSDSES*EDERPRA; AWINEPLS*DSESEDE, INEPLSDS*ESEDERP, EPLSDSES*EDERPRA; AWINEPLS*DSESEDE, INEPLSDS*ESEDERP, EPLSDSES*EDERPRA			KVPVPEGLDLDAWINEPLS*DS*ES*EDERPR	3	1178.17	39827	36880			36459	35531		35914	33452	35196	34355	35689		91.484	91.1405	91.5243	91.7407	91.9657	3.074	4.27			3.564	4.136	-0.3328	-0.457			-1.5621	0.3475	0.1522	0.386
299	297	Adaptor/scaffold	AP3D1; AP3D1; AP3D1	AP3D1; AP3D1 iso2; AP3D1 iso5	§632, §634, §636; §541, §543, §545; §632, §634, §636	AP-3 complex subunit delta-1 isoform 1	O14617; O14617-2; O14617-5	http://www.phosphosite.org/proteinAction.do?id=13148&showAllSites=true	130; 125; 137	AWINEPLS*DSESEDE, INEPLSDS*ESEDERP, EPLSDSES*EDERPRA; AWINEPLS*DSESEDE, INEPLSDS*ESEDERP, EPLSDSES*EDERPRA; AWINEPLS*DSESEDE, INEPLSDS*ESEDERP, EPLSDSES*EDERPRA			KVPVPEGLDLDAWINEPLS*DS*ES*EDERPR	3	1178.17		35749			37702	37777		35914	33452	35196	34355	35689		91.484	91.1405	91.5243	91.7407	91.9657		5.179			3.265	4.094		-0.4038			0.1207	-1.0263		0.4118
300	298	Adaptor/scaffold	AP3D1; AP3D1; AP3D1	AP3D1; AP3D1 iso2; AP3D1 iso5	§632, §634, §636; §541, §543, §545; §632, §634, §636	AP-3 complex subunit delta-1 isoform 1	O14617; O14617-2; O14617-5	http://www.phosphosite.org/proteinAction.do?id=13148&showAllSites=true	130; 125; 137	AWINEPLS*DSESEDE, INEPLSDS*ESEDERP, EPLSDSES*EDERPRA; AWINEPLS*DSESEDE, INEPLSDS*ESEDERP, EPLSDSES*EDERPRA; AWINEPLS*DSESEDE, INEPLSDS*ESEDERP, EPLSDSES*EDERPRA			KVPVPEGLDLDAWINEPLS*DS*ES*EDERPR	3	1178.17		38336						35914	33452	35196	34355	35689		91.484	91.1405	91.5243	91.7407	91.9657		4.258						0.6613						0.41
301	299	Adaptor/scaffold	AP3D1; AP3D1; AP3D1	AP3D1; AP3D1 iso2; AP3D1 iso5	§632, §634, §636; §541, §543, §545; §632, §634, §636	AP-3 complex subunit delta-1 isoform 1	O14617; O14617-2; O14617-5	http://www.phosphosite.org/proteinAction.do?id=13148&showAllSites=true	130; 125; 137	AWINEPLS*DSESEDE, INEPLSDS*ESEDERP, EPLSDSES*EDERPRA; AWINEPLS*DSESEDE, INEPLSDS*ESEDERP, EPLSDSES*EDERPRA; AWINEPLS*DSESEDE, INEPLSDS*ESEDERP, EPLSDSES*EDERPRA			KVPVPEGLDLDAWINEPLS*DS*ES*EDERPR	3	1178.17		38061						35914	33452	35196	34355	35689		91.484	91.1405	91.5243	91.7407	91.9657		4.027						0.3203						0.2825
302	300	Adaptor/scaffold	AP3D1; AP3D1; AP3D1	AP3D1; AP3D1 iso2; AP3D1 iso5	§632, §634, §636; §541, §543, §545; §632, §634, §636	AP-3 complex subunit delta-1 isoform 1	O14617; O14617-2; O14617-5	http://www.phosphosite.org/proteinAction.do?id=13148&showAllSites=true	130; 125; 137	AWINEPLS*DSESEDE, INEPLSDS*ESEDERP, EPLSDSES*EDERPRA; AWINEPLS*DSESEDE, INEPLSDS*ESEDERP, EPLSDSES*EDERPRA; AWINEPLS*DSESEDE, INEPLSDS*ESEDERP, EPLSDSES*EDERPRA			KVPVPEGLDLDAWINEPLS*DS*ES*EDERPR	3	1178.17		38438						35914	33452	35196	34355	35689		91.484	91.1405	91.5243	91.7407	91.9657		3.933						4.6848						0.2897
303	301	Adaptor/scaffold	AP3D1; AP3D1; AP3D1	AP3D1; AP3D1 iso2; AP3D1 iso5	§632, §634, §636; §541, §543, §545; §632, §634, §636	AP-3 complex subunit delta-1 isoform 1	O14617; O14617-2; O14617-5	http://www.phosphosite.org/proteinAction.do?id=13148&showAllSites=true	130; 125; 137	AWINEPLS*DSESEDE, INEPLSDS*ESEDERP, EPLSDSES*EDERPRA; AWINEPLS*DSESEDE, INEPLSDS*ESEDERP, EPLSDSES*EDERPRA; AWINEPLS*DSESEDE, INEPLSDS*ESEDERP, EPLSDSES*EDERPRA			KVPVPEGLDLDAWINEPLS*DS*ES*EDERPR	3	1178.17		38467						35914	33452	35196	34355	35689		91.484	91.1405	91.5243	91.7407	91.9657		3.769						-0.4008						0.2273
304	302	Adaptor/scaffold	AP3D1; AP3D1; AP3D1	AP3D1; AP3D1 iso2; AP3D1 iso5	§632, §634, §636; §541, §543, §545; §632, §634, §636	AP-3 complex subunit delta-1 isoform 1	O14617; O14617-2; O14617-5	http://www.phosphosite.org/proteinAction.do?id=13148&showAllSites=true	130; 125; 137	AWINEPLS*DSESEDE, INEPLSDS*ESEDERP, EPLSDSES*EDERPRA; AWINEPLS*DSESEDE, INEPLSDS*ESEDERP, EPLSDSES*EDERPRA; AWINEPLS*DSESEDE, INEPLSDS*ESEDERP, EPLSDSES*EDERPRA			KVPVPEGLDLDAWINEPLS*DS*ES*EDERPR	3	1178.17		38755						35914	33452	35196	34355	35689		91.484	91.1405	91.5243	91.7407	91.9657		3.187						2.9915						0.121
305	303	Adaptor/scaffold	AP3D1; AP3D1; AP3D1	AP3D1; AP3D1 iso2; AP3D1 iso5	§632, §634, §636; §541, §543, §545; §632, §634, §636	AP-3 complex subunit delta-1 isoform 1	O14617; O14617-2; O14617-5	http://www.phosphosite.org/proteinAction.do?id=13148&showAllSites=true	130; 125; 137	AWINEPLS*DSESEDE, INEPLSDS*ESEDERP, EPLSDSES*EDERPRA; AWINEPLS*DSESEDE, INEPLSDS*ESEDERP, EPLSDSES*EDERPRA; AWINEPLS*DSESEDE, INEPLSDS*ESEDERP, EPLSDSES*EDERPRA			KVPVPEGLDLDAWINEPLS*DS*ES*EDERPR	4	883.879	35673	37537	34572	36992	35616	35676	34231	36587	34145	35637	34712	36277	93.656	92.7802	92.8915	92.5777	92.5905	93.386	4.292	5.087	4.383	4.175	4.169	4.01	2.0704	-0.0291	-0.3364	-1.2388	0.2376	0.0839	0.2486	0.2626	0.2291	0.2228
306	304	Adaptor/scaffold	AP3D1; AP3D1; AP3D1	AP3D1; AP3D1 iso2; AP3D1 iso5	§632, §634, §636; §541, §543, §545; §632, §634, §636	AP-3 complex subunit delta-1 isoform 1	O14617; O14617-2; O14617-5	http://www.phosphosite.org/proteinAction.do?id=13148&showAllSites=true	130; 125; 137	AWINEPLS*DSESEDE, INEPLSDS*ESEDERP, EPLSDSES*EDERPRA; AWINEPLS*DSESEDE, INEPLSDS*ESEDERP, EPLSDSES*EDERPRA; AWINEPLS*DSESEDE, INEPLSDS*ESEDERP, EPLSDSES*EDERPRA			KVPVPEGLDLDAWINEPLS*DS*ES*EDERPR	4	883.879	35264	36315	35687	35622	35291	36598	34231	36587	34145	35637	34712	36277	93.656	92.7802	92.8915	92.5777	92.5905	93.386	3.241	4.24	4.638	3.553	4.884	4.133	-0.4023	0.9953	-0.0774	0.5106	-0.2838	-0.3428	0.1281	0.1676	0.1925	0.0787
307	305	Adaptor/scaffold	AP3D1; AP3D1; AP3D1	AP3D1; AP3D1 iso2; AP3D1 iso5	§632, §634, §636; §541, §543, §545; §632, §634, §636	AP-3 complex subunit delta-1 isoform 1	O14617; O14617-2; O14617-5	http://www.phosphosite.org/proteinAction.do?id=13148&showAllSites=true	130; 125; 137	AWINEPLS*DSESEDE, INEPLSDS*ESEDERP, EPLSDSES*EDERPRA; AWINEPLS*DSESEDE, INEPLSDS*ESEDERP, EPLSDSES*EDERPRA; AWINEPLS*DSESEDE, INEPLSDS*ESEDERP, EPLSDSES*EDERPRA			KVPVPEGLDLDAWINEPLS*DS*ES*EDERPR	4	883.879	35790	35815	34619	36518	35264	36952	34231	36587	34145	35637	34712	36277	93.656	92.7802	92.8915	92.5777	92.5905	93.386	4.349	3.924	3.687	4.431	4.167	3.887	0.4234	0.2918	0.0645	0.9705	0.942	-0.1407	0.2668	0.0261	0.0451	0.2657
308	306	Adaptor/scaffold	AP3D1; AP3D1; AP3D1	AP3D1; AP3D1 iso2; AP3D1 iso5	§632, §634, §636; §541, §543, §545; §632, §634, §636	AP-3 complex subunit delta-1 isoform 1	O14617; O14617-2; O14617-5	http://www.phosphosite.org/proteinAction.do?id=13148&showAllSites=true	130; 125; 137	AWINEPLS*DSESEDE, INEPLSDS*ESEDERP, EPLSDSES*EDERPRA; AWINEPLS*DSESEDE, INEPLSDS*ESEDERP, EPLSDSES*EDERPRA; AWINEPLS*DSESEDE, INEPLSDS*ESEDERP, EPLSDSES*EDERPRA			KVPVPEGLDLDAWINEPLS*DS*ES*EDERPR	4	883.879	34949	36651	34843	36267	34830	35639	34231	36587	34145	35637	34712	36277	93.656	92.7802	92.8915	92.5777	92.5905	93.386	3.17	4.317	4.819	4.122	3.881	3.736	0.7741	0.8262	-0.5047	-0.1113	2.4044	0.2988	0.154	0.2409	0.2025	0.1999
309	307	Adaptor/scaffold	AP3D1; AP3D1; AP3D1	AP3D1; AP3D1 iso2; AP3D1 iso5	§632, §634, §636; §541, §543, §545; §632, §634, §636	AP-3 complex subunit delta-1 isoform 1	O14617; O14617-2; O14617-5	http://www.phosphosite.org/proteinAction.do?id=13148&showAllSites=true	130; 125; 137	AWINEPLS*DSESEDE, INEPLSDS*ESEDERP, EPLSDSES*EDERPRA; AWINEPLS*DSESEDE, INEPLSDS*ESEDERP, EPLSDSES*EDERPRA; AWINEPLS*DSESEDE, INEPLSDS*ESEDERP, EPLSDSES*EDERPRA			KVPVPEGLDLDAWINEPLS*DS*ES*EDERPR	4	883.879	34329	37180	35943	37004	36079	36581	34231	36587	34145	35637	34712	36277	93.656	92.7802	92.8915	92.5777	92.5905	93.386	3.548	4.025	4.338	3.456	4.196	3.978	-1.7592	0.1341	1.4067	-1.05	-0.6318	1.3336	0.1579	0.2702	0.2836	0.1455
310	308	Adaptor/scaffold	AP3D1; AP3D1; AP3D1	AP3D1; AP3D1 iso2; AP3D1 iso5	§632, §634, §636; §541, §543, §545; §632, §634, §636	AP-3 complex subunit delta-1 isoform 1	O14617; O14617-2; O14617-5	http://www.phosphosite.org/proteinAction.do?id=13148&showAllSites=true	130; 125; 137	AWINEPLS*DSESEDE, INEPLSDS*ESEDERP, EPLSDSES*EDERPRA; AWINEPLS*DSESEDE, INEPLSDS*ESEDERP, EPLSDSES*EDERPRA; AWINEPLS*DSESEDE, INEPLSDS*ESEDERP, EPLSDSES*EDERPRA			KVPVPEGLDLDAWINEPLS*DS*ES*EDERPR	4	883.879	35372	36587	35074	35849	35825	36362	34231	36587	34145	35637	34712	36277	93.656	92.7802	92.8915	92.5777	92.5905	93.386	3.571	3.955	3.756	4.459	3.902	3.651	-1.8401	1.0779	0.0219	0.6825	0.6792	0.8407	0.1423	0.1202	0.0623	0.1121
311	309	Adaptor/scaffold	AP3D1; AP3D1; AP3D1	AP3D1; AP3D1 iso2; AP3D1 iso5	§632, §634, §636; §541, §543, §545; §632, §634, §636	AP-3 complex subunit delta-1 isoform 1	O14617; O14617-2; O14617-5	http://www.phosphosite.org/proteinAction.do?id=13148&showAllSites=true	130; 125; 137	AWINEPLS*DSESEDE, INEPLSDS*ESEDERP, EPLSDSES*EDERPRA; AWINEPLS*DSESEDE, INEPLSDS*ESEDERP, EPLSDSES*EDERPRA; AWINEPLS*DSESEDE, INEPLSDS*ESEDERP, EPLSDSES*EDERPRA			KVPVPEGLDLDAWINEPLS*DS*ES*EDERPR	4	883.879	35161	36042	35553	35371	35407	35924	34231	36587	34145	35637	34712	36277	93.656	92.7802	92.8915	92.5777	92.5905	93.386	3.526	3.925	4.257	3.808	3.45	3.628	-0.3817	1.3955	-1.2476	1.2872	-0.4699	0.1826	0.073	0.2724	0.2492	0.12
312	310	Adaptor/scaffold	AP3D1; AP3D1; AP3D1	AP3D1; AP3D1 iso2; AP3D1 iso5	§632, §634, §636; §541, §543, §545; §632, §634, §636	AP-3 complex subunit delta-1 isoform 1	O14617; O14617-2; O14617-5	http://www.phosphosite.org/proteinAction.do?id=13148&showAllSites=true	130; 125; 137	AWINEPLS*DSESEDE, INEPLSDS*ESEDERP, EPLSDSES*EDERPRA; AWINEPLS*DSESEDE, INEPLSDS*ESEDERP, EPLSDSES*EDERPRA; AWINEPLS*DSESEDE, INEPLSDS*ESEDERP, EPLSDSES*EDERPRA			KVPVPEGLDLDAWINEPLS*DS*ES*EDERPR	4	883.879	36132	37221		37045	36230	36514	34231	36587	34145	35637	34712	36277	93.656	92.7802	92.8915	92.5777	92.5905	93.386	3.949	3.864		3.808	3.76	4.949	2.6363	2.0416		-1.7703	1.1912	0.7918	0.0984	0.2053		0.168
313	311	Adaptor/scaffold	AP3D1; AP3D1; AP3D1	AP3D1; AP3D1 iso2; AP3D1 iso5	§632, §634, §636; §541, §543, §545; §632, §634, §636	AP-3 complex subunit delta-1 isoform 1	O14617; O14617-2; O14617-5	http://www.phosphosite.org/proteinAction.do?id=13148&showAllSites=true	130; 125; 137	AWINEPLS*DSESEDE, INEPLSDS*ESEDERP, EPLSDSES*EDERPRA; AWINEPLS*DSESEDE, INEPLSDS*ESEDERP, EPLSDSES*EDERPRA; AWINEPLS*DSESEDE, INEPLSDS*ESEDERP, EPLSDSES*EDERPRA			KVPVPEGLDLDAWINEPLS*DS*ES*EDERPR	4	883.879	36848	37784		36815	34616	37325	34231	36587	34145	35637	34712	36277	93.656	92.7802	92.8915	92.5777	92.5905	93.386	4.164	4.038		3.112	4.132	4.478	0.8083	-0.9674		-0.9404	1.3076	-1.4686	0.2739	0.3134		0.1713
314	312	Adaptor/scaffold	AP3D1; AP3D1; AP3D1	AP3D1; AP3D1 iso2; AP3D1 iso5	§632, §634, §636; §541, §543, §545; §632, §634, §636	AP-3 complex subunit delta-1 isoform 1	O14617; O14617-2; O14617-5	http://www.phosphosite.org/proteinAction.do?id=13148&showAllSites=true	130; 125; 137	AWINEPLS*DSESEDE, INEPLSDS*ESEDERP, EPLSDSES*EDERPRA; AWINEPLS*DSESEDE, INEPLSDS*ESEDERP, EPLSDSES*EDERPRA; AWINEPLS*DSESEDE, INEPLSDS*ESEDERP, EPLSDSES*EDERPRA			KVPVPEGLDLDAWINEPLS*DS*ES*EDERPR	4	883.879	36390	38007		37430	34395	37444	34231	36587	34145	35637	34712	36277	93.656	92.7802	92.8915	92.5777	92.5905	93.386	4.08	3.842		3.377	4.13	4.033	0.1825	0.0006		-1.5083	-0.1798	-2.524	0.1883	0.2542		0.1481
315	313	Adaptor/scaffold	AP3D1; AP3D1; AP3D1	AP3D1; AP3D1 iso2; AP3D1 iso5	§632, §634, §636; §541, §543, §545; §632, §634, §636	AP-3 complex subunit delta-1 isoform 1	O14617; O14617-2; O14617-5	http://www.phosphosite.org/proteinAction.do?id=13148&showAllSites=true	130; 125; 137	AWINEPLS*DSESEDE, INEPLSDS*ESEDERP, EPLSDSES*EDERPRA; AWINEPLS*DSESEDE, INEPLSDS*ESEDERP, EPLSDSES*EDERPRA; AWINEPLS*DSESEDE, INEPLSDS*ESEDERP, EPLSDSES*EDERPRA			KVPVPEGLDLDAWINEPLS*DS*ES*EDERPR	4	883.879					36528	37166	34231	36587	34145	35637	34712	36277	93.656	92.7802	92.8915	92.5777	92.5905	93.386					4.045	3.357					0.2832	-0.5475
316	314	Adaptor/scaffold	AP3D1; AP3D1; AP3D1	AP3D1; AP3D1 iso2; AP3D1 iso5	§632, §634, §636; §541, §543, §545; §632, §634, §636	AP-3 complex subunit delta-1 isoform 1	O14617; O14617-2; O14617-5	http://www.phosphosite.org/proteinAction.do?id=13148&showAllSites=true	130; 125; 137	AWINEPLS*DSESEDE, INEPLSDS*ESEDERP, EPLSDSES*EDERPRA; AWINEPLS*DSESEDE, INEPLSDS*ESEDERP, EPLSDSES*EDERPRA; AWINEPLS*DSESEDE, INEPLSDS*ESEDERP, EPLSDSES*EDERPRA			KVPVPEGLDLDAWINEPLS*DS*ES*EDERPR	4	883.879					34477	37992	34231	36587	34145	35637	34712	36277	93.656	92.7802	92.8915	92.5777	92.5905	93.386					3.447	3.673					1.4734	-0.115
317	315	Adaptor/scaffold	AP3D1; AP3D1; AP3D1	AP3D1; AP3D1 iso2; AP3D1 iso5	§632, §634, §636; §541, §543, §545; §632, §634, §636	AP-3 complex subunit delta-1 isoform 1	O14617; O14617-2; O14617-5	http://www.phosphosite.org/proteinAction.do?id=13148&showAllSites=true	130; 125; 137	AWINEPLS*DSESEDE, INEPLSDS*ESEDERP, EPLSDSES*EDERPRA; AWINEPLS*DSESEDE, INEPLSDS*ESEDERP, EPLSDSES*EDERPRA; AWINEPLS*DSESEDE, INEPLSDS*ESEDERP, EPLSDSES*EDERPRA			KVPVPEGLDLDAWINEPLS*DS*ES*EDERPR	4	883.879					34332		34231	36587	34145	35637	34712	36277	93.656	92.7802	92.8915	92.5777	92.5905	93.386					3.599						1.8531
318	316	Adaptor/scaffold	AP3D1; AP3D1; AP3D1	AP3D1; AP3D1 iso2; AP3D1 iso5	§632, §634, §636; §541, §543, §545; §632, §634, §636	AP-3 complex subunit delta-1 isoform 1	O14617; O14617-2; O14617-5	http://www.phosphosite.org/proteinAction.do?id=13148&showAllSites=true	130; 125; 137	AWINEPLS*DSESEDE, INEPLSDS*ESEDERP, EPLSDSES*EDERPRA; AWINEPLS*DSESEDE, INEPLSDS*ESEDERP, EPLSDSES*EDERPRA; AWINEPLS*DSESEDE, INEPLSDS*ESEDERP, EPLSDSES*EDERPRA			KVPVPEGLDLDAWINEPLS*DS*ES*EDERPR	4	883.879					37452		34231	36587	34145	35637	34712	36277	93.656	92.7802	92.8915	92.5777	92.5905	93.386					3.034						0.8175
319	317	Adaptor/scaffold	AP3D1; AP3D1; AP3D1	AP3D1; AP3D1 iso2; AP3D1 iso5	§762, §764, §788; §671, §673, §697; §762, §764, §788	AP-3 complex subunit delta-1 isoform 1	O14617; O14617-2; O14617-5	http://www.phosphosite.org/proteinAction.do?id=13148&showAllSites=true	130; 125; 137	RRHSSLPT*ESDEDIA, HSSLPTES*DEDIAPA, MPENALPS*DEDDKDP; RRHSSLPT*ESDEDIA, HSSLPTES*DEDIAPA, MPENALPS*DEDDKDP; RRHSSLPT*ESDEDIA, HSSLPTES*DEDIAPA, MPENALPS*DEDDKDP			HSSLPT*ES*DEDIAPAQQVDIVTEEMPENALPS*DEDDKDPNDPYR	4	1288.02	26656		26828																4.087		3.442				-1.5847		-2.3402				0.0378		0.0379
320	318	Adaptor/scaffold	AP3D1; AP3D1; AP3D1	AP3D1; AP3D1 iso2; AP3D1 iso5	§762, §764, §788; §671, §673, §697; §762, §764, §788	AP-3 complex subunit delta-1 isoform 1	O14617; O14617-2; O14617-5	http://www.phosphosite.org/proteinAction.do?id=13148&showAllSites=true	130; 125; 137	RRHSSLPT*ESDEDIA, HSSLPTES*DEDIAPA, MPENALPS*DEDDKDP; RRHSSLPT*ESDEDIA, HSSLPTES*DEDIAPA, MPENALPS*DEDDKDP; RRHSSLPT*ESDEDIA, HSSLPTES*DEDIAPA, MPENALPS*DEDDKDP			HSSLPT*ES*DEDIAPAQQVDIVTEEMPENALPS*DEDDKDPNDPYR	4	1288.02	26639																		4.827						-0.3742						0.0059
321	319	Adaptor/scaffold	AP3D1; AP3D1; AP3D1	AP3D1; AP3D1 iso2; AP3D1 iso5	§762, §788; §671, §697; §762, §788	AP-3 complex subunit delta-1 isoform 1	O14617; O14617-2; O14617-5	http://www.phosphosite.org/proteinAction.do?id=13148&showAllSites=true	130; 125; 137	RRHSSLPT*ESDEDIA, MPENALPS*DEDDKDP; RRHSSLPT*ESDEDIA, MPENALPS*DEDDKDP; RRHSSLPT*ESDEDIA, MPENALPS*DEDDKDP			HSSLPT*ESDEDIAPAQQVDIVTEEM#PENALPS*DEDDKDPNDPYR	4	1272.03				24056																		4.09						2.1834						0.0094
322	320	Adaptor/scaffold	AP3D1; AP3D1; AP3D1	AP3D1; AP3D1 iso2; AP3D1 iso5	§762, §788; §671, §697; §762, §788	AP-3 complex subunit delta-1 isoform 1	O14617; O14617-2; O14617-5	http://www.phosphosite.org/proteinAction.do?id=13148&showAllSites=true	130; 125; 137	RRHSSLPT*ESDEDIA, MPENALPS*DEDDKDP; RRHSSLPT*ESDEDIA, MPENALPS*DEDDKDP; RRHSSLPT*ESDEDIA, MPENALPS*DEDDKDP			RHSSLPT*ESDEDIAPAQQVDIVTEEMPENALPS*DEDDKDPNDPYR	4	1307.06			24148		24716	25769															4.639		4.303	4.067			0.4917		-1.6576	1.7598			0.0178
323	321	Adaptor/scaffold	AP3D1; AP3D1; AP3D1	AP3D1; AP3D1 iso2; AP3D1 iso5	§764, §788; §673, §697; §764, §788	AP-3 complex subunit delta-1 isoform 1	O14617; O14617-2; O14617-5	http://www.phosphosite.org/proteinAction.do?id=13148&showAllSites=true	130; 125; 137	HSSLPTES*DEDIAPA, MPENALPS*DEDDKDP; HSSLPTES*DEDIAPA, MPENALPS*DEDDKDP; HSSLPTES*DEDIAPA, MPENALPS*DEDDKDP			HSSLPTES*DEDIAPAQQVDIVTEEMPENALPS*DEDDKDPNDPYR	4	1268.03		27856			26188	27280														4.707			5.715	4.612		-0.1584			0.2649	1.8365		0.0871
324	322	Adaptor/scaffold	AP3D1; AP3D1; AP3D1	AP3D1; AP3D1 iso2; AP3D1 iso5	§764, §788; §673, §697; §764, §788	AP-3 complex subunit delta-1 isoform 1	O14617; O14617-2; O14617-5	http://www.phosphosite.org/proteinAction.do?id=13148&showAllSites=true	130; 125; 137	HSSLPTES*DEDIAPA, MPENALPS*DEDDKDP; HSSLPTES*DEDIAPA, MPENALPS*DEDDKDP; HSSLPTES*DEDIAPA, MPENALPS*DEDDKDP			HSSLPTES*DEDIAPAQQVDIVTEEMPENALPS*DEDDKDPNDPYR	4	1268.03		27838																		4.849						1.2732						0.0191
325	323	Adaptor/scaffold	AP3D1; AP3D1; AP3D1	AP3D1; AP3D1 iso2; AP3D1 iso5	§764, §788; §673, §697; §764, §788	AP-3 complex subunit delta-1 isoform 1	O14617; O14617-2; O14617-5	http://www.phosphosite.org/proteinAction.do?id=13148&showAllSites=true	130; 125; 137	HSSLPTES*DEDIAPA, MPENALPS*DEDDKDP; HSSLPTES*DEDIAPA, MPENALPS*DEDDKDP; HSSLPTES*DEDIAPA, MPENALPS*DEDDKDP			HSSLPTES*DEDIAPAQQVDIVTEEM#PENALPS*DEDDKDPNDPYR	4	1272.03			22594		23367																4.196		3.865				0.359		-1.8495				0.0332
326	324	Adaptor/scaffold	AP3D1; AP3D1; AP3D1	AP3D1; AP3D1 iso2; AP3D1 iso5	§764, §788; §673, §697; §764, §788	AP-3 complex subunit delta-1 isoform 1	O14617; O14617-2; O14617-5	http://www.phosphosite.org/proteinAction.do?id=13148&showAllSites=true	130; 125; 137	HSSLPTES*DEDIAPA, MPENALPS*DEDDKDP; HSSLPTES*DEDIAPA, MPENALPS*DEDDKDP; HSSLPTES*DEDIAPA, MPENALPS*DEDDKDP			HSSLPTES*DEDIAPAQQVDIVTEEM#PENALPS*DEDDKDPNDPYR	4	1272.03			22610																		3.282						0.359						0.041
327	325	Adaptor/scaffold	AP3D1; AP3D1; AP3D1	AP3D1; AP3D1 iso2; AP3D1 iso5	§764, §788; §673, §697; §764, §788	AP-3 complex subunit delta-1 isoform 1	O14617; O14617-2; O14617-5	http://www.phosphosite.org/proteinAction.do?id=13148&showAllSites=true	130; 125; 137	HSSLPTES*DEDIAPA, MPENALPS*DEDDKDP; HSSLPTES*DEDIAPA, MPENALPS*DEDDKDP; HSSLPTES*DEDIAPA, MPENALPS*DEDDKDP			RHSSLPTES*DEDIAPAQQVDIVTEEMPENALPS*DEDDKDPNDPYR	4	1307.06			24126																		4.723						0.4917						0.0323
328	326	Adaptor/scaffold	AP3D1	AP3D1 iso2	§787	AP-3 complex subunit delta-1 isoform 1	O14617-2	http://www.phosphosite.org/proteinAction.do?id=7234823&showAllSites=true	125	LDFWLSTT*PPPAPAP			KAEDLDFWLSTT*PPPAPAPAPAPVPSTDECEDAK	3	1234.23				28912	28051																	4.028	4.404					-0.2486	1.4944					0.0629
329	327	Adaptor/scaffold	AP3D1; AP3D1; AP3D1	AP3D1; AP3D1 iso2; AP3D1 iso5	§827; §736; §827	AP-3 complex subunit delta-1 isoform 1	O14617; O14617-2; O14617-5	http://www.phosphosite.org/proteinAction.do?id=13148&showAllSites=true	130; 125; 137	KHRNTETS*KSPEKDV; KHRNTETS*KSPEKDV; KHRNTETS*KSPEKDV			NTETS*KSPEKDVPMVEK	3	666.975				9048																		3.169						2.2785						0.0554
330	328	Adaptor/scaffold	AP3D1; AP3D1; AP3D1	AP3D1; AP3D1 iso2; AP3D1 iso5	§829; §738; §829	AP-3 complex subunit delta-1 isoform 1	O14617; O14617-2; O14617-5	http://www.phosphosite.org/proteinAction.do?id=13148&showAllSites=true	130; 125; 137	RNTETSKS*PEKDVPM; RNTETSKS*PEKDVPM; RNTETSKS*PEKDVPM			NTETSKS*PEKDVPMVEK	3	666.975			8206				8035	9747	8315	9219	8988	9355	32.251	31.708	31.9132	32.217	32.2412	32.0125			3.258						2.2145						0.0057
331	329	Adaptor/scaffold	AP3D1; AP3D1; AP3D1	AP3D1; AP3D1 iso2; AP3D1 iso5	§829; §738; §829	AP-3 complex subunit delta-1 isoform 1	O14617; O14617-2; O14617-5	http://www.phosphosite.org/proteinAction.do?id=13148&showAllSites=true	130; 125; 137	RNTETSKS*PEKDVPM; RNTETSKS*PEKDVPM; RNTETSKS*PEKDVPM			NTETSKS*PEKDVPMVEKK	3	709.673	6621			7584			6621	8130	6950	7602	7434	7549	28.5958	28.1312	28.8083	28.62	28.7482	27.9763	3.72			3.478			0.8096			0.9586			0.183			0.1211
332	330	Adaptor/scaffold	APPL1	APPL	§401	DCC-interacting protein 13-alpha	Q9UKG1	http://www.phosphosite.org/proteinAction.do?id=2983&showAllSites=true	80	ALEAVTPS*PSFQQRH			VNQSALEAVTPS*PSFQQR	2	1019.98	17154	19318	17467	18493			17154	19344	17429	18480	17934	18826	52.873	53.3257	53.089	53.1612	53.031	53.463	3.623	3.998	4.387	3.861			-0.5081	1.9029	0.1522	-1.1305			0.0728	0.0491	0.0575	0.0578
333	331	Adaptor/scaffold	APPL1	APPL	§401	DCC-interacting protein 13-alpha	Q9UKG1	http://www.phosphosite.org/proteinAction.do?id=2983&showAllSites=true	80	ALEAVTPS*PSFQQRH			VNQSALEAVTPS*PSFQQR	2	1019.98				18477			17154	19344	17429	18480	17934	18826	52.873	53.3257	53.089	53.1612	53.031	53.463				4.138						-1.1305						0.05
334	332	Adaptor/scaffold	APPL1	APPL	§427	DCC-interacting protein 13-alpha	Q9UKG1	http://www.phosphosite.org/proteinAction.do?id=2983&showAllSites=true	80	PPTARTSS*SGSLGSE			TSS*SGSLGSESTNLAALSLDSLVAPDTPIQFDIISPVCEDQPGQAK	4	1196.57				41300		41549																4.615		5.247				1.0918		-0.0116				0.0026
335	333	Adaptor/scaffold	APPL1	APPL	433	DCC-interacting protein 13-alpha	Q9UKG1	http://www.phosphosite.org/proteinAction.do?id=2983&showAllSites=true	80	SSSGSLGS*ESTNLAA			TSSSGSLGS*ESTNLAALSLDSLVAPDTPIQFDIISPVCEDQPGQAK	4	1196.57				41185																		4.968						0.446						0.0031
336	334	Adaptor/scaffold	APPL1	APPL	451	DCC-interacting protein 13-alpha	Q9UKG1	http://www.phosphosite.org/proteinAction.do?id=2983&showAllSites=true	80	DSLVAPDT*PIQFDII			TSSSGSLGSESTNLAALSLDSLVAPDT*PIQFDIISPVCEDQPGQAK	4	1196.57						40306																		4.38						-0.4711
337	335	Adaptor/scaffold	ARID4A	RbBP1	§1109	AT-rich interactive domain-containing protein 4A isoform I	P29374	http://www.phosphosite.org/proteinAction.do?id=5822&showAllSites=true	143	KNGTGQSS*DSEDLPV			NGTGQSS*DSEDLPVLDNSSK	2	1065.45	15371	17306	15682	16568		16890	15394	17306	15728	16569	16107	16873	48.601	48.8492	49.0365	48.8355	48.6817	49.0427	3.945	4.224	4.357	4.207		4.06	0.6808	-1.547	-0.9427	0.3307		-1.4148	0.0468	0.0615	0.0182	0.0719
338	336	Adaptor/scaffold	ARID4A	RbBP1	§619	AT-rich interactive domain-containing protein 4A isoform I	P29374	http://www.phosphosite.org/proteinAction.do?id=5822&showAllSites=true	143	YYGWNVRY*DEWVKAD			Y*DEWVKADR	2	631.266		16388					14414	16383	14762	15666	15204	15949	46.3855	46.6112	46.7947	46.7823	46.5953	46.938		2.229						0.5561						0.1262
339	337	Adaptor/scaffold	ARRB1; ARRB1	ARRB1; ARRB1 iso2	§412; §404	beta-arrestin-1 isoform A	P49407; P49407-2	http://www.phosphosite.org/proteinAction.do?id=524&showAllSites=true	47; 46	EEEDGTGS*PQLNNR-; EEEDGTGS*PQLNNR-	ERK1, ERK2, PPP2CA; ERK1, ERK2, PPP2CA	ADRB2, MEKK1; ADRB2, MEKK1	DDKEEEEDGTGS*PQLNNR	3	704.95	5683		5814	6607	6500	6380	5671	7038	5795	6573	6489	6380	26.4465	25.7663	26.177	26.388	26.629	25.4043	3.91		3.574	3.776	3.579	4.535	0.3774		0.1213	0.5656	0.5578	0.4628	0.2544		0.278	0.1694
340	338	Adaptor/scaffold	ARRB1; ARRB1	ARRB1; ARRB1 iso2	§412; §404	beta-arrestin-1 isoform A	P49407; P49407-2	http://www.phosphosite.org/proteinAction.do?id=524&showAllSites=true	47; 46	EEEDGTGS*PQLNNR-; EEEDGTGS*PQLNNR-	ERK1, ERK2, PPP2CA; ERK1, ERK2, PPP2CA	ADRB2, MEKK1; ADRB2, MEKK1	LKGMKDDKEEEEDGTGS*PQLNNR	3	890.729	5808	7198	6016	6733		6580	5808	7185	6005	6720	6636	6541	26.7173	26.0813	26.641	26.7055	26.9482	25.7697	4.282	3.882	3.629	3.978		4.35	1.1943	0.0927	0.081	0.0291		0.3099	0.1067	0.099	0.0485	0.097
341	339	Adaptor/scaffold	ATG16L1; ATG16L1	ATG16; ATG16 iso2	248; 248	autophagy-related protein 16-1 isoform 4	Q676U5; Q676U5-2	http://www.phosphosite.org/proteinAction.do?id=12126&showAllSites=true	68; 66	EVIVDETS*DHTEETS; EVIVDETS*DHTEETS			ELAEAAKEPLPVEQDDDIEVIVDETS*DHTEETSPVR	4	1022.22	26300																		3.919						1.3922						0.0267
342	340	Adaptor/scaffold	ATG16L1; ATG16L1	ATG16; ATG16 iso2	§255; §255	autophagy-related protein 16-1 isoform 4	Q676U5; Q676U5-2	http://www.phosphosite.org/proteinAction.do?id=12126&showAllSites=true	68; 66	SDHTEETS*PVRAISR; SDHTEETS*PVRAISR			ELAEAAKEPLPVEQDDDIEVIVDETSDHTEETS*PVR	4	1022.22						28196		28836	26564		27132	28196		74.7403	74.7863		74.801	74.6135						4.24						3.2179
343	341	Adaptor/scaffold	ATG16L1	ATG16	§269	autophagy-related protein 16-1 isoform 4	Q676U5	http://www.phosphosite.org/proteinAction.do?id=12126&showAllSites=true	68	RAATKRLS*QPAGGLL			RLS*QPAGGLLDSITNIFGR	3	699.028	35797	38678			36721	38137	35701	38579	35930	37647	36810	37997	97.3173	97.5022	97.4737	97.5498	97.818	97.5613	3.253	3.441			3.062	3.152	-0.1987	0.1112			-0.0406	0.4147	0.2655	0.3438
344	342	Adaptor/scaffold	ATG16L1	ATG16	§269	autophagy-related protein 16-1 isoform 4	Q676U5	http://www.phosphosite.org/proteinAction.do?id=12126&showAllSites=true	68	RAATKRLS*QPAGGLL			RLS*QPAGGLLDSITNIFGR	3	699.028		38640				37997	35701	38579	35930	37647	36810	37997	97.3173	97.5022	97.4737	97.5498	97.818	97.5613		3.554				3.228		0.0243				-0.378		0.3989
345	343	Adaptor/scaffold	ATG16L1; ATG16L1	ATG16; ATG16 iso2	§289; §270	autophagy-related protein 16-1 isoform 4	Q676U5; Q676U5-2	http://www.phosphosite.org/proteinAction.do?id=12126&showAllSites=true	68; 66	IFGRRSVS*SFPVPQD; AATRRSVS*SFPVPQD			SVS*SFPVPQDNVDTHPGSGK	2	1067.98	14004						14004	15900	14300	15183		15382	45.3123	45.5185	45.7222	45.676		45.6432	2.715						-0.3641						0.0063
346	344	Adaptor/scaffold	BAIAP2	BAIAP2	509	brain-specific angiogenesis inhibitor 1-associated protein 2 isoform 3	NP_006331	http://www.ncbi.nlm.nih.gov/entrez/query.fcgi?db=protein&cmd=search&term=NP_006331	57	LDDYGARS*MSSADVE			S*MSSADVEVARF	2	689.789	19358						19358	21549	19550	20853			57.9545	58.3135	58.1177	58.5667			2.588						1.3196						0.1386
347	345	Adaptor/scaffold	BAIAP2L1	IRTKS	§248, §252	brain-specific angiogenesis inhibitor 1-associated protein 2-like protein 1	Q9UHR4	http://www.phosphosite.org/proteinAction.do?id=7791&showAllSites=true	57	NMIEEIKT*PASTPVS, EIKTPAST*PVSGTPQ			IMNMIEEIKT*PAST*PVSGTPQASPMIER	3	1063.49				25990	25233																	4.137	4.354					-0.6755	-0.3883					0.0176
348	346	Adaptor/scaffold	BAIAP2L1	IRTKS	§248, §252	brain-specific angiogenesis inhibitor 1-associated protein 2-like protein 1	Q9UHR4	http://www.phosphosite.org/proteinAction.do?id=7791&showAllSites=true	57	NMIEEIKT*PASTPVS, EIKTPAST*PVSGTPQ			IMNMIEEIKT*PAST*PVSGTPQASPMIER	3	1063.49				26027																		5.019						0.1903						0.0635
349	347	Adaptor/scaffold	BAIAP2L1	IRTKS	§248, §252, §255	brain-specific angiogenesis inhibitor 1-associated protein 2-like protein 1	Q9UHR4	http://www.phosphosite.org/proteinAction.do?id=7791&showAllSites=true	57	NMIEEIKT*PASTPVS, EIKTPAST*PVSGTPQ, TPASTPVS*GTPQASP			IMNMIEEIKT*PAST*PVS*GTPQASPMIER	3	1090.14	26109	28422	26382	27535	26724	27954	26020	28290	26123	27535	26817	27919	73.8192	73.4985	73.754	73.7945	74.0435	73.9917	4.476	4.881	4.236	4.914	3.666	4.626	0.2169	3.1675	-1.1416	1.5155	1.2467	1.5659	0.0287	0.004	0.0178	0.0321
350	348	Adaptor/scaffold	BAIAP2L1	IRTKS	§248, §252, §255	brain-specific angiogenesis inhibitor 1-associated protein 2-like protein 1	Q9UHR4	http://www.phosphosite.org/proteinAction.do?id=7791&showAllSites=true	57	NMIEEIKT*PASTPVS, EIKTPAST*PVSGTPQ, TPASTPVS*GTPQASP			IMNMIEEIKT*PAST*PVS*GTPQASPMIER	3	1090.14						27850	26020	28290	26123	27535	26817	27919	73.8192	73.4985	73.754	73.7945	74.0435	73.9917						5.941						3.4267
351	349	Adaptor/scaffold	BAIAP2L1	IRTKS	§248, §252, §257	brain-specific angiogenesis inhibitor 1-associated protein 2-like protein 1	Q9UHR4	http://www.phosphosite.org/proteinAction.do?id=7791&showAllSites=true	57	NMIEEIKT*PASTPVS, EIKTPAST*PVSGTPQ, ASTPVSGT*PQASPMI			IMNMIEEIKT*PAST*PVSGT*PQASPMIER	3	1090.14						28079																		3.411						0.6761
352	350	Adaptor/scaffold	BAIAP2L1	IRTKS	§248, §255	brain-specific angiogenesis inhibitor 1-associated protein 2-like protein 1	Q9UHR4	http://www.phosphosite.org/proteinAction.do?id=7791&showAllSites=true	57	NMIEEIKT*PASTPVS, TPASTPVS*GTPQASP			IMNMIEEIKT*PASTPVS*GTPQASPMIER	3	1063.49			24554			26234															4.687			4.003			3.1219			0.9351			0.0166
353	351	Adaptor/scaffold	BAIAP2L1	IRTKS	§248, §255, §257	brain-specific angiogenesis inhibitor 1-associated protein 2-like protein 1	Q9UHR4	http://www.phosphosite.org/proteinAction.do?id=7791&showAllSites=true	57	NMIEEIKT*PASTPVS, TPASTPVS*GTPQASP, ASTPVSGT*PQASPMI			IMNMIEEIKT*PASTPVS*GT*PQASPMIER	3	1090.14		28201																		3.476						1.1378						0.0691
354	352	Adaptor/scaffold	BAIAP2L1	IRTKS	§248, §255, §261	brain-specific angiogenesis inhibitor 1-associated protein 2-like protein 1	Q9UHR4	http://www.phosphosite.org/proteinAction.do?id=7791&showAllSites=true	57	NMIEEIKT*PASTPVS, TPASTPVS*GTPQASP, VSGTPQAS*PMIERSN			IMNMIEEIKT*PASTPVS*GTPQAS*PMIER	3	1090.14			26024																		4.44						2.9732						0.0207
355	353	Adaptor/scaffold	BAIAP2L1	IRTKS	§248, §257, §261	brain-specific angiogenesis inhibitor 1-associated protein 2-like protein 1	Q9UHR4	http://www.phosphosite.org/proteinAction.do?id=7791&showAllSites=true	57	NMIEEIKT*PASTPVS, ASTPVSGT*PQASPMI, VSGTPQAS*PMIERSN			IMNMIEEIKT*PASTPVSGT*PQAS*PMIER	3	1090.14			26152																		5.252						0.4248						0.0637
356	354	Adaptor/scaffold	BAIAP2L1	IRTKS	§248, §261	brain-specific angiogenesis inhibitor 1-associated protein 2-like protein 1	Q9UHR4	http://www.phosphosite.org/proteinAction.do?id=7791&showAllSites=true	57	NMIEEIKT*PASTPVS, VSGTPQAS*PMIERSN			IMNMIEEIKT*PASTPVSGTPQAS*PMIER	3	1063.49	24373	26763	24500	25836															5.889	5.151	5.019	4.314			0.3733	1.3478	-1.6977	-0.9826			0.0708	0.0081	0.0719	0.0386
357	355	Adaptor/scaffold	BAIAP2L1	IRTKS	§248, §261	brain-specific angiogenesis inhibitor 1-associated protein 2-like protein 1	Q9UHR4	http://www.phosphosite.org/proteinAction.do?id=7791&showAllSites=true	57	NMIEEIKT*PASTPVS, VSGTPQAS*PMIERSN			IMNMIEEIKT*PASTPVSGTPQAS*PMIER	3	1063.49		26742																		4.56						-0.2359						0.0322
358	356	Adaptor/scaffold	BAIAP2L1	IRTKS	§251, §257	brain-specific angiogenesis inhibitor 1-associated protein 2-like protein 1	Q9UHR4	http://www.phosphosite.org/proteinAction.do?id=7791&showAllSites=true	57	EEIKTPAS*TPVSGTP, ASTPVSGT*PQASPMI			IMNMIEEIKTPAS*TPVSGT*PQASPMIER	3	1063.49				25827																		4.731						-1.9334						0.0233
359	357	Adaptor/scaffold	BAIAP2L1	IRTKS	§251, §257, §261	brain-specific angiogenesis inhibitor 1-associated protein 2-like protein 1	Q9UHR4	http://www.phosphosite.org/proteinAction.do?id=7791&showAllSites=true	57	EEIKTPAS*TPVSGTP, ASTPVSGT*PQASPMI, VSGTPQAS*PMIERSN			TPAS*TPVSGT*PQAS*PMIER	2	1083.93			12994																		3.026						0.0326						0.0074
360	358	Adaptor/scaffold	BAIAP2L1	IRTKS	§251, §261	brain-specific angiogenesis inhibitor 1-associated protein 2-like protein 1	Q9UHR4	http://www.phosphosite.org/proteinAction.do?id=7791&showAllSites=true	57	EEIKTPAS*TPVSGTP, VSGTPQAS*PMIERSN			IMNMIEEIKTPAS*TPVSGTPQAS*PMIER	3	1063.49	24314																		4.264						-0.5772						0.0573
361	359	Adaptor/scaffold	BAIAP2L1	IRTKS	§252, §257	brain-specific angiogenesis inhibitor 1-associated protein 2-like protein 1	Q9UHR4	http://www.phosphosite.org/proteinAction.do?id=7791&showAllSites=true	57	EIKTPAST*PVSGTPQ, ASTPVSGT*PQASPMI			IMNMIEEIKTPAST*PVSGT*PQASPMIER	3	1063.49		27421																		3.802						1.5783						0.023
362	360	Adaptor/scaffold	BAIAP2L1	IRTKS	§252, §257	brain-specific angiogenesis inhibitor 1-associated protein 2-like protein 1	Q9UHR4	http://www.phosphosite.org/proteinAction.do?id=7791&showAllSites=true	57	EIKTPAST*PVSGTPQ, ASTPVSGT*PQASPMI			TPAST*PVSGT*PQASPMIER	2	1043.95				14172		14496																4.435		3.752				1.2123		1.4546				0.0519
363	361	Adaptor/scaffold	BAIAP2L1	IRTKS	§252, §257, §261	brain-specific angiogenesis inhibitor 1-associated protein 2-like protein 1	Q9UHR4	http://www.phosphosite.org/proteinAction.do?id=7791&showAllSites=true	57	EIKTPAST*PVSGTPQ, ASTPVSGT*PQASPMI, VSGTPQAS*PMIERSN			TPAST*PVSGT*PQAS*PMIER	2	1083.93		14338		13625			12832	14338	13019	13608	13398	13891	42.658	42.0143	42.7502	42.0973	42.3927	42.2483		3.763		3.554				-0.4274		1.0192				0.0565		0.05
364	362	Adaptor/scaffold	BAIAP2L1	IRTKS	§252, §257, §261	brain-specific angiogenesis inhibitor 1-associated protein 2-like protein 1	Q9UHR4	http://www.phosphosite.org/proteinAction.do?id=7791&showAllSites=true	57	EIKTPAST*PVSGTPQ, ASTPVSGT*PQASPMI, VSGTPQAS*PMIERSN			TPAST*PVSGT*PQAS*PMIER	3	722.957			13137																		2.509						0.598						0.061
365	363	Adaptor/scaffold	BAIAP2L1	IRTKS	§252, §261	brain-specific angiogenesis inhibitor 1-associated protein 2-like protein 1	Q9UHR4	http://www.phosphosite.org/proteinAction.do?id=7791&showAllSites=true	57	EIKTPAST*PVSGTPQ, VSGTPQAS*PMIERSN			TPAST*PVSGTPQAS*PMIER	2	1043.95					13831																		3.707						0.4602
366	364	Adaptor/scaffold	BAIAP2L1	IRTKS	§252, §261	brain-specific angiogenesis inhibitor 1-associated protein 2-like protein 1	Q9UHR4	http://www.phosphosite.org/proteinAction.do?id=7791&showAllSites=true	57	EIKTPAST*PVSGTPQ, VSGTPQAS*PMIERSN			TPAST*PVSGTPQAS*PMIER	3	696.302					13408																		2.479						0.2271
367	365	Adaptor/scaffold	BAIAP2L1	IRTKS	§255, §261	brain-specific angiogenesis inhibitor 1-associated protein 2-like protein 1	Q9UHR4	http://www.phosphosite.org/proteinAction.do?id=7791&showAllSites=true	57	TPASTPVS*GTPQASP, VSGTPQAS*PMIERSN			TPASTPVS*GTPQAS*PMIER	2	1043.95			13458																		3.772						0.2934						0.0127
368	366	Adaptor/scaffold	BAIAP2L1	IRTKS	§257	brain-specific angiogenesis inhibitor 1-associated protein 2-like protein 1	Q9UHR4	http://www.phosphosite.org/proteinAction.do?id=7791&showAllSites=true	57	ASTPVSGT*PQASPMI			TPASTPVSGT*PQASPMIER	2	1003.97	12966	14822	13278	14076	13678	14263													4.497	5.117	4.723	5.023	4.388	4.212	0.5581	0.3558	-0.1598	-0.0443	0.5616	0.4055	0.0744	0.0672	0.0773	0.0639
369	367	Adaptor/scaffold	BAIAP2L1	IRTKS	§257	brain-specific angiogenesis inhibitor 1-associated protein 2-like protein 1	Q9UHR4	http://www.phosphosite.org/proteinAction.do?id=7791&showAllSites=true	57	ASTPVSGT*PQASPMI			TPASTPVSGT*PQASPMIER	3	669.647	12926	14817	13222	14032	13674	14256													3.172	3.123	2.658	3.336	3.412	3.627	0.8419	0.8375	0.8983	0.6214	0.6222	0.4822	0.0833	0.0574	0.0484	0.058
370	368	Adaptor/scaffold	BAIAP2L1	IRTKS	§257, §261	brain-specific angiogenesis inhibitor 1-associated protein 2-like protein 1	Q9UHR4	http://www.phosphosite.org/proteinAction.do?id=7791&showAllSites=true	57	ASTPVSGT*PQASPMI, VSGTPQAS*PMIERSN			IMNMIEEIKTPASTPVSGT*PQAS*PMIER	3	1063.49		28051					25663	28051	25829	27195	25305		72.9662	72.9263	73.042	72.8788	70.4662			3.122						-0.2524						0.0347
371	369	Adaptor/scaffold	BAIAP2L1	IRTKS	§257, §261	brain-specific angiogenesis inhibitor 1-associated protein 2-like protein 1	Q9UHR4	http://www.phosphosite.org/proteinAction.do?id=7791&showAllSites=true	57	ASTPVSGT*PQASPMI, VSGTPQAS*PMIERSN			TPASTPVSGT*PQAS*PMIER	2	1043.95	13046	14729	13149		13589	14127	13046	14745	13208	13944	13608	14206	42.9402	42.9165	43.1783	42.8637	42.8715	42.9673	4.241	4.256	3.898		3.595	4.375	0.7385	0.0717	0.5072		0.1569	0.1532	0.0759	0.0829	0.1098
372	370	Adaptor/scaffold	BAIAP2L1	IRTKS	§257, §261	brain-specific angiogenesis inhibitor 1-associated protein 2-like protein 1	Q9UHR4	http://www.phosphosite.org/proteinAction.do?id=7791&showAllSites=true	57	ASTPVSGT*PQASPMI, VSGTPQAS*PMIERSN			TPASTPVSGT*PQAS*PMIER	3	696.302	13088	14662	13127	13904	13630	14105	12958	14662	13229	13944	13629	14206	42.9402	42.8705	43.226	42.8637	42.9185	42.9673	4.084	3.527	3.632	3.869	4.116	3.331	0.6185	0.6181	0.754	0.6914	0.5549	0.6752	0.1036	0.0806	0.0772	0.1942
373	371	Adaptor/scaffold	BAIAP2L1	IRTKS	§257, §261	brain-specific angiogenesis inhibitor 1-associated protein 2-like protein 1	Q9UHR4	http://www.phosphosite.org/proteinAction.do?id=7791&showAllSites=true	57	ASTPVSGT*PQASPMI, VSGTPQAS*PMIERSN			TPASTPVSGT*PQAS*PMIER	3	696.302	12861		13356			14356	12958	14662	13229	13944	13629	14206	42.9402	42.8705	43.226	42.8637	42.9185	42.9673	4.315		3.379			3.076	0.823		0.5473			0.278	0.0515		0.0091
374	372	Adaptor/scaffold	BAIAP2L1	IRTKS	§257, §261	brain-specific angiogenesis inhibitor 1-associated protein 2-like protein 1	Q9UHR4	http://www.phosphosite.org/proteinAction.do?id=7791&showAllSites=true	57	ASTPVSGT*PQASPMI, VSGTPQAS*PMIERSN			TPASTPVSGT*PQAS*PM#IER	2	1051.95	10475	12237	10614	11648		11717													3.377	3.656	4.093	3.091		3.028	4.7937	-0.3519	1.6794	4.7177		3.7425	0.0809	0.137	0.1285	0.1629
375	373	Adaptor/scaffold	BAIAP2L1	IRTKS	§261	brain-specific angiogenesis inhibitor 1-associated protein 2-like protein 1	Q9UHR4	http://www.phosphosite.org/proteinAction.do?id=7791&showAllSites=true	57	VSGTPQAS*PMIERSN			TPASTPVSGTPQAS*PMIER	2	1003.97	12447	14295	12752	13552	13205	13743	12447	14367	12809	13629	13251	13807	41.9002	42.0618	42.269	42.1448	42.0582	42.0592	4.332	4.477	4.036	4.961	4.708	4.393	0.5537	0.4575	0.4944	0.1356	0.5559	0.2372	0.1547	0.0985	0.1658	0.1169
376	374	Adaptor/scaffold	BAIAP2L1	IRTKS	§261	brain-specific angiogenesis inhibitor 1-associated protein 2-like protein 1	Q9UHR4	http://www.phosphosite.org/proteinAction.do?id=7791&showAllSites=true	57	VSGTPQAS*PMIERSN			TPASTPVSGTPQAS*PMIER	3	669.647	12458	14307	12768	13570	13211	13767	12458	14367	12809	13629	13251	13807	41.9002	42.0618	42.269	42.1448	42.0582	42.0592	4.085	3.761	4.154	3.731	3.876	3.822	0.7215	0.8799	1.1554	0.7768	0.8204	0.936	0.2807	0.2151	0.359	0.2181
377	375	Adaptor/scaffold	BAIAP2L1	IRTKS	§261	brain-specific angiogenesis inhibitor 1-associated protein 2-like protein 1	Q9UHR4	http://www.phosphosite.org/proteinAction.do?id=7791&showAllSites=true	57	VSGTPQAS*PMIERSN			TPASTPVSGTPQAS*PM#IER	2	1011.96		11992	10387	11396	10938	11489	10207	11973	10373	11382	10938	11497	36.7013	36.6815	36.66	37.083	36.8813	36.8375		4.279	4.243	4.246	4.586	3.966		1.253	1.231	1.1692	0.4681	0.3928		0.1004	0.0249	0.0704
378	376	Adaptor/scaffold	BAIAP2L1	IRTKS	§281	brain-specific angiogenesis inhibitor 1-associated protein 2-like protein 1	Q9UHR4	http://www.phosphosite.org/proteinAction.do?id=7791&showAllSites=true	57	YDTLSKCS*PKMPPAP			KDYDTLSKCS*PK	2	761.336		6633					5230	6633	5396	6174	6069	5995	25.4717	24.8683	25.267	25.5348	25.6885	24.5932		2.28						0.504						0.1292
379	377	Adaptor/scaffold	BAIAP2L1	IRTKS	§293	brain-specific angiogenesis inhibitor 1-associated protein 2-like protein 1	Q9UHR4	http://www.phosphosite.org/proteinAction.do?id=7791&showAllSites=true	57	PAPSGRAY*TSPLIDM			AY*TSPLIDMFNNPATAAPNSQR	3	820.374	29095	30738	29344				28135	30747	28307	29946	29106	30103	78.9293	79.0535	78.8972	79.1848	79.3813	78.9562	3.669	4.094	3.354				4.7372	1.4135	1.8422				0.0172	0.0287	0.0507
380	378	Adaptor/scaffold	BAIAP2L1	IRTKS	§293	brain-specific angiogenesis inhibitor 1-associated protein 2-like protein 1	Q9UHR4	http://www.phosphosite.org/proteinAction.do?id=7791&showAllSites=true	57	PAPSGRAY*TSPLIDM			AY*TSPLIDMFNNPATAAPNSQR	3	820.374	28135						28135	30747	28307	29946	29106	30103	78.9293	79.0535	78.8972	79.1848	79.3813	78.9562	4.283						1.8648						0.0265
381	379	Adaptor/scaffold	BAIAP2L1	IRTKS	§295	brain-specific angiogenesis inhibitor 1-associated protein 2-like protein 1	Q9UHR4	http://www.phosphosite.org/proteinAction.do?id=7791&showAllSites=true	57	PSGRAYTS*PLIDMFN			AYTS*PLIDMFNNPATAAPNSQR	3	820.374		31664																		3.921						3.5091						0.0312
382	380	Adaptor/scaffold	BAIAP2L1	IRTKS	§331	brain-specific angiogenesis inhibitor 1-associated protein 2-like protein 1	Q9UHR4	http://www.phosphosite.org/proteinAction.do?id=7791&showAllSites=true	57	PSLQRSVS*VATGLNM			SVS*VATGLNMMK	2	659.301	19872	22136	20083	21428			19872	22221	20138	21504	20790	21703	59.3445	59.8197	59.522	60.03	59.774	59.9727	2.921	2.666	2.774	2.856			0.7553	0.5039	0.6169	0.5056			0.1283	0.1252	0.1231	0.1796
383	381	Adaptor/scaffold	BAIAP2L1	IRTKS	§331	brain-specific angiogenesis inhibitor 1-associated protein 2-like protein 1	Q9UHR4	http://www.phosphosite.org/proteinAction.do?id=7791&showAllSites=true	57	PSLQRSVS*VATGLNM			SVS*VATGLNMM#K	2	667.298				14987			13840	15753		14987	13797	14416	44.9688	45.189		45.1988	43.3017	43.4445				2.353						1.8697						0.0855
384	382	Adaptor/scaffold	BAIAP2L1	IRTKS	§412, §414	brain-specific angiogenesis inhibitor 1-associated protein 2-like protein 1	Q9UHR4	http://www.phosphosite.org/proteinAction.do?id=7791&showAllSites=true	57	TEAVTVPT*PSPTPVR, AVTVPTPS*PTPVRSI			LLEENETEAVTVPT*PS*PTPVR	3	813.708						20646																		3.336						3.2815
385	383	Adaptor/scaffold	BAIAP2L1	IRTKS	§412, §414	brain-specific angiogenesis inhibitor 1-associated protein 2-like protein 1	Q9UHR4	http://www.phosphosite.org/proteinAction.do?id=7791&showAllSites=true	57	TEAVTVPT*PSPTPVR, AVTVPTPS*PTPVRSI			LLEENETEAVTVPT*PS*PTPVR	3	813.708						20770																		3.196						1.2809
386	384	Adaptor/scaffold	BAIAP2L1	IRTKS	§414	brain-specific angiogenesis inhibitor 1-associated protein 2-like protein 1	Q9UHR4	http://www.phosphosite.org/proteinAction.do?id=7791&showAllSites=true	57	AVTVPTPS*PTPVRSI			LLEENETEAVTVPTPS*PTPVR	2	1180.08	18531	20742	18714	19963	19329	20093	18531	20814	18731	20097	19383	20128	56.1043	56.6465	56.1815	56.8413	56.4175	56.3983	3.995	4.368	3.776	3.916	4.074	3.952	-0.0377	0.2145	-0.6586	-0.6684	0.5768	0.4343	0.1008	0.1345	0.0846	0.0853
387	385	Adaptor/scaffold	BAIAP2L1	IRTKS	§414	brain-specific angiogenesis inhibitor 1-associated protein 2-like protein 1	Q9UHR4	http://www.phosphosite.org/proteinAction.do?id=7791&showAllSites=true	57	AVTVPTPS*PTPVRSI			LLEENETEAVTVPTPS*PTPVR	3	787.053		20732	18733				18628	20772	18733	20013	19362	20107	56.2557	56.5512	56.2313	56.6513	56.3668	56.3512		2.662	3.544					1.0959	0.6412					0.1061	0.0671
388	386	Adaptor/scaffold	BAIAP2L1	IRTKS	§420	brain-specific angiogenesis inhibitor 1-associated protein 2-like protein 1	Q9UHR4	http://www.phosphosite.org/proteinAction.do?id=7791&showAllSites=true	57	PSPTPVRS*ISTVNLS			S*ISTVNLSENSSVVIPPPDYLECLSM#GAAADRR	4	911.93				31977			30031	32637	30302	31977	30954	31993	83.3818	83.3783	83.594	83.5675	83.6808	83.28				4.286						0.25						0.0382
389	387	Adaptor/scaffold	BAIAP2L2	BAIAP2L2	427	brain-specific angiogenesis inhibitor 1-associated protein 2-like protein 2	Q6UXY1	http://www.phosphosite.org/proteinAction.do?id=18397&showAllSites=true	59	RSYPLRGS*HSLDDLL			GS*HSLDDLLDRPGNSIAPSEYWDGQSR	3	1018.12			23691																		3.615						-1.2227						0.0282
390	388	Adaptor/scaffold	BAIAP2L2	BAIAP2L2	§429	brain-specific angiogenesis inhibitor 1-associated protein 2-like protein 2	Q6UXY1	http://www.phosphosite.org/proteinAction.do?id=18397&showAllSites=true	59	YPLRGSHS*LDDLLDR			GSHS*LDDLLDRPGNSIAPSEYWDGQSR	3	1018.12		25736	23665	24911			23395	25707	23708	24911			67.5698	67.6715	67.9845	67.7008				3.681	3.373	3.719				0.9498	0.6212	1.1167				0.0144	0.0033	0.0147
391	389	Adaptor/scaffold	BCAR1	P130Cas	344	breast cancer anti-estrogen resistance protein 1 isoform 1	P56945	http://www.phosphosite.org/proteinAction.do?id=1118&showAllSites=true	93	KPFDPART*PLVLAAP			T*PLVLAAPPPDSPPAEDVYDVPPPAPDLYDVPPGLR	4	957.726				34656																		4.146						-0.2181						0.0016
392	390	Adaptor/scaffold	BCAR1	P130Cas	§355	breast cancer anti-estrogen resistance protein 1 isoform 1	P56945	http://www.phosphosite.org/proteinAction.do?id=1118&showAllSites=true	93	LAAPPPDS*PPAEDVY			TPLVLAAPPPDS*PPAEDVYDVPPPAPDLYDVPPGLR	3	1276.63	32627	35259		34430			32627	35535	32927		33747		89.6587	90.1493	89.8862		90.2958		3.592	3.293		3.325			-2.0486	-1.6877		-1.0857			0.1554	0.0667		0.1671
393	391	Adaptor/scaffold	BCAR1	P130Cas	§355	breast cancer anti-estrogen resistance protein 1 isoform 1	P56945	http://www.phosphosite.org/proteinAction.do?id=1118&showAllSites=true	93	LAAPPPDS*PPAEDVY			TPLVLAAPPPDS*PPAEDVYDVPPPAPDLYDVPPGLR	3	1276.63	32540			34373			32627	35535	32927		33747		89.6587	90.1493	89.8862		90.2958		3.884			3.268			1.6409			0.6967			0.1546			0.1092
394	392	Adaptor/scaffold	BCAR1	P130Cas	§355	breast cancer anti-estrogen resistance protein 1 isoform 1	P56945	http://www.phosphosite.org/proteinAction.do?id=1118&showAllSites=true	93	LAAPPPDS*PPAEDVY			TPLVLAAPPPDS*PPAEDVYDVPPPAPDLYDVPPGLR	4	957.726	32492	35331	33128	34305	34097	35088	32785	35304	32822	34461	34019	34912	90.0178	89.6075	89.6348	89.761	90.9383	90.1167	3.224	3.381	3.65	3.29	3.858	3.502	0.708	0.1353	2.4286	0.8162	-0.433	1.2282	0.1785	0.0854	0.2272	0.156
395	393	Adaptor/scaffold	BCAR1	P130Cas	§355	breast cancer anti-estrogen resistance protein 1 isoform 1	P56945	http://www.phosphosite.org/proteinAction.do?id=1118&showAllSites=true	93	LAAPPPDS*PPAEDVY			TPLVLAAPPPDS*PPAEDVYDVPPPAPDLYDVPPGLR	4	957.726		35560					32785	35304	32822	34461	34019	34912	90.0178	89.6075	89.6348	89.761	90.9383	90.1167		3.497						-0.0751						0.185
396	394	Adaptor/scaffold	BCAR1	P130Cas	§362	breast cancer anti-estrogen resistance protein 1 isoform 1	P56945	http://www.phosphosite.org/proteinAction.do?id=1118&showAllSites=true	93	SPPAEDVY*DVPPPAP			TPLVLAAPPPDSPPAEDVY*DVPPPAPDLYDVPPGLR	3	1276.63	33214																		3.129						1.7331						0.2058
397	395	Adaptor/scaffold	BIN1; BIN1; BIN1; BIN1	BIN1; BIN1 iso2; BIN1 iso7; BIN1 iso10	§296; §265; §265; §280	myc box-dependent-interacting protein 1 isoform 8	O00499; O00499-2; O00499-7; O00499-10	http://www.phosphosite.org/proteinAction.do?id=5745&showAllSites=true	65; 57; 48; 47	APAKGNKS*PSPPDGS; APAKGNKS*PSPPDGS; APAKGNKS*PSPPDGS; APAKGNKS*PSPPDGS			GNKS*PSPPDGSPAATPEIR	2	979.454	9087	10626	9207	10203	9888	10129	9073	10629	9197	10185	9891	10129	34.1473	33.6597	33.9333	34.3743	34.3392	33.935	4.834	3.823	4.764	4.074	3.854	3.6	0.4453	0.8247	0.7421	0.4945	0.9838	0.4551	0.0692	0.0877	0.0367	0.0309
398	396	Adaptor/scaffold	BIN1; BIN1; BIN1; BIN1	BIN1; BIN1 iso2; BIN1 iso7; BIN1 iso10	§296; §265; §265; §280	myc box-dependent-interacting protein 1 isoform 8	O00499; O00499-2; O00499-7; O00499-10	http://www.phosphosite.org/proteinAction.do?id=5745&showAllSites=true	65; 57; 48; 47	APAKGNKS*PSPPDGS; APAKGNKS*PSPPDGS; APAKGNKS*PSPPDGS; APAKGNKS*PSPPDGS			GNKS*PSPPDGSPAATPEIR	2	979.454	9004				9827		9073	10629	9197	10185	9891	10129	34.1473	33.6597	33.9333	34.3743	34.3392	33.935	3.813				4.014		0.4939				1.0312		0.054
399	397	Adaptor/scaffold	BIN1; BIN1; BIN1; BIN1	BIN1; BIN1 iso2; BIN1 iso7; BIN1 iso10	§296, §298; §265, §267; §265, §267; §280, §282	myc box-dependent-interacting protein 1 isoform 8	O00499; O00499-2; O00499-7; O00499-10	http://www.phosphosite.org/proteinAction.do?id=5745&showAllSites=true	65; 57; 48; 47	APAKGNKS*PSPPDGS, AKGNKSPS*PPDGSPA; APAKGNKS*PSPPDGS, AKGNKSPS*PPDGSPA; APAKGNKS*PSPPDGS, AKGNKSPS*PPDGSPA; APAKGNKS*PSPPDGS, AKGNKSPS*PPDGSPA			GNKS*PS*PPDGSPAATPEIR	2	1019.44				11501			10480	12036	10457	11501	10962	11476	37.3135	36.8237	36.8523	37.322	36.8317	36.7895				3.013						0.0837						0.0512
400	398	Adaptor/scaffold	BIN1; BIN1; BIN1; BIN1	BIN1; BIN1 iso2; BIN1 iso7; BIN1 iso10	§296, §298; §265, §267; §265, §267; §280, §282	myc box-dependent-interacting protein 1 isoform 8	O00499; O00499-2; O00499-7; O00499-10	http://www.phosphosite.org/proteinAction.do?id=5745&showAllSites=true	65; 57; 48; 47	APAKGNKS*PSPPDGS, AKGNKSPS*PPDGSPA; APAKGNKS*PSPPDGS, AKGNKSPS*PPDGSPA; APAKGNKS*PSPPDGS, AKGNKSPS*PPDGSPA; APAKGNKS*PSPPDGS, AKGNKSPS*PPDGSPA			GNKS*PS*PPDGSPAATPEIR	3	679.961	10279	12266				11500	10354	12057	10499	11424	11109	11500	37.0322	36.8712	36.947	37.1782	37.1677	37.0757	2.867	2.778				3.123	0.883	0.6454				0.7693	0.2143	0.21
401	399	Adaptor/scaffold	BIN1; BIN1; BIN1; BIN1	BIN1; BIN1 iso2; BIN1 iso7; BIN1 iso10	§296, §303; §265, §272; §265, §272; §280, §287	myc box-dependent-interacting protein 1 isoform 8	O00499; O00499-2; O00499-7; O00499-10	http://www.phosphosite.org/proteinAction.do?id=5745&showAllSites=true	65; 57; 48; 47	APAKGNKS*PSPPDGS, SPSPPDGS*PAATPEI; APAKGNKS*PSPPDGS, SPSPPDGS*PAATPEI; APAKGNKS*PSPPDGS, SPSPPDGS*PAATPEI; APAKGNKS*PSPPDGS, SPSPPDGS*PAATPEI			GNKS*PSPPDGS*PAATPEIR	3	679.961	9568				10294														2.446				2.918		0.9445				0.3743		0.0851
402	400	Adaptor/scaffold	BIN1; BIN1; BIN1; BIN1	BIN1; BIN1 iso2; BIN1 iso7; BIN1 iso10	§296, §303; §265, §272; §265, §272; §280, §287	myc box-dependent-interacting protein 1 isoform 8	O00499; O00499-2; O00499-7; O00499-10	http://www.phosphosite.org/proteinAction.do?id=5745&showAllSites=true	65; 57; 48; 47	APAKGNKS*PSPPDGS, SPSPPDGS*PAATPEI; APAKGNKS*PSPPDGS, SPSPPDGS*PAATPEI; APAKGNKS*PSPPDGS, SPSPPDGS*PAATPEI; APAKGNKS*PSPPDGS, SPSPPDGS*PAATPEI			S*PSPPDGS*PAATPEIR	2	869.858			12259	12820		13038															2.495	2.992		2.599			-0.1616	-0.223		0.3837			0.0037	0.0107
403	401	Adaptor/scaffold	BIN1; BIN1; BIN1; BIN1	BIN1; BIN1 iso2; BIN1 iso7; BIN1 iso10	§296, §307; §265, §276; §265, §276; §280, §291	myc box-dependent-interacting protein 1 isoform 8	O00499; O00499-2; O00499-7; O00499-10	http://www.phosphosite.org/proteinAction.do?id=5745&showAllSites=true	65; 57; 48; 47	APAKGNKS*PSPPDGS, PDGSPAAT*PEIRVNH; APAKGNKS*PSPPDGS, PDGSPAAT*PEIRVNH; APAKGNKS*PSPPDGS, PDGSPAAT*PEIRVNH; APAKGNKS*PSPPDGS, PDGSPAAT*PEIRVNH			GNKS*PSPPDGSPAAT*PEIR	3	679.961						10727																		3.321						0.4136
404	402	Adaptor/scaffold	BIN1; BIN1; BIN1; BIN1	BIN1; BIN1 iso2; BIN1 iso7; BIN1 iso10	§296, §307; §265, §276; §265, §276; §280, §291	myc box-dependent-interacting protein 1 isoform 8	O00499; O00499-2; O00499-7; O00499-10	http://www.phosphosite.org/proteinAction.do?id=5745&showAllSites=true	65; 57; 48; 47	APAKGNKS*PSPPDGS, PDGSPAAT*PEIRVNH; APAKGNKS*PSPPDGS, PDGSPAAT*PEIRVNH; APAKGNKS*PSPPDGS, PDGSPAAT*PEIRVNH; APAKGNKS*PSPPDGS, PDGSPAAT*PEIRVNH			S*PSPPDGSPAAT*PEIR	2	869.858				13077			11824	13464	11948	13077	12558	13072	40.3955	40.0277	40.2788	40.3965	40.4943	40.3965				2.319						-0.6284						0.0073
405	403	Adaptor/scaffold	BIN1; BIN1; BIN1; BIN1	BIN1; BIN1 iso2; BIN1 iso7; BIN1 iso10	§298; §267; §267; §282	myc box-dependent-interacting protein 1 isoform 8	O00499; O00499-2; O00499-7; O00499-10	http://www.phosphosite.org/proteinAction.do?id=5745&showAllSites=true	65; 57; 48; 47	AKGNKSPS*PPDGSPA; AKGNKSPS*PPDGSPA; AKGNKSPS*PPDGSPA; AKGNKSPS*PPDGSPA			GNKSPS*PPDGSPAATPEIR	2	979.454				10121																		3.924						0.7128						0.0033
406	404	Adaptor/scaffold	BIN1; BIN1; BIN1; BIN1	BIN1; BIN1 iso2; BIN1 iso7; BIN1 iso10	§298; §267; §267; §282	myc box-dependent-interacting protein 1 isoform 8	O00499; O00499-2; O00499-7; O00499-10	http://www.phosphosite.org/proteinAction.do?id=5745&showAllSites=true	65; 57; 48; 47	AKGNKSPS*PPDGSPA; AKGNKSPS*PPDGSPA; AKGNKSPS*PPDGSPA; AKGNKSPS*PPDGSPA			GNKSPS*PPDGSPAATPEIR	3	653.305						10366	9468	10713	9218	10143	9891	10237	34.1473	33.8448	33.9827	34.2818	34.3392	33.9822						2.781						0.3726
407	405	Adaptor/scaffold	BIN1; BIN1; BIN1; BIN1	BIN1; BIN1 iso2; BIN1 iso7; BIN1 iso10	§298; §267; §267; §282	myc box-dependent-interacting protein 1 isoform 8	O00499; O00499-2; O00499-7; O00499-10	http://www.phosphosite.org/proteinAction.do?id=5745&showAllSites=true	65; 57; 48; 47	AKGNKSPS*PPDGSPA; AKGNKSPS*PPDGSPA; AKGNKSPS*PPDGSPA; AKGNKSPS*PPDGSPA			SPS*PPDGSPAATPEIR	2	829.875					12003																		2.683						-0.0095
408	406	Adaptor/scaffold	BIN1; BIN1; BIN1; BIN1	BIN1; BIN1 iso2; BIN1 iso7; BIN1 iso10	§298; §267; §267; §282	myc box-dependent-interacting protein 1 isoform 8	O00499; O00499-2; O00499-7; O00499-10	http://www.phosphosite.org/proteinAction.do?id=5745&showAllSites=true	65; 57; 48; 47	AKGNKSPS*PPDGSPA; AKGNKSPS*PPDGSPA; AKGNKSPS*PPDGSPA; AKGNKSPS*PPDGSPA			SPS*PPDGSPAATPEIR	3	553.586				12662			11467	13170	11780	12662	12222	12862	39.5848	39.373	39.9002	39.9245	39.7313	39.9222				3.087						0.0216						0.0502
409	407	Adaptor/scaffold	BIN1; BIN1; BIN1; BIN1	BIN1; BIN1 iso2; BIN1 iso7; BIN1 iso10	§298, §303; §267, §272; §267, §272; §282, §287	myc box-dependent-interacting protein 1 isoform 8	O00499; O00499-2; O00499-7; O00499-10	http://www.phosphosite.org/proteinAction.do?id=5745&showAllSites=true	65; 57; 48; 47	AKGNKSPS*PPDGSPA, SPSPPDGS*PAATPEI; AKGNKSPS*PPDGSPA, SPSPPDGS*PAATPEI; AKGNKSPS*PPDGSPA, SPSPPDGS*PAATPEI; AKGNKSPS*PPDGSPA, SPSPPDGS*PAATPEI			SPS*PPDGS*PAATPEIR	2	869.858	11691	13505	11934		12506	13002													2.817	2.639	3.067		2.62	2.67	1.1543	0.2604	-0.0802		0.3007	-1.0281	0.0348	0.0175	0.0274
410	408	Adaptor/scaffold	BIN1; BIN1; BIN1; BIN1	BIN1; BIN1 iso2; BIN1 iso7; BIN1 iso10	§298, §307; §267, §276; §267, §276; §282, §291	myc box-dependent-interacting protein 1 isoform 8	O00499; O00499-2; O00499-7; O00499-10	http://www.phosphosite.org/proteinAction.do?id=5745&showAllSites=true	65; 57; 48; 47	AKGNKSPS*PPDGSPA, PDGSPAAT*PEIRVNH; AKGNKSPS*PPDGSPA, PDGSPAAT*PEIRVNH; AKGNKSPS*PPDGSPA, PDGSPAAT*PEIRVNH; AKGNKSPS*PPDGSPA, PDGSPAAT*PEIRVNH			SPS*PPDGSPAAT*PEIR	2	869.858	11664																		2.769						-0.6635						0.0027
411	409	Adaptor/scaffold	BIN1	BIN1 iso10	§315	myc box-dependent-interacting protein 1 isoform 8	O00499-10	http://www.phosphosite.org/proteinAction.do?id=2745900&showAllSites=true	47	PGATLPKS*PSQSSLP			S*PSQSSLPAVVVETFPATVNGTVEGGSGAGR	3	1013.49	28827	31397	29027																3.444	3.377	3.084				1.5085	2.3795	1.8745				0.0045	0.0028	0.0426
412	410	Adaptor/scaffold	BIN1	BIN1 iso10	§315	myc box-dependent-interacting protein 1 isoform 8	O00499-10	http://www.phosphosite.org/proteinAction.do?id=2745900&showAllSites=true	47	PGATLPKS*PSQSSLP			VNHEPEPAGGATPGATLPKS*PSQSSLPAVVVETFPATVNGTVEGGSGAGR	4	1216.35						28352																		4.735						2.5443
413	411	Adaptor/scaffold	BIN1	BIN1 iso10	§315, §317	myc box-dependent-interacting protein 1 isoform 8	O00499-10	http://www.phosphosite.org/proteinAction.do?id=2745900&showAllSites=true	47	PGATLPKS*PSQSSLP, ATLPKSPS*QSSLPAV			S*PS*QSSLPAVVVETFPATVNGTVEGGSGAGR	3	1040.14			31823																		3.975						2.6287						0
414	412	Adaptor/scaffold	BIN1	BIN1 iso10	§315, 319	myc box-dependent-interacting protein 1 isoform 8	O00499-10	http://www.phosphosite.org/proteinAction.do?id=2745900&showAllSites=true	47	PGATLPKS*PSQSSLP, LPKSPSQS*SLPAVVV			S*PSQS*SLPAVVVETFPATVNGTVEGGSGAGR	3	1040.14	31740	34306																	3.587	4.026					0.0507	-1.6145					0.0232	0.0271
415	413	Adaptor/scaffold	BIN1	BIN1 iso10	§317	myc box-dependent-interacting protein 1 isoform 8	O00499-10	http://www.phosphosite.org/proteinAction.do?id=2745900&showAllSites=true	47	ATLPKSPS*QSSLPAV			SPS*QSSLPAVVVETFPATVNGTVEGGSGAGR	3	1013.49	30311	32920	30629	32202		32200	30388	32920	30638	32256	30744	32749	84.247	84.2602	84.388	84.5578	83.1953	85.0383	4.045	4.833	4.341	3.637		2.912	-0.0699	1.3853	1.7869	1.5327		0.4948	0.0192	0.0068	0.0082	0.0178
416	414	Adaptor/scaffold	BIN1	BIN1 iso10	§317	myc box-dependent-interacting protein 1 isoform 8	O00499-10	http://www.phosphosite.org/proteinAction.do?id=2745900&showAllSites=true	47	ATLPKSPS*QSSLPAV			SPS*QSSLPAVVVETFPATVNGTVEGGSGAGR	3	1013.49		31415					30388	32920	30638	32256	30744	32749	84.247	84.2602	84.388	84.5578	83.1953	85.0383		3.585						1.0658						0.0057
417	415	Adaptor/scaffold	BIN1	BIN1 iso10	§317	myc box-dependent-interacting protein 1 isoform 8	O00499-10	http://www.phosphosite.org/proteinAction.do?id=2745900&showAllSites=true	47	ATLPKSPS*QSSLPAV			VNHEPEPAGGATPGATLPKSPS*QSSLPAVVVETFPATVNGTVEGGSGAGR	4	1216.35					27266																		4.629						0.4267
418	416	Adaptor/scaffold	BIN1	BIN1 iso10	§317	myc box-dependent-interacting protein 1 isoform 8	O00499-10	http://www.phosphosite.org/proteinAction.do?id=2745900&showAllSites=true	47	ATLPKSPS*QSSLPAV			VNHEPEPAGGATPGATLPKSPS*QSSLPAVVVETFPATVNGTVEGGSGAGR	4	1216.35					27310																		4.617						0.4267
419	417	Adaptor/scaffold	BIN1	BIN1 iso10	§317	myc box-dependent-interacting protein 1 isoform 8	O00499-10	http://www.phosphosite.org/proteinAction.do?id=2745900&showAllSites=true	47	ATLPKSPS*QSSLPAV			VNHEPEPAGGATPGATLPKSPS*QSSLPAVVVETFPATVNGTVEGGSGAGR	4	1216.35					27182																		4.304						4.0814
420	418	Adaptor/scaffold	BIN1	BIN1 iso10	§317, 320	myc box-dependent-interacting protein 1 isoform 8	O00499-10	http://www.phosphosite.org/proteinAction.do?id=2745900&showAllSites=true	47	ATLPKSPS*QSSLPAV, PKSPSQSS*LPAVVVE			SPS*QSS*LPAVVVETFPATVNGTVEGGSGAGR	3	1040.14				33636			31690	34317	32003	33636	32739	34072	87.4187	87.2965	87.6883	87.409	87.9258	88.144				3.218						1.6873						0.0182
421	419	Adaptor/scaffold	BIN1	BIN1 iso10	320	myc box-dependent-interacting protein 1 isoform 8	O00499-10	http://www.phosphosite.org/proteinAction.do?id=2745900&showAllSites=true	47	PKSPSQSS*LPAVVVE			SPSQSS*LPAVVVETFPATVNGTVEGGSGAGR	3	1013.49			30671	32154	31112																3.649	4.205	4.148				3.1285	1.5327	0.1705				0.006	0.0115
422	420	Adaptor/scaffold	BIN1; BIN1	BIN1; BIN1 iso2	327; 296	myc box-dependent-interacting protein 1 isoform 8	O00499; O00499-2	http://www.phosphosite.org/proteinAction.do?id=5745&showAllSites=true	65; 57	GGATPGAT*LPKSPSQ; GGATPGAT*LPKSPSQ			VNHEPEPAGGATPGAT*LPKSPSQLR	4	648.571		14054																		3.595						0.8604						0.0375
423	421	Adaptor/scaffold	BIN1; BIN1	BIN1; BIN1 iso2	§331; §300	myc box-dependent-interacting protein 1 isoform 8	O00499; O00499-2	http://www.phosphosite.org/proteinAction.do?id=5745&showAllSites=true	65; 57	PGATLPKS*PSQLRKG; PGATLPKS*PSQLRKG			VNHEPEPAGGATPGATLPKS*PSQLR	3	864.425		14116		13399	13043		12286	14116	12578	13230	12852	13387	41.4277	41.4892	41.737	41.248	41.1585	41.1107		3.198		3.292	2.914			1.6555		1.1345	1.9531			0.1249		0.0693
424	422	Adaptor/scaffold	BIN1; BIN1	BIN1; BIN1 iso2	§333; §302	myc box-dependent-interacting protein 1 isoform 8	O00499; O00499-2	http://www.phosphosite.org/proteinAction.do?id=5745&showAllSites=true	65; 57	ATLPKSPS*QLRKGPP; ATLPKSPS*QLRKGPP			VNHEPEPAGGATPGATLPKSPS*QLR	4	648.571					13065	13454	12246	14157	12578	13377	13020	13597	41.2858	41.5828	41.737	41.5782	41.5355	41.5807					3.894	3.171					0.8329	0.6467
425	423	Adaptor/scaffold	CABLES1	CABLES1	§242	CDK5 and ABL1 enzyme substrate 1 isoform 2	Q8TDN4	http://www.phosphosite.org/proteinAction.do?id=23560&showAllSites=true	68	GSRGRLNS*FTQGILP			LNS*FTQGILPIAFSR	2	872.445		34672					31879	34672					87.8742	88.0812						2.534						2.1782						0.0658
426	424	Adaptor/scaffold	CABLES1	CABLES1	§290	CDK5 and ABL1 enzyme substrate 1 isoform 2	Q8TDN4	http://www.phosphosite.org/proteinAction.do?id=23560&showAllSites=true	68	RRLISQRS*SLETLED			S*SLETLEDIEENAPLR	2	948.435	26930																		2.998						0.109						0.0102
427	425	Adaptor/scaffold	CABLES1	CABLES1	§290	CDK5 and ABL1 enzyme substrate 1 isoform 2	Q8TDN4	http://www.phosphosite.org/proteinAction.do?id=23560&showAllSites=true	68	RRLISQRS*SLETLED			S*SLETLEDIEENAPLR	3	632.626				28556																		4.524						1.2147						0.0017
428	426	Adaptor/scaffold	CABLES1	CABLES1	§291	CDK5 and ABL1 enzyme substrate 1 isoform 2	Q8TDN4	http://www.phosphosite.org/proteinAction.do?id=23560&showAllSites=true	68	RLISQRSS*LETLEDI			SS*LETLEDIEENAPLR	2	948.435	26888	29369	27114				26888	29403	27131	28560	28392	28843	75.971	76.024	76.125	76.0033	77.746	76.0902	3.773	3.406	3.225				0.109	-1.0237	0.9992				0.0215	0.0409	0.0047
429	427	Adaptor/scaffold	CABLES1	CABLES1	§291	CDK5 and ABL1 enzyme substrate 1 isoform 2	Q8TDN4	http://www.phosphosite.org/proteinAction.do?id=23560&showAllSites=true	68	RLISQRSS*LETLEDI			SS*LETLEDIEENAPLR	2	948.435			27157				26888	29403	27131	28560	28392	28843	75.971	76.024	76.125	76.0033	77.746	76.0902			3.204						0.7656						0.0056
430	428	Adaptor/scaffold	CABLES1	CABLES1	§291	CDK5 and ABL1 enzyme substrate 1 isoform 2	Q8TDN4	http://www.phosphosite.org/proteinAction.do?id=23560&showAllSites=true	68	RLISQRSS*LETLEDI			SS*LETLEDIEENAPLR	3	632.626	26899		27119																4.707		4.433				0.3815		0.7457				0.0187		0.0041
431	429	Adaptor/scaffold	CABLES1	CABLES1	§294	CDK5 and ABL1 enzyme substrate 1 isoform 2	Q8TDN4	http://www.phosphosite.org/proteinAction.do?id=23560&showAllSites=true	68	SQRSSLET*LEDIEEN			SSLET*LEDIEENAPLR	3	632.626		29394					26944	29394	27110	28539	27783		76.0205	75.9775	76.0747	75.9557	76.3122			4.334						0.6146						0.0214
432	430	Adaptor/scaffold	CAV1	caveolin-1	§37	caveolin-1 isoform beta	Q03135	http://www.phosphosite.org/proteinAction.do?id=935&showAllSites=true	20	KAMADELS*EKQVYDA			AMADELS*EK	2	537.215	7588	9145	7775	8571	8367	8549	7561	9138	7775	8589	8379	8578	30.6967	30.3648	30.6635	30.8007	30.8617	30.282	1.949	2.09	2.475	2.582	2.187	2.449	0.3418	0.3791	0.633	0.4389	0.5016	0.7502	0.1187	0.1579	0.2164	0.1461
433	431	Adaptor/scaffold	CAV2	caveolin-2	§23	caveolin-2 isoform b	P51636	http://www.phosphosite.org/proteinAction.do?id=3909&showAllSites=true	18	DDSYSHHS*GLEYADP	CK2A1		ADVQLFMDDDSYSHHS*GLEYADPEK	3	983.736					21578		20791	23061	21146	22344	21578	22606	61.3822	61.7183	61.8932	61.9272	61.6663	62.0112					2.925						1.9626
434	432	Adaptor/scaffold	CCM2	CCM2	280	malcavernin isoform 1	Q9BSQ5	http://www.phosphosite.org/proteinAction.do?id=15831&showAllSites=true	49	SVDVGGAS*PHSKTIS			ETYEVEASTFCFPESVDVGGAS*PHSK	3	970.744						26068	24130	26568			24906	26068	69.3085	69.6055			69.5028	69.8573						3.708						0.2688
435	433	Adaptor/scaffold	CCM2	CCM2	§384	malcavernin isoform 1	Q9BSQ5	http://www.phosphosite.org/proteinAction.do?id=15831&showAllSites=true	49	GRGIITDS*FGRHRRA			GIITDS*FGR	2	523.239	15611	17566	15903	16814	16365	17122	15625	17566	15938	16863	16380	17146	49.135	49.3735	49.5292	49.5007	49.3205	49.663	2.255	2.356	2.623	2.361	2.376	2.425	0.2713	0.6539	0.2515	0.7571	0.4022	0.1179	0.205	0.2436	0.2264	0.2123
436	434	Adaptor/scaffold	CD2AP	CD2AP	168	CD2-associated protein	Q9Y5K6	http://www.phosphosite.org/proteinAction.do?id=3236&showAllSites=true	71	FVKELEVT*DDGETHE			ELEVT*DDGETHEAQDDSETVLAGPTSPIPSLGNVSETASGSVTQPK	4	1194.54	23648																		4.012						-0.1967						0.0286
437	435	Adaptor/scaffold	CD2AP	CD2AP	173	CD2-associated protein	Q9Y5K6	http://www.phosphosite.org/proteinAction.do?id=3236&showAllSites=true	71	EVTDDGET*HEAQDDS			ELEVTDDGET*HEAQDDSETVLAGPTSPIPSLGNVSETASGSVTQPK	4	1194.54			23776																		4.154						0.8112						0.0148
438	436	Adaptor/scaffold	CD2AP	CD2AP	§189	CD2-associated protein	Q9Y5K6	http://www.phosphosite.org/proteinAction.do?id=3236&showAllSites=true	71	TVLAGPTS*PIPSLGN			ELEVTDDGETHEAQDDSETVLAGPTS*PIPSLGNVSETASGSVTQPK	4	1194.54	23779	25939	23736	25034	24298	25955													4.763	4.213	4.037	4.346	5.671	3.863	-0.333	0.2842	0.5551	0.5308	0.3363	-0.4586	0.0081	0.0404	0.0606	0.0243
439	437	Adaptor/scaffold	CD2AP	CD2AP	§189	CD2-associated protein	Q9Y5K6	http://www.phosphosite.org/proteinAction.do?id=3236&showAllSites=true	71	TVLAGPTS*PIPSLGN			ELEVTDDGETHEAQDDSETVLAGPTS*PIPSLGNVSETASGSVTQPK	4	1194.54	23485				24902														4.413				4.671		-0.373				2.4543		0.0088
440	438	Adaptor/scaffold	CD2AP	CD2AP	§224	CD2-associated protein	Q9Y5K6	http://www.phosphosite.org/proteinAction.do?id=3236&showAllSites=true	71	GDIFKEGS*VKLRTRT			GIGFGDIFKEGS*VK	2	767.371		26380	24215				23903	26379	24275	25557	24822	25945	68.8598	69.1805	69.3133	69.1682	69.3028	69.5295		2.496	2.939					0.0736	1.4716					0.1633	0.2677
441	439	Adaptor/scaffold	CD2AP	CD2AP	§233	CD2-associated protein	Q9Y5K6	http://www.phosphosite.org/proteinAction.do?id=3236&showAllSites=true	71	KLRTRTSS*SETEEKK			TSS*SETEEKKPEKPLILQSLGPK	4	652.339		16489	14890	15772		16078	14596	16489	14972	15834	15351	16096	46.73	46.9877	47.2705	47.165	46.9285	47.2717		3.536	2.728	2.761		4.154		0.577	0.6381	0.5078		0.5952		0.0154	0.0515	0.0542
442	440	Adaptor/scaffold	CD2AP	CD2AP	§234	CD2-associated protein	Q9Y5K6	http://www.phosphosite.org/proteinAction.do?id=3236&showAllSites=true	71	LRTRTSSS*ETEEKKP			TSSS*ETEEKKPEKPLILQSLGPK	4	652.339					15331																		3.584						0.8414
443	441	Adaptor/scaffold	CD2AP	CD2AP	§256	CD2-associated protein	Q9Y5K6	http://www.phosphosite.org/proteinAction.do?id=3236&showAllSites=true	71	SLGPKTQS*VEITKTD			TQS*VEITKTDTEGK	2	808.874	6163	7568	6373	7106			6163	7584	6383	7119			27.5543	26.9437	27.4973	27.571			2.874	3.105	3.065	3.283			0.0614	0.4911	0.2022	0.3206			0.1496	0.1195	0.0741	0.1047
444	442	Adaptor/scaffold	CD2AP	CD2AP	§361	CD2-associated protein	Q9Y5K6	http://www.phosphosite.org/proteinAction.do?id=3236&showAllSites=true	71	LIAAEKKY*FSLKPEE			Y*FSLKPEEK	2	610.784						12626	11278	13107			12117	12626	39.1402	39.2313			39.4922	39.3535						2.49						0.174
445	443	Adaptor/scaffold	CD2AP	CD2AP	§458	CD2-associated protein	Q9Y5K6	http://www.phosphosite.org/proteinAction.do?id=3236&showAllSites=true	71	QLPLRPKS*VDFDSLT			S*VDFDSLTVR	2	609.774	20391	22668	20603	21929	21201	22190	20455	22746	20684	22008	21201	22291	60.58	61.0005	60.8043	61.165	60.9647	61.2987	2.752	2.664	3.172	3.11	2.664	3.17	0.7629	0.8049	0.7066	0.6819	0.7229	0.699	0.395	0.4074	0.3394	0.3639
446	444	Adaptor/scaffold	CD2AP	CD2AP	§458	CD2-associated protein	Q9Y5K6	http://www.phosphosite.org/proteinAction.do?id=3236&showAllSites=true	71	QLPLRPKS*VDFDSLT			S*VDFDSLTVR	2	609.774		39611				43438	20455	22746	20684	22008	21201	22291	60.58	61.0005	60.8043	61.165	60.9647	61.2987		2.263				2.906		-0.1113				-0.4457		0.3272
447	445	Adaptor/scaffold	CD2AP	CD2AP	§510	CD2-associated protein	Q9Y5K6	http://www.phosphosite.org/proteinAction.do?id=3236&showAllSites=true	71	GRFNGGHS*PTHSPEK			FNGGHS*PTHSPEK	2	737.809	3996		4104																2.671		2.849				0.5966		-0.5298				0.0757		0.1405
448	446	Adaptor/scaffold	CD2AP	CD2AP	§510, §514	CD2-associated protein	Q9Y5K6	http://www.phosphosite.org/proteinAction.do?id=3236&showAllSites=true	71	GRFNGGHS*PTHSPEK, GGHSPTHS*PEKILKL			FNGGHS*PTHS*PEK	2	777.792	4120	5515	4225	5092	5004	4939	4120	5526	4241	5103	5019	4945	23.0382	22.5595	22.7162	23.2685	23.3745	22.3697	2.596	2.045	2.732	1.933	2.136	2.577	0.6487	0.2537	-0.0449	0.2209	0.3445	-0.1535	0.0541	0.1048	0.0851	0.0443
449	447	Adaptor/scaffold	CD2AP	CD2AP	§512	CD2-associated protein	Q9Y5K6	http://www.phosphosite.org/proteinAction.do?id=3236&showAllSites=true	71	FNGGHSPT*HSPEKIL			FNGGHSPT*HSPEK	2	737.809		5405		4979	4876	4809	3991	5400	4115	4977	4893	4809	22.7677	22.2918	22.4333	23.0042	23.092	22.1003		3.083		2.654	2.835	3.173		0.5464		0.408	0.5019	0.4013		0.0505		0
450	448	Adaptor/scaffold	CD2AP	CD2AP	§541	CD2-associated protein	Q9Y5K6	http://www.phosphosite.org/proteinAction.do?id=3236&showAllSites=true	71	ELKKDTCY*SPKPSVY			DTCY*SPKPSVYLSTPSSASK	2	1128						16057																		3.182						-0.3769
451	449	Adaptor/scaffold	CD2AP	CD2AP	§542	CD2-associated protein	Q9Y5K6	http://www.phosphosite.org/proteinAction.do?id=3236&showAllSites=true	71	LKKDTCYS*PKPSVYL			DTCYS*PKPSVYLSTPSSASK	2	1128		16565			15274		14638	16551	14972	15813	15274	16075	46.8307	46.9877	47.2705	47.1163	46.8325	47.225		3.205			2.831			-0.6894			0.345			0.0163
452	450	Adaptor/scaffold	CD2AP	CD2AP	§542	CD2-associated protein	Q9Y5K6	http://www.phosphosite.org/proteinAction.do?id=3236&showAllSites=true	71	LKKDTCYS*PKPSVYL			DTCYS*PKPSVYLSTPSSASK	3	752.336			14976				14617	16551	14951	15792	15309	15994	46.7803	46.9877	47.2227	47.0683	46.8325	47.225			2.963						1.4372						0.0362
453	451	Adaptor/scaffold	CD2AP	CD2AP	§582	CD2-associated protein	Q9Y5K6	http://www.phosphosite.org/proteinAction.do?id=3236&showAllSites=true	71	TDDVKKNS*LDELRAQ			KNS*LDELR	2	527.75					8404		7582	9159	7811	8579	8421	8620	30.7452	30.411	30.7593	30.8007	30.9557	30.3753					2.508						0.4086
454	452	Adaptor/scaffold	CD2BP2	CD2BP2	§194	CD2 antigen cytoplasmic tail-binding protein 2	O95400	http://www.phosphosite.org/proteinAction.do?id=14937&showAllSites=true	38	RKGPGQPS*SPQRLDR			KGPGQPS*SPQR	2	609.785					4539																		2.866						0.2898
455	453	Adaptor/scaffold	CD2BP2	CD2BP2	§195	CD2 antigen cytoplasmic tail-binding protein 2	O95400	http://www.phosphosite.org/proteinAction.do?id=14937&showAllSites=true	38	KGPGQPSS*PQRLDRL			KGPGQPSS*PQR	2	609.785	3672	5008	3721				3697	5043	3758	4626	4578	4483	22.1235	21.5268	21.6595	22.3362	22.4227	21.381	2.681	2.475	2.654				-0.0846	0.2766	0.0714				0.0213	0.0001	0.0288
456	454	Adaptor/scaffold	CD2BP2	CD2BP2	§49	CD2 antigen cytoplasmic tail-binding protein 2	O95400	http://www.phosphosite.org/proteinAction.do?id=14937&showAllSites=true	38	KGKHSLDS*DEEEDDD			HSLDS*DEEEDDDDGGSSK	2	1008.84	5245	6612	5370	6183	6077	5994	5230	6618	5375	6174	6090	5994	25.4717	24.8683	25.2195	25.5348	25.7365	24.5932	5.693	5.339	5.101	5.359	6.181	5.748	0.228	0.2548	0.1275	-0.4085	0.5271	0.3705	0.1438	0.0949	0.122	0.1133
457	455	Adaptor/scaffold	CD2BP2	CD2BP2	§49	CD2 antigen cytoplasmic tail-binding protein 2	O95400	http://www.phosphosite.org/proteinAction.do?id=14937&showAllSites=true	38	KGKHSLDS*DEEEDDD			HSLDS*DEEEDDDDGGSSK	3	672.899	5243		5381	6184			5230	6618	5381	6174	6090	5995	25.4717	24.8683	25.2195	25.5348	25.7365	24.5932	4.248		3.236	3.05			-0.0786		0.4396	0.2037			0.0774		0.1673	0.0869
458	456	Adaptor/scaffold	CD2BP2	CD2BP2	§49	CD2 antigen cytoplasmic tail-binding protein 2	O95400	http://www.phosphosite.org/proteinAction.do?id=14937&showAllSites=true	38	KGKHSLDS*DEEEDDD			HSLDS*DEEEDDDDGGSSKYDILASEDVEGQEAATLPSEGGVR	4	1126.72		23652																		3.898						0.2661						0.0376
459	457	Adaptor/scaffold	CD2BP2	CD2BP2	60	CD2 antigen cytoplasmic tail-binding protein 2	O95400	http://www.phosphosite.org/proteinAction.do?id=14937&showAllSites=true	38	EDDDDGGS*SKYDILA			HSLDSDEEEDDDDGGS*SKYDILASEDVEGQEAATLPSEGGVR	4	1126.72		23532	21546		22594															4.048	4.058		4.312			0.1726	0.4859		-0.4117			0.003	0.0182
460	458	Adaptor/scaffold	CD2BP2	CD2BP2	61	CD2 antigen cytoplasmic tail-binding protein 2	O95400	http://www.phosphosite.org/proteinAction.do?id=14937&showAllSites=true	38	DDDDGGSS*KYDILAS			HSLDSDEEEDDDDGGSS*KYDILASEDVEGQEAATLPSEGGVR	4	1126.72						23117																		3.845						0.5124
461	459	Adaptor/scaffold	CD2BP2	CD2BP2	68	CD2 antigen cytoplasmic tail-binding protein 2	O95400	http://www.phosphosite.org/proteinAction.do?id=14937&showAllSites=true	38	SKYDILAS*EDVEGQE			HSLDSDEEEDDDDGGSSKYDILAS*EDVEGQEAATLPSEGGVR	4	1126.72					22077																		4.086						0.7346
462	460	Adaptor/scaffold	CGN	CGN	109	cingulin	Q9P2M7	http://www.phosphosite.org/proteinAction.do?id=7138&showAllSites=true	136	VKGFPAPS*QSSTSDE			GFPAPS*QSSTSDEEPGAYWNGK	3	797.997				20564																		3.079						1.5027						0.0041
463	461	Adaptor/scaffold	CGN	CGN	§112	cingulin	Q9P2M7	http://www.phosphosite.org/proteinAction.do?id=7138&showAllSites=true	136	FPAPSQSS*TSDEEPG			GFPAPSQSS*TSDEEPGAYWNGK	3	797.997		21285			19884		19048	21192	19226	20622	20139	20800	57.259	57.5058	57.365	58.0427	58.2405	57.9292		3.273			3.277			0.6042			0.4436			0.0151
464	462	Adaptor/scaffold	CGN	CGN	§1169, §1170	cingulin	Q9P2M7	http://www.phosphosite.org/proteinAction.do?id=7138&showAllSites=true	136	ALKNEGLS*SDEEFDS, LKNEGLSS*DEEFDSV			SAAESALKNEGLS*S*DEEFDSVYDPSSIASLLTESNLQTSSC	4	1125.48		41411				40833	38933	41283	38909	40384	39535	40833	105.711	104.552	105.385	104.744	104.898	105.287		4.576				4.402		0.3724				0.5293		0.1004
465	463	Adaptor/scaffold	CGN	CGN	§1169, §1176	cingulin	Q9P2M7	http://www.phosphosite.org/proteinAction.do?id=7138&showAllSites=true	136	ALKNEGLS*SDEEFDS, SSDEEFDS*VYDPSSI			NEGLS*SDEEFDS*VYDPSSIASLLTESNLQTSSC	3	1247.84		43595						43595	40568	42400	41425	42782		109.912	109.968	110.244	110.039	110.225		3.839						-1.147						0.0257
466	464	Adaptor/scaffold	CGN	CGN	§1170, §1176	cingulin	Q9P2M7	http://www.phosphosite.org/proteinAction.do?id=7138&showAllSites=true	136	LKNEGLSS*DEEFDSV, SSDEEFDS*VYDPSSI			NEGLSS*DEEFDS*VYDPSSIASLLTESNLQTSSC	3	1247.84				42444																		3.511						1.17						0.0189
467	465	Adaptor/scaffold	CGN	CGN	§1178, 1182	cingulin	Q9P2M7	http://www.phosphosite.org/proteinAction.do?id=7138&showAllSites=true	136	DEEFDSVY*DPSSIAS, DSVYDPSS*IASLLTE			SAAESALKNEGLSSDEEFDSVY*DPSS*IASLLTESNLQTSSC	4	1125.48				40553																		4.538						-0.4777						0.011
468	466	Adaptor/scaffold	CGN	CGN	§131	cingulin	Q9P2M7	http://www.phosphosite.org/proteinAction.do?id=7138&showAllSites=true	136	GKLLRSHS*QASLAGP			SHS*QASLAGPGPVDPSNR	2	928.918	8662	10240	8786		9505	9810	8662	10293	8819	9744	9513	9838	33.3252	32.9173	33.0495	33.393	33.4488	33.0892	4.313	4.253	4.016		3.835	4.142	-0.5867	0.4331	-0.5005		-0.2217	-0.3382	0.0576	0.0812	0.0597
469	467	Adaptor/scaffold	CGN	CGN	§131	cingulin	Q9P2M7	http://www.phosphosite.org/proteinAction.do?id=7138&showAllSites=true	136	GKLLRSHS*QASLAGP			SHS*QASLAGPGPVDPSNR	3	619.614				9687			8695	10272	8840	9687	9492	9838	33.2757	32.8703	33.099	33.393	33.399	33.0892				2.936						-0.1039						0.024
470	468	Adaptor/scaffold	CGN	CGN	§131	cingulin	Q9P2M7	http://www.phosphosite.org/proteinAction.do?id=7138&showAllSites=true	136	GKLLRSHS*QASLAGP			SHS*QASLAGPGPVDPSNR	3	619.614				9673			8695	10272	8840	9687	9492	9838	33.2757	32.8703	33.099	33.393	33.399	33.0892				2.921						-0.1129						0.0517
471	469	Adaptor/scaffold	CGN	CGN	§134	cingulin	Q9P2M7	http://www.phosphosite.org/proteinAction.do?id=7138&showAllSites=true	136	LRSHSQAS*LAGPGPV			SHSQAS*LAGPGPVDPSNR	3	619.614	8635	10232				9778													2.966	2.913				2.641	-0.4468	-0.1367				-0.241	0.0132	0.0122
472	470	Adaptor/scaffold	CGN	CGN	§149	cingulin	Q9P2M7	http://www.phosphosite.org/proteinAction.do?id=7138&showAllSites=true	136	DPSNRSNS*MLELAPK			SNS*MLELAPK	2	585.267			16171	17097			15860	17958	16232	17157	16695	17440	49.887	50.1858	50.232	50.168	50.0703	50.33			2.667	2.694					0.5101	0.5074					0.1242	0.0496
473	471	Adaptor/scaffold	CGN	CGN	§159	cingulin	Q9P2M7	http://www.phosphosite.org/proteinAction.do?id=7138&showAllSites=true	136	ELAPKVAS*PGSTIDT			VAS*PGSTIDTAPLSSVDSLINK	3	751.373			28776	30288	29384	30443	28540	31146	28769	30303	29442	30443	79.8392	79.9598	79.9765	80.005	80.1945	79.907			4.019	3.64	4.109	4.664			1.211	0.0378	0.4521	1.0338			0.0743	0.0186
474	472	Adaptor/scaffold	CGN	CGN	§159	cingulin	Q9P2M7	http://www.phosphosite.org/proteinAction.do?id=7138&showAllSites=true	136	ELAPKVAS*PGSTIDT			VAS*PGSTIDTAPLSSVDSLINKFDSQLGGQAR	3	1104.54		41184	38324	40156	39116	40390	38219	41115	38426	40090	39116	40493	103.78	104.112	104.058	103.954	103.872	104.047		3.461	3.87	3.837	3.911	3.587		0.646	1.1342	1.3029	1.366	1.6206		0.1791	0.1287	0.1763
475	473	Adaptor/scaffold	CGN	CGN	§159	cingulin	Q9P2M7	http://www.phosphosite.org/proteinAction.do?id=7138&showAllSites=true	136	ELAPKVAS*PGSTIDT			VAS*PGSTIDTAPLSSVDSLINKFDSQLGGQAR	3	1104.54		40996	38512				38219	41115	38426	40090	39116	40493	103.78	104.112	104.058	103.954	103.872	104.047		2.971	3.29					1.0602	1.0859					0.1765	0.1369
476	474	Adaptor/scaffold	CGN	CGN	§159	cingulin	Q9P2M7	http://www.phosphosite.org/proteinAction.do?id=7138&showAllSites=true	136	ELAPKVAS*PGSTIDT			VAS*PGSTIDTAPLSSVDSLINKFDSQLGGQAR	3	1104.54		40977					38219	41115	38426	40090	39116	40493	103.78	104.112	104.058	103.954	103.872	104.047		3.365						1.2809						0.1197
477	475	Adaptor/scaffold	CGN	CGN	§159	cingulin	Q9P2M7	http://www.phosphosite.org/proteinAction.do?id=7138&showAllSites=true	136	ELAPKVAS*PGSTIDT			VAS*PGSTIDTAPLSSVDSLINKFDSQLGGQAR	4	828.659						40520	38240	41052	38426	40069	39178	40520	103.838	103.939	104.058	103.894	103.93	104.047						4.036						0.486
478	476	Adaptor/scaffold	CGN	CGN	§163	cingulin	Q9P2M7	http://www.phosphosite.org/proteinAction.do?id=7138&showAllSites=true	136	KVASPGST*IDTAPLS			VASPGST*IDTAPLSSVDSLINK	3	751.373	28543																		3.771						1.3924						0.0414
479	477	Adaptor/scaffold	CGN	CGN	166	cingulin	Q9P2M7	http://www.phosphosite.org/proteinAction.do?id=7138&showAllSites=true	136	SPGSTIDT*APLSSVD			VASPGSTIDT*APLSSVDSLINK	3	751.373		31094																		3.537						0.6773						0.0326
480	478	Adaptor/scaffold	CLINT1; CLINT1	ENTH; ENTH iso2	§294; §276	clathrin interactor 1 isoform 1	Q14677; Q14677-2	http://www.phosphosite.org/proteinAction.do?id=10598&showAllSites=true	68; 68	LGAAAHYT*GDKASPD; LGAAAHYT*GDKASPD			TIDLGAAAHYT*GDKASPDQNASTHTPQSSVK	3	1083.5	12189					13549	12223	14094	12557	13356	12999	13549	41.2858	41.4422	41.6863	41.5303	41.4883	41.5807	4.59					4.161	0.8612					1.1599	0.0355
481	479	Adaptor/scaffold	CLINT1; CLINT1	ENTH; ENTH iso2	§294; §276	clathrin interactor 1 isoform 1	Q14677; Q14677-2	http://www.phosphosite.org/proteinAction.do?id=10598&showAllSites=true	68; 68	LGAAAHYT*GDKASPD; LGAAAHYT*GDKASPD			TIDLGAAAHYT*GDKASPDQNASTHTPQSSVK	4	812.877				13294																		4.932						0.5599						0.0163
482	480	Adaptor/scaffold	CLINT1; CLINT1	ENTH; ENTH iso2	§299; §281	clathrin interactor 1 isoform 1	Q14677; Q14677-2	http://www.phosphosite.org/proteinAction.do?id=10598&showAllSites=true	68; 68	HYTGDKAS*PDQNAST; HYTGDKAS*PDQNAST			TIDLGAAAHYTGDKAS*PDQNASTHTPQSSVK	3	1083.5		14104	12545	13381	12981															5.031	4.416	4.052	4.446			1.304	0.5516	0.449	1.2878			0.0089	0.1276	0.015
483	481	Adaptor/scaffold	CLINT1; CLINT1	ENTH; ENTH iso2	§299; §281	clathrin interactor 1 isoform 1	Q14677; Q14677-2	http://www.phosphosite.org/proteinAction.do?id=10598&showAllSites=true	68; 68	HYTGDKAS*PDQNAST; HYTGDKAS*PDQNAST			TIDLGAAAHYTGDKAS*PDQNASTHTPQSSVK	3	1083.5				13330	12966																	4.627	3.836					0.449	1.2868					0.1244
484	482	Adaptor/scaffold	CLINT1; CLINT1	ENTH; ENTH iso2	§305; §287	clathrin interactor 1 isoform 1	Q14677; Q14677-2	http://www.phosphosite.org/proteinAction.do?id=10598&showAllSites=true	68; 68	ASPDQNAS*THTPQSS; ASPDQNAS*THTPQSS			TIDLGAAAHYTGDKASPDQNAS*THTPQSSVK	4	812.877		14014				13496														3.745				3.995		0.6484				0.5991		0
485	483	Adaptor/scaffold	CNKSR1	CNKSR1	§289, §293, §300	connector enhancer of kinase suppressor of ras 1	Q969H4	http://www.phosphosite.org/proteinAction.do?id=15360&showAllSites=true	80	KKIPIPET*PPQTPPQ, IPETPPQT*PPQVLDS, TPPQVLDS*PHQRSPS			KIPIPET*PPQT*PPQVLDS*PHQR	3	905.75						21009	19510	21696		20580	20264	21094	58.3507	58.6403		57.9482	58.5348	58.6005						3.227						2.1316
486	484	Adaptor/scaffold	CNKSR1	CNKSR1	§289, §293, §300	connector enhancer of kinase suppressor of ras 1	Q969H4	http://www.phosphosite.org/proteinAction.do?id=15360&showAllSites=true	80	KKIPIPET*PPQTPPQ, IPETPPQT*PPQVLDS, TPPQVLDS*PHQRSPS			KIPIPET*PPQT*PPQVLDS*PHQR	3	905.75						21092	19510	21696		20580	20264	21094	58.3507	58.6403		57.9482	58.5348	58.6005						2.922						1.2164
487	485	Adaptor/scaffold	CNKSR1	CNKSR1	§305	connector enhancer of kinase suppressor of ras 1	Q969H4	http://www.phosphosite.org/proteinAction.do?id=15360&showAllSites=true	80	LDSPHQRS*PSLSLAP			S*PSLSLAPLSPR	2	652.834			20400				20224		20400	21756	21000	21955	60.0415		60.2768	60.5957	60.2752	60.536			2.5						0.3851						0.1414
488	486	Adaptor/scaffold	CNKSR1	CNKSR1	§305, §314	connector enhancer of kinase suppressor of ras 1	Q969H4	http://www.phosphosite.org/proteinAction.do?id=15360&showAllSites=true	80	LDSPHQRS*PSLSLAP, SLSLAPLS*PRAPSED			S*PSLSLAPLS*PR	2	692.817					21741	22697	20938	23229	21083	22302	21693	22477	61.7328	62.0947	61.75	61.832	61.9183	62.1545					3.129	2.505					0.5349	0.0089
489	487	Adaptor/scaffold	CNKSR1	CNKSR1	§305, §314	connector enhancer of kinase suppressor of ras 1	Q969H4	http://www.phosphosite.org/proteinAction.do?id=15360&showAllSites=true	80	LDSPHQRS*PSLSLAP, SLSLAPLS*PRAPSED			S*PSLSLAPLS*PR	2	692.817					21536	22477	20938	23229	21083	22302	21693	22477	61.7328	62.0947	61.75	61.832	61.9183	62.1545					2.267	1.897					0.3582	0.4688
490	488	Adaptor/scaffold	CNKSR1	CNKSR1	§307, §314	connector enhancer of kinase suppressor of ras 1	Q969H4	http://www.phosphosite.org/proteinAction.do?id=15360&showAllSites=true	80	SPHQRSPS*LSLAPLS, SLSLAPLS*PRAPSED			SPS*LSLAPLS*PR	2	692.817		23200																		2.224						-0.2623						0.0635
491	489	Adaptor/scaffold	CRK	Crk	§221	adapter molecule crk isoform b	P46108	http://www.phosphosite.org/proteinAction.do?id=1083&showAllSites=true	34	GGPEPGPY*AQPSVNT	Abl, Arg, EGFR, IGF1R, PTP1B	Abl, Abl iso2, Arg, Crk, EGFR, P130Cas, PXN, PXN iso2, RapGEF1	YRPASASVSALIGGNQEGSHPQPLGGPEPGPY*AQPSVNTPLPNLQNGPIYAR	4	1351.17	26009	28466	26212	27619	26915	27863													5.779	5.057	6.415	5.387	5.139	6.114	0.6191	-0.7112	-0.2137	1.9217	0.8834	0.1282	0.0177	0.035	0.0307	0.068
492	490	Adaptor/scaffold	CRK	Crk	§221	adapter molecule crk isoform b	P46108	http://www.phosphosite.org/proteinAction.do?id=1083&showAllSites=true	34	GGPEPGPY*AQPSVNT	Abl, Arg, EGFR, IGF1R, PTP1B	Abl, Abl iso2, Arg, Crk, EGFR, P130Cas, PXN, PXN iso2, RapGEF1	YRPASASVSALIGGNQEGSHPQPLGGPEPGPY*AQPSVNTPLPNLQNGPIYAR	4	1351.17	26157		26192	27578		27999													5.556		4.728	5.664		4.318	0.7286		-1.1275	1.5911		-0.0876	0.0297		0.069	0.0745
493	491	Adaptor/scaffold	CRK	Crk	§221	adapter molecule crk isoform b	P46108	http://www.phosphosite.org/proteinAction.do?id=1083&showAllSites=true	34	GGPEPGPY*AQPSVNT	Abl, Arg, EGFR, IGF1R, PTP1B	Abl, Abl iso2, Arg, Crk, EGFR, P130Cas, PXN, PXN iso2, RapGEF1	YRPASASVSALIGGNQEGSHPQPLGGPEPGPY*AQPSVNTPLPNLQNGPIYAR	4	1351.17				27561																		4.973						-1.3746						0.0578
494	492	Adaptor/scaffold	CRK	Crk	§221	adapter molecule crk isoform b	P46108	http://www.phosphosite.org/proteinAction.do?id=1083&showAllSites=true	34	GGPEPGPY*AQPSVNT	Abl, Arg, EGFR, IGF1R, PTP1B	Abl, Abl iso2, Arg, Crk, EGFR, P130Cas, PXN, PXN iso2, RapGEF1	YRPASASVSALIGGNQEGSHPQPLGGPEPGPY*AQPSVNTPLPNLQNGPIYAR	5	1081.13	26023	28501	26171		26799														5.69	4.968	3.715		4.734		1.2462	1.0471	0.141		0.9387		0.0703	0.0796	0.0684
495	493	Adaptor/scaffold	CRK	Crk	§221	adapter molecule crk isoform b	P46108	http://www.phosphosite.org/proteinAction.do?id=1083&showAllSites=true	34	GGPEPGPY*AQPSVNT	Abl, Arg, EGFR, IGF1R, PTP1B	Abl, Abl iso2, Arg, Crk, EGFR, P130Cas, PXN, PXN iso2, RapGEF1	YRPASASVSALIGGNQEGSHPQPLGGPEPGPY*AQPSVNTPLPNLQNGPIYAR	5	1081.13		28463			26745															5.344			4.487			0.8369			2.2296			0.0023
496	494	Adaptor/scaffold	CRK	Crk	§221	adapter molecule crk isoform b	P46108	http://www.phosphosite.org/proteinAction.do?id=1083&showAllSites=true	34	GGPEPGPY*AQPSVNT	Abl, Arg, EGFR, IGF1R, PTP1B	Abl, Abl iso2, Arg, Crk, EGFR, P130Cas, PXN, PXN iso2, RapGEF1	YRPASASVSALIGGNQEGSHPQPLGGPEPGPY*AQPSVNTPLPNLQNGPIYAR	6	901.113					26789																		3.715						3.2325
497	495	Adaptor/scaffold	CRK	Crk	225	adapter molecule crk isoform b	P46108	http://www.phosphosite.org/proteinAction.do?id=1083&showAllSites=true	34	PGPYAQPS*VNTPLPN			YRPASASVSALIGGNQEGSHPQPLGGPEPGPYAQPS*VNTPLPNLQNGPIYAR	4	1351.17					26751	27845																	5.167	6.341					1.5002	0.1282
498	496	Adaptor/scaffold	CRK	Crk	225	adapter molecule crk isoform b	P46108	http://www.phosphosite.org/proteinAction.do?id=1083&showAllSites=true	34	PGPYAQPS*VNTPLPN			YRPASASVSALIGGNQEGSHPQPLGGPEPGPYAQPS*VNTPLPNLQNGPIYAR	5	1081.13	25987		26208																4.335		5.484				1.1475		0.141				0.034		0.009
499	497	Adaptor/scaffold	CRK; CRK	Crk; Crk iso2	§40; §40	adapter molecule crk isoform b	P46108; P46108-2	http://www.phosphosite.org/proteinAction.do?id=1083&showAllSites=true	34; 23	GVFLVRDS*STSPGDY; GVFLVRDS*STSPGDY			DS*STSPGDYVLSVSENSR	2	990.415						22531	20686	22956	20894	22239	21483	22531	61.1317	61.4773	61.3105	61.6882	61.4148	61.9147						3.045						-0.8378
500	498	Adaptor/scaffold	CRK; CRK	Crk; Crk iso2	§41; §41	adapter molecule crk isoform b	P46108; P46108-2	http://www.phosphosite.org/proteinAction.do?id=1083&showAllSites=true	34; 23	VFLVRDSS*TSPGDYV; VFLVRDSS*TSPGDYV			DSS*TSPGDYVLSVSENSR	2	990.415			20944																		2.877						0.9244						0.0333
501	499	Adaptor/scaffold	CRK; CRK	Crk; Crk iso2	§42; §42	adapter molecule crk isoform b	P46108; P46108-2	http://www.phosphosite.org/proteinAction.do?id=1083&showAllSites=true	34; 23	FLVRDSST*SPGDYVL; FLVRDSST*SPGDYVL			DSST*SPGDYVLSVSENSR	2	990.415				22229																		2.562						0.9833						0.002
502	500	Adaptor/scaffold	CRK; CRK	Crk; Crk iso2	§83; §83	adapter molecule crk isoform b	P46108; P46108-2	http://www.phosphosite.org/proteinAction.do?id=1083&showAllSites=true	34; 23	AQPPPGVS*PSRLRIG; AQPPPGVS*PSRLRIG			VSHYIINSSGPRPPVPPSPAQPPPGVS*PSR	3	1052.2						17691	16045	18105	16316	17325	16800	17691	50.1377	50.5213	50.436	50.5525	50.3207	50.7103						3.566						0.7788
503	501	Adaptor/scaffold	CRKL	CrkL	§105	crk-like protein	P46109	http://www.phosphosite.org/proteinAction.do?id=1084&showAllSites=true	34	LIEPAPRY*PSPPMGS			Y*PSPPMGSVSAPNLPTAEDNLEYVR	3	928.758		28240					25768	28101	25850	27363	26397	27559	73.2127	73.0692	73.0897	73.2592	73.0458	72.9022		3.027						1.4058						0.0021
504	502	Adaptor/scaffold	CRKL	CrkL	§112	crk-like protein	P46109	http://www.phosphosite.org/proteinAction.do?id=1084&showAllSites=true	34	YPSPPMGS*VSAPNLP			YPSPPMGS*VSAPNLPTAEDNLEYVR	3	928.758		28200																		3.124						1.297						0.0302
505	503	Adaptor/scaffold	CRKL	CrkL	§195	crk-like protein	P46109	http://www.phosphosite.org/proteinAction.do?id=1084&showAllSites=true	34	GKHGNRNS*NSYGIPE			NS*NSYGIPEPAHAYAQPQTTTPLPAVSGSPGAAITPLPSTQNGPVFAK	4	1221.35				27182																		3.586						0.2997						0.0029
506	504	Adaptor/scaffold	CRKL	CrkL	197	crk-like protein	P46109	http://www.phosphosite.org/proteinAction.do?id=1084&showAllSites=true	34	HGNRNSNS*YGIPEPA			NSNS*YGIPEPAHAYAQPQTTTPLPAVSGSPGAAITPLPSTQNGPVFAK	4	1221.35		28249																		4.969						0.8477						0.0032
507	505	Adaptor/scaffold	CRKL	CrkL	197	crk-like protein	P46109	http://www.phosphosite.org/proteinAction.do?id=1084&showAllSites=true	34	HGNRNSNS*YGIPEPA			NSNS*YGIPEPAHAYAQPQTTTPLPAVSGSPGAAITPLPSTQNGPVFAK	5	977.28				27368	26486																	4.009	4.737					0.4519	0.8351					0.0363
508	506	Adaptor/scaffold	CRKL	CrkL	§198	crk-like protein	P46109	http://www.phosphosite.org/proteinAction.do?id=1084&showAllSites=true	34	GNRNSNSY*GIPEPAH			NSNSY*GIPEPAHAYAQPQTTTPLPAVSGSPGAAITPLPSTQNGPVFAK	4	1221.35			25904																		4.024						0.9737						0.0292
509	507	Adaptor/scaffold	CRKL	CrkL	§198	crk-like protein	P46109	http://www.phosphosite.org/proteinAction.do?id=1084&showAllSites=true	34	GNRNSNSY*GIPEPAH			NSNSY*GIPEPAHAYAQPQTTTPLPAVSGSPGAAITPLPSTQNGPVFAK	5	977.28				27387																		4.287						0.4519						0.0506
510	508	Adaptor/scaffold	CRKL	CrkL	§207	crk-like protein	P46109	http://www.phosphosite.org/proteinAction.do?id=1084&showAllSites=true	34	IPEPAHAY*AQPQTTT	Abl, Bcr/Abl	PXN	NSNSYGIPEPAHAY*AQPQTTTPLPAVSGSPGAAITPLPSTQNGPVFAK	4	1221.35	25874		26019																4.732		5.226				0.3589		1.0183				0.0237		0.0578
511	509	Adaptor/scaffold	CRKL	CrkL	§207	crk-like protein	P46109	http://www.phosphosite.org/proteinAction.do?id=1084&showAllSites=true	34	IPEPAHAY*AQPQTTT	Abl, Bcr/Abl	PXN	NSNSYGIPEPAHAY*AQPQTTTPLPAVSGSPGAAITPLPSTQNGPVFAK	4	1221.35	25723																		3.92						0.9988						0.0574
512	510	Adaptor/scaffold	CRKL	CrkL	§212	crk-like protein	P46109	http://www.phosphosite.org/proteinAction.do?id=1084&showAllSites=true	34	HAYAQPQT*TTPLPAV			NSNSYGIPEPAHAYAQPQT*TTPLPAVSGSPGAAITPLPSTQNGPVFAK	4	1221.35	26024					27880													4.106					4.063	0.04					-0.4689	0.013
513	511	Adaptor/scaffold	CRKL	CrkL	§213	crk-like protein	P46109	http://www.phosphosite.org/proteinAction.do?id=1084&showAllSites=true	34	AYAQPQTT*TPLPAVS			NSNSYGIPEPAHAYAQPQTT*TPLPAVSGSPGAAITPLPSTQNGPVFAK	4	1221.35					26444	27411																	4.188	4.168					-0.0462	-0.6033
514	512	Adaptor/scaffold	CRKL	CrkL	§220	crk-like protein	P46109	http://www.phosphosite.org/proteinAction.do?id=1084&showAllSites=true	34	TTPLPAVS*GSPGAAI			NSNSYGIPEPAHAYAQPQTTTPLPAVS*GSPGAAITPLPSTQNGPVFAK	4	1221.35		28445			26677															3.872			3.994			0.8333			0.4624			0.0188
515	513	Adaptor/scaffold	CRKL	CrkL	§222	crk-like protein	P46109	http://www.phosphosite.org/proteinAction.do?id=1084&showAllSites=true	34	PLPAVSGS*PGAAITP			NSNSYGIPEPAHAYAQPQTTTPLPAVSGS*PGAAITPLPSTQNGPVFAK	4	1221.35				27520		27819																3.767		4.791				-0.1913		0.3142				0.0633
516	514	Adaptor/scaffold	CSDE1; CSDE1; CSDE1	CSDE1; CSDE1 iso2; CSDE1 iso3	§445; §414; §460	cold shock domain-containing protein E1 isoform 1	O75534; O75534-2; Q68DF1	http://www.phosphosite.org/proteinAction.do?id=14170&showAllSites=true	89; 86; 91	FSNPKTTS*PNKGKEK; FSNPKTTS*PNKGKEK; FSNPKTTS*PNKGKEK			TTS*PNKGKEKEAEDGIIAYDDCGVK	3	935.76	11921	13745	12273				11908	13745	12263	13083	12747	13303	40.5838	40.6867	40.9915	40.9185	40.9218	40.92	4.006	3.652	3.357				0.4986	0.7269	0.7103				0.0197	0.0177	0.0218
517	515	Adaptor/scaffold	CTNND1; CTNND1; CTNND1; CTNND1	CTNND1; CTNND1 iso3; CTNND1 iso4; CTNND1 iso22	§171; §171; §171; §70	catenin delta-1 isoform 1ABC	O60716; O60716-3; O60716-4; O60716-22	http://www.phosphosite.org/proteinAction.do?id=3241&showAllSites=true	108; 105; 106; 93	PVDASSVS*NNYIQTL; PVDASSVS*NNYIQTL; PVDASSVS*NNYIQTL; PVDASSVS*NNYIQTL			TVQPVAMGPDGLPVDASSVS*NNYIQTLGR	3	1022.82		29618	27264	28723																5.18	5.553	5.755				1.1969	1.078	0.6681				0.0422	0.0483	0.0164
518	516	Adaptor/scaffold	CTNND1; CTNND1; CTNND1; CTNND1	CTNND1; CTNND1 iso3; CTNND1 iso4; CTNND1 iso22	§171; §171; §171; §70	catenin delta-1 isoform 1ABC	O60716; O60716-3; O60716-4; O60716-22	http://www.phosphosite.org/proteinAction.do?id=3241&showAllSites=true	108; 105; 106; 93	PVDASSVS*NNYIQTL; PVDASSVS*NNYIQTL; PVDASSVS*NNYIQTL; PVDASSVS*NNYIQTL			TVQPVAMGPDGLPVDASSVS*NNYIQTLGR	3	1022.82		27795																		5.001						0.817						0.0035
519	517	Adaptor/scaffold	CTNND1; CTNND1; CTNND1; CTNND1	CTNND1; CTNND1 iso3; CTNND1 iso4; CTNND1 iso22	§171; §171; §171; §70	catenin delta-1 isoform 1ABC	O60716; O60716-3; O60716-4; O60716-22	http://www.phosphosite.org/proteinAction.do?id=3241&showAllSites=true	108; 105; 106; 93	PVDASSVS*NNYIQTL; PVDASSVS*NNYIQTL; PVDASSVS*NNYIQTL; PVDASSVS*NNYIQTL			TVQPVAM#GPDGLPVDASSVS*NNYIQTLGR	3	1028.16	23214						23214	25602					67.1212	67.4332					3.675						2.7928						0.0244
520	518	Adaptor/scaffold	CTNND1; CTNND1; CTNND1; CTNND1	CTNND1; CTNND1 iso3; CTNND1 iso4; CTNND1 iso22	§174; §174; §174; §73	catenin delta-1 isoform 1ABC	O60716; O60716-3; O60716-4; O60716-22	http://www.phosphosite.org/proteinAction.do?id=3241&showAllSites=true	108; 105; 106; 93	ASSVSNNY*IQTLGRD; ASSVSNNY*IQTLGRD; ASSVSNNY*IQTLGRD; ASSVSNNY*IQTLGRD			TVQPVAMGPDGLPVDASSVSNNY*IQTLGR	3	1022.82	25203	27620			25896	27042	25203	27681	25409	26733	25977	27100	72.0135	72.1213	72.0383	71.83	72.0665	72.1447	6.511	6.073			4.968	6.288	0.534	0.6547			0.5668	0.6717	0.0695	0.0928
521	519	Adaptor/scaffold	CTNND1; CTNND1; CTNND1; CTNND1	CTNND1; CTNND1 iso3; CTNND1 iso4; CTNND1 iso22	§174; §174; §174; §73	catenin delta-1 isoform 1ABC	O60716; O60716-3; O60716-4; O60716-22	http://www.phosphosite.org/proteinAction.do?id=3241&showAllSites=true	108; 105; 106; 93	ASSVSNNY*IQTLGRD; ASSVSNNY*IQTLGRD; ASSVSNNY*IQTLGRD; ASSVSNNY*IQTLGRD			TVQPVAMGPDGLPVDASSVSNNY*IQTLGR	3	1022.82	27095						25203	27681	25409	26733	25977	27100	72.0135	72.1213	72.0383	71.83	72.0665	72.1447	5.709						0.832						0.0215
522	520	Adaptor/scaffold	CTNND1; CTNND1; CTNND1; CTNND1	CTNND1; CTNND1 iso3; CTNND1 iso4; CTNND1 iso22	§174; §174; §174; §73	catenin delta-1 isoform 1ABC	O60716; O60716-3; O60716-4; O60716-22	http://www.phosphosite.org/proteinAction.do?id=3241&showAllSites=true	108; 105; 106; 93	ASSVSNNY*IQTLGRD; ASSVSNNY*IQTLGRD; ASSVSNNY*IQTLGRD; ASSVSNNY*IQTLGRD			TVQPVAM#GPDGLPVDASSVSNNY*IQTLGR	3	1028.16	23233				24069														4.927				3.968		2.7928				3.8067		0.085
523	521	Adaptor/scaffold	CTNND1; CTNND1; CTNND1; CTNND1	CTNND1; CTNND1 iso3; CTNND1 iso4; CTNND1 iso22	§193; §193; §193; §92	catenin delta-1 isoform 1ABC	O60716; O60716-3; O60716-4; O60716-22	http://www.phosphosite.org/proteinAction.do?id=3241&showAllSites=true	108; 105; 106; 93	GNGGPGPY*VGQAGTA; GNGGPGPY*VGQAGTA; GNGGPGPY*VGQAGTA; GNGGPGPY*VGQAGTA			NGNGGPGPY*VGQAGTATLPR	3	655.306						14750																		2.371						3.7349
524	522	Adaptor/scaffold	CTNND1; CTNND1; CTNND1; CTNND1	CTNND1; CTNND1 iso3; CTNND1 iso4; CTNND1 iso22	§199; §199; §199; §98	catenin delta-1 isoform 1ABC	O60716; O60716-3; O60716-4; O60716-22	http://www.phosphosite.org/proteinAction.do?id=3241&showAllSites=true	108; 105; 106; 93	PYVGQAGT*ATLPRNF; PYVGQAGT*ATLPRNF; PYVGQAGT*ATLPRNF; PYVGQAGT*ATLPRNF			KNGNGGPGPYVGQAGT*ATLPR	3	698.004	11923	13793	12240	13121			11923	13884	12389	13167	12831	13387	40.8187	40.9718	41.2873	41.1067	41.1115	41.1107	3.48	2.417	2.707	2.893			-0.4708	-0.2177	0.2887	0.2118			0.1033	0.0302	0.0183	0.0483
525	523	Adaptor/scaffold	CTNND1; CTNND1; CTNND1; CTNND1	CTNND1; CTNND1 iso3; CTNND1 iso4; CTNND1 iso22	§201; §201; §201; §100	catenin delta-1 isoform 1ABC	O60716; O60716-3; O60716-4; O60716-22	http://www.phosphosite.org/proteinAction.do?id=3241&showAllSites=true	108; 105; 106; 93	VGQAGTAT*LPRNFHY; VGQAGTAT*LPRNFHY; VGQAGTAT*LPRNFHY; VGQAGTAT*LPRNFHY			NGNGGPGPYVGQAGTAT*LPR	3	655.306	14389	16321	14660	15541			14344	16299	14660	15519	15057	15823	46.1475	46.4212	46.6037	46.4458	46.2603	46.6525	3.333	3.087	3.397	3.304			0.8988	0.1633	0.7849	0.3424			0.0273	0.0548	0.0039	0.0763
526	524	Adaptor/scaffold	CTNND1; CTNND1; CTNND1; CTNND1	CTNND1; CTNND1 iso3; CTNND1 iso4; CTNND1 iso22	§228; §228; §228; §127	catenin delta-1 isoform 1ABC	O60716; O60716-3; O60716-4; O60716-22	http://www.phosphosite.org/proteinAction.do?id=3241&showAllSites=true	108; 105; 106; 93	YPGGSDNY*GSLSRVT; YPGGSDNY*GSLSRVT; YPGGSDNY*GSLSRVT; YPGGSDNY*GSLSRVT	Fyn, Src; Fyn, Src; Fyn, Src; Fyn, Src	CDH1, RhoA; CDH1, RhoA; CDH1, RhoA; CDH1, RhoA	HYEDGYPGGSDNY*GSLSR	2	1027.4	9398	11080			10193	10634													4.872	4.613			4.396	4.972	-0.0233	-0.2165			0.3035	-0.0372	0.0322	0.056
527	525	Adaptor/scaffold	CTNND1; CTNND1; CTNND1; CTNND1	CTNND1; CTNND1 iso3; CTNND1 iso4; CTNND1 iso22	§228; §228; §228; §127	catenin delta-1 isoform 1ABC	O60716; O60716-3; O60716-4; O60716-22	http://www.phosphosite.org/proteinAction.do?id=3241&showAllSites=true	108; 105; 106; 93	YPGGSDNY*GSLSRVT; YPGGSDNY*GSLSRVT; YPGGSDNY*GSLSRVT; YPGGSDNY*GSLSRVT	Fyn, Src; Fyn, Src; Fyn, Src; Fyn, Src	CDH1, RhoA; CDH1, RhoA; CDH1, RhoA; CDH1, RhoA	HYEDGYPGGSDNY*GSLSR	3	685.269	9410				10188	10619													4.588				4.612	4.609	1.3098				0.4813	0.1575	0.0969
528	526	Adaptor/scaffold	CTNND1; CTNND1; CTNND1; CTNND1	CTNND1; CTNND1 iso3; CTNND1 iso4; CTNND1 iso22	§228, §230; §228, §230; §228, §230; §127, §129	catenin delta-1 isoform 1ABC	O60716; O60716-3; O60716-4; O60716-22	http://www.phosphosite.org/proteinAction.do?id=3241&showAllSites=true	108; 105; 106; 93	YPGGSDNY*GSLSRVT, GGSDNYGS*LSRVTRI; YPGGSDNY*GSLSRVT, GGSDNYGS*LSRVTRI; YPGGSDNY*GSLSRVT, GGSDNYGS*LSRVTRI; YPGGSDNY*GSLSRVT, GGSDNYGS*LSRVTRI	Fyn, Src; Fyn, Src; Fyn, Src; Fyn, Src	CDH1, RhoA; CDH1, RhoA; CDH1, RhoA; CDH1, RhoA	HYEDGYPGGSDNY*GS*LSR	2	1067.38	10027	11756				11328	10018	11756			10794	11287	36.2845	36.2562			36.44	36.3622	2.767	2.657				2.814	-0.112	-0.0737				-1.8154	0.0693	0.073
529	527	Adaptor/scaffold	CTNND1; CTNND1; CTNND1; CTNND1	CTNND1; CTNND1 iso3; CTNND1 iso4; CTNND1 iso22	§228, §230; §228, §230; §228, §230; §127, §129	catenin delta-1 isoform 1ABC	O60716; O60716-3; O60716-4; O60716-22	http://www.phosphosite.org/proteinAction.do?id=3241&showAllSites=true	108; 105; 106; 93	YPGGSDNY*GSLSRVT, GGSDNYGS*LSRVTRI; YPGGSDNY*GSLSRVT, GGSDNYGS*LSRVTRI; YPGGSDNY*GSLSRVT, GGSDNYGS*LSRVTRI; YPGGSDNY*GSLSRVT, GGSDNYGS*LSRVTRI	Fyn, Src; Fyn, Src; Fyn, Src; Fyn, Src	CDH1, RhoA; CDH1, RhoA; CDH1, RhoA; CDH1, RhoA	HYEDGYPGGSDNY*GS*LSR	3	711.924	10020	11745				11292	10020	11784	10163	11214	10794	11308	36.3297	36.2562	36.1785	36.7027	36.44	36.4092	4.48	4.209				3.958	0.7697	0.5096				0.1933	0.1514	0.0841
530	528	Adaptor/scaffold	CTNND1; CTNND1; CTNND1; CTNND1	CTNND1; CTNND1 iso3; CTNND1 iso4; CTNND1 iso22	§230; §230; §230; §129	catenin delta-1 isoform 1ABC	O60716; O60716-3; O60716-4; O60716-22	http://www.phosphosite.org/proteinAction.do?id=3241&showAllSites=true	108; 105; 106; 93	GGSDNYGS*LSRVTRI; GGSDNYGS*LSRVTRI; GGSDNYGS*LSRVTRI; GGSDNYGS*LSRVTRI			HYEDGYPGGSDNYGS*LSR	2	1027.4	11155		11379	12301			11215	13044	11465	12301	12033	12568	38.9935	39.0903	39.1753	39.359	39.3022	39.2565	3.917		3.455	2.983			0.0673		0.0749	0.2498			0.0217		0.0427	0.0878
531	529	Adaptor/scaffold	CTNND1; CTNND1; CTNND1; CTNND1	CTNND1; CTNND1 iso3; CTNND1 iso4; CTNND1 iso22	§230; §230; §230; §129	catenin delta-1 isoform 1ABC	O60716; O60716-3; O60716-4; O60716-22	http://www.phosphosite.org/proteinAction.do?id=3241&showAllSites=true	108; 105; 106; 93	GGSDNYGS*LSRVTRI; GGSDNYGS*LSRVTRI; GGSDNYGS*LSRVTRI; GGSDNYGS*LSRVTRI			HYEDGYPGGSDNYGS*LSR	3	685.269	11237	12929	11487		11960	12507	11215	13044	11465	12252	12033	12547	38.9935	39.0903	39.1753	39.359	39.3022	39.209	4.54	4.069	4.363		3.342	5.158	0.5677	0.7926	1.0383		0.7457	0.6401	0.0993	0.0521	0.0761
532	530	Adaptor/scaffold	CTNND1; CTNND1; CTNND1; CTNND1	CTNND1; CTNND1 iso3; CTNND1 iso4; CTNND1 iso22	§232; §232; §232; §131	catenin delta-1 isoform 1ABC	O60716; O60716-3; O60716-4; O60716-22	http://www.phosphosite.org/proteinAction.do?id=3241&showAllSites=true	108; 105; 106; 93	SDNYGSLS*RVTRIEE; SDNYGSLS*RVTRIEE; SDNYGSLS*RVTRIEE; SDNYGSLS*RVTRIEE			HYEDGYPGGSDNYGSLS*R	2	1027.4		12952			11979	12508														2.708			3.287	3.095		0.4651			0.1411	0.3295		0.0215
533	531	Adaptor/scaffold	CTNND1; CTNND1; CTNND1; CTNND1	CTNND1; CTNND1 iso3; CTNND1 iso4; CTNND1 iso22	§241; §241; §241; §140	catenin delta-1 isoform 1ABC	O60716; O60716-3; O60716-4; O60716-22	http://www.phosphosite.org/proteinAction.do?id=3241&showAllSites=true	108; 105; 106; 93	VTRIEERY*RPSMEGY; VTRIEERY*RPSMEGY; VTRIEERY*RPSMEGY; VTRIEERY*RPSMEGY			Y*RPSMEGYR	2	619.755						7772																		2.508						0.5014
534	532	Adaptor/scaffold	CTNND1; CTNND1; CTNND1; CTNND1	CTNND1; CTNND1 iso3; CTNND1 iso4; CTNND1 iso22	§248; §248; §248; §147	catenin delta-1 isoform 1ABC	O60716; O60716-3; O60716-4; O60716-22	http://www.phosphosite.org/proteinAction.do?id=3241&showAllSites=true	108; 105; 106; 93	YRPSMEGY*RAPSRQD; YRPSMEGY*RAPSRQD; YRPSMEGY*RAPSRQD; YRPSMEGY*RAPSRQD			YRPSMEGY*R	2	619.755	6644	8115				7534	6644	8109			7623	7549	28.5958	28.0842			29.187	27.9763	2.244	2.274				2.457	-0.1119	0.2604				0.2374	0.1234	0.1282
535	533	Adaptor/scaffold	CTNND1; CTNND1; CTNND1; CTNND1	CTNND1; CTNND1 iso3; CTNND1 iso4; CTNND1 iso22	§252; §252; §252; §151	catenin delta-1 isoform 1ABC	O60716; O60716-3; O60716-4; O60716-22	http://www.phosphosite.org/proteinAction.do?id=3241&showAllSites=true	108; 105; 106; 93	MEGYRAPS*RQDVYGP; MEGYRAPS*RQDVYGP; MEGYRAPS*RQDVYGP; MEGYRAPS*RQDVYGP	GSK3B; GSK3B; GSK3B; GSK3B		APS*RQDVYGPQPQVR	3	593.284	8449	10252	8590	9724			8527	10083	8590	9597	9366	9628	32.8888	32.4532	32.6568	33.0682	33.1102	32.6232	3.556	3.579	3.672	3.641			0.6936	0.7024	0.572	0.563			0.2471	0.1573	0.2186	0.231
536	534	Adaptor/scaffold	CTNND1; CTNND1; CTNND1; CTNND1	CTNND1; CTNND1 iso3; CTNND1 iso4; CTNND1 iso22	§252; §252; §252; §151	catenin delta-1 isoform 1ABC	O60716; O60716-3; O60716-4; O60716-22	http://www.phosphosite.org/proteinAction.do?id=3241&showAllSites=true	108; 105; 106; 93	MEGYRAPS*RQDVYGP; MEGYRAPS*RQDVYGP; MEGYRAPS*RQDVYGP; MEGYRAPS*RQDVYGP	GSK3B; GSK3B; GSK3B; GSK3B		APS*RQDVYGPQPQVR	3	593.284		10023		9494			8527	10083	8590	9597	9366	9628	32.8888	32.4532	32.6568	33.0682	33.1102	32.6232		3.563		3.244				0.7821		0.6845				0.179		0.0692
537	535	Adaptor/scaffold	CTNND1; CTNND1; CTNND1; CTNND1	CTNND1; CTNND1 iso3; CTNND1 iso4; CTNND1 iso22	§252; §252; §252; §151	catenin delta-1 isoform 1ABC	O60716; O60716-3; O60716-4; O60716-22	http://www.phosphosite.org/proteinAction.do?id=3241&showAllSites=true	108; 105; 106; 93	MEGYRAPS*RQDVYGP; MEGYRAPS*RQDVYGP; MEGYRAPS*RQDVYGP; MEGYRAPS*RQDVYGP	GSK3B; GSK3B; GSK3B; GSK3B		S*RQDVYGPQPQVR	2	805.378			8025	8844			7876	9474	8025	8904	8694	8956	31.4082	31.1087	31.3512	31.5123	31.5723	31.1282			1.723	1.342					0.0468	0.3381					0.1749	0.1906
538	536	Adaptor/scaffold	CTNND1; CTNND1; CTNND1; CTNND1	CTNND1; CTNND1 iso3; CTNND1 iso4; CTNND1 iso22	§252; §252; §252; §151	catenin delta-1 isoform 1ABC	O60716; O60716-3; O60716-4; O60716-22	http://www.phosphosite.org/proteinAction.do?id=3241&showAllSites=true	108; 105; 106; 93	MEGYRAPS*RQDVYGP; MEGYRAPS*RQDVYGP; MEGYRAPS*RQDVYGP; MEGYRAPS*RQDVYGP	GSK3B; GSK3B; GSK3B; GSK3B		S*RQDVYGPQPQVR	3	537.254			8064	8884			7876	9474	8064	8904	8778		31.4082	31.1087	31.3512	31.5123	31.7583				4.572	4.048					0.6081	0.6215					0.2418	0.2039
539	537	Adaptor/scaffold	CTNND1; CTNND1; CTNND1; CTNND1	CTNND1; CTNND1 iso3; CTNND1 iso4; CTNND1 iso22	§268; §268; §268; §167	catenin delta-1 isoform 1ABC	O60716; O60716-3; O60716-4; O60716-22	http://www.phosphosite.org/proteinAction.do?id=3241&showAllSites=true	108; 105; 106; 93	PQVRVGGS*SVDLHRF; PQVRVGGS*SVDLHRF; PQVRVGGS*SVDLHRF; PQVRVGGS*SVDLHRF	PKCE; PKCE; PKCE; PKCE		GGS*SVDLHR	2	504.219	6371	7792	6582	7328			6364	7792	6593	7329			27.9733	27.443	27.977	28.0263			1.907	2.049	2.027	2			0.0766	0.2553	0.3029	-0.0966			0.1449	0.0232	0.1444	0.1123
540	538	Adaptor/scaffold	CTNND1; CTNND1; CTNND1; CTNND1	CTNND1; CTNND1 iso3; CTNND1 iso4; CTNND1 iso22	§268; §268; §268; §167	catenin delta-1 isoform 1ABC	O60716; O60716-3; O60716-4; O60716-22	http://www.phosphosite.org/proteinAction.do?id=3241&showAllSites=true	108; 105; 106; 93	PQVRVGGS*SVDLHRF; PQVRVGGS*SVDLHRF; PQVRVGGS*SVDLHRF; PQVRVGGS*SVDLHRF	PKCE; PKCE; PKCE; PKCE		VGGS*SVDLHR	2	553.753		7754	6552				6385	7815	6552	7329	7224	7234	28.021	27.443	27.977	28.0263	28.2678	27.2848		1.999	2.21					0.254	0.1447					0.0392	0.1302
541	539	Adaptor/scaffold	CTNND1; CTNND1; CTNND1; CTNND1	CTNND1; CTNND1 iso3; CTNND1 iso4; CTNND1 iso22	§268; §268; §268; §167	catenin delta-1 isoform 1ABC	O60716; O60716-3; O60716-4; O60716-22	http://www.phosphosite.org/proteinAction.do?id=3241&showAllSites=true	108; 105; 106; 93	PQVRVGGS*SVDLHRF; PQVRVGGS*SVDLHRF; PQVRVGGS*SVDLHRF; PQVRVGGS*SVDLHRF	PKCE; PKCE; PKCE; PKCE		VGGS*SVDLHR	3	369.505	6349		6594	7330															2.68		2.26	2.076			0.3247		-0.1589	0.001			0.1137		0.1138	0.0565
542	540	Adaptor/scaffold	CTNND1; CTNND1; CTNND1; CTNND1	CTNND1; CTNND1 iso3; CTNND1 iso4; CTNND1 iso22	§268, §269; §268, §269; §268, §269; §167, §168	catenin delta-1 isoform 1ABC	O60716; O60716-3; O60716-4; O60716-22	http://www.phosphosite.org/proteinAction.do?id=3241&showAllSites=true	108; 105; 106; 93	PQVRVGGS*SVDLHRF, QVRVGGSS*VDLHRFH; PQVRVGGS*SVDLHRF, QVRVGGSS*VDLHRFH; PQVRVGGS*SVDLHRF, QVRVGGSS*VDLHRFH; PQVRVGGS*SVDLHRF, QVRVGGSS*VDLHRFH	PKCE; PKCE; PKCE; PKCE		VGGS*S*VDLHR	2	593.736		8018	6786				6637	8018	6845	7602	7980	8137	28.5958	27.9923	28.5617	28.62	29.9742	29.2982		2.152	2.048					0.2832	0.1482					0.2076	0.0594
543	541	Adaptor/scaffold	CTNND1; CTNND1; CTNND1; CTNND1	CTNND1; CTNND1 iso3; CTNND1 iso4; CTNND1 iso22	§269; §269; §269; §168	catenin delta-1 isoform 1ABC	O60716; O60716-3; O60716-4; O60716-22	http://www.phosphosite.org/proteinAction.do?id=3241&showAllSites=true	108; 105; 106; 93	QVRVGGSS*VDLHRFH; QVRVGGSS*VDLHRFH; QVRVGGSS*VDLHRFH; QVRVGGSS*VDLHRFH			VGGSS*VDLHR	2	553.753	5931	7319	6107	6869		6716													2.609	2.945	3.153	2.547		2.607	0.5424	0.2075	0.9138	0.1453		0.4261	0.0844	0.1336	0.1064	0.0627
544	542	Adaptor/scaffold	CTNND1; CTNND1; CTNND1; CTNND1	CTNND1; CTNND1 iso3; CTNND1 iso4; CTNND1 iso22	§269; §269; §269; §168	catenin delta-1 isoform 1ABC	O60716; O60716-3; O60716-4; O60716-22	http://www.phosphosite.org/proteinAction.do?id=3241&showAllSites=true	108; 105; 106; 93	QVRVGGSS*VDLHRFH; QVRVGGSS*VDLHRFH; QVRVGGSS*VDLHRFH; QVRVGGSS*VDLHRFH			VGGSS*VDLHR	3	369.505		7795					6364	7795	6593	7329	7203	7213	27.9733	27.3972	27.977	28.0263	28.2193	27.2388		2.291						-0.1399						0.004
545	543	Adaptor/scaffold	CTNND1; CTNND1; CTNND1; CTNND1	CTNND1; CTNND1 iso3; CTNND1 iso4; CTNND1 iso22	§280; §280; §280; §179	catenin delta-1 isoform 1ABC	O60716; O60716-3; O60716-4; O60716-22	http://www.phosphosite.org/proteinAction.do?id=3241&showAllSites=true	108; 105; 106; 93	HRFHPEPY*GLEDDQR; HRFHPEPY*GLEDDQR; HRFHPEPY*GLEDDQR; HRFHPEPY*GLEDDQR	PTP1B, Src; PTP1B, Src; PTP1B, Src; PTP1B, Src		FHPEPY*GLEDDQRSM#GYDDLDYGMMSDYGTAR	4	957.63				25057																		3.709						0.855						0.0047
546	544	Adaptor/scaffold	CTNND1; CTNND1; CTNND1; CTNND1	CTNND1; CTNND1 iso3; CTNND1 iso4; CTNND1 iso22	§288; §288; §288; §187	catenin delta-1 isoform 1ABC	O60716; O60716-3; O60716-4; O60716-22	http://www.phosphosite.org/proteinAction.do?id=3241&showAllSites=true	108; 105; 106; 93	GLEDDQRS*MGYDDLD; GLEDDQRS*MGYDDLD; GLEDDQRS*MGYDDLD; GLEDDQRS*MGYDDLD			FHPEPYGLEDDQRS*MGYDDLDYGMMSDYGTAR	3	1271.17	24792	27170		26351			24865	27188		26355	25620	26785	71.06	71.0295		70.9757	71.2125	71.4325	3.766	3.431		3.668			1.2101	1.4118		0.5911			0.0355	0.0242		0.0398
547	545	Adaptor/scaffold	CTNND1; CTNND1; CTNND1; CTNND1	CTNND1; CTNND1 iso3; CTNND1 iso4; CTNND1 iso22	§288; §288; §288; §187	catenin delta-1 isoform 1ABC	O60716; O60716-3; O60716-4; O60716-22	http://www.phosphosite.org/proteinAction.do?id=3241&showAllSites=true	108; 105; 106; 93	GLEDDQRS*MGYDDLD; GLEDDQRS*MGYDDLD; GLEDDQRS*MGYDDLD; GLEDDQRS*MGYDDLD			FHPEPYGLEDDQRS*MGYDDLDYGMMSDYGTAR	3	1271.17		27252					24865	27188		26355	25620	26785	71.06	71.0295		70.9757	71.2125	71.4325		3.075						1.4118						0.0709
548	546	Adaptor/scaffold	CTNND1; CTNND1; CTNND1; CTNND1	CTNND1; CTNND1 iso3; CTNND1 iso4; CTNND1 iso22	§288; §288; §288; §187	catenin delta-1 isoform 1ABC	O60716; O60716-3; O60716-4; O60716-22	http://www.phosphosite.org/proteinAction.do?id=3241&showAllSites=true	108; 105; 106; 93	GLEDDQRS*MGYDDLD; GLEDDQRS*MGYDDLD; GLEDDQRS*MGYDDLD; GLEDDQRS*MGYDDLD			FHPEPYGLEDDQRS*MGYDDLDYGM#MSDYGTAR	3	1276.5				23998			22555	24720	22721	23998		24412	65.5705	65.4477	65.6368	65.6682		66.0832				3.599						-1.1226						0.0197
549	547	Adaptor/scaffold	CTNND1; CTNND1; CTNND1; CTNND1	CTNND1; CTNND1 iso3; CTNND1 iso4; CTNND1 iso22	§288; §288; §288; §187	catenin delta-1 isoform 1ABC	O60716; O60716-3; O60716-4; O60716-22	http://www.phosphosite.org/proteinAction.do?id=3241&showAllSites=true	108; 105; 106; 93	GLEDDQRS*MGYDDLD; GLEDDQRS*MGYDDLD; GLEDDQRS*MGYDDLD; GLEDDQRS*MGYDDLD			FHPEPYGLEDDQRS*MGYDDLDYGM#MSDYGTAR	3	1276.5				24016			22555	24720	22721	23998		24412	65.5705	65.4477	65.6368	65.6682		66.0832				3.49						-1.1226						0.0011
550	548	Adaptor/scaffold	CTNND1; CTNND1; CTNND1; CTNND1	CTNND1; CTNND1 iso3; CTNND1 iso4; CTNND1 iso22	§288; §288; §288; §187	catenin delta-1 isoform 1ABC	O60716; O60716-3; O60716-4; O60716-22	http://www.phosphosite.org/proteinAction.do?id=3241&showAllSites=true	108; 105; 106; 93	GLEDDQRS*MGYDDLD; GLEDDQRS*MGYDDLD; GLEDDQRS*MGYDDLD; GLEDDQRS*MGYDDLD			S*MGYDDLDYGMMSDYGTAR	2	1114.4	25098	27474	25330	26674	25879	27046	25180	27534	25409	26674	25956	27100	71.8127	71.7922	72.0383	71.8767	72.0163	72.1447	5.043	4.887	5.524	5.061	5.286	5.584	0.221	0.4851	0.2138	0.3856	0.1639	0.2778	0.0641	0.0758	0.1034	0.0669
551	549	Adaptor/scaffold	CTNND1; CTNND1; CTNND1; CTNND1	CTNND1; CTNND1 iso3; CTNND1 iso4; CTNND1 iso22	§288; §288; §288; §187	catenin delta-1 isoform 1ABC	O60716; O60716-3; O60716-4; O60716-22	http://www.phosphosite.org/proteinAction.do?id=3241&showAllSites=true	108; 105; 106; 93	GLEDDQRS*MGYDDLD; GLEDDQRS*MGYDDLD; GLEDDQRS*MGYDDLD; GLEDDQRS*MGYDDLD			S*MGYDDLDYGMMSDYGTAR	3	743.272	25119	27483	25350	26678	25892	27064	25180	27534	25350	26754	25956	27142	71.8127	71.7922	72.0383	71.8767	72.0163	72.2398	4.96	4.137	4.931	4.351	4.41	4.338	0.6837	0.7353	0.7252	0.7061	0.5709	0.6369	0.0794	0.0524	0.0576	0.0485
552	550	Adaptor/scaffold	CTNND1; CTNND1; CTNND1; CTNND1	CTNND1; CTNND1 iso3; CTNND1 iso4; CTNND1 iso22	§288; §288; §288; §187	catenin delta-1 isoform 1ABC	O60716; O60716-3; O60716-4; O60716-22	http://www.phosphosite.org/proteinAction.do?id=3241&showAllSites=true	108; 105; 106; 93	GLEDDQRS*MGYDDLD; GLEDDQRS*MGYDDLD; GLEDDQRS*MGYDDLD; GLEDDQRS*MGYDDLD			S*MGYDDLDYGMM#SDYGTAR	2	1122.4	21347	23562	21497	22833	22099	23156													4.611	4.593	4.684	5.096	5.257	4.479	-1.7607	-1.0317	0.3701	-0.2682	-0.673	-1.3208	0.0074	0.0625	0.0545	0.0638
553	551	Adaptor/scaffold	CTNND1; CTNND1; CTNND1; CTNND1	CTNND1; CTNND1 iso3; CTNND1 iso4; CTNND1 iso22	§288; §288; §288; §187	catenin delta-1 isoform 1ABC	O60716; O60716-3; O60716-4; O60716-22	http://www.phosphosite.org/proteinAction.do?id=3241&showAllSites=true	108; 105; 106; 93	GLEDDQRS*MGYDDLD; GLEDDQRS*MGYDDLD; GLEDDQRS*MGYDDLD; GLEDDQRS*MGYDDLD			S*MGYDDLDYGMM#SDYGTAR	2	1122.4	21305				22203	23149													5.29				5.207	4.67	-1.3447				-0.6628	-1.358	0.0467
554	552	Adaptor/scaffold	CTNND1; CTNND1; CTNND1; CTNND1	CTNND1; CTNND1 iso3; CTNND1 iso4; CTNND1 iso22	§288; §288; §288; §187	catenin delta-1 isoform 1ABC	O60716; O60716-3; O60716-4; O60716-22	http://www.phosphosite.org/proteinAction.do?id=3241&showAllSites=true	108; 105; 106; 93	GLEDDQRS*MGYDDLD; GLEDDQRS*MGYDDLD; GLEDDQRS*MGYDDLD; GLEDDQRS*MGYDDLD			S*MGYDDLDYGM#MSDYGTAR	2	1122.4	21675	23886	21862	23166		23455													4.423	5.416	5.043	5.26		5.154	0.7702	0.6294	0.9172	0.5212		0.7521	0.0612	0.0489	0.0613	0.0586
555	553	Adaptor/scaffold	CTNND1; CTNND1; CTNND1; CTNND1	CTNND1; CTNND1 iso3; CTNND1 iso4; CTNND1 iso22	§288; §288; §288; §187	catenin delta-1 isoform 1ABC	O60716; O60716-3; O60716-4; O60716-22	http://www.phosphosite.org/proteinAction.do?id=3241&showAllSites=true	108; 105; 106; 93	GLEDDQRS*MGYDDLD; GLEDDQRS*MGYDDLD; GLEDDQRS*MGYDDLD; GLEDDQRS*MGYDDLD			S*MGYDDLDYGM#MSDYGTAR	3	748.604	21638	23877	21824	23148	22435	23474													2.707	3.565	3.363	4.004	4.442	3.129	0.3244	0.7779	0.8818	0.4771	0.7446	1.0839	0.0128	0.0571	0.0938	0.1359
556	554	Adaptor/scaffold	CTNND1; CTNND1; CTNND1; CTNND1	CTNND1; CTNND1 iso3; CTNND1 iso4; CTNND1 iso22	§288; §288; §288; §187	catenin delta-1 isoform 1ABC	O60716; O60716-3; O60716-4; O60716-22	http://www.phosphosite.org/proteinAction.do?id=3241&showAllSites=true	108; 105; 106; 93	GLEDDQRS*MGYDDLD; GLEDDQRS*MGYDDLD; GLEDDQRS*MGYDDLD; GLEDDQRS*MGYDDLD			S*M#GYDDLDYGMMSDYGTAR	2	1122.4	23034	25302	23385	24636	23826	24942	23059	25350	23260	24591	23898	25000	66.7715	66.8612	67.0435	66.9895	67.1175	67.4017	5.018	4.032	3.823	4.728	5.089	5.108	-0.3208	-0.0895	-4.4751	-0.261	0.1077	-0.5358	0.1176	0.0709	0.0235	0.1193
557	555	Adaptor/scaffold	CTNND1; CTNND1; CTNND1; CTNND1	CTNND1; CTNND1 iso3; CTNND1 iso4; CTNND1 iso22	§288; §288; §288; §187	catenin delta-1 isoform 1ABC	O60716; O60716-3; O60716-4; O60716-22	http://www.phosphosite.org/proteinAction.do?id=3241&showAllSites=true	108; 105; 106; 93	GLEDDQRS*MGYDDLD; GLEDDQRS*MGYDDLD; GLEDDQRS*MGYDDLD; GLEDDQRS*MGYDDLD			S*M#GYDDLDYGMMSDYGTAR	2	1122.4			23260	24537	23951		23059	25350	23260	24591	23898	25000	66.7715	66.8612	67.0435	66.9895	67.1175	67.4017			5.591	5.066	4.091				-0.0602	-0.1963	-0.3496				0.1511	0.0775
558	556	Adaptor/scaffold	CTNND1; CTNND1; CTNND1; CTNND1	CTNND1; CTNND1 iso3; CTNND1 iso4; CTNND1 iso22	§288; §288; §288; §187	catenin delta-1 isoform 1ABC	O60716; O60716-3; O60716-4; O60716-22	http://www.phosphosite.org/proteinAction.do?id=3241&showAllSites=true	108; 105; 106; 93	GLEDDQRS*MGYDDLD; GLEDDQRS*MGYDDLD; GLEDDQRS*MGYDDLD; GLEDDQRS*MGYDDLD			S*M#GYDDLDYGMMSDYGTAR	3	748.604		25327		24538	23841	24955	23059	25371	23330	24538	23856	25000	66.7715	66.9095	67.0953	66.9895	67.0152	67.4017		3.859		4.046	3.487	3.965		2.4475		0.7599	0.2951	0.4565		0.0139		0.0224
559	557	Adaptor/scaffold	CTNND1; CTNND1; CTNND1; CTNND1	CTNND1; CTNND1 iso3; CTNND1 iso4; CTNND1 iso22	§291; §291; §291; §190	catenin delta-1 isoform 1ABC	O60716; O60716-3; O60716-4; O60716-22	http://www.phosphosite.org/proteinAction.do?id=3241&showAllSites=true	108; 105; 106; 93	DDQRSMGY*DDLDYGM; DDQRSMGY*DDLDYGM; DDQRSMGY*DDLDYGM; DDQRSMGY*DDLDYGM	Src; Src; Src; Src		FHPEPYGLEDDQRSMGY*DDLDYGMMSDYGTAR	4	953.631	24765	27179		26339			24765	27219	25073	26376	25620	26743	70.9598	71.0763	71.23	71.0238	71.2125	71.338	3.99	4.207		5.221			0.988	0.8248		0.8618			0.0128	0.0452		0.0756
560	558	Adaptor/scaffold	CTNND1; CTNND1; CTNND1; CTNND1	CTNND1; CTNND1 iso3; CTNND1 iso4; CTNND1 iso22	§291; §291; §291; §190	catenin delta-1 isoform 1ABC	O60716; O60716-3; O60716-4; O60716-22	http://www.phosphosite.org/proteinAction.do?id=3241&showAllSites=true	108; 105; 106; 93	DDQRSMGY*DDLDYGM; DDQRSMGY*DDLDYGM; DDQRSMGY*DDLDYGM; DDQRSMGY*DDLDYGM	Src; Src; Src; Src		FHPEPYGLEDDQRSM#GY*DDLDYGMMSDYGTAR	4	957.63	23574		23817				23574	25896	23834	25032	24402	25483	67.9658	68.0958	68.2705	67.987	68.3007	68.4853	3.984		3.645				-2.3569		0.0357				0.0657		0.0308
561	559	Adaptor/scaffold	CTNND1; CTNND1; CTNND1; CTNND1	CTNND1; CTNND1 iso3; CTNND1 iso4; CTNND1 iso22	§291; §291; §291; §190	catenin delta-1 isoform 1ABC	O60716; O60716-3; O60716-4; O60716-22	http://www.phosphosite.org/proteinAction.do?id=3241&showAllSites=true	108; 105; 106; 93	DDQRSMGY*DDLDYGM; DDQRSMGY*DDLDYGM; DDQRSMGY*DDLDYGM; DDQRSMGY*DDLDYGM	Src; Src; Src; Src		FHPEPYGLEDDQRSM#GY*DDLDYGMMSDYGTAR	4	957.63			23907				23574	25896	23834	25032	24402	25483	67.9658	68.0958	68.2705	67.987	68.3007	68.4853			3.125						-0.1599						0.0779
562	560	Adaptor/scaffold	CTNND1; CTNND1; CTNND1; CTNND1	CTNND1; CTNND1 iso3; CTNND1 iso4; CTNND1 iso22	§291; §291; §291; §190	catenin delta-1 isoform 1ABC	O60716; O60716-3; O60716-4; O60716-22	http://www.phosphosite.org/proteinAction.do?id=3241&showAllSites=true	108; 105; 106; 93	DDQRSMGY*DDLDYGM; DDQRSMGY*DDLDYGM; DDQRSMGY*DDLDYGM; DDQRSMGY*DDLDYGM	Src; Src; Src; Src		SMGY*DDLDYGMM#SDYGTAR	2	1122.4	21293	23575																	4.529	4.325					-0.917	-1.0317					0.0127	0.004
563	561	Adaptor/scaffold	CTNND1; CTNND1; CTNND1; CTNND1	CTNND1; CTNND1 iso3; CTNND1 iso4; CTNND1 iso22	§291; §291; §291; §190	catenin delta-1 isoform 1ABC	O60716; O60716-3; O60716-4; O60716-22	http://www.phosphosite.org/proteinAction.do?id=3241&showAllSites=true	108; 105; 106; 93	DDQRSMGY*DDLDYGM; DDQRSMGY*DDLDYGM; DDQRSMGY*DDLDYGM; DDQRSMGY*DDLDYGM	Src; Src; Src; Src		SM#GY*DDLDYGMMSDYGTAR	3	748.604	23067		23264																3.646		3.924				0.7428		0.6786				0.0096		0.0208
564	562	Adaptor/scaffold	CTNND1; CTNND1; CTNND1; CTNND1	CTNND1; CTNND1 iso3; CTNND1 iso4; CTNND1 iso22	§296; §296; §296; §195	catenin delta-1 isoform 1ABC	O60716; O60716-3; O60716-4; O60716-22	http://www.phosphosite.org/proteinAction.do?id=3241&showAllSites=true	108; 105; 106; 93	MGYDDLDY*GMMSDYG; MGYDDLDY*GMMSDYG; MGYDDLDY*GMMSDYG; MGYDDLDY*GMMSDYG	Src; Src; Src; Src		SMGYDDLDY*GMMSDYGTAR	2	1114.4	23005	25274			23834														4.854	4.872			4.884		0.5417	1.0736			-0.0033		0.0238	0.0517
565	563	Adaptor/scaffold	CTNND1; CTNND1; CTNND1; CTNND1	CTNND1; CTNND1 iso3; CTNND1 iso4; CTNND1 iso22	§296; §296; §296; §195	catenin delta-1 isoform 1ABC	O60716; O60716-3; O60716-4; O60716-22	http://www.phosphosite.org/proteinAction.do?id=3241&showAllSites=true	108; 105; 106; 93	MGYDDLDY*GMMSDYG; MGYDDLDY*GMMSDYG; MGYDDLDY*GMMSDYG; MGYDDLDY*GMMSDYG	Src; Src; Src; Src		SMGYDDLDY*GMMSDYGTAR	3	743.272	23031																		3.683						0.624						0.1124
566	564	Adaptor/scaffold	CTNND1; CTNND1; CTNND1; CTNND1	CTNND1; CTNND1 iso3; CTNND1 iso4; CTNND1 iso22	§302; §302; §302; §201	catenin delta-1 isoform 1ABC	O60716; O60716-3; O60716-4; O60716-22	http://www.phosphosite.org/proteinAction.do?id=3241&showAllSites=true	108; 105; 106; 93	DYGMMSDY*GTARRTG; DYGMMSDY*GTARRTG; DYGMMSDY*GTARRTG; DYGMMSDY*GTARRTG	Src; Src; Src; Src		SMGYDDLDYGMMSDY*GTAR	2	1114.4	22227	24454																	4.657	3.944					-0.8263	0.9011					0.0925	0.1331
567	565	Adaptor/scaffold	CTNND1; CTNND1; CTNND1; CTNND1	CTNND1; CTNND1 iso3; CTNND1 iso4; CTNND1 iso22	§302; §302; §302; §201	catenin delta-1 isoform 1ABC	O60716; O60716-3; O60716-4; O60716-22	http://www.phosphosite.org/proteinAction.do?id=3241&showAllSites=true	108; 105; 106; 93	DYGMMSDY*GTARRTG; DYGMMSDY*GTARRTG; DYGMMSDY*GTARRTG; DYGMMSDY*GTARRTG	Src; Src; Src; Src		SMGYDDLDYGMMSDY*GTAR	2	1114.4	22212																		4.505						-2.6027						0.133
568	566	Adaptor/scaffold	CTNND1; CTNND1; CTNND1; CTNND1	CTNND1; CTNND1 iso3; CTNND1 iso4; CTNND1 iso22	§320; §320; §320; §219	catenin delta-1 isoform 1ABC	O60716; O60716-3; O60716-4; O60716-22	http://www.phosphosite.org/proteinAction.do?id=3241&showAllSites=true	108; 105; 106; 93	DPRRRLRS*YEDMIGE; DPRRRLRS*YEDMIGE; DPRRRLRS*YEDMIGE; DPRRRLRS*YEDMIGE			LRS*YEDM#IGEEVPSDQYYWAPLAQHER	3	1126.83	24012			25560	24858		24088	26442	24259	25578	24885	25924	69.2088	69.3238	69.4628	69.2148	69.4532	69.4818	3.837			4.761	4.552		1.6028			-0.2839	2.845		0.0282			0.0026
569	567	Adaptor/scaffold	CTNND1; CTNND1; CTNND1; CTNND1	CTNND1; CTNND1 iso3; CTNND1 iso4; CTNND1 iso22	§320; §320; §320; §219	catenin delta-1 isoform 1ABC	O60716; O60716-3; O60716-4; O60716-22	http://www.phosphosite.org/proteinAction.do?id=3241&showAllSites=true	108; 105; 106; 93	DPRRRLRS*YEDMIGE; DPRRRLRS*YEDMIGE; DPRRRLRS*YEDMIGE; DPRRRLRS*YEDMIGE			LRS*YEDM#IGEEVPSDQYYWAPLAQHER	4	845.375			24277				24025	26442	24277	25536	24885	25987	69.0577	69.3238	69.4118	69.1205	69.4532	69.6222			3.1						0.676						0.0168
570	568	Adaptor/scaffold	CTNND1; CTNND1; CTNND1; CTNND1	CTNND1; CTNND1 iso3; CTNND1 iso4; CTNND1 iso22	§321; §321; §321; §220	catenin delta-1 isoform 1ABC	O60716; O60716-3; O60716-4; O60716-22	http://www.phosphosite.org/proteinAction.do?id=3241&showAllSites=true	108; 105; 106; 93	PRRRLRSY*EDMIGEE; PRRRLRSY*EDMIGEE; PRRRLRSY*EDMIGEE; PRRRLRSY*EDMIGEE			LRSY*EDMIGEEVPSDQYYWAPLAQHER	3	1121.5	26547	28985					26545	28985	26795	27741	27426	28255	75.0683	74.5983	75.3137	74.1328	75.4888	74.7582	4.718	5.03					-1.8371	-1.681					0.0112	0.0124
571	569	Adaptor/scaffold	CTNND1; CTNND1; CTNND1; CTNND1	CTNND1; CTNND1 iso3; CTNND1 iso4; CTNND1 iso22	§321; §321; §321; §220	catenin delta-1 isoform 1ABC	O60716; O60716-3; O60716-4; O60716-22	http://www.phosphosite.org/proteinAction.do?id=3241&showAllSites=true	108; 105; 106; 93	PRRRLRSY*EDMIGEE; PRRRLRSY*EDMIGEE; PRRRLRSY*EDMIGEE; PRRRLRSY*EDMIGEE			LRSY*EDM#IGEEVPSDQYYWAPLAQHER	3	1126.83		26433																		3.913						-1.5242						0.0148
572	570	Adaptor/scaffold	CTNND1; CTNND1; CTNND1; CTNND1	CTNND1; CTNND1 iso3; CTNND1 iso4; CTNND1 iso22	§321; §321; §321; §220	catenin delta-1 isoform 1ABC	O60716; O60716-3; O60716-4; O60716-22	http://www.phosphosite.org/proteinAction.do?id=3241&showAllSites=true	108; 105; 106; 93	PRRRLRSY*EDMIGEE; PRRRLRSY*EDMIGEE; PRRRLRSY*EDMIGEE; PRRRLRSY*EDMIGEE			LRSY*EDM#IGEEVPSDQYYWAPLAQHER	4	845.375		26430																		2.951						0.91						0.0174
573	571	Adaptor/scaffold	CTNND1; CTNND1; CTNND1; CTNND1	CTNND1; CTNND1 iso3; CTNND1 iso4; CTNND1 iso22	§334; §334; §334; §233	catenin delta-1 isoform 1ABC	O60716; O60716-3; O60716-4; O60716-22	http://www.phosphosite.org/proteinAction.do?id=3241&showAllSites=true	108; 105; 106; 93	EEVPSDQY*YWAPLAQ; EEVPSDQY*YWAPLAQ; EEVPSDQY*YWAPLAQ; EEVPSDQY*YWAPLAQ			SYEDMIGEEVPSDQY*YWAPLAQHER	3	1031.77	27262	29783					27280	29783	28181		28140	29200	76.8175	76.8702	78.5925		77.155	76.8937	3.689	3.019					-0.0798	1.0623					0.0704	0.0061
574	572	Adaptor/scaffold	CTNND1; CTNND1; CTNND1; CTNND1	CTNND1; CTNND1 iso3; CTNND1 iso4; CTNND1 iso22	§334, §335, §346; §334, §335, §346; §334, §335, §346; §233, §234, §245	catenin delta-1 isoform 1ABC	O60716; O60716-3; O60716-4; O60716-22	http://www.phosphosite.org/proteinAction.do?id=3241&showAllSites=true	108; 105; 106; 93	EEVPSDQY*YWAPLAQ, EVPSDQYY*WAPLAQH, LAQHERGS*LASLDSL; EEVPSDQY*YWAPLAQ, EVPSDQYY*WAPLAQH, LAQHERGS*LASLDSL; EEVPSDQY*YWAPLAQ, EVPSDQYY*WAPLAQH, LAQHERGS*LASLDSL; EEVPSDQY*YWAPLAQ, EVPSDQYY*WAPLAQH, LAQHERGS*LASLDSL			SYEDMIGEEVPSDQY*Y*WAPLAQHERGS*LASLDSLRK	4	1095.97						32088	29947	32406	30218	31628	30912	31888	83.1875	82.8478	83.3943	83.1762	83.5842	83.0353						4.215						-0.6907
575	573	Adaptor/scaffold	CTNND1; CTNND1; CTNND1; CTNND1	CTNND1; CTNND1 iso3; CTNND1 iso4; CTNND1 iso22	§335; §335; §335; §234	catenin delta-1 isoform 1ABC	O60716; O60716-3; O60716-4; O60716-22	http://www.phosphosite.org/proteinAction.do?id=3241&showAllSites=true	108; 105; 106; 93	EVPSDQYY*WAPLAQH; EVPSDQYY*WAPLAQH; EVPSDQYY*WAPLAQH; EVPSDQYY*WAPLAQH			SYEDMIGEEVPSDQYY*WAPLAQHER	3	1031.77		29323			27682	28707														2.422			3.153	3.374		0.2177			0.4255	1.2361		0.0084
576	574	Adaptor/scaffold	CTNND1; CTNND1; CTNND1; CTNND1	CTNND1; CTNND1 iso3; CTNND1 iso4; CTNND1 iso22	§335; §335; §335; §234	catenin delta-1 isoform 1ABC	O60716; O60716-3; O60716-4; O60716-22	http://www.phosphosite.org/proteinAction.do?id=3241&showAllSites=true	108; 105; 106; 93	EVPSDQYY*WAPLAQH; EVPSDQYY*WAPLAQH; EVPSDQYY*WAPLAQH; EVPSDQYY*WAPLAQH			SYEDMIGEEVPSDQYY*WAPLAQHER	3	1031.77						28693																		3.213						1.2361
577	575	Adaptor/scaffold	CTNND1; CTNND1; CTNND1; CTNND1	CTNND1; CTNND1 iso3; CTNND1 iso4; CTNND1 iso22	§346; §346; §346; §245	catenin delta-1 isoform 1ABC	O60716; O60716-3; O60716-4; O60716-22	http://www.phosphosite.org/proteinAction.do?id=3241&showAllSites=true	108; 105; 106; 93	LAQHERGS*LASLDSL; LAQHERGS*LASLDSL; LAQHERGS*LASLDSL; LAQHERGS*LASLDSL			GS*LASLDSLR	2	549.763		19693	17814		18328															1.548	1.528		1.877			0.4025	0.4083		0.2918			0.0391	0.1484
578	576	Adaptor/scaffold	CTNND1; CTNND1; CTNND1; CTNND1	CTNND1; CTNND1 iso3; CTNND1 iso4; CTNND1 iso22	§346, §349; §346, §349; §346, §349; §245, §248	catenin delta-1 isoform 1ABC	O60716; O60716-3; O60716-4; O60716-22	http://www.phosphosite.org/proteinAction.do?id=3241&showAllSites=true	108; 105; 106; 93	LAQHERGS*LASLDSL, HERGSLAS*LDSLRKG; LAQHERGS*LASLDSL, HERGSLAS*LDSLRKG; LAQHERGS*LASLDSL, HERGSLAS*LDSLRKG; LAQHERGS*LASLDSL, HERGSLAS*LDSLRKG			SYEDMIGEEVPSDQYYWAPLAQHERGS*LAS*LDSLR	4	1043.96		33923	31559	33160			31522	33918	31730	33160	32319	33547	87.0098	86.3658	87.0398	86.8622	86.9347	86.9125		3.682	4.139	3.92				-0.1803	0.8294	0.4898				0.0262	0.0887	0.0255
579	577	Adaptor/scaffold	CTNND1; CTNND1; CTNND1; CTNND1	CTNND1; CTNND1 iso3; CTNND1 iso4; CTNND1 iso22	§346, §349; §346, §349; §346, §349; §245, §248	catenin delta-1 isoform 1ABC	O60716; O60716-3; O60716-4; O60716-22	http://www.phosphosite.org/proteinAction.do?id=3241&showAllSites=true	108; 105; 106; 93	LAQHERGS*LASLDSL, HERGSLAS*LDSLRKG; LAQHERGS*LASLDSL, HERGSLAS*LDSLRKG; LAQHERGS*LASLDSL, HERGSLAS*LDSLRKG; LAQHERGS*LASLDSL, HERGSLAS*LDSLRKG			SYEDMIGEEVPSDQYYWAPLAQHERGS*LAS*LDSLR	4	1043.96		33886					31522	33918	31730	33160	32319	33547	87.0098	86.3658	87.0398	86.8622	86.9347	86.9125		4.146						-0.6555						0.0964
580	578	Adaptor/scaffold	CTNND1; CTNND1; CTNND1; CTNND1	CTNND1; CTNND1 iso3; CTNND1 iso4; CTNND1 iso22	§346, §349; §346, §349; §346, §349; §245, §248	catenin delta-1 isoform 1ABC	O60716; O60716-3; O60716-4; O60716-22	http://www.phosphosite.org/proteinAction.do?id=3241&showAllSites=true	108; 105; 106; 93	LAQHERGS*LASLDSL, HERGSLAS*LDSLRKG; LAQHERGS*LASLDSL, HERGSLAS*LDSLRKG; LAQHERGS*LASLDSL, HERGSLAS*LDSLRKG; LAQHERGS*LASLDSL, HERGSLAS*LDSLRKG			SYEDM#IGEEVPSDQYYWAPLAQHERGS*LAS*LDSLR	4	1047.95				31342																		3.491						0.9744						0.0013
581	579	Adaptor/scaffold	CTNND1; CTNND1; CTNND1; CTNND1	CTNND1; CTNND1 iso3; CTNND1 iso4; CTNND1 iso22	§346, §349, §352; §346, §349, §352; §346, §349, §352; §245, §248, §251	catenin delta-1 isoform 1ABC	O60716; O60716-3; O60716-4; O60716-22	http://www.phosphosite.org/proteinAction.do?id=3241&showAllSites=true	108; 105; 106; 93	LAQHERGS*LASLDSL, HERGSLAS*LDSLRKG, GSLASLDS*LRKGGPP; LAQHERGS*LASLDSL, HERGSLAS*LDSLRKG, GSLASLDS*LRKGGPP; LAQHERGS*LASLDSL, HERGSLAS*LDSLRKG, GSLASLDS*LRKGGPP; LAQHERGS*LASLDSL, HERGSLAS*LDSLRKG, GSLASLDS*LRKGGPP			SYEDMIGEEVPSDQYYWAPLAQHERGS*LAS*LDS*LRK	4	1095.97		32386																		4.175						0.8915						0.1392
582	580	Adaptor/scaffold	CTNND1; CTNND1; CTNND1; CTNND1	CTNND1; CTNND1 iso3; CTNND1 iso4; CTNND1 iso22	§349; §349; §349; §248	catenin delta-1 isoform 1ABC	O60716; O60716-3; O60716-4; O60716-22	http://www.phosphosite.org/proteinAction.do?id=3241&showAllSites=true	108; 105; 106; 93	HERGSLAS*LDSLRKG; HERGSLAS*LDSLRKG; HERGSLAS*LDSLRKG; HERGSLAS*LDSLRKG			GSLAS*LDSLR	2	549.763	18541	20775	18774	20038	19420	20265	18541	20835	18815	20118	19467	20317	56.2557	56.6948	56.3828	56.8895	56.619	56.8257	3.053	2.496	2.747	2.427	2.437	2.79	0.4599	0.6176	0.2723	0.4997	0.4851	0.417	0.1802	0.1593	0.2227	0.1696
583	581	Adaptor/scaffold	CTNND1; CTNND1; CTNND1; CTNND1	CTNND1; CTNND1 iso3; CTNND1 iso4; CTNND1 iso22	§349; §349; §349; §248	catenin delta-1 isoform 1ABC	O60716; O60716-3; O60716-4; O60716-22	http://www.phosphosite.org/proteinAction.do?id=3241&showAllSites=true	108; 105; 106; 93	HERGSLAS*LDSLRKG; HERGSLAS*LDSLRKG; HERGSLAS*LDSLRKG; HERGSLAS*LDSLRKG			GSLAS*LDSLR	2	549.763					810		18541	20835	18815	20118	19467	20317	56.2557	56.6948	56.3828	56.8895	56.619	56.8257					2.783						0.4182
584	582	Adaptor/scaffold	CTNND1; CTNND1; CTNND1; CTNND1	CTNND1; CTNND1 iso3; CTNND1 iso4; CTNND1 iso22	§349; §349; §349; §248	catenin delta-1 isoform 1ABC	O60716; O60716-3; O60716-4; O60716-22	http://www.phosphosite.org/proteinAction.do?id=3241&showAllSites=true	108; 105; 106; 93	HERGSLAS*LDSLRKG; HERGSLAS*LDSLRKG; HERGSLAS*LDSLRKG; HERGSLAS*LDSLRKG			GSLAS*LDSLRK	3	409.543			14485																		1.778						-0.0821						0.2023
585	583	Adaptor/scaffold	CTNND1; CTNND1; CTNND1; CTNND1	CTNND1; CTNND1 iso3; CTNND1 iso4; CTNND1 iso22	§349, §352; §349, §352; §349, §352; §248, §251	catenin delta-1 isoform 1ABC	O60716; O60716-3; O60716-4; O60716-22	http://www.phosphosite.org/proteinAction.do?id=3241&showAllSites=true	108; 105; 106; 93	HERGSLAS*LDSLRKG, GSLASLDS*LRKGGPP; HERGSLAS*LDSLRKG, GSLASLDS*LRKGGPP; HERGSLAS*LDSLRKG, GSLASLDS*LRKGGPP; HERGSLAS*LDSLRKG, GSLASLDS*LRKGGPP			GSLAS*LDS*LR	2	589.746	19929	778		21396	20781	21697	19993	22200	20180	21396	20895	21808	59.4898	59.7722	59.6233	59.936	60.024	60.2087	2.285	1.848		2.735	2.307	2.38	0.3625	0.6934		0.6964	0.3029	0.5854	0.107	0.0688		0.1829
586	584	Adaptor/scaffold	CTNND1; CTNND1; CTNND1; CTNND1	CTNND1; CTNND1 iso3; CTNND1 iso4; CTNND1 iso22	§349, §352; §349, §352; §349, §352; §248, §251	catenin delta-1 isoform 1ABC	O60716; O60716-3; O60716-4; O60716-22	http://www.phosphosite.org/proteinAction.do?id=3241&showAllSites=true	108; 105; 106; 93	HERGSLAS*LDSLRKG, GSLASLDS*LRKGGPP; HERGSLAS*LDSLRKG, GSLASLDS*LRKGGPP; HERGSLAS*LDSLRKG, GSLASLDS*LRKGGPP; HERGSLAS*LDSLRKG, GSLASLDS*LRKGGPP			GSLAS*LDS*LR	2	589.746	20149						19993	22200	20180	21396	20895	21808	59.4898	59.7722	59.6233	59.936	60.024	60.2087	1.775						0.4264						0.1212
587	585	Adaptor/scaffold	CTNND1; CTNND1; CTNND1; CTNND1	CTNND1; CTNND1 iso3; CTNND1 iso4; CTNND1 iso22	§349, §352; §349, §352; §349, §352; §248, §251	catenin delta-1 isoform 1ABC	O60716; O60716-3; O60716-4; O60716-22	http://www.phosphosite.org/proteinAction.do?id=3241&showAllSites=true	108; 105; 106; 93	HERGSLAS*LDSLRKG, GSLASLDS*LRKGGPP; HERGSLAS*LDSLRKG, GSLASLDS*LRKGGPP; HERGSLAS*LDSLRKG, GSLASLDS*LRKGGPP; HERGSLAS*LDSLRKG, GSLASLDS*LRKGGPP			GSLAS*LDS*LRK	2	653.794	15899	17750					15856	17811	16107	17073	16569	17377	49.6873	49.8482	50.032	49.9772	49.767	50.1848	1.9	1.636					0.6684	0.635					0.2293	0.1738
588	586	Adaptor/scaffold	CTNND1; CTNND1; CTNND1; CTNND1	CTNND1; CTNND1 iso3; CTNND1 iso4; CTNND1 iso22	§349, §352; §349, §352; §349, §352; §248, §251	catenin delta-1 isoform 1ABC	O60716; O60716-3; O60716-4; O60716-22	http://www.phosphosite.org/proteinAction.do?id=3241&showAllSites=true	108; 105; 106; 93	HERGSLAS*LDSLRKG, GSLASLDS*LRKGGPP; HERGSLAS*LDSLRKG, GSLASLDS*LRKGGPP; HERGSLAS*LDSLRKG, GSLASLDS*LRKGGPP; HERGSLAS*LDSLRKG, GSLASLDS*LRKGGPP			GSLAS*LDS*LRK	3	436.198	15819						15819	17811	16148	17073	16590	17398	49.6873	49.8482	50.032	49.9772	49.8173	50.233	1.918						-0.155						0.0733
589	587	Adaptor/scaffold	CTNND1; CTNND1; CTNND1; CTNND1	CTNND1; CTNND1 iso3; CTNND1 iso4; CTNND1 iso22	§349, §352; §349, §352; §349, §352; §248, §251	catenin delta-1 isoform 1ABC	O60716; O60716-3; O60716-4; O60716-22	http://www.phosphosite.org/proteinAction.do?id=3241&showAllSites=true	108; 105; 106; 93	HERGSLAS*LDSLRKG, GSLASLDS*LRKGGPP; HERGSLAS*LDSLRKG, GSLASLDS*LRKGGPP; HERGSLAS*LDSLRKG, GSLASLDS*LRKGGPP; HERGSLAS*LDSLRKG, GSLASLDS*LRKGGPP			SYEDM#IGEEVPSDQYYWAPLAQHERGSLAS*LDS*LRK	4	1079.98				28607			27049	29466	27194	28607	27888		76.2708	76.1642	76.2693	76.3415	76.5505					3.634						0.2755						0.0848
590	588	Adaptor/scaffold	CTNND1; CTNND1; CTNND1; CTNND1	CTNND1; CTNND1 iso3; CTNND1 iso4; CTNND1 iso22	§352; §352; §352; §251	catenin delta-1 isoform 1ABC	O60716; O60716-3; O60716-4; O60716-22	http://www.phosphosite.org/proteinAction.do?id=3241&showAllSites=true	108; 105; 106; 93	GSLASLDS*LRKGGPP; GSLASLDS*LRKGGPP; GSLASLDS*LRKGGPP; GSLASLDS*LRKGGPP			GSLASLDS*LR	2	549.763	16892	18974	17234	18266															3.026	3.072	2.462	2.835			0.0423	0.7199	0.6662	0.2048			0.2553	0.2395	0.1985	0.2135
591	589	Adaptor/scaffold	CTNND1; CTNND1; CTNND1; CTNND1	CTNND1; CTNND1 iso3; CTNND1 iso4; CTNND1 iso22	§611; §611; §611; §510	catenin delta-1 isoform 1ABC	O60716; O60716-3; O60716-4; O60716-22	http://www.phosphosite.org/proteinAction.do?id=3241&showAllSites=true	108; 105; 106; 93	APNVANNT*GPHAASC; APNVANNT*GPHAASC; APNVANNT*GPHAASC; APNVANNT*GPHAASC			YQEAAPNVANNT*GPHAASCFGAK	3	819.021		13140	11588				11299	13140	11612	12516	12159	12673	39.1888	39.3262	39.5193	39.641	39.5863	39.4952		2.696	2.058					0.6802	0.7816					0.0747	0.114
592	590	Adaptor/scaffold	CTNND1; CTNND1; CTNND1; CTNND1	CTNND1; CTNND1 iso3; CTNND1 iso4; CTNND1 iso22	§847; §847; §847; §740	catenin delta-1 isoform 1ABC	O60716; O60716-3; O60716-4; O60716-22	http://www.phosphosite.org/proteinAction.do?id=3241&showAllSites=true	108; 105; 106; 93	EKEGWKKS*DFQVNLN; EKEGWKKS*DFQVNLN; EKEGWKKS*DFQVNLN; EKEGWKKS*DFQVNLN			S*DFQVNLNNASR	2	722.814	14507		14772				14491		14772				46.48		46.8418				2.958		3.5				4.0764		3.3139				0.2426		0.3523
593	591	Adaptor/scaffold	CTNND1; CTNND1; CTNND1; CTNND1	CTNND1; CTNND1 iso3; CTNND1 iso4; CTNND1 iso22	§861; §861; §861; §754	catenin delta-1 isoform 1ABC	O60716; O60716-3; O60716-4; O60716-22	http://www.phosphosite.org/proteinAction.do?id=3241&showAllSites=true	108; 105; 106; 93	NNASRSQS*SHSYDDS; NNASRSQS*SHSYDDS; NNASRSQS*SHSYDDS; NNASRSQS*SHSYDDS			SQS*SHSYDDSTLPLIDR	3	667.625				18472																		2.707						0.6794						0.0163
594	592	Adaptor/scaffold	CTNND1; CTNND1; CTNND1; CTNND1	CTNND1; CTNND1 iso3; CTNND1 iso4; CTNND1 iso22	§861, §864; §861, §864; §861, §864; §754, §757	catenin delta-1 isoform 1ABC	O60716; O60716-3; O60716-4; O60716-22	http://www.phosphosite.org/proteinAction.do?id=3241&showAllSites=true	108; 105; 106; 93	NNASRSQS*SHSYDDS, SRSQSSHS*YDDSTLP; NNASRSQS*SHSYDDS, SRSQSSHS*YDDSTLP; NNASRSQS*SHSYDDS, SRSQSSHS*YDDSTLP; NNASRSQS*SHSYDDS, SRSQSSHS*YDDSTLP			SQS*SHS*YDDSTLPLIDR	2	1040.92			19252				19066	21234	19256	20559	19845	20758	57.259	57.601	57.415	57.9007	57.5295	57.8345			2.452						1.9062						0.0199
595	593	Adaptor/scaffold	CTNND1; CTNND1; CTNND1; CTNND1	CTNND1; CTNND1 iso3; CTNND1 iso4; CTNND1 iso22	§862; §862; §862; §755	catenin delta-1 isoform 1ABC	O60716; O60716-3; O60716-4; O60716-22	http://www.phosphosite.org/proteinAction.do?id=3241&showAllSites=true	108; 105; 106; 93	NASRSQSS*HSYDDST; NASRSQSS*HSYDDST; NASRSQSS*HSYDDST; NASRSQSS*HSYDDST			SQSS*HSYDDSTLPLIDR	3	667.625		18599	16832			18199	16518	18714	16925	17955	17409	18280	51.4855	51.902	51.895	51.9763	51.7713	52.2267		2.548	2.853			2.949		0.5213	0.8497			0.197		0.0263	0.0266
596	594	Adaptor/scaffold	CTNND1; CTNND1; CTNND1; CTNND1	CTNND1; CTNND1 iso3; CTNND1 iso4; CTNND1 iso22	§864; §864; §864; §757	catenin delta-1 isoform 1ABC	O60716; O60716-3; O60716-4; O60716-22	http://www.phosphosite.org/proteinAction.do?id=3241&showAllSites=true	108; 105; 106; 93	SRSQSSHS*YDDSTLP; SRSQSSHS*YDDSTLP; SRSQSSHS*YDDSTLP; SRSQSSHS*YDDSTLP			SQSSHS*YDDSTLPLIDR	2	1000.93						18186																		3.134						-0.426
597	595	Adaptor/scaffold	CTNND1; CTNND1; CTNND1; CTNND1	CTNND1; CTNND1 iso3; CTNND1 iso4; CTNND1 iso22	§865; §865; §865; §758	catenin delta-1 isoform 1ABC	O60716; O60716-3; O60716-4; O60716-22	http://www.phosphosite.org/proteinAction.do?id=3241&showAllSites=true	108; 105; 106; 93	RSQSSHSY*DDSTLPL; RSQSSHSY*DDSTLPL; RSQSSHSY*DDSTLPL; RSQSSHSY*DDSTLPL			SQSSHSY*DDSTLPLIDR	3	667.625	17113		17417																3.085		3.33				0.6665		1.1952				0.0146		0.0548
598	596	Adaptor/scaffold	CTNND1; CTNND1; CTNND1; CTNND1	CTNND1; CTNND1 iso3; CTNND1 iso4; CTNND1 iso22	§868; §868; §868; §761	catenin delta-1 isoform 1ABC	O60716; O60716-3; O60716-4; O60716-22	http://www.phosphosite.org/proteinAction.do?id=3241&showAllSites=true	108; 105; 106; 93	SSHSYDDS*TLPLIDR; SSHSYDDS*TLPLIDR; SSHSYDDS*TLPLIDR; SSHSYDDS*TLPLIDR			SQSSHSYDDS*TLPLIDR	2	1000.93				17164																		3.305						0.0311						0.0018
599	597	Adaptor/scaffold	CTNND1; CTNND1; CTNND1; CTNND1	CTNND1; CTNND1 iso3; CTNND1 iso4; CTNND1 iso22	§869; §869; §869; §762	catenin delta-1 isoform 1ABC	O60716; O60716-3; O60716-4; O60716-22	http://www.phosphosite.org/proteinAction.do?id=3241&showAllSites=true	108; 105; 106; 93	SHSYDDST*LPLIDRN; SHSYDDST*LPLIDRN; SHSYDDST*LPLIDRN; SHSYDDST*LPLIDRN			SQSSHSYDDST*LPLIDR	2	1000.93	15882	17966	16261	17250			15882	17916	16232	17220	16569	17377	49.7882	50.0888	50.232	50.312	49.767	50.1848	3.384	3.225	3.48	2.825			-0.072	0.4068	-0.3816	0.4183			0.0088	0.0297	0.02	0.01
600	598	Adaptor/scaffold	CTNND1; CTNND1; CTNND1; CTNND1	CTNND1; CTNND1 iso3; CTNND1 iso4; CTNND1 iso22	§869; §869; §869; §762	catenin delta-1 isoform 1ABC	O60716; O60716-3; O60716-4; O60716-22	http://www.phosphosite.org/proteinAction.do?id=3241&showAllSites=true	108; 105; 106; 93	SHSYDDST*LPLIDRN; SHSYDDST*LPLIDRN; SHSYDDST*LPLIDRN; SHSYDDST*LPLIDRN			SQSSHSYDDST*LPLIDR	2	1000.93			16126				15882	17916	16232	17220	16569	17377	49.7882	50.0888	50.232	50.312	49.767	50.1848			2.869						-0.1937						0.0171
601	599	Adaptor/scaffold	CTNND1; CTNND1; CTNND1; CTNND1	CTNND1; CTNND1 iso3; CTNND1 iso4; CTNND1 iso22	§869; §869; §869; §762	catenin delta-1 isoform 1ABC	O60716; O60716-3; O60716-4; O60716-22	http://www.phosphosite.org/proteinAction.do?id=3241&showAllSites=true	108; 105; 106; 93	SHSYDDST*LPLIDRN; SHSYDDST*LPLIDRN; SHSYDDST*LPLIDRN; SHSYDDST*LPLIDRN			SQSSHSYDDST*LPLIDR	3	667.625				17288																		3.084						0.6438						0.0102
602	600	Adaptor/scaffold	CTNND1; CTNND1	CTNND1; CTNND1 iso3	§899; §899	catenin delta-1 isoform 1ABC	O60716; O60716-3	http://www.phosphosite.org/proteinAction.do?id=3241&showAllSites=true	108; 105	NMGSNTKS*LDNNYST; NMGSNTKS*LDNNYST			S*LDNNYSTPNER	2	745.301	7923	9519	8087	8928															2.758	2.754	2.85	2.84			1.115	0.892	0.6151	0.9585			0.0857	0.1008	0.1886	0.0572
603	601	Adaptor/scaffold	CTNND1; CTNND1	CTNND1; CTNND1 iso3	§906; §906	catenin delta-1 isoform 1ABC	O60716; O60716-3	http://www.phosphosite.org/proteinAction.do?id=3241&showAllSites=true	108; 105	SLDNNYST*PNERGDH; SLDNNYST*PNERGDH			SLDNNYST*PNER	2	745.301	6817	8293	7061	7786	7658	7789	6889	8340	7061	7833	7644	7801	29.1538	28.5952	29.1367	29.1273	29.2323	28.5427	3.386	3.318	3.552	3.421	3.347	3.551	0.4601	0.2634	0.6536	0.167	1.1938	1.0493	0.0959	0.0743	0.0724	0.0986
604	602	Adaptor/scaffold	CTNND1; CTNND1; CTNND1; CTNND1	CTNND1; CTNND1 iso3; CTNND1 iso4; CTNND1 iso22	§916; §916; §896; §788	catenin delta-1 isoform 1ABC	O60716; O60716-3; O60716-4; O60716-22	http://www.phosphosite.org/proteinAction.do?id=3241&showAllSites=true	108; 105; 106; 93	ERGDHNRT*LDRSGDL; ERGDHNRT*LDRSGDL; ERGDHNRT*LDRSGDL; ERGDHNRT*LDRSGDL			T*LDRSGDLGDMEPLK	2	863.889					16639																		2.797						1.5379
605	603	Adaptor/scaffold	CTNND1; CTNND1; CTNND1; CTNND1	CTNND1; CTNND1 iso3; CTNND1 iso4; CTNND1 iso22	§920; §920; §900; §792	catenin delta-1 isoform 1ABC	O60716; O60716-3; O60716-4; O60716-22	http://www.phosphosite.org/proteinAction.do?id=3241&showAllSites=true	108; 105; 106; 93	HNRTLDRS*GDLGDME; HNRTLDRS*GDLGDME; HNRTLDRS*GDLGDME; HNRTLDRS*GDLGDME			S*GDLGDMEPLK	2	621.26					16633		15877	17832	16169	17094	16633	17398	49.7378	49.8957	50.0805	50.0247	49.868	50.233					3.036						0.0815
606	604	Adaptor/scaffold	CTNND1; CTNND1; CTNND1	CTNND1; CTNND1 iso4; CTNND1 iso22	§920; §900; §792	catenin delta-1 isoform 1ABC	O60716; O60716-4; O60716-22	http://www.phosphosite.org/proteinAction.do?id=3241&showAllSites=true	108; 106; 93	HNRTLDRS*GDLGDME; HNRTLDRS*GDLGDME; HNRTLDRS*GDLGDME			S*GDLGDMEPLKGTTPLM#QDEGQESLEEELDVLVLDDEGGQVSYPSMQK	4	1327.09			35433																		3.953						-2.7771						0.0473
607	605	Adaptor/scaffold	CTNND1; CTNND1; CTNND1; CTNND1	CTNND1; CTNND1 iso3; CTNND1 iso4; CTNND1 iso22	§920; §920; §900; §792	catenin delta-1 isoform 1ABC	O60716; O60716-3; O60716-4; O60716-22	http://www.phosphosite.org/proteinAction.do?id=3241&showAllSites=true	108; 105; 106; 93	HNRTLDRS*GDLGDME; HNRTLDRS*GDLGDME; HNRTLDRS*GDLGDME; HNRTLDRS*GDLGDME			TLDRS*GDLGDMEPLK	2	863.889						17468	15919	17916	16232	17157	16653	17468	49.8365	50.0888	50.232	50.168	49.9697	50.4248						3.171						-0.3151
608	606	Adaptor/scaffold	CTNND1; CTNND1; CTNND1; CTNND1	CTNND1; CTNND1 iso3; CTNND1 iso4; CTNND1 iso22	§920; §920; §900; §792	catenin delta-1 isoform 1ABC	O60716; O60716-3; O60716-4; O60716-22	http://www.phosphosite.org/proteinAction.do?id=3241&showAllSites=true	108; 105; 106; 93	HNRTLDRS*GDLGDME; HNRTLDRS*GDLGDME; HNRTLDRS*GDLGDME; HNRTLDRS*GDLGDME			TLDRS*GDLGDMEPLK	2	863.889						17487	15919	17916	16232	17157	16653	17468	49.8365	50.0888	50.232	50.168	49.9697	50.4248						2.852						-0.3151
609	607	Adaptor/scaffold	CTNND1; CTNND1; CTNND1; CTNND1	CTNND1; CTNND1 iso3; CTNND1 iso4; CTNND1 iso22	§920; §920; §900; §792	catenin delta-1 isoform 1ABC	O60716; O60716-3; O60716-4; O60716-22	http://www.phosphosite.org/proteinAction.do?id=3241&showAllSites=true	108; 105; 106; 93	HNRTLDRS*GDLGDME; HNRTLDRS*GDLGDME; HNRTLDRS*GDLGDME; HNRTLDRS*GDLGDME			TLDRS*GDLGDMEPLK	3	576.262	15881	17869	16183	17120	16618	17435	15898	17916	16232	17120	16653	17482	49.7882	50.0888	50.232	50.168	49.9697	50.4248	4.06	3.555	3.406	4.092	3.773	3.164	0.4865	0.7495	0.6552	0.5114	0.689	0.0603	0.1275	0.1775	0.2003	0.0911
610	608	Adaptor/scaffold	CTNND1; CTNND1; CTNND1	CTNND1; CTNND1 iso4; CTNND1 iso22	943; 923; 815	catenin delta-1 isoform 1ABC	O60716; O60716-4; O60716-22	http://www.phosphosite.org/proteinAction.do?id=3241&showAllSites=true	108; 106; 93	MQDEGQES*LEEELDV; MQDEGQES*LEEELDV; MQDEGQES*LEEELDV			GTTPLM#QDEGQES*LEEELDVLVLDDEGGQVSYPSM#QK	3	1393.61	34691	37483	34850	36551	35583	36852	34693		34901	36555	35613	36852	94.823		94.8068	94.8198	94.8567	94.7692	4.462	3.706	4.428	4.611	5.561	4.484	-1.5707	2.0025	1.0195	-1.5169	0.1815	1.598	0.0113	0.1742	0.136	0.1693
611	609	Adaptor/scaffold	CTNND1; CTNND1; CTNND1	CTNND1; CTNND1 iso4; CTNND1 iso22	943; 923; 815	catenin delta-1 isoform 1ABC	O60716; O60716-4; O60716-22	http://www.phosphosite.org/proteinAction.do?id=3241&showAllSites=true	108; 106; 93	MQDEGQES*LEEELDV; MQDEGQES*LEEELDV; MQDEGQES*LEEELDV			GTTPLM#QDEGQES*LEEELDVLVLDDEGGQVSYPSM#QK	3	1393.61	34607	37547	34812	36464	35562	36837	34693		34901	36555	35613	36852	94.823		94.8068	94.8198	94.8567	94.7692	3.841	3.859	4.35	4.288	3.967	3.961	-1.5707	0.5129	0.4057	1.3101	0.9144	-0.8425	0.1056	0.161	0.1776	0.1079
612	610	Adaptor/scaffold	CTNND1; CTNND1; CTNND1	CTNND1; CTNND1 iso4; CTNND1 iso22	943; 923; 815	catenin delta-1 isoform 1ABC	O60716; O60716-4; O60716-22	http://www.phosphosite.org/proteinAction.do?id=3241&showAllSites=true	108; 106; 93	MQDEGQES*LEEELDV; MQDEGQES*LEEELDV; MQDEGQES*LEEELDV			GTTPLM#QDEGQES*LEEELDVLVLDDEGGQVSYPSM#QK	3	1393.61			34955		35730	36820	34693		34901	36555	35613	36852	94.823		94.8068	94.8198	94.8567	94.7692			3.318		3.504	4.719			0.6119		0.4702	2.7505			0.1506
613	611	Adaptor/scaffold	CTNND1; CTNND1; CTNND1	CTNND1; CTNND1 iso4; CTNND1 iso22	943; 923; 815	catenin delta-1 isoform 1ABC	O60716; O60716-4; O60716-22	http://www.phosphosite.org/proteinAction.do?id=3241&showAllSites=true	108; 106; 93	MQDEGQES*LEEELDV; MQDEGQES*LEEELDV; MQDEGQES*LEEELDV			GTTPLM#QDEGQES*LEEELDVLVLDDEGGQVSYPSM#QK	4	1045.46				36560		36890	34693	37508	34859	36560	35634	36907	94.823	94.8545	94.6993	94.6625	94.911	94.9208				4.127		3.686				3.0054		0.2508				0.1969
614	612	Adaptor/scaffold	DLG1; DLG1	DLG1; DLG1 iso2	100; 100	disks large homolog 1 isoform 1	Q12959; Q12959-2	http://www.phosphosite.org/proteinAction.do?id=5240&showAllSites=true	100; 103	TSETLPSS*LSPSVEK; TSETLPSS*LSPSVEK			SKPSEPIQPVNTWEISSLPSSTVTSETLPSS*LSPSVEK	3	1369.34						28870																		4.509						1.794
615	613	Adaptor/scaffold	DLG1; DLG1	DLG1; DLG1 iso2	§102; §102	disks large homolog 1 isoform 1	Q12959; Q12959-2	http://www.phosphosite.org/proteinAction.do?id=5240&showAllSites=true	100; 103	ETLPSSLS*PSVEKYR; ETLPSSLS*PSVEKYR			SKPSEPIQPVNTWEISSLPSSTVTSETLPSSLS*PSVEK	3	1369.34					27895	28861	27028	29592	27236		27895	28948	76.2212	76.4492	76.3667		76.5505	76.3267					4.827	4.87					-0.0546	1.1566
616	614	Adaptor/scaffold	DLG1; DLG1	DLG1; DLG1 iso2	§122; §122	disks large homolog 1 isoform 1	Q12959; Q12959-2	http://www.phosphosite.org/proteinAction.do?id=5240&showAllSites=true	100; 103	TPPQEHIS*PQITNEV; TPPQEHIS*PQITNEV			YQDEDTPPQEHIS*PQITNEVIGPELVHVSEK	4	902.925					24380			24930		24108	24380	25378		65.9183		65.9047	68.2008	68.251					4.225						3.4024
617	615	Adaptor/scaffold	DLG1; DLG1; DLG1	DLG1; DLG1 iso2; DLG1 iso9	§399; §399; §283	disks large homolog 1 isoform 1	Q12959; Q12959-2; Q12959-9	http://www.phosphosite.org/proteinAction.do?id=5240&showAllSites=true	100; 103; 88	KNTSDFVY*LKVAKPT; KNTSDFVY*LKVAKPT; KNTSDFVY*LKVAKPT			NTSDFVY*LK	2	583.76		17836			16620	17407	15898	17874	16190	17157	16620	17440	49.7882	49.9923	50.1307	50.168	49.9697	50.33		2.502			2.542	2.529		0.8789			0.9844	0.1153		0.3291
618	616	Adaptor/scaffold	DLG1; DLG1; DLG1	DLG1; DLG1 iso2; DLG1 iso9	§443, §448; §443, §448; §327, §332	disks large homolog 1 isoform 1	Q12959; Q12959-2; Q12959-9	http://www.phosphosite.org/proteinAction.do?id=5240&showAllSites=true	100; 103; 88	FLGQTPAS*PARYSPV, PASPARYS*PVSKAVL; FLGQTPAS*PARYSPV, PASPARYS*PVSKAVL; FLGQTPAS*PARYSPV, PASPARYS*PVSKAVL	CDK1, CDK2; CDK1, CDK2; CDK1, CDK2		VAKPTSMYMNDGYAPPDITNSSSQPVDNHVSPSSFLGQTPAS*PARYS*PVSK	4	1385.88					24079																		4.197						-0.408
619	617	Adaptor/scaffold	DLG1; DLG1; DLG1	DLG1; DLG1 iso2; DLG1 iso9	§443, §448; §443, §448; §327, §332	disks large homolog 1 isoform 1	Q12959; Q12959-2; Q12959-9	http://www.phosphosite.org/proteinAction.do?id=5240&showAllSites=true	100; 103; 88	FLGQTPAS*PARYSPV, PASPARYS*PVSKAVL; FLGQTPAS*PARYSPV, PASPARYS*PVSKAVL; FLGQTPAS*PARYSPV, PASPARYS*PVSKAVL	CDK1, CDK2; CDK1, CDK2; CDK1, CDK2		VAKPTSMYMNDGYAPPDITNSSSQPVDNHVSPSSFLGQTPAS*PARYS*PVSK	5	1108.9						25111																		3.577						0.8346
620	618	Adaptor/scaffold	DLG1; DLG1; DLG1	DLG1; DLG1 iso2; DLG1 iso9	570; 570; 454	disks large homolog 1 isoform 1	Q12959; Q12959-2; Q12959-9	http://www.phosphosite.org/proteinAction.do?id=5240&showAllSites=true	100; 103; 88	QMMNSSIS*SGSGSLR; QMMNSSIS*SGSGSLR; QMMNSSIS*SGSGSLR			EQMMNSSIS*SGSGSLR	2	875.86						13385																		3.173						0.2
621	619	Adaptor/scaffold	DLG1; DLG1; DLG1	DLG1; DLG1 iso2; DLG1 iso9	570; 570; 454	disks large homolog 1 isoform 1	Q12959; Q12959-2; Q12959-9	http://www.phosphosite.org/proteinAction.do?id=5240&showAllSites=true	100; 103; 88	QMMNSSIS*SGSGSLR; QMMNSSIS*SGSGSLR; QMMNSSIS*SGSGSLR			EQMMNSSIS*SGSGSLR	2	875.86						13441																		2.299						-4.2014
622	620	Adaptor/scaffold	DLG1; DLG1; DLG1	DLG1; DLG1 iso2; DLG1 iso9	§573; §573; §457	disks large homolog 1 isoform 1	Q12959; Q12959-2; Q12959-9	http://www.phosphosite.org/proteinAction.do?id=5240&showAllSites=true	100; 103; 88	NSSISSGS*GSLRTSQ; NSSISSGS*GSLRTSQ; NSSISSGS*GSLRTSQ			EQMMNSSISSGS*GSLR	2	875.86	12020	13850	12315	13184	12870		12020	13464	11927	12810	12453	12967	39.9772	40.0277	40.232	40.303	40.2578	40.1608	3.753	3.404	4.029	3.911	2.882		0.3685	-0.3439	-0.0704	0.3581	-0.0483		0.0325	0.04	0.0825	0.0273
623	621	Adaptor/scaffold	DLG1; DLG1; DLG1	DLG1; DLG1 iso2; DLG1 iso9	§575; §575; §459	disks large homolog 1 isoform 1	Q12959; Q12959-2; Q12959-9	http://www.phosphosite.org/proteinAction.do?id=5240&showAllSites=true	100; 103; 88	SISSGSGS*LRTSQKR; SISSGSGS*LRTSQKR; SISSGSGS*LRTSQKR			EQMMNSSISSGSGS*LR	2	875.86	11602	13425	11907	12790	12435	12937													4.001	4.219	4.347	4.088	3.959	4.089	0.3643	0.5125	0.5671	0.2383	0.5693	0.5481	0.1288	0.1082	0.1391	0.0835
624	622	Adaptor/scaffold	DLG1; DLG1; DLG1	DLG1; DLG1 iso2; DLG1 iso9	§575; §575; §459	disks large homolog 1 isoform 1	Q12959; Q12959-2; Q12959-9	http://www.phosphosite.org/proteinAction.do?id=5240&showAllSites=true	100; 103; 88	SISSGSGS*LRTSQKR; SISSGSGS*LRTSQKR; SISSGSGS*LRTSQKR			EQMMNSSISSGSGS*LR	2	875.86			11887																		4.103						0.5671						0.1323
625	623	Adaptor/scaffold	DLG1; DLG1; DLG1	DLG1; DLG1 iso2; DLG1 iso9	§619; §619; §503	disks large homolog 1 isoform 1	Q12959; Q12959-2; Q12959-9	http://www.phosphosite.org/proteinAction.do?id=5240&showAllSites=true	100; 103; 88	ILHVINAS*DDEWWQA; ILHVINAS*DDEWWQA; ILHVINAS*DDEWWQA			FGDILHVINAS*DDEWWQAR	3	784.686	31358	33991		33210	32378		31375	33991	31625	33201	32361	33526	86.657	86.6127	86.7932	86.766	87.0365	86.8623	3.327	3.021		3.107	3.736		0.623	0.4587		1.1615	0.617		0.0904	0.1021		0.1852
626	624	Adaptor/scaffold	DLG1	DLG1 iso2	§709	disks large homolog 1 isoform 1	Q12959-2	http://www.phosphosite.org/proteinAction.do?id=25237&showAllSites=true	103	QHVTSNAS*DSESSYR			NKDQSEQETSDADQHVTSNAS*DSESSYR	4	799.571				7155																		3.483						0.5568						0.0838
627	625	Adaptor/scaffold	DLG1; DLG1; DLG1	DLG1; DLG1 iso2; DLG1 iso9	§760; §782; §656	disks large homolog 1 isoform 1	Q12959; Q12959-2; Q12959-9	http://www.phosphosite.org/proteinAction.do?id=5240&showAllSites=true	100; 103; 88	YEVDGRDY*HFVTSRE; YEVDGRDY*HFVTSRE; YEVDGRDY*HFVTSRE			DY*HFVTSR	2	552.729		8782				8222	7225	8782	7454	8211	8022	8221	29.921	29.5798	29.9308	29.9668	30.0692	29.4878		2.169				1.975		0.8183				0.6939		0.1005
628	626	Adaptor/scaffold	DLG1; DLG1; DLG1	DLG1; DLG1 iso2; DLG1 iso9	§760; §782; §656	disks large homolog 1 isoform 1	Q12959; Q12959-2; Q12959-9	http://www.phosphosite.org/proteinAction.do?id=5240&showAllSites=true	100; 103; 88	YEVDGRDY*HFVTSRE; YEVDGRDY*HFVTSRE; YEVDGRDY*HFVTSRE			RDYEVDGRDY*HFVTSR	4	524.481		12197					10361	12225	10583	11613	11193	11707	37.079	37.2495	37.1353	37.6048	37.3575	37.3125		2.583						0.5277						0.13
629	627	Adaptor/scaffold	DLG3	DLG3 iso2	§295	disks large homolog 3 isoform c	Q92796-2	http://www.phosphosite.org/proteinAction.do?id=5005800&showAllSites=true	58	QGVTSNTS*DSESSSK			SKENMAQESSIQEQGVTSNTS*DSESSSK	3	1019.09				8940	8702	9012																5.998	6.346	7.123				0.4541	0.5238	-0.1476				0.0492
630	628	Adaptor/scaffold	DLG3	DLG3 iso2	§297	disks large homolog 3 isoform c	Q92796-2	http://www.phosphosite.org/proteinAction.do?id=5005800&showAllSites=true	58	VTSNTSDS*ESSSKGQ			SKENMAQESSIQEQGVTSNTSDS*ESSSK	3	1019.09	7977						7977	9558	8063	8946	8694	9040	31.5012	31.2918	31.3512	31.6055	31.5723	31.3138	3.672						1.1268						0.0298
631	629	Adaptor/scaffold	DLG3; DLG3	DLG3; DLG3 iso2	§673; §368	disks large homolog 3 isoform c	Q92796; Q92796-2	http://www.phosphosite.org/proteinAction.do?id=5249&showAllSites=true	90; 58	NEVDGQDY*HFVVSRE; NEVDGQDY*HFVVSRE			RDNEVDGQDY*HFVVSR	2	1008.43	10729	12548					10753	12548			11571	12043	37.9223	38.0555			38.2152	38.069	4.686	3.887					0.2566	0.6695					0.314	0.2397
632	630	Adaptor/scaffold	DLG3; DLG3	DLG3; DLG3 iso2	§673; §368	disks large homolog 3 isoform c	Q92796; Q92796-2	http://www.phosphosite.org/proteinAction.do?id=5249&showAllSites=true	90; 58	NEVDGQDY*HFVVSRE; NEVDGQDY*HFVVSRE			RDNEVDGQDY*HFVVSR	3	672.625		12522			11489	12003	10774	12522	10940	11970	11550	12043	37.9702	38.0555	37.9493	38.4112	38.1663	38.069		5.078			3.305	4.228		0.7749			0.8849	0.7124		0.4269
633	631	Adaptor/scaffold	DLG3; DLG3	DLG3; DLG3 iso2	§808; §503	disks large homolog 3 isoform c	Q92796; Q92796-2	http://www.phosphosite.org/proteinAction.do?id=5249&showAllSites=true	90; 58	IEDQSGHY*IWVPSPE; IEDQSGHY*IWVPSPE			QIIEDQSGHY*IWVPSPEKL	3	773.707	24477						24508	26946	24726	26145	25347	26470	70.2123	70.4597	70.4713	70.5007	70.5675	70.7198	3.872						0.8836						0.146
634	632	Adaptor/scaffold	DLG5	DLG5	§1263	disks large homolog 5	Q8TDM6	http://www.phosphosite.org/proteinAction.do?id=11755&showAllSites=true	214	PSSARLGS*SSNLQFK			LGS*SSNLQFK	2	580.771	13213	15108	13507	14348			13213	15123	13523	14385			43.55	43.7672	43.8888	43.8567			2.485	2.379	2.515	2.144			0.7768	0.7591	0.7105	0.865			0.1657	0.1927	0.1581	0.1954
635	633	Adaptor/scaffold	DLGAP4; DLGAP4; DLGAP4	SAPAP4; SAPAP4 iso1; SAPAP4 iso3	§973; §970; §434	disks large-associated protein 4 isoform c	Q9Y2H0; Q9Y2H0-1; Q9Y2H0-3	http://www.phosphosite.org/proteinAction.do?id=985401&showAllSites=true	108; 108; 49	AASVRQNS*ATESADS; AASVRQNS*ATESADS; AASVRQNS*ATESADS			QNS*ATESADSIEIYVPEAQTR	3	797.023		24200																		3.486						0.3154						0.0098
636	634	Adaptor/scaffold	DLGAP4; DLGAP4; DLGAP4	SAPAP4; SAPAP4 iso1; SAPAP4 iso3	§975; §972; §436	disks large-associated protein 4 isoform c	Q9Y2H0; Q9Y2H0-1; Q9Y2H0-3	http://www.phosphosite.org/proteinAction.do?id=985401&showAllSites=true	108; 108; 49	SVRQNSAT*ESADSIE; SVRQNSAT*ESADSIE; SVRQNSAT*ESADSIE			QNSAT*ESADSIEIYVPEAQTR	3	797.023				23461			21967	24216	22196	23461	22785	23845	64.1725	64.3062	64.3742	64.5325	64.498	64.8048				3.839						0.1214						0.0453
637	635	Adaptor/scaffold	DLGAP4; DLGAP4; DLGAP4	SAPAP4; SAPAP4 iso1; SAPAP4 iso3	§977; §974; §438	disks large-associated protein 4 isoform c	Q9Y2H0; Q9Y2H0-1; Q9Y2H0-3	http://www.phosphosite.org/proteinAction.do?id=985401&showAllSites=true	108; 108; 49	RQNSATES*ADSIEIY; RQNSATES*ADSIEIY; RQNSATES*ADSIEIY			QNSATES*ADSIEIYVPEAQTR	3	797.023			22160																		3.395						0.7975						0.0124
638	636	Adaptor/scaffold	DNMBP	DNMBP	1381	dynamin-binding protein	Q6XZF7	http://www.phosphosite.org/proteinAction.do?id=6376&showAllSites=true	177	FPRQNSGS*TLTFNPS			QNSGS*TLTFNPSSMAVSFTSGSCQK	3	901.719			27807	29288																	3.666	4.422					2.4054	2.3834					0.0318	0.0153
639	637	Adaptor/scaffold	DTL	RAMP	§511, §516	denticleless protein homolog	Q9NZJ0	http://www.phosphosite.org/proteinAction.do?id=6421&showAllSites=true	79	WVTRTPSS*SPPITPP, PSSSPPIT*PPASETK			TPSS*SPPIT*PPASETK	2	878.876			9275																		2.55						-0.1473						0.0108
640	638	Adaptor/scaffold	DTL	RAMP	§512, §516	denticleless protein homolog	Q9NZJ0	http://www.phosphosite.org/proteinAction.do?id=6421&showAllSites=true	79	VTRTPSSS*PPITPPA, PSSSPPIT*PPASETK			TPSSS*PPIT*PPASETK	2	878.876	9176				9910		9241	10818	9365	10311	9933	10254	34.5457	34.0805	34.3378	34.6607	34.4385	34.2182	3.514				3.005		-0.5533				-0.2846		0.0025
641	639	Adaptor/scaffold	DTL	RAMP	§512, 522	denticleless protein homolog	Q9NZJ0	http://www.phosphosite.org/proteinAction.do?id=6421&showAllSites=true	79	VTRTPSSS*PPITPPA, ITPPASET*KIMSPRK			TPSSS*PPITPPASET*K	2	878.876		10897																		2.539						0.2638						0.0059
642	640	Adaptor/scaffold	DTL	RAMP	§656	denticleless protein homolog	Q9NZJ0	http://www.phosphosite.org/proteinAction.do?id=6421&showAllSites=true	79	MVGKENSS*PENKNWL			ENSS*PENKNWLLAMAAK	3	661.64		26095					23680	26127	24044	25305	24633	25714	68.3635	68.6115	68.7663	68.6	68.8525	69.0075		3.457						1.1661						0.0333
643	641	Adaptor/scaffold	DVL2	DVL2	§211	segment polarity protein dishevelled homolog DVL-2	O14641	http://www.phosphosite.org/proteinAction.do?id=8550&showAllSites=true	79	ESTSLGDS*DEEDTMS			HLAGYESSSTLMTSELESTSLGDS*DEEDTMSR	3	1182.49		25170					22387	25170	22721	23877	23163	24370	65.173	65.4945	65.6368	65.3845	65.3605	65.9898		5.282						-2.2694						0.1803
644	642	Adaptor/scaffold	ENAH; ENAH	Mena; Mena iso2	§508; §508	protein enabled homolog isoform a	Q8N8S7; Q8N8S7-2	http://www.phosphosite.org/proteinAction.do?id=5158&showAllSites=true	67; 64	NTMNGSKS*PVISRRD; NTMNGSKS*PVISRPK			TNTMNGSKS*PVISR	2	786.366	5764	7130	5924	6688	6586	6507	5764	7143	5921	6699	6594	6520	26.6718	25.9917	26.4587	26.6608	26.8558	25.7243	3.161	3.216	2.983	3.637	3.48	3.445	0.5718	0.7751	0.3947	0.0583	1.2536	0.7813	0.0714	0.1058	0.0497	0.1184
645	643	Adaptor/scaffold	ENAH; ENAH	Mena; Mena iso2	§508; §508	protein enabled homolog isoform a	Q8N8S7; Q8N8S7-2	http://www.phosphosite.org/proteinAction.do?id=5158&showAllSites=true	67; 64	NTMNGSKS*PVISRRD; NTMNGSKS*PVISRPK			TNTMNGSKS*PVISR	3	524.58		7124					5776	7124	5942	6699	6594	6520	26.6718	25.9917	26.5038	26.6608	26.8558	25.7243		2.583						0.3949						0.1595
646	644	Adaptor/scaffold	ENAH	Mena iso2	§508	protein enabled homolog isoform a	Q8N8S7-2	http://www.phosphosite.org/proteinAction.do?id=2659204&showAllSites=true	64	NTMNGSKS*PVISRPK			TNTMNGSKS*PVISRPK	3	599.629	5625					6350	5625	6996	5795	6552	6447	6373	26.3558	25.6747	26.177	26.3427	26.5382	25.4043	2.501					2.458	0.6097					0.7449	0.1252
647	645	Adaptor/scaffold	EPB41L1; EPB41L1	EPB41L1; EPB41L1 iso2	§430; §368	band 4.1-like protein 1 isoform a	Q9H4G0; Q9H4G0-2	http://www.phosphosite.org/proteinAction.do?id=6918&showAllSites=true	99; 88	KRYTMSRS*LDGAEFS; KRYTMSRS*LDGAEFS			S*LDGAEFSR	2	531.219			11523			12605	11320	13107	11507	12516	12138	12605	39.2387	39.2313	39.2788	39.641	39.5393	39.2565			2.243			2.473			1.7083			-0.678			0.15
648	646	Adaptor/scaffold	EPB41L1; EPB41L1	EPB41L1; EPB41L1 iso2	§430, §437, §441; §368, §375, §379	band 4.1-like protein 1 isoform a	Q9H4G0; Q9H4G0-2	http://www.phosphosite.org/proteinAction.do?id=6918&showAllSites=true	99; 88	KRYTMSRS*LDGAEFS, SLDGAEFS*RPASVSE, AEFSRPAS*VSENHDA; KRYTMSRS*LDGAEFS, SLDGAEFS*RPASVSE, AEFSRPAS*VSENHDA			S*LDGAEFS*RPAS*VSENHDAGPDGDKR	3	985.385			11883				11635	13401	11883	12747	12390		39.9772	39.8878	40.1853	40.1617	40.1148				3.54						-0.7983						0.1754
649	647	Adaptor/scaffold	EPB41L1; EPB41L1	EPB41L1; EPB41L1 iso2	§430, §443; §368, §381	band 4.1-like protein 1 isoform a	Q9H4G0; Q9H4G0-2	http://www.phosphosite.org/proteinAction.do?id=6918&showAllSites=true	99; 88	KRYTMSRS*LDGAEFS, FSRPASVS*ENHDAGP; KRYTMSRS*LDGAEFS, FSRPASVS*ENHDAGP			S*LDGAEFSRPASVS*ENHDAGPDGDKR	3	958.729						12451																		2.577						1.1071
650	648	Adaptor/scaffold	EPB41L1; EPB41L1	EPB41L1; EPB41L1 iso2	§441; §379	band 4.1-like protein 1 isoform a	Q9H4G0; Q9H4G0-2	http://www.phosphosite.org/proteinAction.do?id=6918&showAllSites=true	99; 88	AEFSRPAS*VSENHDA; AEFSRPAS*VSENHDA			SLDGAEFSRPAS*VSENHDAGPDGDKR	4	699.307		11556		11006	10627		9829	11574	9974	11004	10627	11140	35.8655	35.7778	35.7252	36.2237	36.029	36.0252		3.149		3.41	3.207			0.6549		0.5317	0.8119			0.0818		0.0894
651	649	Adaptor/scaffold	EPB41L1; EPB41L1	EPB41L1; EPB41L1 iso2	§443; §381	band 4.1-like protein 1 isoform a	Q9H4G0; Q9H4G0-2	http://www.phosphosite.org/proteinAction.do?id=6918&showAllSites=true	99; 88	FSRPASVS*ENHDAGP; FSRPASVS*ENHDAGP			SLDGAEFSRPASVS*ENHDAGPDGDKR	4	699.307	9877		9996			11099													3.164		3.842			3.45	0.8709		0.6419			0.6086	0.0619		0.0589
652	650	Adaptor/scaffold	EPB41L1; EPB41L1	EPB41L1; EPB41L1 iso2	§461; §399	band 4.1-like protein 1 isoform a	Q9H4G0; Q9H4G0-2	http://www.phosphosite.org/proteinAction.do?id=6918&showAllSites=true	99; 88	KRDEDGES*GGQRSEA; KRDEDGES*GGQRSEA			DEDGES*GGQRSEAEEGEVR	3	705.942			5706				5188	6555	5706	6132	6027	5953	25.377	24.7342	25.1233	25.4455	25.5945	24.5048			2.985						-0.3749						0.2266
653	651	Adaptor/scaffold	EPB41L1; EPB41L1	EPB41L1; EPB41L1 iso2	§461, §466; §399, §404	band 4.1-like protein 1 isoform a	Q9H4G0; Q9H4G0-2	http://www.phosphosite.org/proteinAction.do?id=6918&showAllSites=true	99; 88	KRDEDGES*GGQRSEA, GESGGQRS*EAEEGEV; KRDEDGES*GGQRSEA, GESGGQRS*EAEEGEV			DEDGES*GGQRS*EAEEGEVR	3	732.597	5875		5987	6749			5860	7227	5987	6762	6678	6583	26.8512	26.172	26.5955	26.7958	27.0403	25.8627	2.95		2.654	2.915			0.6871		0.1531	0.5826			0.2437		0.3325	0.3555
654	652	Adaptor/scaffold	EPB41L1; EPB41L1	EPB41L1; EPB41L1 iso2	§466; §404	band 4.1-like protein 1 isoform a	Q9H4G0; Q9H4G0-2	http://www.phosphosite.org/proteinAction.do?id=6918&showAllSites=true	99; 88	GESGGQRS*EAEEGEV; GESGGQRS*EAEEGEV			DEDGESGGQRS*EAEEGEVR	3	705.942	5206		5343																2.548		2.898				0.0452		0.0382				0.0169		0.137
655	653	Adaptor/scaffold	EPB41L1; EPB41L1	EPB41L1; EPB41L1 iso2	§510; §436	band 4.1-like protein 1 isoform a	Q9H4G0; Q9H4G0-2	http://www.phosphosite.org/proteinAction.do?id=6918&showAllSites=true	99; 88	VLLKHQAS*INELKRT; VLLKHQAS*INELKRT			HQAS*INELKR	2	638.314	5803						5803	7206	6005	6762		6604	26.762	26.1263	26.641	26.7958		25.9068	2.034						1.2215						0.2028
656	654	Adaptor/scaffold	EPB41L1; EPB41L1	EPB41L1; EPB41L1 iso2	§541, §544; §467, §470	band 4.1-like protein 1 isoform a	Q9H4G0; Q9H4G0-2	http://www.phosphosite.org/proteinAction.do?id=6918&showAllSites=true	99; 88	RERRLPSS*PASPSPK, RLPSSPAS*PSPKGTP; RERRLPSS*PASPSPK, RLPSSPAS*PSPKGTP			RLPSS*PAS*PSPK	2	692.307					6814	6739	6133	7500	6215	6951	6814	6919	27.4588	26.763	27.11	27.2058	27.6423	26.5942					2.32	2.28					0.6562	0.9878
657	655	Adaptor/scaffold	EPB41L1; EPB41L1	EPB41L1; EPB41L1 iso2	§546; §472	band 4.1-like protein 1 isoform a	Q9H4G0; Q9H4G0-2	http://www.phosphosite.org/proteinAction.do?id=6918&showAllSites=true	99; 88	PSSPASPS*PKGTPEK; PSSPASPS*PKGTPEK			RLPSSPASPS*PK	2	652.324			6323				6075	7479	6299	6993	6720	6646	27.316	26.7173	27.3032	27.2975	27.1308	25.9988			2.174						-1.4747						0.184
658	656	Adaptor/scaffold	EPB41L1; EPB41L1	EPB41L1; EPB41L1 iso2	§648; §574	band 4.1-like protein 1 isoform a	Q9H4G0; Q9H4G0-2	http://www.phosphosite.org/proteinAction.do?id=6918&showAllSites=true	99; 88	PELDRDKS*DSDTEGL; PELDRDKS*DSDTEGL			SLPELDRDKS*DSDTEGLLFSR	3	820.715	20646			22303			20646	22998	20936	22239	21504	22522	61.1317	61.5737	61.4103	61.6882	61.4628	61.8198	3.67			4.244			0.1387			0.3719			0.0028			0.0604
659	657	Adaptor/scaffold	EPB41L1; EPB41L1	EPB41L1; EPB41L1 iso2	§648, §650; §574, §576	band 4.1-like protein 1 isoform a	Q9H4G0; Q9H4G0-2	http://www.phosphosite.org/proteinAction.do?id=6918&showAllSites=true	99; 88	PELDRDKS*DSDTEGL, LDRDKSDS*DTEGLLF; PELDRDKS*DSDTEGL, LDRDKSDS*DTEGLLF			SLPELDRDKS*DS*DTEGLLFSR	3	847.37			23164		23778																2.526		2.741				0.6165		0.7079				0.1094
660	658	Adaptor/scaffold	EPB41L1; EPB41L1	EPB41L1; EPB41L1 iso2	§648, §650; §574, §576	band 4.1-like protein 1 isoform a	Q9H4G0; Q9H4G0-2	http://www.phosphosite.org/proteinAction.do?id=6918&showAllSites=true	99; 88	PELDRDKS*DSDTEGL, LDRDKSDS*DTEGLLF; PELDRDKS*DSDTEGL, LDRDKSDS*DTEGLLF			SLPELDRDKS*DS*DTEGLLFSR	3	847.37			23250																		2.878						0.3215						0.1338
661	659	Adaptor/scaffold	EPB41L1; EPB41L1	EPB41L1; EPB41L1 iso2	§650; §576	band 4.1-like protein 1 isoform a	Q9H4G0; Q9H4G0-2	http://www.phosphosite.org/proteinAction.do?id=6918&showAllSites=true	99; 88	LDRDKSDS*DTEGLLF; LDRDKSDS*DTEGLLF			SLPELDRDKSDS*DTEGLLFSR	3	820.715		22936	20916	22219																3.228	4.048	2.888				0.3102	0.1934	0.2735				0.0365	0.087	0.0526
662	660	Adaptor/scaffold	EPB41L1	EPB41L1 iso2	657	band 4.1-like protein 1 isoform a	Q9H4G0-2	http://www.phosphosite.org/proteinAction.do?id=5135825&showAllSites=true	88	MDNTQENS*LKSGKGA			VSAMDNTQENS*LK	2	758.821		8713						8713	7412	8127		8158		29.391	29.8378	29.7793		29.3452		3.153						-0.0261						0.2962
663	661	Adaptor/scaffold	EPB41L1; EPB41L1	EPB41L1; EPB41L1 iso2	§678; §604	band 4.1-like protein 1 isoform a	Q9H4G0; Q9H4G0-2	http://www.phosphosite.org/proteinAction.do?id=6918&showAllSites=true	99; 88	ESGGIEDS*PDRGACS; ESGGIEDS*PDRGACS			GAPSQDDESGGIEDS*PDRGACSTPDMPQFEPVK	3	1186.16				19210				19995	18017	19210	18543			54.802	54.4888	54.787	54.4662					3.797						-2.8564						0.0446
664	662	Adaptor/scaffold	EPB41L1; EPB41L1	EPB41L1; EPB41L1 iso2	§678, §685; §604, §611	band 4.1-like protein 1 isoform a	Q9H4G0; Q9H4G0-2	http://www.phosphosite.org/proteinAction.do?id=6918&showAllSites=true	99; 88	ESGGIEDS*PDRGACS, SPDRGACS*TPDMPQF; ESGGIEDS*PDRGACS, SPDRGACS*TPDMPQF			GAPSQDDESGGIEDS*PDRGACS*TPDMPQFEPVK	3	1212.81				20348			18817	21003	19025	20348		20464	56.7102	57.0785	56.8592	57.2755		57.1618				4.52						1.8419						0.0518
665	663	Adaptor/scaffold	EPB41L1; EPB41L1	EPB41L1; EPB41L1 iso2	§678, §685; §604, §611	band 4.1-like protein 1 isoform a	Q9H4G0; Q9H4G0-2	http://www.phosphosite.org/proteinAction.do?id=6918&showAllSites=true	99; 88	ESGGIEDS*PDRGACS, SPDRGACS*TPDMPQF; ESGGIEDS*PDRGACS, SPDRGACS*TPDMPQF			GAPSQDDESGGIEDS*PDRGACS*TPDMPQFEPVK	3	1212.81				20323			18817	21003	19025	20348		20464	56.7102	57.0785	56.8592	57.2755		57.1618				4.422						1.6059						0.0336
666	664	Adaptor/scaffold	EPB41L1; EPB41L1	EPB41L1; EPB41L1 iso2	§678, §685; §604, §611	band 4.1-like protein 1 isoform a	Q9H4G0; Q9H4G0-2	http://www.phosphosite.org/proteinAction.do?id=6918&showAllSites=true	99; 88	ESGGIEDS*PDRGACS, SPDRGACS*TPDMPQF; ESGGIEDS*PDRGACS, SPDRGACS*TPDMPQF			GAPSQDDESGGIEDS*PDRGACS*TPDMPQFEPVK	3	1212.81				20367			18817	21003	19025	20348		20464	56.7102	57.0785	56.8592	57.2755		57.1618				3.664						0.7976						0.083
667	665	Adaptor/scaffold	EPB41L1; EPB41L1	EPB41L1; EPB41L1 iso2	§685; §611	band 4.1-like protein 1 isoform a	Q9H4G0; Q9H4G0-2	http://www.phosphosite.org/proteinAction.do?id=6918&showAllSites=true	99; 88	SPDRGACS*TPDMPQF; SPDRGACS*TPDMPQF			GAPSQDDESGGIEDSPDRGACS*TPDMPQFEPVK	3	1186.16			18016																		4.868						-2.7736						0.0135
668	666	Adaptor/scaffold	EPB41L1; EPB41L1	EPB41L1; EPB41L1 iso2	§685; §611	band 4.1-like protein 1 isoform a	Q9H4G0; Q9H4G0-2	http://www.phosphosite.org/proteinAction.do?id=6918&showAllSites=true	99; 88	SPDRGACS*TPDMPQF; SPDRGACS*TPDMPQF			GAPSQDDESGGIEDSPDRGACS*TPDMPQFEPVKTETMTVSSLAIR	4	1212.28	25611																		3.815						0.5996						0.0401
669	667	Adaptor/scaffold	EPB41L1; EPB41L1	EPB41L1; EPB41L1 iso2	§686; §612	band 4.1-like protein 1 isoform a	Q9H4G0; Q9H4G0-2	http://www.phosphosite.org/proteinAction.do?id=6918&showAllSites=true	99; 88	PDRGACST*PDMPQFE; PDRGACST*PDMPQFE			GAPSQDDESGGIEDSPDRGACST*PDMPQFEPVKTETMTVSSLAIR	4	1212.28		27985	25777																	4.352	4.045					1.0778	1.1771					0.0147	0.0179
670	668	Adaptor/scaffold	EPB41L1; EPB41L1	EPB41L1; EPB41L1 iso2	§75, §79; §13, §17	band 4.1-like protein 1 isoform a	Q9H4G0; Q9H4G0-2	http://www.phosphosite.org/proteinAction.do?id=6918&showAllSites=true	99; 88	YSEADGLS*ERTTPSK, DGLSERTT*PSKAQKS; YSEADGLS*ERTTPSK, DGLSERTT*PSKAQKS			DYSEADGLS*ERTT*PSK	2	958.371		10144						10144	8672	9639	9345	9628		32.5448	32.7037	33.1603	33.0642	32.6232		2.667						1.6806						0.0981
671	669	Adaptor/scaffold	EPB41L1; EPB41L1	EPB41L1; EPB41L1 iso2	§78; §16	band 4.1-like protein 1 isoform a	Q9H4G0; Q9H4G0-2	http://www.phosphosite.org/proteinAction.do?id=6918&showAllSites=true	99; 88	ADGLSERT*TPSKAQK; ADGLSERT*TPSKAQK			DYSEADGLSERT*TPSK	2	918.388	8392																		3.182						-1.5735						0.0497
672	670	Adaptor/scaffold	EPB41L1; EPB41L1	EPB41L1; EPB41L1 iso2	§784; §682	band 4.1-like protein 1 isoform a	Q9H4G0; Q9H4G0-2	http://www.phosphosite.org/proteinAction.do?id=6918&showAllSites=true	99; 88	ATEIRSLS*PIIGKDV; ATEIRSLS*PIIGKDV			SLS*PIIGK	2	447.738	13831	15758	14139	15014	14592		13831	15816	14195	15078	14658	15277	45.163	45.3295	45.4698	45.4358	45.309	45.404	2.364	2.164	2.235	2.535	1.921		0.0616	0.1503	0.5544	-0.0436	0.0581		0.0798	0.0972	0.1287	0.1323
673	671	Adaptor/scaffold	EPB41L1; EPB41L1	EPB41L1; EPB41L1 iso2	§79; §17	band 4.1-like protein 1 isoform a	Q9H4G0; Q9H4G0-2	http://www.phosphosite.org/proteinAction.do?id=6918&showAllSites=true	99; 88	DGLSERTT*PSKAQKS; DGLSERTT*PSKAQKS			DYSEADGLSERTT*PSK	2	918.388	8403		8536			9511	8403	9999	8525	9471	9219	9502	32.5973	32.2665	32.38	32.7848	32.7823	32.3403	2.752		3.249			2.827	-0.5552		0.8988			-1.3664	0.0722		0.0691
674	672	Adaptor/scaffold	EPS15	EPS15	§562	epidermal growth factor receptor substrate 15 isoform B	P42566	http://www.phosphosite.org/proteinAction.do?id=4549&showAllSites=true	99	HQESPARS*SPELLPS			S*SPELLPSGVTDENEVTTAVTEK	2	1242.08					23188	24275																	3.641	3.378					0.8618	1.2278
675	673	Adaptor/scaffold	EPS15	EPS15	§563	epidermal growth factor receptor substrate 15 isoform B	P42566	http://www.phosphosite.org/proteinAction.do?id=4549&showAllSites=true	99	QESPARSS*PELLPSG			SS*PELLPSGVTDENEVTTAVTEK	3	828.386				23859			22408	24678	22616	23877	23184	24190	65.2228	65.3532	65.3868	65.3845	65.4112	65.709				3.389						1.0483						0.0042
676	674	Adaptor/scaffold	EPS15	EPS15	605	epidermal growth factor receptor substrate 15 isoform B	P42566	http://www.phosphosite.org/proteinAction.do?id=4549&showAllSites=true	99	EDPFNVDS*SSLTGPV			EEDPFNVDS*SSLTGPVADTNLDFFQSDPFVGSDPFKDDPFGK	4	1165.76	38287				39167														4.174				4.883		0.2373				1.7042		0.0672
677	675	Adaptor/scaffold	EPS15	EPS15	607	epidermal growth factor receptor substrate 15 isoform B	P42566	http://www.phosphosite.org/proteinAction.do?id=4549&showAllSites=true	99	PFNVDSSS*LTGPVAD			EEDPFNVDSSS*LTGPVADTNLDFFQSDPFVGSDPFKDDPFGK	4	1165.76	38263																		4.636						2.0284						0.0215
678	676	Adaptor/scaffold	EPS15	EPS15	§796	epidermal growth factor receptor substrate 15 isoform B	P42566	http://www.phosphosite.org/proteinAction.do?id=4549&showAllSites=true	99	RSINKLDS*PDPFKLN			KLDS*PDPFK	2	563.763						12772	11530			12684	12348	12772	39.7342			40.02	40.0202	39.8273						1.86						0.2738
679	677	Adaptor/scaffold	EPS15	EPS15	§796	epidermal growth factor receptor substrate 15 isoform B	P42566	http://www.phosphosite.org/proteinAction.do?id=4549&showAllSites=true	99	RSINKLDS*PDPFKLN			LDS*PDPFK	2	499.715					13832	14394	13084	14976	13397		13881	14394	43.2213	43.4365	43.6055		43.4915	43.4912					2.205	2.102					0.0931	0.4715
680	678	Adaptor/scaffold	EPS15	EPS15	§796, §814	epidermal growth factor receptor substrate 15 isoform B	P42566	http://www.phosphosite.org/proteinAction.do?id=4549&showAllSites=true	99	RSINKLDS*PDPFKLN, QPFPGNDS*PKEKDPE			LDS*PDPFKLNDPFQPFPGNDS*PK	3	911.394					32115	33247					32172	33247					86.58	86.2598					4.094	3.951					0.2218	0.5277
681	679	Adaptor/scaffold	EPS15	EPS15	§796, §814	epidermal growth factor receptor substrate 15 isoform B	P42566	http://www.phosphosite.org/proteinAction.do?id=4549&showAllSites=true	99	RSINKLDS*PDPFKLN, QPFPGNDS*PKEKDPE			LDS*PDPFKLNDPFQPFPGNDS*PKEKDPEIFCDPFTSATTTTNK	4	1254.56						34523																		4.591						0.5105
682	680	Adaptor/scaffold	EPS15	EPS15	§796, §814	epidermal growth factor receptor substrate 15 isoform B	P42566	http://www.phosphosite.org/proteinAction.do?id=4549&showAllSites=true	99	RSINKLDS*PDPFKLN, QPFPGNDS*PKEKDPE			LDS*PDPFKLNDPFQPFPGNDS*PKEKDPEIFCDPFTSATTTTNK	4	1254.56						34497																		4.35						1.6419
683	681	Adaptor/scaffold	EPS15	EPS15	§796, §814	epidermal growth factor receptor substrate 15 isoform B	P42566	http://www.phosphosite.org/proteinAction.do?id=4549&showAllSites=true	99	RSINKLDS*PDPFKLN, QPFPGNDS*PKEKDPE			SINKLDS*PDPFKLNDPFQPFPGNDS*PK	3	1058.81						30993																		3.227						-0.0533
684	682	Adaptor/scaffold	EPS15	EPS15	§814	epidermal growth factor receptor substrate 15 isoform B	P42566	http://www.phosphosite.org/proteinAction.do?id=4549&showAllSites=true	99	QPFPGNDS*PKEKDPE			LDSPDPFKLNDPFQPFPGNDS*PKEKDPEIFCDPFTSATTTTNK	4	1234.57		33325	31005	32638																4.84	5.086	4.743				2.7032	-0.6225	-1.4723				0.3119	0.1971	0.2095
685	683	Adaptor/scaffold	EPS15	EPS15	§814	epidermal growth factor receptor substrate 15 isoform B	P42566	http://www.phosphosite.org/proteinAction.do?id=4549&showAllSites=true	99	QPFPGNDS*PKEKDPE			LDSPDPFKLNDPFQPFPGNDS*PKEKDPEIFCDPFTSATTTTNK	4	1234.57			30984																		4.95						-0.6225						0.2509
686	684	Adaptor/scaffold	EPS15	EPS15	§814	epidermal growth factor receptor substrate 15 isoform B	P42566	http://www.phosphosite.org/proteinAction.do?id=4549&showAllSites=true	99	QPFPGNDS*PKEKDPE			LNDPFQPFPGNDS*PKEKDPEIFCDPFTSATTTTNK	3	1345.94	28160	30757		30002		30123		30774	28391	29925	29085	30187		79.0535	79.0967	79.1362	79.3322	79.1443	3.676	3.829		3.685		3.684	-1.0628	0.1821		-0.2648		3.4189	0.2418	0.1479		0.184
687	685	Adaptor/scaffold	EPS15	EPS15	§814	epidermal growth factor receptor substrate 15 isoform B	P42566	http://www.phosphosite.org/proteinAction.do?id=4549&showAllSites=true	99	QPFPGNDS*PKEKDPE			LNDPFQPFPGNDS*PKEKDPEIFCDPFTSATTTTNK	4	1009.71		30685					28204	30726	28412	29925	29106	30028	79.0323	79.005	79.1477	79.1362	79.3813	78.9562		4.536						1.0139						0.2787
688	686	Adaptor/scaffold	EPS15L1; EPS15L1	EPS15R; EPS15R iso2	§255; §255	epidermal growth factor receptor substrate 15-like 1	Q9UBC2; Q9UBC2-2	http://www.phosphosite.org/proteinAction.do?id=27565801&showAllSites=true	94; 100	LNSTGSLS*PKHSLKQ; LNSTGSLS*PKHSLKQ			STPSHGSVSSLNSTGSLS*PK	2	1005.46	8797	10387	8923	9888	9591	9921	8797	10461	9008	9975	9681	9985	33.7203	33.2928	33.5027	33.9127	33.8518	33.4215	4.595	4.139	4.672	4.624	4.997	4.855	-0.3042	0.2399	0.0058	0.0434	0.0718	0.3191	0.1644	0.1705	0.2128	0.1413
689	687	Adaptor/scaffold	EPS15L1; EPS15L1	EPS15R; EPS15R iso2	§255; §255	epidermal growth factor receptor substrate 15-like 1	Q9UBC2; Q9UBC2-2	http://www.phosphosite.org/proteinAction.do?id=27565801&showAllSites=true	94; 100	LNSTGSLS*PKHSLKQ; LNSTGSLS*PKHSLKQ			STPSHGSVSSLNSTGSLS*PK	3	670.644	8801			9852	9601	9944	8801	10461	8966	9975	9639	10006	33.6707	33.2928	33.4015	33.9127	33.7505	33.4697	3.63			3.043	3.012	2.97	0.567			0.7362	0.4929	0.8048	0.1506			0.0329
690	688	Adaptor/scaffold	EPS15L1; EPS15L1	EPS15R; EPS15R iso2	§575; §575	epidermal growth factor receptor substrate 15-like 1	Q9UBC2; Q9UBC2-2	http://www.phosphosite.org/proteinAction.do?id=27565801&showAllSites=true	94; 100	LDGAHGAS*LTDLANL; LDGAHGAS*LTDLANL			SLEQYDQVLDGAHGAS*LTDLANLSEGVSLAER	3	1146.87	32008		32218																5.093		5.921				0.8275		0.888				0.1001		0.0123
691	689	Adaptor/scaffold	EPS15L1; EPS15L1	EPS15R; EPS15R iso2	§577; §577	epidermal growth factor receptor substrate 15-like 1	Q9UBC2; Q9UBC2-2	http://www.phosphosite.org/proteinAction.do?id=27565801&showAllSites=true	94; 100	GAHGASLT*DLANLSE; GAHGASLT*DLANLSE			SLEQYDQVLDGAHGASLT*DLANLSEGVSLAER	3	1146.87		34697					32047	34697	32276	33894		33904	88.2843	88.2245	88.3357	88.403		87.7465		5.561						-0.1742						0.0249
692	690	Adaptor/scaffold	EPS15L1; EPS15L1	EPS15R; EPS15R iso2	§797; §797	epidermal growth factor receptor substrate 15-like 1	Q9UBC2; Q9UBC2-2	http://www.phosphosite.org/proteinAction.do?id=27565801&showAllSites=true	94; 100	KPPSGKST*PVSQLGS; KPPSGKST*PVSQLGS			ST*PVSQLGSADFPEAPDPFQPLGADSGDPFQSK	3	1157.19	32239	34892	32408	33985	33226	34389	32236	34926	32465	33985	33243	34387	88.741	88.7172	88.7795	88.8055	89.1077	88.8833	4.509	4.367	4.289	3.835	4.962	4.641	0.636	0.4187	1.2669	0.6987	0.3161	0.4001	0.0211	0.0229	0.0091	0.0209
693	691	Adaptor/scaffold	EPS15L1; EPS15L1	EPS15R; EPS15R iso2	§797; §797	epidermal growth factor receptor substrate 15-like 1	Q9UBC2; Q9UBC2-2	http://www.phosphosite.org/proteinAction.do?id=27565801&showAllSites=true	94; 100	KPPSGKST*PVSQLGS; KPPSGKST*PVSQLGS			ST*PVSQLGSADFPEAPDPFQPLGADSGDPFQSK	3	1157.19					33176	34313	32236	34926	32465	33985	33243	34387	88.741	88.7172	88.7795	88.8055	89.1077	88.8833					4.453	3.744					0.0753	0.4459
694	692	Adaptor/scaffold	EPS15L1; EPS15L1	EPS15R; EPS15R iso2	800; 800	epidermal growth factor receptor substrate 15-like 1	Q9UBC2; Q9UBC2-2	http://www.phosphosite.org/proteinAction.do?id=27565801&showAllSites=true	94; 100	SGKSTPVS*QLGSADF; SGKSTPVS*QLGSADF			STPVS*QLGSADFPEAPDPFQPLGADSGDPFQSK	3	1157.19		34953		34023																3.824		4.223				0.6612		0.4252				0.0177		0.0224
695	693	Adaptor/scaffold	EPS15L1; EPS15L1	EPS15R; EPS15R iso2	804; 804	epidermal growth factor receptor substrate 15-like 1	Q9UBC2; Q9UBC2-2	http://www.phosphosite.org/proteinAction.do?id=27565801&showAllSites=true	94; 100	TPVSQLGS*ADFPEAP; TPVSQLGS*ADFPEAP			STPVSQLGS*ADFPEAPDPFQPLGADSGDPFQSK	3	1157.19	32167																		3.307						0.1387						0.1123
696	694	Adaptor/scaffold	EPS8	EPS8	§625	epidermal growth factor receptor kinase substrate 8	Q12929	http://www.phosphosite.org/proteinAction.do?id=4547&showAllSites=true	92	ADTPPAPS*PPPTPAP	ERK1		PADTPPAPS*PPPTPAPVPVPLPPSTPAPVPVSK	3	1084.9					25529		24886	27282	25073	26502	25536	26581	71.1098	71.2175	71.23	71.3065	71.0132	70.9575					3.437						1.1954
697	695	Adaptor/scaffold	EPS8	EPS8	§659	epidermal growth factor receptor kinase substrate 8	Q12929	http://www.phosphosite.org/proteinAction.do?id=4547&showAllSites=true	92	ANITRQNS*SSSDSGG			QNS*SSSDSGGSIVR	2	730.804				6661	6533	6458	5713	7059	5795	6661	6531	6436	26.5373	25.8113	26.177	26.525	26.7203	25.5418				2.735	3.497	3.552				0.0818	0.2406	-0.1194				0.0974
698	696	Adaptor/scaffold	EPS8	EPS8	§659, §662	epidermal growth factor receptor kinase substrate 8	Q12929	http://www.phosphosite.org/proteinAction.do?id=4547&showAllSites=true	92	ANITRQNS*SSSDSGG, TRQNSSSS*DSGGSIV			QNS*SSS*DSGGSIVR	2	770.788			6549			7207	6427	7878	6530	7455	7238	7192	28.1168	27.5788	27.8323	28.2992	28.3127	27.192			2.506			2.248			0.1752			0.7737			0.0071
699	697	Adaptor/scaffold	EPS8	EPS8	§685	epidermal growth factor receptor kinase substrate 8	Q12929	http://www.phosphosite.org/proteinAction.do?id=4547&showAllSites=true	92	LPVDRRKS*QMEEVQD			RKS*QMEEVQDELIHR	4	495.236	12758	14761			13580	14177	12758	14745	13145	13944	13587	14206	42.518	42.9165	43.0352	42.8637	42.8238	42.9673	2.98	2.988			3.392	3.072	-0.0845	0.61			-0.2342	0.6838	0.2013	0.2221
700	698	Adaptor/scaffold	EPS8L1	EPS8L1	§182	epidermal growth factor receptor kinase substrate 8-like protein 1 isoform b	Q8TE68	http://www.phosphosite.org/proteinAction.do?id=8775&showAllSites=true	80	EELQRDRS*PAAETPP			DRS*PAAETPPLQR	2	759.359		8880					7343	8886	7580	8274	8127	8368	30.117	29.8117	30.2243	30.1067	30.302	29.8158		3.067						0.3696						0.1997
701	699	Adaptor/scaffold	EPS8L1	EPS8L1	§182	epidermal growth factor receptor kinase substrate 8-like protein 1 isoform b	Q8TE68	http://www.phosphosite.org/proteinAction.do?id=8775&showAllSites=true	80	EELQRDRS*PAAETPP			DRS*PAAETPPLQR	2	759.359		8901					7343	8886	7580	8274	8127	8368	30.117	29.8117	30.2243	30.1067	30.302	29.8158		2.412						0.3696						0.1321
702	700	Adaptor/scaffold	EPS8L1	EPS8L1	§182, §187	epidermal growth factor receptor kinase substrate 8-like protein 1 isoform b	Q8TE68	http://www.phosphosite.org/proteinAction.do?id=8775&showAllSites=true	80	EELQRDRS*PAAETPP, DRSPAAET*PPLQRRP			DRS*PAAET*PPLQR	3	533.231		8900		8273		8356	7330	8844	7559	8273	8106	8347	30.165	29.7192	30.1762	30.1067	30.2558	29.7693		2.93		2.961		2.513		1.6775		0.2708		-0.0983		0.1933		0.1616
703	701	Adaptor/scaffold	EPS8L1	EPS8L1	§239	epidermal growth factor receptor kinase substrate 8-like protein 1 isoform b	Q8TE68	http://www.phosphosite.org/proteinAction.do?id=8775&showAllSites=true	80	SSNADSAS*PDLGPRG			PIPEAEEAQRPEPVGTSSNADSAS*PDLGPR	3	1052.15						15168	13756	15711			14427	15168	44.7783	45.0957			44.781	45.2145						2.994						0.9892
704	702	Adaptor/scaffold	ERC1; ERC1	ERC1; ERC1 iso4	§53; §53	ELKS/Rab6-interacting/CAST family member 1 isoform delta	Q8IUD2; Q8IUD2-4	http://www.phosphosite.org/proteinAction.do?id=12140&showAllSites=true	128; 109	VGGGSGKT*LSMENIQ; VGGGSGKT*LSMENIQ			T*LSMENIQSLNAAYATSGPMYLSDHENVGSETPK	3	1245.89			27064																		3.736						-0.9479						0.0385
705	703	Adaptor/scaffold	ERC1; ERC1	ERC1; ERC1 iso4	§55; §55	ELKS/Rab6-interacting/CAST family member 1 isoform delta	Q8IUD2; Q8IUD2-4	http://www.phosphosite.org/proteinAction.do?id=12140&showAllSites=true	128; 109	GGSGKTLS*MENIQSL; GGSGKTLS*MENIQSL			TLS*MENIQSLNAAYATSGPMYLSDHENVGSETPK	3	1245.89	26874	29315		28504			26874	29361	27047	28455			75.8208	75.9295	75.9237	75.7642			3.626	3.57		4.001			1.4641	2.0762		2.7525			0.0231	0.0051		0.0337
706	704	Adaptor/scaffold	EVPL	envoplakin	§1799	envoplakin	Q92817	http://www.phosphosite.org/proteinAction.do?id=5939&showAllSites=true	232	IGSIISKS*PLASPAP			S*PLASPAPQSTSFFSPSFSLGLGDDSFPIAGIYDTTTDNK	3	1405.98	39148	41943				41309	39122	41955			40039	41309	106.242	106.406			106.274	106.39	5.041	4.29				5.92	-0.111	-0.6625				1.2956	0.0541	0.0374
707	705	Adaptor/scaffold	EVPL	envoplakin	§1799	envoplakin	Q92817	http://www.phosphosite.org/proteinAction.do?id=5939&showAllSites=true	232	IGSIISKS*PLASPAP			S*PLASPAPQSTSFFSPSFSLGLGDDSFPIAGIYDTTTDNK	3	1405.98	39129					41283	39122	41955			40039	41309	106.242	106.406			106.274	106.39	4.968					4.523	0.6621					1.7385	0.0411
708	706	Adaptor/scaffold	EVPL	envoplakin	1803	envoplakin	Q92817	http://www.phosphosite.org/proteinAction.do?id=5939&showAllSites=true	232	ISKSPLAS*PAPQSTS			SPLAS*PAPQSTSFFSPSFSLGLGDDSFPIAGIYDTTTDNK	3	1405.98		42004			40152															4.433			5.537			2.9543			0.5008			0.0183
709	707	Adaptor/scaffold	EVPL	envoplakin	1803	envoplakin	Q92817	http://www.phosphosite.org/proteinAction.do?id=5939&showAllSites=true	232	ISKSPLAS*PAPQSTS			SPLAS*PAPQSTSFFSPSFSLGLGDDSFPIAGIYDTTTDNK	3	1405.98					40173																		4.706						0.2562
710	708	Adaptor/scaffold	EVPL	envoplakin	1810	envoplakin	Q92817	http://www.phosphosite.org/proteinAction.do?id=5939&showAllSites=true	232	SPAPQSTS*FFSPSFS			SPLASPAPQSTS*FFSPSFSLGLGDDSFPIAGIYDTTTDNK	3	1405.98						41445																		4.629						0.7853
711	709	Adaptor/scaffold	FADD	FADD	§194	protein FADD	Q13158	http://www.phosphosite.org/proteinAction.do?id=1124&showAllSites=true	23	QNRSGAMS*PMSWNSD	CK1A, MEKK1, MKK7, PLK1		SGAMS*PMSWNSDASTSEAS	2	991.861	19679	21847	19804	21112		21411	19679	21885	19865	21168	20517	21451	58.7458	59.0633	58.8677	59.273	59.1248	59.4062	4.422	4.752	3.112	2.931		3.613	0.2055	0.3697	0.4202	0.7197		0.389	0.1139	0.1094	0.0451	0.086
712	710	Adaptor/scaffold	FAM125A	FAM125A	§202	multivesicular body subunit 12A	Q96EY5	http://www.phosphosite.org/proteinAction.do?id=16534&showAllSites=true	29	STLRRNDS*IYEASSL			RNDS*IYEASSLYGISAMDGVPFTLHPR	4	769.861		31775	29493																	3.318	3.239					-0.1724	1.2235					0.0096	0.1309
713	711	Adaptor/scaffold	FAM125A	FAM125A	§204	multivesicular body subunit 12A	Q96EY5	http://www.phosphosite.org/proteinAction.do?id=16534&showAllSites=true	29	LRRNDSIY*EASSLYG		CD2AP, CIN85	RNDSIY*EASSLYGISAMDGVPFTLHPR	4	769.861	29308		29459	30973															3.69		3.753	3.648			0.0513		1.2535	0.755			0.0551		0.0171	0.0378
714	712	Adaptor/scaffold	FAM125A	FAM125A	§232	multivesicular body subunit 12A	Q96EY5	http://www.phosphosite.org/proteinAction.do?id=16534&showAllSites=true	29	RFEGKSCS*PLAFSAF			SCS*PLAFSAFGDLTIK	2	897.413		34523			32897	34061	31963	34548	32087	33684	32897	34072	88.0797	87.8347	87.89	87.9092	88.1725	88.144		3.194			3.188	3.547		-1.1547			1.2101	0.9874		0.0819
715	713	Adaptor/scaffold	FCHSD1	FCHSD1	444	FCH and double SH3 domains protein 1	Q86WN1	http://www.phosphosite.org/proteinAction.do?id=15970&showAllSites=true	77	TAEDAELS*DFEECEE			DLSPTAEDAELS*DFEECEETGELFEEPAPQALATR	3	1326.23	31363	33989	31561				31354	33965	31583	33201			86.603	86.464	86.6957	86.766			3.794	4.519	5.693				1.0417	-0.7798	-4.3073				0.2322	0.2274	0.2847
716	714	Adaptor/scaffold	FCHSD1	FCHSD1	444	FCH and double SH3 domains protein 1	Q86WN1	http://www.phosphosite.org/proteinAction.do?id=15970&showAllSites=true	77	TAEDAELS*DFEECEE			DLSPTAEDAELS*DFEECEETGELFEEPAPQALATR	3	1326.23	31341	33965	31589				31354	33965	31583	33201			86.603	86.464	86.6957	86.766			4.383	5.086	4.419				1.0417	-1.2078	2.4822				0.2528	0.2793	0.2656
717	715	Adaptor/scaffold	FCHSD1	FCHSD1	444	FCH and double SH3 domains protein 1	Q86WN1	http://www.phosphosite.org/proteinAction.do?id=15970&showAllSites=true	77	TAEDAELS*DFEECEE			DLSPTAEDAELS*DFEECEETGELFEEPAPQALATR	3	1326.23			31644				31354	33965	31583	33201			86.603	86.464	86.6957	86.766					4.446						2.4822						0.267
718	716	Adaptor/scaffold	FLOT1	FLOT1	§203	flotillin-1	O75955	http://www.phosphosite.org/proteinAction.do?id=8372&showAllSites=true	47	QEKVSAQY*LSEIEMA			VSAQY*LSEIEMAK	2	774.854	19602	21875	19814	21177	20492	21403	19636	21875	19823	21168	20517	21388	58.6465	59.112	58.7665	59.273	59.1248	59.2627	3.77	3.849	4.027	3.768	3.749	3.563	0.8717	1.6896	1.6589	0.7718	1.094	0.394	0.226	0.2673	0.2506	0.2155
719	717	Adaptor/scaffold	FNBP1L; FNBP1L	FNBP1L; FNBP1L iso4	§295; §295	formin-binding protein 1-like isoform 1	Q5T0N5; Q5T0N5-4	http://www.phosphosite.org/proteinAction.do?id=7332&showAllSites=true	70; 64	QHIYRTIS*DGTISAS; QHIYRTIS*DGTISAS			TIS*DGTISASK	2	580.266	7919	9518	8086	8948			7919	9516	8105	8967	8757		31.546	31.1998	31.4477	31.6515	31.7132		2.489	2.118	2.443	2.421			1.2587	1.6324	0.8685	0.9385			0.2253	0.2563	0.2523	0.2593
720	718	Adaptor/scaffold	FNBP1L; FNBP1L	FNBP1L; FNBP1L iso4	§488, §501; §430, §443	formin-binding protein 1-like isoform 1	Q5T0N5; Q5T0N5-4	http://www.phosphosite.org/proteinAction.do?id=7332&showAllSites=true	70; 64	GRGDRRHS*SDINHLV, LVTQGRES*PEGSYTD; GRGDRRHS*SDINHLV, LVTQGRES*PEGSYTD			RHS*SDINHLVTQGRES*PEGSYTDDANQEVR	4	890.132					12836	13432	12097	13947	12431	13209	12852	13432	41.0055	41.1127	41.3873	41.201	41.1585	41.2525					4.36	3.728					0.4232	0.6692
721	719	Adaptor/scaffold	FNBP1L; FNBP1L	FNBP1L; FNBP1L iso4	§489, §501; §431, §443	formin-binding protein 1-like isoform 1	Q5T0N5; Q5T0N5-4	http://www.phosphosite.org/proteinAction.do?id=7332&showAllSites=true	70; 64	RGDRRHSS*DINHLVT, LVTQGRES*PEGSYTD; RGDRRHSS*DINHLVT, LVTQGRES*PEGSYTD			RHSS*DINHLVTQGRES*PEGSYTDDANQEVR	4	890.132			12417																		4.293						1.0623						0.0195
722	720	Adaptor/scaffold	FNBP1L; FNBP1L	FNBP1L; FNBP1L iso4	§489, §505; §431, §447	formin-binding protein 1-like isoform 1	Q5T0N5; Q5T0N5-4	http://www.phosphosite.org/proteinAction.do?id=7332&showAllSites=true	70; 64	RGDRRHSS*DINHLVT, GRESPEGS*YTDDANQ; RGDRRHSS*DINHLVT, GRESPEGS*YTDDANQ			RHSS*DINHLVTQGRESPEGS*YTDDANQEVR	4	890.132		13929																		4.932						-0.2134						0.0298
723	721	Adaptor/scaffold	FNBP1L; FNBP1L	FNBP1L; FNBP1L iso4	§496; §438	formin-binding protein 1-like isoform 1	Q5T0N5; Q5T0N5-4	http://www.phosphosite.org/proteinAction.do?id=7332&showAllSites=true	70; 64	SDINHLVT*QGRESPE; SDINHLVT*QGRESPE			HSSDINHLVT*QGRESPEGSYTDDANQEVR	3	1107.82			12124	12925			11782	13632	12124	12915	12621	13156	40.3018	40.4037	40.7552	40.5382	40.6362	40.5862			3.654	3.422					0.007	0.359					0.0311	0.0057
724	722	Adaptor/scaffold	FNBP1L; FNBP1L	FNBP1L; FNBP1L iso4	§496; §438	formin-binding protein 1-like isoform 1	Q5T0N5; Q5T0N5-4	http://www.phosphosite.org/proteinAction.do?id=7332&showAllSites=true	70; 64	SDINHLVT*QGRESPE; SDINHLVT*QGRESPE			HSSDINHLVT*QGRESPEGSYTDDANQEVR	3	1107.82				12995			11782	13632	12124	12915	12621	13156	40.3018	40.4037	40.7552	40.5382	40.6362	40.5862				3.516						0.488						0.0329
725	723	Adaptor/scaffold	FNBP1L; FNBP1L	FNBP1L; FNBP1L iso4	§501; §443	formin-binding protein 1-like isoform 1	Q5T0N5; Q5T0N5-4	http://www.phosphosite.org/proteinAction.do?id=7332&showAllSites=true	70; 64	LVTQGRES*PEGSYTD; LVTQGRES*PEGSYTD			HSSDINHLVTQGRES*PEGSYTDDANQEVR	3	1107.82					12578	13169																	3.61	3.432					0.5379	-0.342
726	724	Adaptor/scaffold	FNBP1L; FNBP1L	FNBP1L; FNBP1L iso4	§501; §443	formin-binding protein 1-like isoform 1	Q5T0N5; Q5T0N5-4	http://www.phosphosite.org/proteinAction.do?id=7332&showAllSites=true	70; 64	LVTQGRES*PEGSYTD; LVTQGRES*PEGSYTD			HSSDINHLVTQGRES*PEGSYTDDANQEVR	4	831.116	11750	13592					11750	13632	12158	12915	12600	13156	40.3018	40.4037	40.7552	40.5382	40.5887	40.5862	4.482	4.64					0.303	0.3994					0.1321	0.1307
727	725	Adaptor/scaffold	FNBP1L; FNBP1L	FNBP1L; FNBP1L iso4	§501, §505; §443, §447	formin-binding protein 1-like isoform 1	Q5T0N5; Q5T0N5-4	http://www.phosphosite.org/proteinAction.do?id=7332&showAllSites=true	70; 64	LVTQGRES*PEGSYTD, GRESPEGS*YTDDANQ; LVTQGRES*PEGSYTD, GRESPEGS*YTDDANQ			HSSDINHLVTQGRES*PEGS*YTDDANQEVR	4	851.107	12742						12742	14682	13082	13860	13461	14101	42.4225	42.7767	42.894	42.6735	42.5375	42.7305	3.615						1.0606						0.0321
728	726	Adaptor/scaffold	FNBP1L; FNBP1L	FNBP1L; FNBP1L iso4	§501, §506; §443, §448	formin-binding protein 1-like isoform 1	Q5T0N5; Q5T0N5-4	http://www.phosphosite.org/proteinAction.do?id=7332&showAllSites=true	70; 64	LVTQGRES*PEGSYTD, RESPEGSY*TDDANQE; LVTQGRES*PEGSYTD, RESPEGSY*TDDANQE			HSSDINHLVTQGRES*PEGSY*TDDANQEVR	4	851.107			13070																		3.287						-0.0918						0.0366
729	727	Adaptor/scaffold	FNBP1L; FNBP1L	FNBP1L; FNBP1L iso4	§501, §507; §443, §449	formin-binding protein 1-like isoform 1	Q5T0N5; Q5T0N5-4	http://www.phosphosite.org/proteinAction.do?id=7332&showAllSites=true	70; 64	LVTQGRES*PEGSYTD, ESPEGSYT*DDANQEV; LVTQGRES*PEGSYTD, ESPEGSYT*DDANQEV			HSSDINHLVTQGRES*PEGSYT*DDANQEVR	4	851.107					13456																		3.39						-0.1666
730	728	Adaptor/scaffold	G3BP1	G3BP-1	§149	ras GTPase-activating protein-binding protein 1	Q13283	http://www.phosphosite.org/proteinAction.do?id=2711&showAllSites=true	52	VTEPQEES*EEEVEEP		G3BP-1	RYQDEVFGGFVTEPQEES*EEEVEEPEER	3	1151.48		24837		24076			22618	24825	22805	24076	23289	24412	65.7232	65.6828	65.838	65.8095	65.661	66.0832		5.444		5.349				0.461		-4.2031				0.398		0.423
731	729	Adaptor/scaffold	G3BP1	G3BP-1	§149	ras GTPase-activating protein-binding protein 1	Q13283	http://www.phosphosite.org/proteinAction.do?id=2711&showAllSites=true	52	VTEPQEES*EEEVEEP		G3BP-1	YQDEVFGGFVTEPQEES*EEEVEEPEER	3	1099.45	24950	27136	24969	26294	25537	26702	24823	27136	25073	26418	25620	26764	70.9598	71.0295	71.23	71.1183	71.2125	71.385	4.496	4.132	4.384	4.499	3.807	4.539	0.772	1.2306	1.1638	1.1156	1.016	0.9664	0.3708	0.3981	0.3631	0.5134
732	730	Adaptor/scaffold	G3BP1	G3BP-1	§149	ras GTPase-activating protein-binding protein 1	Q13283	http://www.phosphosite.org/proteinAction.do?id=2711&showAllSites=true	52	VTEPQEES*EEEVEEP		G3BP-1	YQDEVFGGFVTEPQEES*EEEVEEPEER	3	1099.45	24719	27368	25200	26525	25831	26935	24823	27136	25073	26418	25620	26764	70.9598	71.0295	71.23	71.1183	71.2125	71.385	4.198	3.604	4.121	4.434	3.551	4.836	1.063	0.7386	0.7685	0.918	0.3764	0.6858	0.3335	0.3502	0.4077	0.3191
733	731	Adaptor/scaffold	G3BP1	G3BP-1	§149	ras GTPase-activating protein-binding protein 1	Q13283	http://www.phosphosite.org/proteinAction.do?id=2711&showAllSites=true	52	VTEPQEES*EEEVEEP		G3BP-1	YQDEVFGGFVTEPQEES*EEEVEEPEER	3	1099.45	41349	183	37108	41974	41139	43076	24823	27136	25073	26418	25620	26764	70.9598	71.0295	71.23	71.1183	71.2125	71.385	4.918	4.494	3.51	3.268	2.834	3.032	0.8276	0.3769	-1.7014	-3.1289	-0.7235	0.6557	0.4794	0.5029	0.3196	0.179
734	732	Adaptor/scaffold	G3BP1	G3BP-1	§149	ras GTPase-activating protein-binding protein 1	Q13283	http://www.phosphosite.org/proteinAction.do?id=2711&showAllSites=true	52	VTEPQEES*EEEVEEP		G3BP-1	YQDEVFGGFVTEPQEES*EEEVEEPEER	3	1099.45	25183	44133	36834	40429	740	42979	24823	27136	25073	26418	25620	26764	70.9598	71.0295	71.23	71.1183	71.2125	71.385	3.336	4.071	3.428	3.054	4.267	3.387	-0.0352	0.3179	0.31	1.4233	-0.1497	3.2076	0.2604	0.4194	0.3337	0.0862
735	733	Adaptor/scaffold	G3BP1	G3BP-1	§149	ras GTPase-activating protein-binding protein 1	Q13283	http://www.phosphosite.org/proteinAction.do?id=2711&showAllSites=true	52	VTEPQEES*EEEVEEP		G3BP-1	YQDEVFGGFVTEPQEES*EEEVEEPEER	3	1099.45	40133	46069	40261	42396	41596	43136	24823	27136	25073	26418	25620	26764	70.9598	71.0295	71.23	71.1183	71.2125	71.385	3.689	4.441	2.866	2.841	3.108	3.566	-1.631	1.5865	3.5226	-1.1644	0.04	0.8845	0.1855	0.4136	0.1557	0.1557
736	734	Adaptor/scaffold	G3BP1	G3BP-1	§149	ras GTPase-activating protein-binding protein 1	Q13283	http://www.phosphosite.org/proteinAction.do?id=2711&showAllSites=true	52	VTEPQEES*EEEVEEP		G3BP-1	YQDEVFGGFVTEPQEES*EEEVEEPEER	3	1099.45	25415	27704	25432	26759	37802	42481	24823	27136	25073	26418	25620	26764	70.9598	71.0295	71.23	71.1183	71.2125	71.385	3.19	2.43	3.579	4.459	3.058	3.442	0.2738	0.7516	-0.0099	0.5988	0.3198	2.6841	0.2223	0.2234	0.2997	0.2532
737	735	Adaptor/scaffold	G3BP1	G3BP-1	§149	ras GTPase-activating protein-binding protein 1	Q13283	http://www.phosphosite.org/proteinAction.do?id=2711&showAllSites=true	52	VTEPQEES*EEEVEEP		G3BP-1	YQDEVFGGFVTEPQEES*EEEVEEPEER	3	1099.45	40566	44167	37342	40460	41522	43153	24823	27136	25073	26418	25620	26764	70.9598	71.0295	71.23	71.1183	71.2125	71.385	3.271	3.107	3.216	2.369	3.535	3.871	0.7559	0.1019	2.4983	-0.1117	-0.5271	0.9816	0.1506	0.0601	0.257	0.1886
738	736	Adaptor/scaffold	G3BP1	G3BP-1	§149	ras GTPase-activating protein-binding protein 1	Q13283	http://www.phosphosite.org/proteinAction.do?id=2711&showAllSites=true	52	VTEPQEES*EEEVEEP		G3BP-1	YQDEVFGGFVTEPQEES*EEEVEEPEER	3	1099.45	40761	43597	40658	43150	41745		24823	27136	25073	26418	25620	26764	70.9598	71.0295	71.23	71.1183	71.2125	71.385	3.439	2.988	3.182	4.002	3.745		-0.4294	-0.0522	-0.6461	0.7922	2.3335		0.1396	0.0158	0.0977	0.2495
739	737	Adaptor/scaffold	G3BP1	G3BP-1	§149	ras GTPase-activating protein-binding protein 1	Q13283	http://www.phosphosite.org/proteinAction.do?id=2711&showAllSites=true	52	VTEPQEES*EEEVEEP		G3BP-1	YQDEVFGGFVTEPQEES*EEEVEEPEER	3	1099.45	40941	46189	40699	42633			24823	27136	25073	26418	25620	26764	70.9598	71.0295	71.23	71.1183	71.2125	71.385	2.928	4.05	3.776	2.817			-0.4918	2.3809	-0.3411	-1.768			0.1659	0.4301	0.1885	0.1171
740	738	Adaptor/scaffold	G3BP1	G3BP-1	§149	ras GTPase-activating protein-binding protein 1	Q13283	http://www.phosphosite.org/proteinAction.do?id=2711&showAllSites=true	52	VTEPQEES*EEEVEEP		G3BP-1	YQDEVFGGFVTEPQEES*EEEVEEPEER	3	1099.45	40975	43680	40845	42750			24823	27136	25073	26418	25620	26764	70.9598	71.0295	71.23	71.1183	71.2125	71.385	3.865	3.156	3.014	3.535			-1.2029	1.4055	-0.047	1.4753			0.2263	0.2589	0.1767	0.3261
741	739	Adaptor/scaffold	G3BP1	G3BP-1	§149	ras GTPase-activating protein-binding protein 1	Q13283	http://www.phosphosite.org/proteinAction.do?id=2711&showAllSites=true	52	VTEPQEES*EEEVEEP		G3BP-1	YQDEVFGGFVTEPQEES*EEEVEEPEER	3	1099.45		43840	41030	42827			24823	27136	25073	26418	25620	26764	70.9598	71.0295	71.23	71.1183	71.2125	71.385		3.636	3.278	3.586				2.4919	-1.4437	3.8738				0.3089	0.1722	0.2641
742	740	Adaptor/scaffold	G3BP1	G3BP-1	§149	ras GTPase-activating protein-binding protein 1	Q13283	http://www.phosphosite.org/proteinAction.do?id=2711&showAllSites=true	52	VTEPQEES*EEEVEEP		G3BP-1	YQDEVFGGFVTEPQEES*EEEVEEPEER	3	1099.45		46154	40886	42821			24823	27136	25073	26418	25620	26764	70.9598	71.0295	71.23	71.1183	71.2125	71.385		3.476	3.052	2.862				0.8318	0.4276	0.1508				0.4071	0.2256	0.1207
743	741	Adaptor/scaffold	G3BP1	G3BP-1	§149	ras GTPase-activating protein-binding protein 1	Q13283	http://www.phosphosite.org/proteinAction.do?id=2711&showAllSites=true	52	VTEPQEES*EEEVEEP		G3BP-1	YQDEVFGGFVTEPQEES*EEEVEEPEER	3	1099.45		43772					24823	27136	25073	26418	25620	26764	70.9598	71.0295	71.23	71.1183	71.2125	71.385		3.216						0.5425						0.1761
744	742	Adaptor/scaffold	G3BP1	G3BP-1	§149	ras GTPase-activating protein-binding protein 1	Q13283	http://www.phosphosite.org/proteinAction.do?id=2711&showAllSites=true	52	VTEPQEES*EEEVEEP		G3BP-1	YQDEVFGGFVTEPQEES*EEEVEEPEER	4	824.838	24766	27199	25012	26338	25600	26706	24802	27199	25073	26418	25620	26722	70.9102	71.0295	71.23	71.1183	71.2125	71.2917	4.707	5.708	4.188	4.796	4.694	4.242	0.906	0.7849	0.8461	0.9012	0.7571	1.0066	0.4019	0.3771	0.3213	0.2691
745	743	Adaptor/scaffold	G3BP1	G3BP-1	§230	ras GTPase-activating protein-binding protein 1	Q13283	http://www.phosphosite.org/proteinAction.do?id=2711&showAllSites=true	52	APEDAQKS*SSPAPAD			S*SSPAPADIAQTVQEDLR	2	982.952			21581	43183																	3.292	2.849					0.1826	1.8895					0.0076	0.0019
746	744	Adaptor/scaffold	G3BP1	G3BP-1	§231	ras GTPase-activating protein-binding protein 1	Q13283	http://www.phosphosite.org/proteinAction.do?id=2711&showAllSites=true	52	PEDAQKSS*SPAPADI			SS*SPAPADIAQTVQEDLR	2	982.952	26630	43687			27155														4.905	2.989			3.5		0.6086	1.701			0.5423		0.0032	0.0054
747	745	Adaptor/scaffold	G3BP1	G3BP-1	§231	ras GTPase-activating protein-binding protein 1	Q13283	http://www.phosphosite.org/proteinAction.do?id=2711&showAllSites=true	52	PEDAQKSS*SPAPADI			SS*SPAPADIAQTVQEDLR	3	655.637		29286																		3.308						1.425						0.0121
748	746	Adaptor/scaffold	G3BP1	G3BP-1	§232	ras GTPase-activating protein-binding protein 1	Q13283	http://www.phosphosite.org/proteinAction.do?id=2711&showAllSites=true	52	EDAQKSSS*PAPADIA		G3BP-1	S*PAPADIAQTVQEDLR	2	895.92		28919																		3.328						1.3645						0.4089
749	747	Adaptor/scaffold	G3BP1	G3BP-1	§232	ras GTPase-activating protein-binding protein 1	Q13283	http://www.phosphosite.org/proteinAction.do?id=2711&showAllSites=true	52	EDAQKSSS*PAPADIA		G3BP-1	SSS*PAPADIAQTVQEDLR	2	982.952	26357	28817	26817	28225	27427	28445	26461	28817	26711	28119	27279	28402	74.8687	74.9312	75.121	74.9993	75.1533	75.0905	4.534	3.886	4.617	4.313	4.652	4.849	0.5366	0.8769	0.7808	0.7458	0.7993	0.6999	0.0146	0.0057	0.0062	0.0068
750	748	Adaptor/scaffold	G3BP1	G3BP-1	§232	ras GTPase-activating protein-binding protein 1	Q13283	http://www.phosphosite.org/proteinAction.do?id=2711&showAllSites=true	52	EDAQKSSS*PAPADIA		G3BP-1	SSS*PAPADIAQTVQEDLR	2	982.952		32488	26587	27975	27448	28466	26461	28817	26711	28119	27279	28402	74.8687	74.9312	75.121	74.9993	75.1533	75.0905		2.246	3.938	3.771	4.255	4.237		-3.6889	1.0674	0.7682	0.8052	0.7023		0.0131	0.0149	0.0239
751	749	Adaptor/scaffold	G3BP1	G3BP-1	§232	ras GTPase-activating protein-binding protein 1	Q13283	http://www.phosphosite.org/proteinAction.do?id=2711&showAllSites=true	52	EDAQKSSS*PAPADIA		G3BP-1	SSS*PAPADIAQTVQEDLR	2	982.952		44159			22167		26461	28817	26711	28119	27279	28402	74.8687	74.9312	75.121	74.9993	75.1533	75.0905		3.756			2.742			1.0326			0.3124			0.0057
752	750	Adaptor/scaffold	G3BP1	G3BP-1	§232	ras GTPase-activating protein-binding protein 1	Q13283	http://www.phosphosite.org/proteinAction.do?id=2711&showAllSites=true	52	EDAQKSSS*PAPADIA		G3BP-1	SSS*PAPADIAQTVQEDLR	2	982.952		43829			42289		26461	28817	26711	28119	27279	28402	74.8687	74.9312	75.121	74.9993	75.1533	75.0905		2.563			3.551			0.4576			0.5508			0.0112
753	751	Adaptor/scaffold	G3BP1	G3BP-1	§232	ras GTPase-activating protein-binding protein 1	Q13283	http://www.phosphosite.org/proteinAction.do?id=2711&showAllSites=true	52	EDAQKSSS*PAPADIA		G3BP-1	SSS*PAPADIAQTVQEDLR	3	655.637	26588	29047	26818	28141	27385	28529	26482	28822	26711	28098	27279	28402	74.9183	74.9312	75.121	74.9518	75.1533	75.0905	5.019	5.462	4.836	5.222	4.936	4.555	1.0446	1.1378	1.2043	1.1341	1.0262	0.9368	0.0115	0.0109	0.0141	0.0081
754	752	Adaptor/scaffold	G3BP1	G3BP-1	§232	ras GTPase-activating protein-binding protein 1	Q13283	http://www.phosphosite.org/proteinAction.do?id=2711&showAllSites=true	52	EDAQKSSS*PAPADIA		G3BP-1	SSS*PAPADIAQTVQEDLR	3	655.637	26359	28822	26589	28384	27172	28300	26482	28822	26711	28098	27279	28402	74.9183	74.9312	75.121	74.9518	75.1533	75.0905	4.345	4.489	4.195	4.323	4.639	4.601	1.0143	1.2822	1.5254	0.9028	0.8502	1.1171	0.0104	0.0088	0.0175	0.0051
755	753	Adaptor/scaffold	G3BP1	G3BP-1	§232	ras GTPase-activating protein-binding protein 1	Q13283	http://www.phosphosite.org/proteinAction.do?id=2711&showAllSites=true	52	EDAQKSSS*PAPADIA		G3BP-1	SSS*PAPADIAQTVQEDLR	3	655.637	26858		27036		27632		26482	28822	26711	28098	27279	28402	74.9183	74.9312	75.121	74.9518	75.1533	75.0905	3.176		3.872		4.097		2.2538		1.095		0.5359		0.0351		0.0179
756	754	Adaptor/scaffold	G3BP2; G3BP2	G3BP-2; G3BP-2 iso2	§141; §141	ras GTPase-activating protein-binding protein 2 isoform a	Q9UN86; Q9UN86-2	http://www.phosphosite.org/proteinAction.do?id=4544&showAllSites=true	54; 51	EDEVFGDS*EPELDEE; EDEVFGDS*EPELDEE			YEDEVFGDS*EPELDEESEDEVEEEQEER	3	1157.44					22467																		4.231						-0.084
757	755	Adaptor/scaffold	G3BP2; G3BP2	G3BP-2; G3BP-2 iso2	§141, §149; §141, §149	ras GTPase-activating protein-binding protein 2 isoform a	Q9UN86; Q9UN86-2	http://www.phosphosite.org/proteinAction.do?id=4544&showAllSites=true	54; 51	EDEVFGDS*EPELDEE, EPELDEES*EDEVEEE; EDEVFGDS*EPELDEE, EPELDEES*EDEVEEE			YEDEVFGDS*EPELDEES*EDEVEEEQEER	3	1184.09		23840	21819	23038	22388		21715	23840	21881	23079	22386	23467	63.5777	63.4147	63.6433	63.5908	63.5502	63.9505		4.823	5.986	4.863	4.826			0.3766	-0.1113	-0.1604	-0.1164			0.2496	0.3364	0.2565
758	756	Adaptor/scaffold	G3BP2; G3BP2	G3BP-2; G3BP-2 iso2	§141, §149; §141, §149	ras GTPase-activating protein-binding protein 2 isoform a	Q9UN86; Q9UN86-2	http://www.phosphosite.org/proteinAction.do?id=4544&showAllSites=true	54; 51	EDEVFGDS*EPELDEE, EPELDEES*EDEVEEE; EDEVFGDS*EPELDEE, EPELDEES*EDEVEEE			YEDEVFGDS*EPELDEES*EDEVEEEQEER	3	1184.09					42504		21715	23840	21881	23079	22386	23467	63.5777	63.4147	63.6433	63.5908	63.5502	63.9505					3.853						-0.081
759	757	Adaptor/scaffold	G3BP2; G3BP2	G3BP-2; G3BP-2 iso2	§141, §149; §141, §149	ras GTPase-activating protein-binding protein 2 isoform a	Q9UN86; Q9UN86-2	http://www.phosphosite.org/proteinAction.do?id=4544&showAllSites=true	54; 51	EDEVFGDS*EPELDEE, EPELDEES*EDEVEEE; EDEVFGDS*EPELDEE, EPELDEES*EDEVEEE			YEDEVFGDS*EPELDEES*EDEVEEEQEER	3	1184.09					42547		21715	23840	21881	23079	22386	23467	63.5777	63.4147	63.6433	63.5908	63.5502	63.9505					3.31						-0.7085
760	758	Adaptor/scaffold	G3BP2; G3BP2	G3BP-2; G3BP-2 iso2	§149; §149	ras GTPase-activating protein-binding protein 2 isoform a	Q9UN86; Q9UN86-2	http://www.phosphosite.org/proteinAction.do?id=4544&showAllSites=true	54; 51	EPELDEES*EDEVEEE; EPELDEES*EDEVEEE			YEDEVFGDSEPELDEES*EDEVEEEQEER	3	1157.44	20676	22941		22287	21490	22504	20749	22956	20894	22218	21483	22504	61.2817	61.4773	61.3105	61.6403	61.4148	61.8678	4.749	5.452		4.175	5.379	4.713	0.2191	1.1732		-0.4752	-0.3726	-0.8837	0.3694	0.3648		0.3315
761	759	Adaptor/scaffold	G3BP2; G3BP2	G3BP-2; G3BP-2 iso2	§149; §149	ras GTPase-activating protein-binding protein 2 isoform a	Q9UN86; Q9UN86-2	http://www.phosphosite.org/proteinAction.do?id=4544&showAllSites=true	54; 51	EPELDEES*EDEVEEE; EPELDEES*EDEVEEE			YEDEVFGDSEPELDEES*EDEVEEEQEER	3	1157.44	20808			22168			20749	22956	20894	22218	21483	22504	61.2817	61.4773	61.3105	61.6403	61.4148	61.8678	3.809			4.574			-0.6182			-0.2593			0.3338			0.3438
762	760	Adaptor/scaffold	G3BP2	G3BP-2 iso2	§225	ras GTPase-activating protein-binding protein 2 isoform a	Q9UN86-2	http://www.phosphosite.org/proteinAction.do?id=24117&showAllSites=true	51	LEELEEKS*TTPPPAE			NLEELEEKS*TTPPPAEPVSLPQEPPKPR	3	1063.86		19650		18811			17380	19596	17681	18774			53.2733	53.8997	53.6858	53.8317				3.106		3.556				0.95		0.5469				0.0719		0.0485
763	761	Adaptor/scaffold	G3BP2; G3BP2	G3BP-2; G3BP-2 iso2	§225; §225	ras GTPase-activating protein-binding protein 2 isoform a	Q9UN86; Q9UN86-2	http://www.phosphosite.org/proteinAction.do?id=4544&showAllSites=true	54; 51	LEELEEKS*TTPPPAE; LEELEEKS*TTPPPAE			S*TTPPPAEPVSLPQEPPK	3	651.319	15077		15531	16281															3.712		3.246	3.822			0.669		0.9014	0.9131			0.0089		0.011	0.0086
764	762	Adaptor/scaffold	G3BP2	G3BP-2 iso2	§225	ras GTPase-activating protein-binding protein 2 isoform a	Q9UN86-2	http://www.phosphosite.org/proteinAction.do?id=24117&showAllSites=true	51	LEELEEKS*TTPPPAE			S*TTPPPAEPVSLPQEPPKPR	4	552.029		15596		14719																3.473		3.361				0.6945		-0.4455				0.0179		0.0325
765	763	Adaptor/scaffold	G3BP2; G3BP2	G3BP-2; G3BP-2 iso2	§226; §226	ras GTPase-activating protein-binding protein 2 isoform a	Q9UN86; Q9UN86-2	http://www.phosphosite.org/proteinAction.do?id=4544&showAllSites=true	54; 51	EELEEKST*TPPPAEP; EELEEKST*TPPPAEP			ST*TPPPAEPVSLPQEPPK	2	976.474	14964		15338	16415															2.46		3.571	2.736			0.039		0.6869	0.0945			0.006		0.0082	0.0013
766	764	Adaptor/scaffold	G3BP2; G3BP2	G3BP-2; G3BP-2 iso2	§226; §226	ras GTPase-activating protein-binding protein 2 isoform a	Q9UN86; Q9UN86-2	http://www.phosphosite.org/proteinAction.do?id=4544&showAllSites=true	54; 51	EELEEKST*TPPPAEP; EELEEKST*TPPPAEP			ST*TPPPAEPVSLPQEPPK	3	651.319			15335		15705	16566	15079	17076	15371	16485	15771	16566	47.8525	48.1772	48.1835	48.6425	47.8897	48.2332			3.12		3.239	2.99			0.3452		0.6329	0.6141			0.0074
767	765	Adaptor/scaffold	G3BP2; G3BP2	G3BP-2; G3BP-2 iso2	§226; §226	ras GTPase-activating protein-binding protein 2 isoform a	Q9UN86; Q9UN86-2	http://www.phosphosite.org/proteinAction.do?id=4544&showAllSites=true	54; 51	EELEEKST*TPPPAEP; EELEEKST*TPPPAEP			ST*TPPPAEPVSLPQEPPK	3	651.319					15952		15079	17076	15371	16485	15771	16566	47.8525	48.1772	48.1835	48.6425	47.8897	48.2332					2.911						0.1989
768	766	Adaptor/scaffold	G3BP2; G3BP2	G3BP-2; G3BP-2 iso2	§227; §227	ras GTPase-activating protein-binding protein 2 isoform a	Q9UN86; Q9UN86-2	http://www.phosphosite.org/proteinAction.do?id=4544&showAllSites=true	54; 51	ELEEKSTT*PPPAEPV; ELEEKSTT*PPPAEPV			STT*PPPAEPVSLPQEPPK	2	976.474	15195	17196	15568	16186	15718	16404	15195	17034	15371	16233	15771	16537	47.8525	48.0833	48.1835	48.0743	47.8897	48.2808	3.101	2.717	2.726	3.351	3.27	3.347	-0.0192	0.6223	0.4212	-0.2355	0.9813	1.0147	0.0028	0.0291	0.0093	0.0048
769	767	Adaptor/scaffold	G3BP2; G3BP2	G3BP-2; G3BP-2 iso2	§227; §227	ras GTPase-activating protein-binding protein 2 isoform a	Q9UN86; Q9UN86-2	http://www.phosphosite.org/proteinAction.do?id=4544&showAllSites=true	54; 51	ELEEKSTT*PPPAEPV; ELEEKSTT*PPPAEPV			STT*PPPAEPVSLPQEPPK	2	976.474		16917			15949	16625	15195	17034	15371	16233	15771	16537	47.8525	48.0833	48.1835	48.0743	47.8897	48.2808		3.544			2.595	3.639		0.1834			0.3788	0.7939		0.0043
770	768	Adaptor/scaffold	G3BP2; G3BP2	G3BP-2; G3BP-2 iso2	§227; §227	ras GTPase-activating protein-binding protein 2 isoform a	Q9UN86; Q9UN86-2	http://www.phosphosite.org/proteinAction.do?id=4544&showAllSites=true	54; 51	ELEEKSTT*PPPAEPV; ELEEKSTT*PPPAEPV			STT*PPPAEPVSLPQEPPK	3	651.319		17071		16331																3.893		3.341				0.5486		1.3437				0.0014		0.0131
771	769	Adaptor/scaffold	G3BP2; G3BP2	G3BP-2; G3BP-2 iso2	§227; §227	ras GTPase-activating protein-binding protein 2 isoform a	Q9UN86; Q9UN86-2	http://www.phosphosite.org/proteinAction.do?id=4544&showAllSites=true	54; 51	ELEEKSTT*PPPAEPV; ELEEKSTT*PPPAEPV			STT*PPPAEPVSLPQEPPK	3	651.319				16265																		3.791						1.4172						0.0022
772	770	Adaptor/scaffold	G3BP2	G3BP-2 iso2	§227	ras GTPase-activating protein-binding protein 2 isoform a	Q9UN86-2	http://www.phosphosite.org/proteinAction.do?id=24117&showAllSites=true	51	ELEEKSTT*PPPAEPV			STT*PPPAEPVSLPQEPPKPR	2	1103.05	13544						13544	15543	14048	14658	14448	15025	44.4945	44.7162	45.123	44.4815	44.8292	44.8313	2.378						0.723						0.0025
773	771	Adaptor/scaffold	G3BP2	G3BP-2 iso2	§227	ras GTPase-activating protein-binding protein 2 isoform a	Q9UN86-2	http://www.phosphosite.org/proteinAction.do?id=24117&showAllSites=true	51	ELEEKSTT*PPPAEPV			STT*PPPAEPVSLPQEPPKPR	3	735.703	13568						13568	15606	13964	14784	14343	15025	44.4468	44.8588	44.9308	44.7712	44.5798	44.8313	2.555						0.715						0.0409
774	772	Adaptor/scaffold	G3BP2	G3BP-2 iso2	§227	ras GTPase-activating protein-binding protein 2 isoform a	Q9UN86-2	http://www.phosphosite.org/proteinAction.do?id=24117&showAllSites=true	51	ELEEKSTT*PPPAEPV			STT*PPPAEPVSLPQEPPKPR	4	552.029			13938				13598	15606	13964	14784	14427	15025	44.6367	44.8588	44.9308	44.7712	44.781	44.8313			2.532						0.1354						0.036
775	773	Adaptor/scaffold	GGA1; GGA1; GGA1	GGA1; GGA1 iso2; GGA1 iso6	§268; §235; §268	ADP-ribosylation factor-binding protein GGA1 isoform 2	Q9UJY5; Q9UJY5-2; NP_001166158	http://www.phosphosite.org/proteinAction.do?id=7422&showAllSites=true	70; 67; 70	PTLFRLAS*DTEDNDE; PTLFRLAS*DTEDNDE; PTLFRLAS*DTEDNDE			LAS*DTEDNDEALAEILQANDNLTQVINLYK	3	1138.54			40485																		6.692						0.4085						0
776	774	Adaptor/scaffold	GGA1; GGA1; GGA1	GGA1; GGA1 iso2; GGA1 iso6	§270; §237; §270	ADP-ribosylation factor-binding protein GGA1 isoform 2	Q9UJY5; Q9UJY5-2; NP_001166158	http://www.phosphosite.org/proteinAction.do?id=7422&showAllSites=true	70; 67; 70	LFRLASDT*EDNDEAL; LFRLASDT*EDNDEAL; LFRLASDT*EDNDEAL			LASDT*EDNDEALAEILQANDNLTQVINLYK	3	1138.54					41322		40403	43194	40484	42232	41322	42614	109.77	109.819	109.783	109.851	109.81	109.842					7.193						0.6142
777	775	Adaptor/scaffold	GGA2	GGA2	449	ADP-ribosylation factor-binding protein GGA2	Q9UJY4	http://www.phosphosite.org/proteinAction.do?id=13838&showAllSites=true	67	EVPPGTKS*SPGWSWE			S*SPGWSWEAGPLAPSPSSQNTPLAQVFVPLESVK	3	1210.92					39811		38870	41703	39056	40741	39811	41081	105.534	105.706	105.791	105.728	105.581	105.636					4.272						-0.5304
778	776	Adaptor/scaffold	GPHN; GPHN	gephyrin; gephyrin iso2	§188, §194; §188, §194	gephyrin isoform 2	Q9NQX3; Q9NQX3-2	http://www.phosphosite.org/proteinAction.do?id=20674&showAllSites=true	80; 83	DELEDLPS*PPPPLSP, PSPPPPLS*PPPTTSP; DELEDLPS*PPPPLSP, PSPPPPLS*PPPTTSP		Pin1; Pin1	VKEVHDELEDLPS*PPPPLS*PPPTTSPHK	4	800.879			18335			19879	18082	20355	18353	19530	18984	19750	54.9607	55.6982	55.2895	55.5543	55.4713	55.5458			2.929			3.206			0.0597			0.647			0.1487
779	777	Adaptor/scaffold	GPHN; GPHN	gephyrin; gephyrin iso2	§188, §194, §198; §188, §194, §198	gephyrin isoform 2	Q9NQX3; Q9NQX3-2	http://www.phosphosite.org/proteinAction.do?id=20674&showAllSites=true	80; 83	DELEDLPS*PPPPLSP, PSPPPPLS*PPPTTSP, PPLSPPPT*TSPHKQT; DELEDLPS*PPPPLSP, PSPPPPLS*PPPTTSP, PPLSPPPT*TSPHKQT		Pin1; Pin1	VKEVHDELEDLPS*PPPPLS*PPPT*TSPHKQTEDK	4	971.188				18537			17522	19785	17765	18879	18396	19204	53.7713	54.3267	53.8865	54.0703	54.1263	54.3187				3.952						1.1009						0.0636
780	778	Adaptor/scaffold	GPHN; GPHN	gephyrin; gephyrin iso2	§188, §194, §205; §188, §194, §205	gephyrin isoform 2	Q9NQX3; Q9NQX3-2	http://www.phosphosite.org/proteinAction.do?id=20674&showAllSites=true	80; 83	DELEDLPS*PPPPLSP, PSPPPPLS*PPPTTSP, TTSPHKQT*EDKGVQC; DELEDLPS*PPPPLSP, PSPPPPLS*PPPTTSP, TTSPHKQT*EDKGVQC		Pin1; Pin1	VKEVHDELEDLPS*PPPPLS*PPPTTSPHKQT*EDK	4	971.188						19209																		3.963						1.014
781	779	Adaptor/scaffold	GPHN	gephyrin	§227, 232, 236	gephyrin isoform 2	Q9NQX3	http://www.phosphosite.org/proteinAction.do?id=20674&showAllSites=true	80	KDSGVAST*EDSSSSH, ASTEDSSS*SHITAAA, DSSSSHIT*AAAIAAK			SGVAST*EDSSS*SHIT*AAAIAAKIPDSIISR	3	1061.47		13417																		3.372						0.2109						0.0067
782	780	Adaptor/scaffold	GPHN; GPHN	gephyrin; gephyrin iso2	§270; §303	gephyrin isoform 2	Q9NQX3; Q9NQX3-2	http://www.phosphosite.org/proteinAction.do?id=20674&showAllSites=true	80; 83	LSTTPSES*PRAQATS; LSTTPSES*PRAQATS	GSK3B; GSK3B		DTASLSTTPSES*PR	2	764.83		8944				8416	7393	8944	7622	8358	8190	8410	30.3075	29.9488	30.3223	30.291	30.4412	29.91		3.147				3.318		0.924				0.6864		0.1502
783	781	Adaptor/scaffold	GRB10	Grb10	§132	growth factor receptor-bound protein 10 isoform b	Q13322	http://www.phosphosite.org/proteinAction.do?id=1091&showAllSites=true	67	EEDQQFRT*SSLPAIP			T*SSLPAIPNPFPELCGPGSPPVLTPGSLPPSQAAAK	4	908.957				35382																		3.256						1.5695						0.0025
784	782	Adaptor/scaffold	GRB10	Grb10	§132, §150	growth factor receptor-bound protein 10 isoform b	Q13322	http://www.phosphosite.org/proteinAction.do?id=1091&showAllSites=true	67	EEDQQFRT*SSLPAIP, PELCGPGS*PPVLTPG	ERK1, ERK2		T*SSLPAIPNPFPELCGPGS*PPVLTPGSLPPSQAAAK	3	1238.26	35230																		3.271						-4.8798						0.0162
785	783	Adaptor/scaffold	GRB10	Grb10	§132, §158	growth factor receptor-bound protein 10 isoform b	Q13322	http://www.phosphosite.org/proteinAction.do?id=1091&showAllSites=true	67	EEDQQFRT*SSLPAIP, PPVLTPGS*LPPSQAA	mTOR		T*SSLPAIPNPFPELCGPGSPPVLTPGS*LPPSQAAAK	3	1238.26					35837																		3.431						-0.9395
786	784	Adaptor/scaffold	GRB10	Grb10	133	growth factor receptor-bound protein 10 isoform b	Q13322	http://www.phosphosite.org/proteinAction.do?id=1091&showAllSites=true	67	EDQQFRTS*SLPAIPN			TS*SLPAIPNPFPELCGPGSPPVLTPGSLPPSQAAAK	4	908.957			33840																		4.281						0.0622						0.0068
787	785	Adaptor/scaffold	GRB10	Grb10	133, §150	growth factor receptor-bound protein 10 isoform b	Q13322	http://www.phosphosite.org/proteinAction.do?id=1091&showAllSites=true	67	EDQQFRTS*SLPAIPN, PELCGPGS*PPVLTPG	ERK1, ERK2		TS*SLPAIPNPFPELCGPGS*PPVLTPGSLPPSQAAAK	3	1238.26	34785																		3.085						0.4369						0.0355
788	786	Adaptor/scaffold	GRB10	Grb10	133, §155	growth factor receptor-bound protein 10 isoform b	Q13322	http://www.phosphosite.org/proteinAction.do?id=1091&showAllSites=true	67	EDQQFRTS*SLPAIPN, PGSPPVLT*PGSLPPS	mTOR		TS*SLPAIPNPFPELCGPGSPPVLT*PGSLPPSQAAAK	3	1238.26			35152																		3.38						1.9582						0.0204
789	787	Adaptor/scaffold	GRB10	Grb10	§150	growth factor receptor-bound protein 10 isoform b	Q13322	http://www.phosphosite.org/proteinAction.do?id=1091&showAllSites=true	67	PELCGPGS*PPVLTPG	ERK1, ERK2		TSSLPAIPNPFPELCGPGS*PPVLTPGSLPPSQAAAK	3	1211.61					34300		33265	36039	33599	35301	34300	35710	91.2647	91.3367	91.4983	91.7728	91.5888	92.017					3.316						0.7108
790	788	Adaptor/scaffold	GRB10	Grb10	§150	growth factor receptor-bound protein 10 isoform b	Q13322	http://www.phosphosite.org/proteinAction.do?id=1091&showAllSites=true	67	PELCGPGS*PPVLTPG	ERK1, ERK2		TSSLPAIPNPFPELCGPGS*PPVLTPGSLPPSQAAAK	4	908.957	33277	36317				35489													3.58	3.456				3.338	-0.1372	1.3028				1.0633	0.0687	0.0729
791	789	Adaptor/scaffold	GRB10	Grb10	§150, §155	growth factor receptor-bound protein 10 isoform b	Q13322	http://www.phosphosite.org/proteinAction.do?id=1091&showAllSites=true	67	PELCGPGS*PPVLTPG, PGSPPVLT*PGSLPPS	ERK1, ERK2, mTOR		TSSLPAIPNPFPELCGPGS*PPVLT*PGSLPPSQAAAK	4	928.949					35746																		3.317						0.6567
792	790	Adaptor/scaffold	GRB10	Grb10	§150, §158	growth factor receptor-bound protein 10 isoform b	Q13322	http://www.phosphosite.org/proteinAction.do?id=1091&showAllSites=true	67	PELCGPGS*PPVLTPG, PPVLTPGS*LPPSQAA	ERK1, ERK2, mTOR		TSSLPAIPNPFPELCGPGS*PPVLTPGS*LPPSQAAAK	4	928.949						36860	34714	37466	34922	36681	35781	36860	94.8702	94.7535	94.8603	95.1398	95.2825	95.4458						4.047						1.3045
793	791	Adaptor/scaffold	GRB10	Grb10	§155	growth factor receptor-bound protein 10 isoform b	Q13322	http://www.phosphosite.org/proteinAction.do?id=1091&showAllSites=true	67	PGSPPVLT*PGSLPPS	mTOR		TSSLPAIPNPFPELCGPGSPPVLT*PGSLPPSQAAAK	4	908.957	33547						33547	36543	34208	35679	34712	36109	92.8853	92.5313	93.0518	92.6758	92.5905	92.981	4.133						0.396						0.0611
794	792	Adaptor/scaffold	GRB2	Grb2	159	growth factor receptor-bound protein 2 isoform 1	P62993	http://www.phosphosite.org/proteinAction.do?id=1123&showAllSites=true	25	EQVPQQPT*YVQALFD			DIEQVPQQPT*YVQALFDFDPQEDGELGFR	3	1154.52	36040	38818				38323	36040	38933			36999	38314	98.1372	98.3773			98.2933	98.3997	5.226	3.895				3.706	2.9439	4.0113				1.7709	0.0112	0.031
795	793	Adaptor/scaffold	GRB2	Grb2	159	growth factor receptor-bound protein 2 isoform 1	P62993	http://www.phosphosite.org/proteinAction.do?id=1123&showAllSites=true	25	EQVPQQPT*YVQALFD			DIEQVPQQPT*YVQALFDFDPQEDGELGFR	3	1154.52	35997						36040	38933			36999	38314	98.1372	98.3773			98.2933	98.3997	4.385						4.9533						0.0203
796	794	Adaptor/scaffold	GRB2	Grb2	§160	growth factor receptor-bound protein 2 isoform 1	P62993	http://www.phosphosite.org/proteinAction.do?id=1123&showAllSites=true	25	QVPQQPTY*VQALFDF	ALK, Src		DIEQVPQQPTY*VQALFDFDPQEDGELGFR	3	1154.52	36125	38880			36987														3.646	4.842			4.111		3.6044	1.3019			1.2148		0.0024	0.0158
797	795	Adaptor/scaffold	GRB2	Grb2	§160	growth factor receptor-bound protein 2 isoform 1	P62993	http://www.phosphosite.org/proteinAction.do?id=1123&showAllSites=true	25	QVPQQPTY*VQALFDF	ALK, Src		DIEQVPQQPTY*VQALFDFDPQEDGELGFR	3	1154.52		38835																		4.726						2.3459						0.0101
798	796	Adaptor/scaffold	GRB7; GRB7	GRB7; GRB7 iso3	§361; §384	growth factor receptor-bound protein 7 isoform a	Q14451; Q14451-3	http://www.phosphosite.org/proteinAction.do?id=5561&showAllSites=true	60; 62	LHPSCLGS*PPLRSAS; LHPSCLGS*PPLRSAS			HLHPSCLGS*PPLR	3	517.581	10206						10206	11973	10373	11340	10920	11497	36.6545	36.6815	36.66	36.9882	36.7352	36.8375	3.025						-0.0338						0.3044
799	797	Adaptor/scaffold	GRB7; GRB7	GRB7; GRB7 iso3	§368; §391	growth factor receptor-bound protein 7 isoform a	Q14451; Q14451-3	http://www.phosphosite.org/proteinAction.do?id=5561&showAllSites=true	60; 62	SPPLRSAS*DNTLVAM; SPPLRSAS*DNTLVAM			SAS*DNTLVAMDFSGHAGR	3	639.272			18718	20005			18502	20772	18718	20034			55.9532	56.5512	56.2313	56.699					2.177	2.321					0.582	0.5279					0.1134	0.1109
800	798	Adaptor/scaffold	GRB7; GRB7	GRB7; GRB7 iso3	62; 85	growth factor receptor-bound protein 7 isoform a	Q14451; Q14451-3	http://www.phosphosite.org/proteinAction.do?id=5561&showAllSites=true	60; 62	REEERRAT*SLPSIPN; REEERRAT*SLPSIPN			AT*SLPSIPNPFPELCSPPSQSPILGGPSSAR	3	1081.19	32873		33184																3.461		3.164				0.5994		-0.399				0.0217		0.0678
801	799	Adaptor/scaffold	GRB7; GRB7	GRB7; GRB7 iso3	62; 85	growth factor receptor-bound protein 7 isoform a	Q14451; Q14451-3	http://www.phosphosite.org/proteinAction.do?id=5561&showAllSites=true	60; 62	REEERRAT*SLPSIPN; REEERRAT*SLPSIPN			RAT*SLPSIPNPFPELCSPPSQSPILGGPSSAR	3	1133.23	30233																		3.5						0.0501						0.0082
802	800	Adaptor/scaffold	GRB7; GRB7	GRB7; GRB7 iso3	63; 86	growth factor receptor-bound protein 7 isoform a	Q14451; Q14451-3	http://www.phosphosite.org/proteinAction.do?id=5561&showAllSites=true	60; 62	EEERRATS*LPSIPNP; EEERRATS*LPSIPNP			ATS*LPSIPNPFPELCSPPSQSPILGGPSSAR	3	1081.19		35706					32950	35706	33179	34776	33957	34492	90.4872	90.7448	90.4815	90.5137	90.7903	89.1253		3.631						0.3797						0.015
803	801	Adaptor/scaffold	GRB7; GRB7	GRB7; GRB7 iso3	63; 86	growth factor receptor-bound protein 7 isoform a	Q14451; Q14451-3	http://www.phosphosite.org/proteinAction.do?id=5561&showAllSites=true	60; 62	EEERRATS*LPSIPNP; EEERRATS*LPSIPNP			RATS*LPSIPNPFPELCSPPSQSPILGGPSSAR	3	1133.23	30291						30291	32973	30554	32151	31332	32371	84.0997	84.1618	84.1923	84.3115	84.564	84.159	4.088						0.7613						0.0175
804	802	Adaptor/scaffold	GRB7; GRB7	GRB7; GRB7 iso3	66; 89	growth factor receptor-bound protein 7 isoform a	Q14451; Q14451-3	http://www.phosphosite.org/proteinAction.do?id=5561&showAllSites=true	60; 62	RRATSLPS*IPNPFPE; RRATSLPS*IPNPFPE			ATSLPS*IPNPFPELCSPPSQSPILGGPSSAR	3	1081.19				34823																		3.594						-1.3345						0.0509
805	803	Adaptor/scaffold	GRB7; GRB7	GRB7; GRB7 iso3	76, 79; 99, 102	growth factor receptor-bound protein 7 isoform a	Q14451; Q14451-3	http://www.phosphosite.org/proteinAction.do?id=5561&showAllSites=true	60; 62	NPFPELCS*PPSQSPI, PELCSPPS*QSPILGG; NPFPELCS*PPSQSPI, PELCSPPS*QSPILGG			ATSLPSIPNPFPELCS*PPS*QSPILGGPSSAR	3	1107.85			34112	35573			33979	36963	34145	36015	34769	36256	93.0378	93.5325	92.8915	93.4868	93.7037	93.3368			3.56	3.703					-1.1342	1.2933					0.0198	0.0405
806	804	Adaptor/scaffold	GRB7; GRB7	GRB7; GRB7 iso3	76, 79; 99, 102	growth factor receptor-bound protein 7 isoform a	Q14451; Q14451-3	http://www.phosphosite.org/proteinAction.do?id=5561&showAllSites=true	60; 62	NPFPELCS*PPSQSPI, PELCSPPS*QSPILGG; NPFPELCS*PPSQSPI, PELCSPPS*QSPILGG			ATSLPSIPNPFPELCS*PPS*QSPILGGPSSAR	3	1107.85			34073				33979	36963	34145	36015	34769	36256	93.0378	93.5325	92.8915	93.4868	93.7037	93.3368			4.009						0.0652						0.052
807	805	Adaptor/scaffold	GRB7; GRB7	GRB7; GRB7 iso3	79; 102	growth factor receptor-bound protein 7 isoform a	Q14451; Q14451-3	http://www.phosphosite.org/proteinAction.do?id=5561&showAllSites=true	60; 62	PELCSPPS*QSPILGG; PELCSPPS*QSPILGG			ATSLPSIPNPFPELCSPPS*QSPILGGPSSAR	3	1081.19		34998				34360														4.382				3.501		-0.1368				2.07		0.0175
808	806	Adaptor/scaffold	GRB7; GRB7	GRB7; GRB7 iso3	79; 102	growth factor receptor-bound protein 7 isoform a	Q14451; Q14451-3	http://www.phosphosite.org/proteinAction.do?id=5561&showAllSites=true	60; 62	PELCSPPS*QSPILGG; PELCSPPS*QSPILGG			ATSLPSIPNPFPELCSPPS*QSPILGGPSSAR	3	1081.19						34527																		3.93						3.5712
809	807	Adaptor/scaffold	GRB7; GRB7	GRB7; GRB7 iso3	81; 104	growth factor receptor-bound protein 7 isoform a	Q14451; Q14451-3	http://www.phosphosite.org/proteinAction.do?id=5561&showAllSites=true	60; 62	LCSPPSQS*PILGGPS; LCSPPSQS*PILGGPS			ATSLPSIPNPFPELCSPPSQS*PILGGPSSAR	3	1081.19	32328				33200														3.687				3.156		3.6209				3.5398		0.039
810	808	Adaptor/scaffold	INADL	INADL	§1209	inaD-like protein	Q8NI35	http://www.phosphosite.org/proteinAction.do?id=16023&showAllSites=true	196	PPPYKALT*DDSDENE			ALT*DDSDENEEEDAFTDQK	3	751.285						15973																		4.007						0.096
811	809	Adaptor/scaffold	INADL	INADL	§1209, §1212	inaD-like protein	Q8NI35	http://www.phosphosite.org/proteinAction.do?id=16023&showAllSites=true	196	PPPYKALT*DDSDENE, YKALTDDS*DENEEED			ALT*DDS*DENEEEDAFTDQK	2	1166.41		17470	15827	16704	16244	17058	15625	17475	15812	16758	16254	17058	49.135	49.089	49.2308	49.2662	49.0358	49.5687		4.982	4.897	4.97	4.65	5.051		0.2555	-1.011	-0.6783	-0.7868	-0.9699		0.4607	0.4003	0.5152
812	810	Adaptor/scaffold	INADL	INADL	§1212	inaD-like protein	Q8NI35	http://www.phosphosite.org/proteinAction.do?id=16023&showAllSites=true	196	YKALTDDS*DENEEED			ALTDDS*DENEEEDAFTDQK	2	1126.42	14518	16412	14791	15653	15175	15956	14533	16425	14825	15653	15204	15991	46.5783	46.7038	46.9367	46.8295	46.5953	47.0335	5.776	6.022	5.743	6.048	5.878	5.477	-1.922	-1.6811	-1.2382	-1.6616	-0.9591	-0.5437	0.1206	0.1658	0.133	0.1497
813	811	Adaptor/scaffold	INADL	INADL	§1212	inaD-like protein	Q8NI35	http://www.phosphosite.org/proteinAction.do?id=16023&showAllSites=true	196	YKALTDDS*DENEEED			ALTDDS*DENEEEDAFTDQK	3	751.285	14517	16411	14809	15652	15189		14533	16425	14809	15687	15204	16012	46.5783	46.7038	46.9367	46.8295	46.5953	47.0805	4.676	5.084	5.401	4.484	5.328		0.0786	0.0114	0.4033	0.2166	0.8206		0.0529	0.0391	0.1489	0.071
814	812	Adaptor/scaffold	INADL	INADL	§1212	inaD-like protein	Q8NI35	http://www.phosphosite.org/proteinAction.do?id=16023&showAllSites=true	196	YKALTDDS*DENEEED			ALTDDS*DENEEEDAFTDQK	3	751.285			14870				14533	16425	14809	15687	15204	16012	46.5783	46.7038	46.9367	46.8295	46.5953	47.0805			3.607						-0.0035						0.0889
815	813	Adaptor/scaffold	INADL	INADL	§335	inaD-like protein	Q8NI35	http://www.phosphosite.org/proteinAction.do?id=16023&showAllSites=true	196	PAGDISVT*PPAPAAL			DPAGDISVT*PPAPAALPVALPTVASK	3	845.775	28048			29773	28889	29889	27994	30642		29736	28875	29889	78.5247	78.8155		78.6965	78.8502	78.7155	3.095			3.772	2.914	2.965	4.0773			2.7023	0.1576	0.0731	0.1452			0.1288
816	814	Adaptor/scaffold	INADL	INADL	§522	inaD-like protein	Q8NI35	http://www.phosphosite.org/proteinAction.do?id=16023&showAllSites=true	196	KLEKVPDS*PENELKS			VPDS*PENELK	2	604.266		10990	9474	10446		10476	9388	10990	9512	10500	10143	10510	34.8907	34.5073	34.6777	35.0905	34.9338	34.603		2.412	2.593	2.377		2.604		0.8933	0.9862	-2.6386		0.3505		0.2749	0.2518	0.2138
817	815	Adaptor/scaffold	INADL	INADL	§645	inaD-like protein	Q8NI35	http://www.phosphosite.org/proteinAction.do?id=16023&showAllSites=true	196	RLFDDEAS*VDEPRRT			RLFDDEAS*VDEPR	2	814.851			13025																		2.921						0.0719						0.2493
818	816	Adaptor/scaffold	INADL	INADL	§645	inaD-like protein	Q8NI35	http://www.phosphosite.org/proteinAction.do?id=16023&showAllSites=true	196	RLFDDEAS*VDEPRRT			RLFDDEAS*VDEPR	3	543.57				13870			12706	14619	12987	13839	13524	14038	42.3755	42.6347	42.7502	42.6257	42.6825	42.5873				3.056						0.7734						0.1647
819	817	Adaptor/scaffold	IRS1	IRS1	§1101	insulin receptor substrate 1	P35568	http://www.phosphosite.org/proteinAction.do?id=855&showAllSites=true	132	GCRRRHSS*ETFSSTP	PKCT, p70S6K		HSS*ETFSSTPSATR	2	787.828		7620		7152			6175	7620	6404	7140	7035	7003	27.5543	26.9883	27.545	27.6158	27.8357	26.7778		2.526		2.554				0.6868		-0.4033				0.1603		0.0533
820	818	Adaptor/scaffold	IRS1	IRS1	§329	insulin receptor substrate 1	P35568	http://www.phosphosite.org/proteinAction.do?id=855&showAllSites=true	132	GSFRVRAS*SDGEGTM			AS*SDGEGTMSRPASVDGSPVSPSTNR	3	877.045	9861						9861	11616	10016	11025	10647	11119	35.912	35.8727	35.8248	36.2713	36.0787	35.9763	4.09						0.8707						0.0403
821	819	Adaptor/scaffold	IRS1	IRS1	§329	insulin receptor substrate 1	P35568	http://www.phosphosite.org/proteinAction.do?id=855&showAllSites=true	132	GSFRVRAS*SDGEGTM			AS*SDGEGTMSRPASVDGSPVSPSTNR	3	877.045	9845						9861	11616	10016	11025	10647	11119	35.912	35.8727	35.8248	36.2713	36.0787	35.9763	3.321						1.222						0.0363
822	820	Adaptor/scaffold	IRS1	IRS1	§330	insulin receptor substrate 1	P35568	http://www.phosphosite.org/proteinAction.do?id=855&showAllSites=true	132	SFRVRASS*DGEGTMS			ASS*DGEGTMSRPASVDGSPVSPSTNR	3	877.045		11589																		3.705						-0.3449						0.0149
823	821	Adaptor/scaffold	IRS1	IRS1	§348	insulin receptor substrate 1	P35568	http://www.phosphosite.org/proteinAction.do?id=855&showAllSites=true	132	SVDGSPVS*PSTNRTH			ASSDGEGTMSRPASVDGSPVS*PSTNR	3	877.045		10810		10258																3.612		4.598				-0.2387		-0.8395				0.1002		0.0416
824	822	Adaptor/scaffold	IRS2	IRS2	§1202	insulin receptor substrate 2	Q9Y4H2	http://www.phosphosite.org/proteinAction.do?id=6018&showAllSites=true	137	GGGDEPPT*SPRQLQP			KSSEGGVGVGPGGGDEPPT*SPR	3	701.983						8846																		3.571						-0.5188
825	823	Adaptor/scaffold	IRS2	IRS2	§1203	insulin receptor substrate 2	Q9Y4H2	http://www.phosphosite.org/proteinAction.do?id=6018&showAllSites=true	137	GGDEPPTS*PRQLQPA			KSSEGGVGVGPGGGDEPPTS*PR	3	701.983					8303	8567																	2.993	2.876					1.2061	0.8884
826	824	Adaptor/scaffold	IRS2	IRS2	§1203	insulin receptor substrate 2	Q9Y4H2	http://www.phosphosite.org/proteinAction.do?id=6018&showAllSites=true	137	GGDEPPTS*PRQLQPA			SSEGGVGVGPGGGDEPPTS*PR	2	988.423	9186	10792			9924	10310	9186	11217	9575	10563	9975	10342	34.984	34.9737	34.819	35.2318	34.5388	34.2182	4.074	4.285			3.757	3.43	-0.4203	0.1086			-0.7177	-0.4848	0.0902	0.0647
827	825	Adaptor/scaffold	IRS2	IRS2	§1203	insulin receptor substrate 2	Q9Y4H2	http://www.phosphosite.org/proteinAction.do?id=6018&showAllSites=true	137	GGDEPPTS*PRQLQPA			SSEGGVGVGPGGGDEPPTS*PR	2	988.423		10772					9186	11217	9575	10563	9975	10342	34.984	34.9737	34.819	35.2318	34.5388	34.2182		3.906						0.3123						0.0583
828	826	Adaptor/scaffold	IRS2	IRS2	§306	insulin receptor substrate 2	Q9Y4H2	http://www.phosphosite.org/proteinAction.do?id=6018&showAllSites=true	137	EFRPRSKS*QSSGSSA			SKS*QSSGSSATHPISVPGAR	3	674.32	7190	8706				8208	7190	8760	7475	8169	8022	8242	29.8717	29.5317	29.9797	29.871	30.0692	29.536	2.672	2.743				3.197	0.4451	0.5896				0.4396	0.032	0.0351
829	827	Adaptor/scaffold	IRS2	IRS2	309	insulin receptor substrate 2	Q9Y4H2	http://www.phosphosite.org/proteinAction.do?id=6018&showAllSites=true	137	PRSKSQSS*GSSATHP			SKSQSS*GSSATHPISVPGAR	3	674.32				8136																		2.699						0.6999						0.0086
830	828	Adaptor/scaffold	IRS2	IRS2	§363	insulin receptor substrate 2	Q9Y4H2	http://www.phosphosite.org/proteinAction.do?id=6018&showAllSites=true	137	CSSCRVRT*ASEGDGG			T*ASEGDGGAAAGAAAAGAR	2	806.342					7577																		4.073						1.2284
831	829	Adaptor/scaffold	IRS2	IRS2	§365	insulin receptor substrate 2	Q9Y4H2	http://www.phosphosite.org/proteinAction.do?id=6018&showAllSites=true	137	SCRVRTAS*EGDGGAA			TAS*EGDGGAAAGAAAAGAR	2	806.342	6748	8221	7029	7747			6748	8235	7013	7728	7539	7696	28.8788	28.3635	28.9525	28.8995	28.9975	28.31	4.704	4.767	3.252	4.139			0.7713	0.7087	2.3212	1.244			0.0069	0.0487	0.0293	0.0055
832	830	Adaptor/scaffold	IRS2	IRS2	§388, §391	insulin receptor substrate 2	Q9Y4H2	http://www.phosphosite.org/proteinAction.do?id=6018&showAllSites=true	137	RPVSVAGS*PLSPGPV, SVAGSPLS*PGPVRAP	CDK1		PVSVAGS*PLS*PGPVR	2	790.368			15576		16120	16649	15331	17160	15707	16254	15900	16789	48.4493	48.3673	48.9853	48.1227	48.3783	48.8513			2.731		3.444	3.173			1.9244		0.7134	4.4956			0.2387
833	831	Adaptor/scaffold	IRS2	IRS2	§388, §391	insulin receptor substrate 2	Q9Y4H2	http://www.phosphosite.org/proteinAction.do?id=6018&showAllSites=true	137	RPVSVAGS*PLSPGPV, SVAGSPLS*PGPVRAP	CDK1		PVSVAGS*PLS*PGPVR	2	790.368					15900		15331	17160	15707	16254	15900	16789	48.4493	48.3673	48.9853	48.1227	48.3783	48.8513					2.93						0.2882
834	832	Adaptor/scaffold	IRS2	IRS2	§391	insulin receptor substrate 2	Q9Y4H2	http://www.phosphosite.org/proteinAction.do?id=6018&showAllSites=true	137	SVAGSPLS*PGPVRAP	CDK1		TASEGDGGAAAGAAAAGARPVSVAGSPLS*PGPVR	3	1004.82		18393					16297	18393	16568		17031	17860	50.7367	51.1415	51.0412		50.868	51.2775		2.759						1.6378						0.0123
835	833	Adaptor/scaffold	IRS2	IRS2	§577	insulin receptor substrate 2	Q9Y4H2	http://www.phosphosite.org/proteinAction.do?id=6018&showAllSites=true	137	GLRKRTYS*LTTPARQ	Akt1	14-3-3 beta	TYS*LTTPAR	2	545.252	10308	12082	10512			11574	10417	12082	10541	11571	11193	11644	37.1732	37.013	37.0418	37.511	37.3575	37.1703	1.957	1.705	1.761			1.699	0.6804	0.3287	-0.3612			0.4257	0.1312	0.0873	0.1295
836	834	Adaptor/scaffold	IRS2	IRS2	§594	insulin receptor substrate 2	Q9Y4H2	http://www.phosphosite.org/proteinAction.do?id=6018&showAllSites=true	137	VPQPSSAS*LDEYTLM			QRPVPQPSSAS*LDEYTLMR	3	752.356	19054	21280	19272	20592		20807	19054	21339	19277	20643	19992	20821	57.309	57.8382	57.4643	58.0903	57.8842	57.9773	4.572	3.603	4.201	3.087		3.597	0.7945	0.7708	0.4901	1.0335		0.536	0.1651	0.1579	0.2022	0.1413
837	835	Adaptor/scaffold	IRS2	IRS2	§598	insulin receptor substrate 2	Q9Y4H2	http://www.phosphosite.org/proteinAction.do?id=6018&showAllSites=true	137	SSASLDEY*TLMRATF			QRPVPQPSSASLDEY*TLMR	3	752.356					17819																		3.227						-2.7018
838	836	Adaptor/scaffold	IRS2	IRS2	642	insulin receptor substrate 2	Q9Y4H2	http://www.phosphosite.org/proteinAction.do?id=6018&showAllSites=true	137	IEIGSHRS*SSSNLGA			S*SSSNLGADDGYMPMTPGAALAGSGSGSCR	3	981.065						21236	19489	21738			20328	21236	58.3007	58.735			58.6758	58.9785						3.23						0.276
839	837	Adaptor/scaffold	IRS2	IRS2	§675	insulin receptor substrate 2	Q9Y4H2	http://www.phosphosite.org/proteinAction.do?id=6018&showAllSites=true	137	GSCRSDDY*MPMSPAS			SDDY*MPMSPASVSAPK	2	881.857		17946																		2.647						0.2115						0.1436
840	838	Adaptor/scaffold	IRS2	IRS2	§679	insulin receptor substrate 2	Q9Y4H2	http://www.phosphosite.org/proteinAction.do?id=6018&showAllSites=true	137	SDDYMPMS*PASVSAP			SDDYMPMS*PASVSAPK	2	881.857		19497				19067	17368	19596	17807	18795	18060	19067	53.2733	53.8997	53.9872	53.8803	53.3245	53.8455		3.345				3.044		2.4226				1.9265		0
841	839	Adaptor/scaffold	IRS2	IRS2	682	insulin receptor substrate 2	Q9Y4H2	http://www.phosphosite.org/proteinAction.do?id=6018&showAllSites=true	137	YMPMSPAS*VSAPKQI			SDDYMPMSPAS*VSAPK	2	881.857	17355				18130														2.742				3.43		0.3141				1.3405		0.0152
842	840	Adaptor/scaffold	IRS2	IRS2	§766	insulin receptor substrate 2	Q9Y4H2	http://www.phosphosite.org/proteinAction.do?id=6018&showAllSites=true	137	KLLPNGDY*LNVSPSD			LLPNGDY*LNVSPSDAVTTGTPPDFFSAALHPGGEPLR	3	1301.63						34709																		3.715						-2.6204
843	841	Adaptor/scaffold	IRS2	IRS2	§766, §779	insulin receptor substrate 2	Q9Y4H2	http://www.phosphosite.org/proteinAction.do?id=6018&showAllSites=true	137	KLLPNGDY*LNVSPSD, SDAVTTGT*PPDFFSA			LLPNGDY*LNVSPSDAVTTGT*PPDFFSAALHPGGEPLR	4	996.463					35117		34252	37047	34439	36078	35117	36445	93.71	93.7347	93.634	93.6397	93.7037	93.7948					3.936						1.1554
844	842	Adaptor/scaffold	IRS2	IRS2	§770	insulin receptor substrate 2	Q9Y4H2	http://www.phosphosite.org/proteinAction.do?id=6018&showAllSites=true	137	NGDYLNVS*PSDAVTT			LLPNGDYLNVS*PSDAVTTGTPPDFFSAALHPGGEPLR	3	1301.63	32570					34630													4.178					4.296	2.2305					-2.5173	0.0392
845	843	Adaptor/scaffold	IRS2	IRS2	§770	insulin receptor substrate 2	Q9Y4H2	http://www.phosphosite.org/proteinAction.do?id=6018&showAllSites=true	137	NGDYLNVS*PSDAVTT			LLPNGDYLNVS*PSDAVTTGTPPDFFSAALHPGGEPLR	3	1301.63	32484																		4.199						1.5423						0.011
846	844	Adaptor/scaffold	IRS2	IRS2	§770, §779	insulin receptor substrate 2	Q9Y4H2	http://www.phosphosite.org/proteinAction.do?id=6018&showAllSites=true	137	NGDYLNVS*PSDAVTT, SDAVTTGT*PPDFFSA			LLPNGDYLNVS*PSDAVTTGT*PPDFFSAALHPGGEPLR	3	1328.28				36098	35116																	3.743	4.44					-0.0763	0.157					0.0243
847	845	Adaptor/scaffold	IRS2	IRS2	§772	insulin receptor substrate 2	Q9Y4H2	http://www.phosphosite.org/proteinAction.do?id=6018&showAllSites=true	137	DYLNVSPS*DAVTTGT			LLPNGDYLNVSPS*DAVTTGTPPDFFSAALHPGGEPLR	3	1301.63					33584	34651	32404				33584	34618	89.1373				89.9028	89.4252					4.354	4.253					0.4954	1.6722
848	846	Adaptor/scaffold	IRS2	IRS2	§772	insulin receptor substrate 2	Q9Y4H2	http://www.phosphosite.org/proteinAction.do?id=6018&showAllSites=true	137	DYLNVSPS*DAVTTGT			LLPNGDYLNVSPS*DAVTTGTPPDFFSAALHPGGEPLR	3	1301.63						34589	32404				33584	34618	89.1373				89.9028	89.4252						4.529						3.5817
849	847	Adaptor/scaffold	IRS2	IRS2	§772	insulin receptor substrate 2	Q9Y4H2	http://www.phosphosite.org/proteinAction.do?id=6018&showAllSites=true	137	DYLNVSPS*DAVTTGT			LLPNGDYLNVSPS*DAVTTGTPPDFFSAALHPGGEPLR	3	1301.63						34825	32404				33584	34618	89.1373				89.9028	89.4252						4.45						0.4853
850	848	Adaptor/scaffold	IRS2	IRS2	§772, §779	insulin receptor substrate 2	Q9Y4H2	http://www.phosphosite.org/proteinAction.do?id=6018&showAllSites=true	137	DYLNVSPS*DAVTTGT, SDAVTTGT*PPDFFSA			LLPNGDYLNVSPS*DAVTTGT*PPDFFSAALHPGGEPLR	3	1328.28	34170	37113				36363	34210	37068	34502	36078	35216	36363	93.6082	93.7842	93.7852	93.6397	93.852	93.7425	4.205	4.513				3.571	2.5015	2.135				0.4539	0.0323	0.0263
851	849	Adaptor/scaffold	IRS2	IRS2	§772, §779	insulin receptor substrate 2	Q9Y4H2	http://www.phosphosite.org/proteinAction.do?id=6018&showAllSites=true	137	DYLNVSPS*DAVTTGT, SDAVTTGT*PPDFFSA			LLPNGDYLNVSPS*DAVTTGT*PPDFFSAALHPGGEPLR	3	1328.28		36970				36309	34210	37068	34502	36078	35216	36363	93.6082	93.7842	93.7852	93.6397	93.852	93.7425		3.749				3.88		3.3501				2.9919		0.0285
852	850	Adaptor/scaffold	IRS2	IRS2	777	insulin receptor substrate 2	Q9Y4H2	http://www.phosphosite.org/proteinAction.do?id=6018&showAllSites=true	137	SPSDAVTT*GTPPDFF			LLPNGDYLNVSPSDAVTT*GTPPDFFSAALHPGGEPLR	3	1301.63	32380																		3.364						1.5423						0.0097
853	851	Adaptor/scaffold	IRS2	IRS2	777	insulin receptor substrate 2	Q9Y4H2	http://www.phosphosite.org/proteinAction.do?id=6018&showAllSites=true	137	SPSDAVTT*GTPPDFF			LLPNGDYLNVSPSDAVTT*GTPPDFFSAALHPGGEPLR	4	976.471			32684																		4.461						0.4063						0.0912
854	852	Adaptor/scaffold	IRS2	IRS2	§779	insulin receptor substrate 2	Q9Y4H2	http://www.phosphosite.org/proteinAction.do?id=6018&showAllSites=true	137	SDAVTTGT*PPDFFSA			LLPNGDYLNVSPSDAVTTGT*PPDFFSAALHPGGEPLR	3	1301.63	32444	35147																	3.87	4.044					1.9092	-1.8605					0.0099	0.0265
855	853	Adaptor/scaffold	IRS2	IRS2	§779	insulin receptor substrate 2	Q9Y4H2	http://www.phosphosite.org/proteinAction.do?id=6018&showAllSites=true	137	SDAVTTGT*PPDFFSA			LLPNGDYLNVSPSDAVTTGT*PPDFFSAALHPGGEPLR	3	1301.63		35109																		3.276						-1.8605						0.0344
856	854	Adaptor/scaffold	IRS2	IRS2	§779	insulin receptor substrate 2	Q9Y4H2	http://www.phosphosite.org/proteinAction.do?id=6018&showAllSites=true	137	SDAVTTGT*PPDFFSA			LLPNGDYLNVSPSDAVTTGT*PPDFFSAALHPGGEPLR	3	1301.63		35132																		3.05						-1.8605						0.0522
857	855	Adaptor/scaffold	IRS2	IRS2	§779	insulin receptor substrate 2	Q9Y4H2	http://www.phosphosite.org/proteinAction.do?id=6018&showAllSites=true	137	SDAVTTGT*PPDFFSA			LLPNGDYLNVSPSDAVTTGT*PPDFFSAALHPGGEPLR	4	976.471	32413																		4.037						2.9622						0.0423
858	856	Adaptor/scaffold	IRS2	IRS2	785	insulin receptor substrate 2	Q9Y4H2	http://www.phosphosite.org/proteinAction.do?id=6018&showAllSites=true	137	GTPPDFFS*AALHPGG			LLPNGDYLNVSPSDAVTTGTPPDFFS*AALHPGGEPLR	4	976.471	32435						32467	35178	32717	34209	33495	34572	89.2938	89.3132	89.3825	89.1533	89.7057	89.6707	3.83						4.1812						0.129
859	857	Adaptor/scaffold	IRS2	IRS2	§805	insulin receptor substrate 2	Q9Y4H2	http://www.phosphosite.org/proteinAction.do?id=6018&showAllSites=true	137	VPGCCYSS*LPRSYKA			GVPGCCYSS*LPR	2	716.791			13213				12916	14892	13213	14070	13734	14248	42.845	43.2492	43.2735	43.1452	43.1558	43.0625			2.008						0.937						0.151
860	858	Adaptor/scaffold	IRS2	IRS2	§823	insulin receptor substrate 2	Q9Y4H2	http://www.phosphosite.org/proteinAction.do?id=6018&showAllSites=true	137	CGGDSDQY*VLMSSPV			APYTCGGDSDQY*VLMSSPVGR	3	780.661	18898					20579	18898	21192	19067	20307	19677	20569	57.0092	57.5058	56.958	57.3245	57.1287	57.4022	2.661					2.877	3.0384					-0.2248	0.1059
861	859	Adaptor/scaffold	IRS2	IRS2	§823	insulin receptor substrate 2	Q9Y4H2	http://www.phosphosite.org/proteinAction.do?id=6018&showAllSites=true	137	CGGDSDQY*VLMSSPV			SYKAPYTCGGDSDQY*VLMSSPVGR	3	906.724	18101	20324					18082	20324			18081		54.9607	55.5097			53.373		3.297	2.913					1.1026	-0.9911					0.102	0.0878
862	860	Adaptor/scaffold	IRS2	IRS2	§915	insulin receptor substrate 2	Q9Y4H2	http://www.phosphosite.org/proteinAction.do?id=6018&showAllSites=true	137	PLPPEPKS*PGEYINI			S*PGEYINIDFGEPGAR	2	901.393	24322	26695	24491	25814	25097	26199	24322	26694	24548	25851	25116	26239	69.7577	69.8887	69.9698	69.8365	70.0072	70.1942	3.846	3.337	3.237	3.788	3.224	3.052	0.7533	1.112	0.4903	0.4937	1.3336	0.7156	0.2548	0.2286	0.2056	0.2713
863	861	Adaptor/scaffold	IRS2	IRS2	§915	insulin receptor substrate 2	Q9Y4H2	http://www.phosphosite.org/proteinAction.do?id=6018&showAllSites=true	137	PLPPEPKS*PGEYINI			S*PGEYINIDFGEPGAR	2	901.393		26675					24322	26694	24548	25851	25116	26239	69.7577	69.8887	69.9698	69.8365	70.0072	70.1942		3.454						1.112						0.2823
864	862	Adaptor/scaffold	IRS2	IRS2	§919	insulin receptor substrate 2	Q9Y4H2	http://www.phosphosite.org/proteinAction.do?id=6018&showAllSites=true	137	EPKSPGEY*INIDFGE			SPGEY*INIDFGEPGAR	3	601.265			24568				24361	26673	24568	25914	25116	26260	69.8583	69.8415	69.9698	69.979	70.0072	70.2432			2.966						0.2346						0.0482
865	863	Adaptor/scaffold	IRS2	IRS2	§973	insulin receptor substrate 2	Q9Y4H2	http://www.phosphosite.org/proteinAction.do?id=6018&showAllSites=true	137	SSDSRQRS*PLSDYMN			QRS*PLSDYMNLDFSSPK	3	688.975	23739	26182	23991	25270			23731	26106	24023	25270	24633	25651	68.3635	68.5638	68.7165	68.5538	68.8525	68.8665	3.872	2.777	2.78	3.339			0.9285	-0.3115	1.0351	1.3141			0.0815	0.027	0.1005	0.0911
866	864	Adaptor/scaffold	ITSN1	ITSN1	1071	intersectin-1 isoform ITSN-s	Q15811	http://www.phosphosite.org/proteinAction.do?id=5911&showAllSites=true	195	GTAGKTGS*LGKKPEI			TGS*LGKKPEIAQVIASYTATGPEQLTLAPGQLILIR	3	1272.36		38220					35365	38220					96.489	96.5627						3.283						1.0058						0.0322
867	865	Adaptor/scaffold	ITSN1; ITSN1	ITSN1; ITSN1 iso3	§904; §899	intersectin-1 isoform ITSN-s	Q15811; Q15811-3	http://www.phosphosite.org/proteinAction.do?id=5911&showAllSites=true	195; 129	TATGSSPS*PVLGQGE; TATGSSPS*PVLGQGE			SAFTPATATGSSPS*PVLGQGEKVEGLQAQALYPWR	3	1227.94	27776	30323		29511				30369	27992	29511				78.1948	78.1352	78.1673			3.913	4.335		3.282			0.7759	4.0286		1.3331			0.0653	0.0859		0.1446
868	866	Adaptor/scaffold	ITSN2	ITSN2	§210	intersectin-2 isoform 1	Q9NZM3	http://www.phosphosite.org/proteinAction.do?id=2656&showAllSites=true	193	ASIQKAQS*LIDLGSS			AQS*LIDLGSSSSTSSTASLSGNSPK	3	821.381				19261			17893	20079	18122	19261			54.5108	54.9902	54.736	55.0275						2.913						-0.2341						0.1284
869	867	Adaptor/scaffold	ITSN2	ITSN2	§882, §889	intersectin-2 isoform 1	Q9NZM3	http://www.phosphosite.org/proteinAction.do?id=2656&showAllSites=true	193	KKSAFTRT*VSPGSVS, TVSPGSVS*PIHGQGQ			T*VSPGSVS*PIHGQGQVVENLK	3	765.026			17143																		2.204						1.2482						0.0064
870	868	Adaptor/scaffold	KIAA1432	KIAA1432	§1015	protein RIC1 homolog isoform b	Q4ADV7	http://www.phosphosite.org/proteinAction.do?id=15964&showAllSites=true	159	FEFFRNRS*ISLSQSA			S*ISLSQSAENVPASK	2	799.377					12740																		2.425						1.2548
871	869	Adaptor/scaffold	KIFAP3	KIFAP3	§60	kinesin-associated protein 3 isoform 2	Q92845	http://www.phosphosite.org/proteinAction.do?id=7024&showAllSites=true	91	QKIIRLKS*LNANTDI			S*LNANTDITSLAR	2	728.346					18539	19426			17828		18522	19426			54.0372		54.419	54.791					3.14	2.998					-0.8916	0.9835
872	870	Adaptor/scaffold	KPNA3	KPNA3	§56	importin subunit alpha-3	O00505	http://www.phosphosite.org/proteinAction.do?id=16536&showAllSites=true	58	RNVPQEES*LEDSDVD			NVPQEES*LEDSDVDADFKAQNVTLEAILQNATSDNPVVQLSAVQAAR	5	1024.69	39173			41143															4.069			4.276			0.9533			0.596			0.0597			0.0145
873	871	Adaptor/scaffold	KPNA3	KPNA3	§56, §60	importin subunit alpha-3	O00505	http://www.phosphosite.org/proteinAction.do?id=16536&showAllSites=true	58	RNVPQEES*LEDSDVD, QEESLEDS*DVDADFK			NVPQEES*LEDS*DVDADFK	2	1098.92			18580	19779			18376	20604	18563	19779	19194	20065	55.6568	56.173	55.78	56.2197	55.9603	56.2557			3.289	3.859					1.0328	-1.5025					0.3394	0.406
874	872	Adaptor/scaffold	KPNA3	KPNA3	§60	importin subunit alpha-3	O00505	http://www.phosphosite.org/proteinAction.do?id=16536&showAllSites=true	58	QEESLEDS*DVDADFK			NVPQEESLEDS*DVDADFK	2	1058.93	17727	19913	18021	19111	18504	19418	17510	19785	17891	18984	18375	19288	53.822	54.3267	54.188	54.3092	54.0758	54.5082	5.062	4.821	4.214	4.558	4.34	4.684	0.2084	0.2241	-0.0245	0.2104	0.1441	0.1731	0.0663	0.1037	0.0685	0.0659
875	873	Adaptor/scaffold	KPNA3	KPNA3	§60	importin subunit alpha-3	O00505	http://www.phosphosite.org/proteinAction.do?id=16536&showAllSites=true	58	QEESLEDS*DVDADFK			NVPQEESLEDS*DVDADFK	2	1058.93	17510	19688	17790	18882	18276	19189	17510	19785	17891	18984	18375	19288	53.822	54.3267	54.188	54.3092	54.0758	54.5082	4.518	4.372	4.852	4.391	4.207	4.805	-0.0416	-0.0756	-0.0219	0.2948	0.1015	0.2517	0.164	0.1824	0.1515	0.1601
876	874	Adaptor/scaffold	KPNA3	KPNA3	§60	importin subunit alpha-3	O00505	http://www.phosphosite.org/proteinAction.do?id=16536&showAllSites=true	58	QEESLEDS*DVDADFK			NVPQEESLEDS*DVDADFK	3	706.291	17579	19787	17829	18943	18315	19226	17599	19806	17891	19181	18375	19267	53.822	54.3747	54.188	54.262	54.0758	54.4608	4.74	3.888	3.428	3.602	3.829	3.453	-0.1972	-1.113	-1.2952	-1.7593	-1.6914	-1.7668	0.2379	0.1134	0.2754	0.2548
877	875	Adaptor/scaffold	KPNA3	KPNA3	§60	importin subunit alpha-3	O00505	http://www.phosphosite.org/proteinAction.do?id=16536&showAllSites=true	58	QEESLEDS*DVDADFK			NVPQEESLEDS*DVDADFK	3	706.291				19181	18548	19467	17599	19806	17891	19181	18375	19267	53.822	54.3747	54.188	54.262	54.0758	54.4608				3.768	3.531	3.819				0.1537	0.2587	0.9481				0.1568
878	876	Adaptor/scaffold	KPNA3	KPNA3	§60	importin subunit alpha-3	O00505	http://www.phosphosite.org/proteinAction.do?id=16536&showAllSites=true	58	QEESLEDS*DVDADFK			NVPQEESLEDS*DVDADFKAQNVTLEAILQNATSDNPVVQLSAVQAAR	4	1280.61	39147	41970	39317		40103	41384													4.877	5.618	5.394		6.041	5.329	0.1636	-0.5032	0.5676		0.0904	-2.9193	0.0298	0.0252	0.0366
879	877	Adaptor/scaffold	KPNA3	KPNA3	§60	importin subunit alpha-3	O00505	http://www.phosphosite.org/proteinAction.do?id=16536&showAllSites=true	58	QEESLEDS*DVDADFK			NVPQEESLEDS*DVDADFKAQNVTLEAILQNATSDNPVVQLSAVQAAR	5	1024.69		42063	39349																	4.892	3.954					2.2409	-0.1679					0.0335	0.003
880	878	Adaptor/scaffold	KPNA4	KPNA4	§60	importin subunit alpha-4	O00629	http://www.phosphosite.org/proteinAction.do?id=16706&showAllSites=true	58	HEDICEDS*DIDGDYR			NVPHEDICEDS*DIDGDYR	2	1114.93	12693	14591	13005	13808	13438	14049	12706	14619	13019	13860	13438	14080	42.3755	42.6347	42.7502	42.6735	42.5375	42.6827	4.326	4.584	4.387	4.314	4.496	4.582	-0.315	0.622	0.0583	0.0811	-0.335	0.9597	0.4262	0.356	0.4681	0.4128
881	879	Adaptor/scaffold	KPNA4	KPNA4	§60	importin subunit alpha-4	O00629	http://www.phosphosite.org/proteinAction.do?id=16706&showAllSites=true	58	HEDICEDS*DIDGDYR			NVPHEDICEDS*DIDGDYR	3	743.62	12668	14561	12968	13777	13421	14018	12706	14619	13061	13777	13461	14080	42.3755	42.6347	42.8453	42.6257	42.5375	42.6827	2.979	2.654	2.295	2.877	3.274	3.722	0.7958	0.8952	0.7686	0.639	0.6091	0.7717	0.2862	0.2279	0.2536	0.2615
882	880	Adaptor/scaffold	LAMTOR1	LAMTOR1	97	ragulator complex protein LAMTOR1	Q6IAA8	http://www.phosphosite.org/proteinAction.do?id=2650&showAllSites=true	18	TRLAVLSS*SLTHWKK			LAVLSS*SLTHWK	2	711.363				22506																		2.549						0.6763						0.0079
883	881	Adaptor/scaffold	LAMTOR1	LAMTOR1	§98	ragulator complex protein LAMTOR1	Q6IAA8	http://www.phosphosite.org/proteinAction.do?id=2650&showAllSites=true	18	RLAVLSSS*LTHWKKL			LAVLSSS*LTHWK	2	711.363	20911	23239	21187				20911	23229	21167	22491	21756	22753	61.7328	62.0947	61.9405	62.2595	62.0713	62.3458	2.719	2.531	2.624				0.7053	0.5365	0.9678				0.017	0.0275	0.0066
884	882	Adaptor/scaffold	LDLRAP1	LDLRAP1	277	low density lipoprotein receptor adapter protein 1	Q5SW96	http://www.phosphosite.org/proteinAction.do?id=22787&showAllSites=true	34	QVLDTGLT*AQDMHYA			TNPQVLDTGLT*AQDM#HYAQCLSPVDWDKPDSSGTEQDDLFSF	4	1207.02						34183																		4.693						-1.084
885	883	Adaptor/scaffold	LMO7; LMO7; LMO7	LMO7; LMO7 iso2; LMO7 iso3	§1026; §1026; §692	LIM domain only protein 7 isoform 1	Q8WWI1; Q8WWI1-2; Q8WWI1-3	http://www.phosphosite.org/proteinAction.do?id=3190&showAllSites=true	193; 191; 154	ESGEGEIS*PQREVSR; ESGEGEIS*PQREVSR; ESGEGEIS*PQREVSR			ATLSSTSGLDLMSESGEGEIS*PQR	2	1266.56	21770	24056	21975	23306	22560	23581	21841	24237	22049	23352	22638	23581	63.8758	64.3537	64.0353	64.2028	64.1543	64.4292	5.031	4.925	4.461	5.088	4.997	4.689	1.7901	1.4715	-0.5696	0.1925	0.309	-0.0211	0.3196	0.3284	0.3718	0.3227
886	884	Adaptor/scaffold	LMO7; LMO7; LMO7	LMO7; LMO7 iso2; LMO7 iso3	§1026; §1026; §692	LIM domain only protein 7 isoform 1	Q8WWI1; Q8WWI1-2; Q8WWI1-3	http://www.phosphosite.org/proteinAction.do?id=3190&showAllSites=true	193; 191; 154	ESGEGEIS*PQREVSR; ESGEGEIS*PQREVSR; ESGEGEIS*PQREVSR			ATLSSTSGLDLMSESGEGEIS*PQR	2	1266.56	21913	24159			22780		21841	24237	22049	23352	22638	23581	63.8758	64.3537	64.0353	64.2028	64.1543	64.4292	4.563	4.444			4.119		4.1306	1.171			-2.7008		0.2633	0.2917
887	885	Adaptor/scaffold	LMO7; LMO7; LMO7	LMO7; LMO7 iso2; LMO7 iso3	§1026; §1026; §692	LIM domain only protein 7 isoform 1	Q8WWI1; Q8WWI1-2; Q8WWI1-3	http://www.phosphosite.org/proteinAction.do?id=3190&showAllSites=true	193; 191; 154	ESGEGEIS*PQREVSR; ESGEGEIS*PQREVSR; ESGEGEIS*PQREVSR			ATLSSTSGLDLMSESGEGEIS*PQR	3	844.711	21760	24016	21940	23277	22535	23556	21820	24132	22028	23352	22617	23556	63.8267	64.1177	63.9875	64.2028	64.1035	64.4292	5.221	4.984	6.093	5.09	4.526	4.966	0.7094	0.7753	0.8959	0.8958	0.8991	0.8569	0.3757	0.3313	0.295	0.3025
888	886	Adaptor/scaffold	LMO7; LMO7; LMO7	LMO7; LMO7 iso2; LMO7 iso3	§1026; §1026; §692	LIM domain only protein 7 isoform 1	Q8WWI1; Q8WWI1-2; Q8WWI1-3	http://www.phosphosite.org/proteinAction.do?id=3190&showAllSites=true	193; 191; 154	ESGEGEIS*PQREVSR; ESGEGEIS*PQREVSR; ESGEGEIS*PQREVSR			ATLSSTSGLDLMSESGEGEIS*PQR	3	844.711				23254			21820	24132	22028	23352	22617	23556	63.8267	64.1177	63.9875	64.2028	64.1035	64.4292				5.388						0.9479						0.3423
889	887	Adaptor/scaffold	LMO7; LMO7; LMO7	LMO7; LMO7 iso2; LMO7 iso3	§1026; §1026; §692	LIM domain only protein 7 isoform 1	Q8WWI1; Q8WWI1-2; Q8WWI1-3	http://www.phosphosite.org/proteinAction.do?id=3190&showAllSites=true	193; 191; 154	ESGEGEIS*PQREVSR; ESGEGEIS*PQREVSR; ESGEGEIS*PQREVSR			ATLSSTSGLDLM#SESGEGEIS*PQR	3	850.042			17611			19025		19575	17660	18732	18102	19025		53.8515	53.6388	53.7373	53.4203	53.7975			3.055			3.322			3.1787			1.8112			0.2198
890	888	Adaptor/scaffold	LMO7; LMO7; LMO7	LMO7; LMO7 iso2; LMO7 iso3	§1026; §1026; §692	LIM domain only protein 7 isoform 1	Q8WWI1; Q8WWI1-2; Q8WWI1-3	http://www.phosphosite.org/proteinAction.do?id=3190&showAllSites=true	193; 191; 154	ESGEGEIS*PQREVSR; ESGEGEIS*PQREVSR; ESGEGEIS*PQREVSR			ATLSSTSGLDLMSESGEGEIS*PQREVSR	3	1001.79	20729	22980		22240	21527	22523	20729	23061	20999	22302	21567	22564	61.3822	61.7183	61.5598	61.832	61.6157	61.9147	4	3.117		3.273	3.101	2.984	0.31	0.6107		0.6551	0.4765	0.6915	0.2388	0.0897		0.1859
891	889	Adaptor/scaffold	LMO7; LMO7; LMO7	LMO7; LMO7 iso2; LMO7 iso3	§1026; §1026; §692	LIM domain only protein 7 isoform 1	Q8WWI1; Q8WWI1-2; Q8WWI1-3	http://www.phosphosite.org/proteinAction.do?id=3190&showAllSites=true	193; 191; 154	ESGEGEIS*PQREVSR; ESGEGEIS*PQREVSR; ESGEGEIS*PQREVSR			ATLSSTSGLDLM#SESGEGEIS*PQREVSR	3	1007.12		19236					17074	19236	17408	18459	17871	18742	52.5708	53.0877	53.0375	53.1138	52.876	53.2707		3.395						0.9663						0.0364
892	890	Adaptor/scaffold	LMO7; LMO7; LMO7	LMO7; LMO7 iso2; LMO7 iso3	§1026; §1026; §692	LIM domain only protein 7 isoform 1	Q8WWI1; Q8WWI1-2; Q8WWI1-3	http://www.phosphosite.org/proteinAction.do?id=3190&showAllSites=true	193; 191; 154	ESGEGEIS*PQREVSR; ESGEGEIS*PQREVSR; ESGEGEIS*PQREVSR			ATLSSTSGLDLM#SESGEGEIS*PQREVSR	3	1007.12		19297					17074	19236	17408	18459	17871	18742	52.5708	53.0877	53.0375	53.1138	52.876	53.2707		3.044						0.6726						0.0926
893	891	Adaptor/scaffold	LMO7; LMO7; LMO7	LMO7; LMO7 iso2; LMO7 iso3	§1197; §1197; §863	LIM domain only protein 7 isoform 1	Q8WWI1; Q8WWI1-2; Q8WWI1-3	http://www.phosphosite.org/proteinAction.do?id=3190&showAllSites=true	193; 191; 154	LKNLKRRS*QFFEQGS; LKNLKRRS*QFFEQGS; LKNLKRRS*QFFEQGS			RRS*QFFEQGSSDSVVPDLPVPTISAPSR	3	1047.18	24753	27246	24967	26451	25605	26770	24760	27246	24989	26397	25620	26764	70.8107	71.2175	71.0333	71.0715	71.2125	71.385	3.625	3.622	3.959	3.534	3.719	3.573	0.4287	1.4141	1.4604	0.6649	1.9543	1.1875	0.1524	0.0787	0.1286	0.1657
894	892	Adaptor/scaffold	LMO7; LMO7; LMO7	LMO7; LMO7 iso2; LMO7 iso3	§1197; §1197; §863	LIM domain only protein 7 isoform 1	Q8WWI1; Q8WWI1-2; Q8WWI1-3	http://www.phosphosite.org/proteinAction.do?id=3190&showAllSites=true	193; 191; 154	LKNLKRRS*QFFEQGS; LKNLKRRS*QFFEQGS; LKNLKRRS*QFFEQGS			RRS*QFFEQGSSDSVVPDLPVPTISAPSR	3	1047.18				26324	25568		24760	27246	24989	26397	25620	26764	70.8107	71.2175	71.0333	71.0715	71.2125	71.385				4.165	4.16					0.5956	1.2883					0.0592
895	893	Adaptor/scaffold	LMO7; LMO7; LMO7	LMO7; LMO7 iso2; LMO7 iso3	§1197; §1197; §863	LIM domain only protein 7 isoform 1	Q8WWI1; Q8WWI1-2; Q8WWI1-3	http://www.phosphosite.org/proteinAction.do?id=3190&showAllSites=true	193; 191; 154	LKNLKRRS*QFFEQGS; LKNLKRRS*QFFEQGS; LKNLKRRS*QFFEQGS			RS*QFFEQGSSDSVVPDLPVPTISAPSR	3	995.145				29286																		3.662						1.5763						0.0032
896	894	Adaptor/scaffold	LMO7; LMO7; LMO7	LMO7; LMO7 iso2; LMO7 iso3	§1197; §1197; §863	LIM domain only protein 7 isoform 1	Q8WWI1; Q8WWI1-2; Q8WWI1-3	http://www.phosphosite.org/proteinAction.do?id=3190&showAllSites=true	193; 191; 154	LKNLKRRS*QFFEQGS; LKNLKRRS*QFFEQGS; LKNLKRRS*QFFEQGS			S*QFFEQGSSDSVVPDLPVPTISAPSR	2	1414.16						31697																		3.112						1.8315
897	895	Adaptor/scaffold	LMO7; LMO7; LMO7	LMO7; LMO7 iso2; LMO7 iso3	§1197; §1197; §863	LIM domain only protein 7 isoform 1	Q8WWI1; Q8WWI1-2; Q8WWI1-3	http://www.phosphosite.org/proteinAction.do?id=3190&showAllSites=true	193; 191; 154	LKNLKRRS*QFFEQGS; LKNLKRRS*QFFEQGS; LKNLKRRS*QFFEQGS			S*QFFEQGSSDSVVPDLPVPTISAPSR	3	943.111	29637			31442			29637	32322	29924	31521	30639	31678	82.575	82.6558	82.7067	82.8343	82.9535	82.5557	3.894			4.185			1.11			1.3387			0.1941			0.0209
898	896	Adaptor/scaffold	LMO7; LMO7; LMO7	LMO7; LMO7 iso2; LMO7 iso3	§1197; §1197; §863	LIM domain only protein 7 isoform 1	Q8WWI1; Q8WWI1-2; Q8WWI1-3	http://www.phosphosite.org/proteinAction.do?id=3190&showAllSites=true	193; 191; 154	LKNLKRRS*QFFEQGS; LKNLKRRS*QFFEQGS; LKNLKRRS*QFFEQGS			S*QFFEQGSSDSVVPDLPVPTISAPSR	3	943.111				31967			29637	32322	29924	31521	30639	31678	82.575	82.6558	82.7067	82.8343	82.9535	82.5557				3.973						0.7739						0.0803
899	897	Adaptor/scaffold	LMO7; LMO7; LMO7	LMO7; LMO7 iso2; LMO7 iso3	§1204; §1204; §870	LIM domain only protein 7 isoform 1	Q8WWI1; Q8WWI1-2; Q8WWI1-3	http://www.phosphosite.org/proteinAction.do?id=3190&showAllSites=true	193; 191; 154	SQFFEQGS*SDSVVPD; SQFFEQGS*SDSVVPD; SQFFEQGS*SDSVVPD			SQFFEQGS*SDSVVPDLPVPTISAPSR	3	943.111		32813	30357																	3.449	3.593					1.178	1.1094					0.0065	0.0082
900	898	Adaptor/scaffold	LMO7; LMO7; LMO7	LMO7; LMO7 iso2; LMO7 iso3	§1204; §1204; §870	LIM domain only protein 7 isoform 1	Q8WWI1; Q8WWI1-2; Q8WWI1-3	http://www.phosphosite.org/proteinAction.do?id=3190&showAllSites=true	193; 191; 154	SQFFEQGS*SDSVVPD; SQFFEQGS*SDSVVPD; SQFFEQGS*SDSVVPD			SQFFEQGS*SDSVVPDLPVPTISAPSR	3	943.111			30336																		3.011						0.7402						0.0314
901	899	Adaptor/scaffold	LMO7; LMO7; LMO7	LMO7; LMO7 iso2; LMO7 iso3	§1205; §1205; §871	LIM domain only protein 7 isoform 1	Q8WWI1; Q8WWI1-2; Q8WWI1-3	http://www.phosphosite.org/proteinAction.do?id=3190&showAllSites=true	193; 191; 154	QFFEQGSS*DSVVPDL; QFFEQGSS*DSVVPDL; QFFEQGSS*DSVVPDL			RRSQFFEQGSS*DSVVPDLPVPTISAPSR	4	785.636				26321			24886	27215	25052	26418	25641	26743	71.1098	71.2175	71.1802	71.1183	71.262	71.338				3.269						0.0074						0.0202
902	900	Adaptor/scaffold	LMO7; LMO7; LMO7	LMO7; LMO7 iso2; LMO7 iso3	1207; 1207; 873	LIM domain only protein 7 isoform 1	Q8WWI1; Q8WWI1-2; Q8WWI1-3	http://www.phosphosite.org/proteinAction.do?id=3190&showAllSites=true	193; 191; 154	FEQGSSDS*VVPDLPV; FEQGSSDS*VVPDLPV; FEQGSSDS*VVPDLPV			RSQFFEQGSSDS*VVPDLPVPTISAPSR	3	995.145			27786																		3.125						0.7338						0.0277
903	901	Adaptor/scaffold	LMO7; LMO7; LMO7	LMO7; LMO7 iso2; LMO7 iso3	1207; 1207; 873	LIM domain only protein 7 isoform 1	Q8WWI1; Q8WWI1-2; Q8WWI1-3	http://www.phosphosite.org/proteinAction.do?id=3190&showAllSites=true	193; 191; 154	FEQGSSDS*VVPDLPV; FEQGSSDS*VVPDLPV; FEQGSSDS*VVPDLPV			SQFFEQGSSDS*VVPDLPVPTISAPSR	3	943.111	30160																		3.69						1.0553						0.0104
904	902	Adaptor/scaffold	LMO7; LMO7; LMO7	LMO7; LMO7 iso2; LMO7 iso3	§1423; §1423; §1089	LIM domain only protein 7 isoform 1	Q8WWI1; Q8WWI1-2; Q8WWI1-3	http://www.phosphosite.org/proteinAction.do?id=3190&showAllSites=true	193; 191; 154	GDRNKSRS*TTELDDY; GDRNKSRS*TTELDDY; GDRNKSRS*TTELDDY			SRS*TTELDDYSTNK	2	848.857	7711	9315	7938	8737			7750	9348	7958	8737	8568	8683	31.1282	30.8275	31.1037	31.227	31.2862	30.515	4.163	3.623	4.419	4.359			0.4258	0.1725	0.1519	0.2132			0.0585	0.0914	0.082	0.084
905	903	Adaptor/scaffold	LMO7; LMO7; LMO7	LMO7; LMO7 iso2; LMO7 iso3	§1423; §1423; §1089	LIM domain only protein 7 isoform 1	Q8WWI1; Q8WWI1-2; Q8WWI1-3	http://www.phosphosite.org/proteinAction.do?id=3190&showAllSites=true	193; 191; 154	GDRNKSRS*TTELDDY; GDRNKSRS*TTELDDY; GDRNKSRS*TTELDDY			SRS*TTELDDYSTNK	3	566.24			7919																		5.039						0.9486						0.0088
906	904	Adaptor/scaffold	LMO7; LMO7; LMO7	LMO7; LMO7 iso2; LMO7 iso3	§1423; §1423; §1089	LIM domain only protein 7 isoform 1	Q8WWI1; Q8WWI1-2; Q8WWI1-3	http://www.phosphosite.org/proteinAction.do?id=3190&showAllSites=true	193; 191; 154	GDRNKSRS*TTELDDY; GDRNKSRS*TTELDDY; GDRNKSRS*TTELDDY			SRS*TTELDDYSTNKNGNNK	3	741.989	6178		6375	7124			6178	7605	6404	7140	7875		27.5543	26.9883	27.545	27.6158	29.7417		4.495		3.271	3.581			0.6856		0.1023	0.4178			0.0542		0.0694	0.0861
907	905	Adaptor/scaffold	LMO7; LMO7; LMO7	LMO7; LMO7 iso2; LMO7 iso3	§1424; §1424; §1090	LIM domain only protein 7 isoform 1	Q8WWI1; Q8WWI1-2; Q8WWI1-3	http://www.phosphosite.org/proteinAction.do?id=3190&showAllSites=true	193; 191; 154	DRNKSRST*TELDDYS; DRNKSRST*TELDDYS; DRNKSRST*TELDDYS			ST*TELDDYSTNK	2	727.29	9285		9377	10384			9325	10965	9428	10384	9954	10384	34.7438	34.4132	34.4853	34.9938	34.4888	34.3138	2.786		3.235	2.993			-0.158		0.6123	0.3885			0.0036		0.0048	0.0219
908	906	Adaptor/scaffold	LMO7; LMO7; LMO7	LMO7; LMO7 iso2; LMO7 iso3	§1425; §1425; §1091	LIM domain only protein 7 isoform 1	Q8WWI1; Q8WWI1-2; Q8WWI1-3	http://www.phosphosite.org/proteinAction.do?id=3190&showAllSites=true	193; 191; 154	RNKSRSTT*ELDDYST; RNKSRSTT*ELDDYST; RNKSRSTT*ELDDYST			SRSTT*ELDDYSTNK	3	566.24	7709	9317		8719			7750	9348	7958	8719	8442	8641	31.1282	30.8275	31.1037	31.227	31.0027	30.4217	4.707	4.859		4.793			0.9585	0.9319		0.7523			0.0858	0.07		0.0696
909	907	Adaptor/scaffold	LMO7; LMO7; LMO7	LMO7; LMO7 iso2; LMO7 iso3	§1491; §1491; §1157	LIM domain only protein 7 isoform 1	Q8WWI1; Q8WWI1-2; Q8WWI1-3	http://www.phosphosite.org/proteinAction.do?id=3190&showAllSites=true	193; 191; 154	NSWIRQRS*ASVNKEP; NSWIRQRS*ASVNKEP; NSWIRQRS*ASVNKEP			S*ASVNKEPVSLPGIMR	3	588.962	19030	21081	19237	20583	19749	20561	19030	21192	19151	20496	19803	20611	57.0092	57.5058	57.1622	57.757	57.4327	57.4985	3.892	4.057	3.515	3.034	3.488	3.248	0.6139	0.6123	0.5142	0.5882	0.8077	0.7309	0.0031	0.0026	0.016	0.0229
910	908	Adaptor/scaffold	LMO7; LMO7; LMO7	LMO7; LMO7 iso2; LMO7 iso3	§1491; §1491; §1157	LIM domain only protein 7 isoform 1	Q8WWI1; Q8WWI1-2; Q8WWI1-3	http://www.phosphosite.org/proteinAction.do?id=3190&showAllSites=true	193; 191; 154	NSWIRQRS*ASVNKEP; NSWIRQRS*ASVNKEP; NSWIRQRS*ASVNKEP			S*ASVNKEPVSLPGIMR	3	588.962	18810		19040				19030	21192	19151	20496	19803	20611	57.0092	57.5058	57.1622	57.757	57.4327	57.4985	3.335		3.477				0.6979		0.4992				0.0127		0.0093
911	909	Adaptor/scaffold	LMO7; LMO7; LMO7	LMO7; LMO7 iso2; LMO7 iso3	§1493; §1493; §1159	LIM domain only protein 7 isoform 1	Q8WWI1; Q8WWI1-2; Q8WWI1-3	http://www.phosphosite.org/proteinAction.do?id=3190&showAllSites=true	193; 191; 154	WIRQRSAS*VNKEPVS; WIRQRSAS*VNKEPVS; WIRQRSAS*VNKEPVS			SAS*VNKEPVSLPGIMR	2	882.939	18846	21111	19241	20518			18846	21192	19151	20496	19824	20611	56.9593	57.5058	57.1622	57.757	57.4813	57.4985	1.987	2.429	2.042	2.689			0.5708	0.6685	0.5685	0.5291			0.0105	0.0092	0.0103	0.0066
912	910	Adaptor/scaffold	LMO7; LMO7; LMO7	LMO7; LMO7 iso2; LMO7 iso3	§1493; §1493; §1159	LIM domain only protein 7 isoform 1	Q8WWI1; Q8WWI1-2; Q8WWI1-3	http://www.phosphosite.org/proteinAction.do?id=3190&showAllSites=true	193; 191; 154	WIRQRSAS*VNKEPVS; WIRQRSAS*VNKEPVS; WIRQRSAS*VNKEPVS			SAS*VNKEPVSLPGIMR	3	588.962		21299	36905	20361																3.492	2.958	3.585				0.5909	1.8626	0.5495				0.0121	0.0014	0.0035
913	911	Adaptor/scaffold	LMO7; LMO7; LMO7	LMO7; LMO7 iso2; LMO7 iso3	§1493; §1493; §1159	LIM domain only protein 7 isoform 1	Q8WWI1; Q8WWI1-2; Q8WWI1-3	http://www.phosphosite.org/proteinAction.do?id=3190&showAllSites=true	193; 191; 154	WIRQRSAS*VNKEPVS; WIRQRSAS*VNKEPVS; WIRQRSAS*VNKEPVS			SAS*VNKEPVSLPGIM#R	3	594.294		17209	15606																	2.968	3.731					0.6863	0.4059					0.0561	0.0179
914	912	Adaptor/scaffold	LMO7; LMO7; LMO7	LMO7; LMO7 iso2; LMO7 iso3	§1510; §1510; §1176	LIM domain only protein 7 isoform 1	Q8WWI1; Q8WWI1-2; Q8WWI1-3	http://www.phosphosite.org/proteinAction.do?id=3190&showAllSites=true	193; 191; 154	GIMRRGES*LDNLDSP; GIMRRGES*LDNLDSP; GIMRRGES*LDNLDSP	Chk1; Chk1; Chk1		GES*LDNLDSPR	2	641.769			11158				10984	12834	11158	12180	11802	12316	38.4437	38.6195	38.5678	38.8838	38.7593	38.6873			2.893						0.6841						0.1877
915	913	Adaptor/scaffold	LMO7; LMO7; LMO7	LMO7; LMO7 iso2; LMO7 iso3	§1510; §1510; §1176	LIM domain only protein 7 isoform 1	Q8WWI1; Q8WWI1-2; Q8WWI1-3	http://www.phosphosite.org/proteinAction.do?id=3190&showAllSites=true	193; 191; 154	GIMRRGES*LDNLDSP; GIMRRGES*LDNLDSP; GIMRRGES*LDNLDSP	Chk1; Chk1; Chk1		RGES*LDNLDSPR	2	719.82	8927	10525					8927	10524	9071	10038	9555	9838	33.8152	33.4328	33.6437	34.0543	33.549	33.0892	2.253	2.492					0.5605	0.7101					0.145	0.1149
916	914	Adaptor/scaffold	LMO7; LMO7; LMO7	LMO7; LMO7 iso2; LMO7 iso3	§1510; §1510; §1176	LIM domain only protein 7 isoform 1	Q8WWI1; Q8WWI1-2; Q8WWI1-3	http://www.phosphosite.org/proteinAction.do?id=3190&showAllSites=true	193; 191; 154	GIMRRGES*LDNLDSP; GIMRRGES*LDNLDSP; GIMRRGES*LDNLDSP	Chk1; Chk1; Chk1		RGES*LDNLDSPR	3	480.216	8928	10526	9011	9997			8926	10335	9011	10038	9555	9838	33.8152	33.0115	33.6437	34.0543	33.549	33.0892	3.043	3.145	2.709	3.265			0.531	0.7134	0.8708	0.7393			0.1101	0.07	0.0775	0.1197
917	915	Adaptor/scaffold	LMO7; LMO7; LMO7	LMO7; LMO7 iso2; LMO7 iso3	§1516; §1516; §1182	LIM domain only protein 7 isoform 1	Q8WWI1; Q8WWI1-2; Q8WWI1-3	http://www.phosphosite.org/proteinAction.do?id=3190&showAllSites=true	193; 191; 154	ESLDNLDS*PRSNSWR; ESLDNLDS*PRSNSWR; ESLDNLDS*PRSNSWR			GESLDNLDS*PR	2	641.769					11369	11839																	3.179	3.176					0.6082	0.0548
918	916	Adaptor/scaffold	LMO7; LMO7; LMO7	LMO7; LMO7 iso2; LMO7 iso3	§1516; §1516; §1182	LIM domain only protein 7 isoform 1	Q8WWI1; Q8WWI1-2; Q8WWI1-3	http://www.phosphosite.org/proteinAction.do?id=3190&showAllSites=true	193; 191; 154	ESLDNLDS*PRSNSWR; ESLDNLDS*PRSNSWR; ESLDNLDS*PRSNSWR			RGESLDNLDS*PR	2	719.82		10289				9783														2.731				2.251		-1.3851				0.077		0.2134
919	917	Adaptor/scaffold	LMO7; LMO7; LMO7	LMO7; LMO7 iso2; LMO7 iso3	§1516; §1516; §1182	LIM domain only protein 7 isoform 1	Q8WWI1; Q8WWI1-2; Q8WWI1-3	http://www.phosphosite.org/proteinAction.do?id=3190&showAllSites=true	193; 191; 154	ESLDNLDS*PRSNSWR; ESLDNLDS*PRSNSWR; ESLDNLDS*PRSNSWR			RGESLDNLDS*PR	3	480.216					9502	9799																	3.3	3.668					0.8971	1.2249
920	918	Adaptor/scaffold	LMO7; LMO7; LMO7	LMO7; LMO7 iso2; LMO7 iso3	1538; 1538; 1204	LIM domain only protein 7 isoform 1	Q8WWI1; Q8WWI1-2; Q8WWI1-3	http://www.phosphosite.org/proteinAction.do?id=3190&showAllSites=true	193; 191; 154	PTGFYASS*SVQDFSR; PTGFYASS*SVQDFSR; PTGFYASS*SVQDFSR			QPPWLNQPTGFYASS*SVQDFSRPPPQLVSTSNR	4	942.951		29787	27352	28785																3.356	3.556	3.213				-1.2949	2.116	0.1027				0.02	0.0011	0.0069
921	919	Adaptor/scaffold	LMO7; LMO7; LMO7	LMO7; LMO7 iso2; LMO7 iso3	1538; 1538; 1204	LIM domain only protein 7 isoform 1	Q8WWI1; Q8WWI1-2; Q8WWI1-3	http://www.phosphosite.org/proteinAction.do?id=3190&showAllSites=true	193; 191; 154	PTGFYASS*SVQDFSR; PTGFYASS*SVQDFSR; PTGFYASS*SVQDFSR			QPPWLNQPTGFYASS*SVQDFSRPPPQLVSTSNR	4	942.951		29813																		3.65						4.9367						0.0129
922	920	Adaptor/scaffold	LMO7; LMO7; LMO7	LMO7; LMO7 iso2; LMO7 iso3	1539; 1539; 1205	LIM domain only protein 7 isoform 1	Q8WWI1; Q8WWI1-2; Q8WWI1-3	http://www.phosphosite.org/proteinAction.do?id=3190&showAllSites=true	193; 191; 154	TGFYASSS*VQDFSRP; TGFYASSS*VQDFSRP; TGFYASSS*VQDFSRP			QPPWLNQPTGFYASSS*VQDFSRPPPQLVSTSNR	3	1256.93			27400	28899					27400	28980					76.6982	76.9595					2.76	2.869					1.8794	2.2319					0.034	0.0394
923	921	Adaptor/scaffold	LMO7; LMO7; LMO7	LMO7; LMO7 iso2; LMO7 iso3	1539; 1539; 1205	LIM domain only protein 7 isoform 1	Q8WWI1; Q8WWI1-2; Q8WWI1-3	http://www.phosphosite.org/proteinAction.do?id=3190&showAllSites=true	193; 191; 154	TGFYASSS*VQDFSRP; TGFYASSS*VQDFSRP; TGFYASSS*VQDFSRP			QPPWLNQPTGFYASSS*VQDFSRPPPQLVSTSNR	3	1256.93				28995					27400	28980					76.6982	76.9595						3.357						-3.2548						0.0706
924	922	Adaptor/scaffold	LMO7; LMO7; LMO7	LMO7; LMO7 iso2; LMO7 iso3	1539; 1539; 1205	LIM domain only protein 7 isoform 1	Q8WWI1; Q8WWI1-2; Q8WWI1-3	http://www.phosphosite.org/proteinAction.do?id=3190&showAllSites=true	193; 191; 154	TGFYASSS*VQDFSRP; TGFYASSS*VQDFSRP; TGFYASSS*VQDFSRP			QPPWLNQPTGFYASSS*VQDFSRPPPQLVSTSNR	3	1256.93				28891					27400	28980					76.6982	76.9595						2.597						2.2319						0.0019
925	923	Adaptor/scaffold	LMO7; LMO7; LMO7	LMO7; LMO7 iso2; LMO7 iso3	§1586; §1586; §1252	LIM domain only protein 7 isoform 1	Q8WWI1; Q8WWI1-2; Q8WWI1-3	http://www.phosphosite.org/proteinAction.do?id=3190&showAllSites=true	193; 191; 154	TGVATTQS*PTPRSHS; TGVATTQS*PTPRSHS; TGVATTQS*PTPRSHS			TSTTGVATTQS*PTPR	2	792.867	5568	6914	5692	6490	6385	6290	5568	6933	5711	6510	6384	6310	26.2667	25.5405	25.9845	26.2527	26.4008	25.268	3.935	3.678	3.661	3.684	3.595	3.657	0.2939	0.3122	0.0142	0.1778	0.1355	0.0289	0.1205	0.1207	0.0972	0.1086
926	924	Adaptor/scaffold	LMO7; LMO7; LMO7	LMO7; LMO7 iso2; LMO7 iso3	§1588; §1588; §1254	LIM domain only protein 7 isoform 1	Q8WWI1; Q8WWI1-2; Q8WWI1-3	http://www.phosphosite.org/proteinAction.do?id=3190&showAllSites=true	193; 191; 154	VATTQSPT*PRSHSPS; VATTQSPT*PRSHSPS; VATTQSPT*PRSHSPS			TSTTGVATTQSPT*PR	2	792.867		6993																		2.542						0.2867						0.104
927	925	Adaptor/scaffold	LMO7; LMO7; LMO7	LMO7; LMO7 iso2; LMO7 iso3	§1591; §1591; §1257	LIM domain only protein 7 isoform 1	Q8WWI1; Q8WWI1-2; Q8WWI1-3	http://www.phosphosite.org/proteinAction.do?id=3190&showAllSites=true	193; 191; 154	TQSPTPRS*HSPSASQ; TQSPTPRS*HSPSASQ; TQSPTPRS*HSPSASQ			S*HSPSASQSGSQLR	3	503.555						5354																		3.204						-0.0673
928	926	Adaptor/scaffold	LMO7; LMO7; LMO7	LMO7; LMO7 iso2; LMO7 iso3	§1593; §1593; §1259	LIM domain only protein 7 isoform 1	Q8WWI1; Q8WWI1-2; Q8WWI1-3	http://www.phosphosite.org/proteinAction.do?id=3190&showAllSites=true	193; 191; 154	SPTPRSHS*PSASQSG; SPTPRSHS*PSASQSG; SPTPRSHS*PSASQSG			SHS*PSASQSGSQLR	2	754.828	4526	5935	4665	5492	5422	5353	4526	5946	4682	5502	5439	5365	23.957	23.4423	23.6847	24.1062	24.296	23.2577	3.482	3.617	3.982	3.524	3.422	2.948	-0.4855	0.3184	-0.6564	0.126	-0.327	0.1018	0.1325	0.1648	0.1505	0.0898
929	927	Adaptor/scaffold	LMO7; LMO7; LMO7	LMO7; LMO7 iso2; LMO7 iso3	§1593; §1593; §1259	LIM domain only protein 7 isoform 1	Q8WWI1; Q8WWI1-2; Q8WWI1-3	http://www.phosphosite.org/proteinAction.do?id=3190&showAllSites=true	193; 191; 154	SPTPRSHS*PSASQSG; SPTPRSHS*PSASQSG; SPTPRSHS*PSASQSG			SHS*PSASQSGSQLR	3	503.555		5941		5500	5426															3.2		2.968	3.099			-0.1282		-0.1058	-1.0518			0.015		0.0255
930	928	Adaptor/scaffold	LMO7; LMO7; LMO7	LMO7; LMO7 iso2; LMO7 iso3	§1595; §1595; §1261	LIM domain only protein 7 isoform 1	Q8WWI1; Q8WWI1-2; Q8WWI1-3	http://www.phosphosite.org/proteinAction.do?id=3190&showAllSites=true	193; 191; 154	TPRSHSPS*ASQSGSQ; TPRSHSPS*ASQSGSQ; TPRSHSPS*ASQSGSQ			SHSPS*ASQSGSQLR	3	503.555	4528						4528	5946	4682	5502	5439	5365	23.957	23.4423	23.6847	24.1062	24.296	23.2577	3.287						-0.4749						0.0043
931	929	Adaptor/scaffold	LMO7; LMO7	LMO7; LMO7 iso3	1654; 1320	LIM domain only protein 7 isoform 1	Q8WWI1; Q8WWI1-3	http://www.phosphosite.org/proteinAction.do?id=3190&showAllSites=true	193; 154	ECDLGGSS*SGAEVRI; ECDLGGSS*SGAEVRI			CVACECDLGGSS*SGAEVR	2	997.376	10197	11966					10197	11952	10352	11361	10962	11476	36.6545	36.6348	36.6133	37.0363	36.8317	36.7895	5.153	5.242					0.587	1.0267					0.0405	0.06
932	930	Adaptor/scaffold	LMO7; LMO7	LMO7; LMO7 iso3	§1672; §1338	LIM domain only protein 7 isoform 1	Q8WWI1; Q8WWI1-3	http://www.phosphosite.org/proteinAction.do?id=3190&showAllSites=true	193; 154	QLYCNDCY*LRFKSGR; QLYCNDCY*LRFKSGR			NHQLYCNDCY*LR	3	579.229		11752					9997	11752	10163	11214	10794	11287	36.2382	36.2087	36.1785	36.7027	36.44	36.3622		2.258						0.7932						0.1727
933	931	Adaptor/scaffold	LMO7; LMO7; LMO7	LMO7; LMO7 iso2; LMO7 iso3	223; 223; 223	LIM domain only protein 7 isoform 1	Q8WWI1; Q8WWI1-2; Q8WWI1-3	http://www.phosphosite.org/proteinAction.do?id=3190&showAllSites=true	193; 191; 154	RSGRDSGY*GDIWCPE; RSGRDSGY*GDIWCPE; RSGRDSGY*GDIWCPE			GY*GDIWCPERGEFLAPPR	3	733.994				25152			21148	23628	21734	23118	22029	23320	62.2332	62.9915	63.2865	63.0693	62.7273	63.6228				2.249						1.8462						0.1438
934	932	Adaptor/scaffold	LMO7	LMO7 iso3	§342	LIM domain only protein 7 isoform 1	Q8WWI1-3	http://www.phosphosite.org/proteinAction.do?id=23589&showAllSites=true	154	KHEDNRRS*WASPVYT			S*WASPVYTEADGTFSR	2	927.391	21738	24241	22176	23282	22557	23615	21738	24132	22070	23373	22638	23698	63.8267	64.1177	64.0822	64.2503	64.1543	64.4765	3.731	3.456	3.833	3.728	3.687	4.2	0.7696	0.9462	0.8452	0.995	0.9447	0.7693	0.1812	0.1752	0.2198	0.2623
935	933	Adaptor/scaffold	LMO7	LMO7 iso3	§342	LIM domain only protein 7 isoform 1	Q8WWI1-3	http://www.phosphosite.org/proteinAction.do?id=23589&showAllSites=true	154	KHEDNRRS*WASPVYT			S*WASPVYTEADGTFSR	2	927.391	21969	24015	21955	23526	672	23850	21738	24132	22070	23373	22638	23698	63.8267	64.1177	64.0822	64.2503	64.1543	64.4765	3.083	3.843	3.801	3.084	2.341	3.109	0.9499	0.9191	0.7915	1.0094	3.0784	0.8938	0.2446	0.2238	0.2603	0.1447
936	934	Adaptor/scaffold	LMO7	LMO7 iso3	§342	LIM domain only protein 7 isoform 1	Q8WWI1-3	http://www.phosphosite.org/proteinAction.do?id=23589&showAllSites=true	154	KHEDNRRS*WASPVYT			S*WASPVYTEADGTFSR	2	927.391	43800						21738	24132	22070	23373	22638	23698	63.8267	64.1177	64.0822	64.2503	64.1543	64.4765	2.807						0.3442						0.2817
937	935	Adaptor/scaffold	LMO7	LMO7 iso3	§342	LIM domain only protein 7 isoform 1	Q8WWI1-3	http://www.phosphosite.org/proteinAction.do?id=23589&showAllSites=true	154	KHEDNRRS*WASPVYT			S*WASPVYTEADGTFSR	3	618.596	21766	24049	21979	23295	22579	23629	21820	24111	21979	23373	22638	23719	63.8267	64.0708	64.0822	64.2503	64.1543	64.5238	3.794	3.301	3.715	3.197	4.205	4.074	0.7549	0.7068	0.8604	0.7598	0.7527	0.5891	0.0015	0.1769	0.065	0.027
938	936	Adaptor/scaffold	LMO7	LMO7 iso3	§342	LIM domain only protein 7 isoform 1	Q8WWI1-3	http://www.phosphosite.org/proteinAction.do?id=23589&showAllSites=true	154	KHEDNRRS*WASPVYT			S*WASPVYTEADGTFSR	3	618.596	43810		22236				21820	24111	21979	23373	22638	23719	63.8267	64.0708	64.0822	64.2503	64.1543	64.5238	2.825		2.751				0.6004		0.9195				0.0245		0.1205
939	937	Adaptor/scaffold	LMO7; LMO7; LMO7	LMO7; LMO7 iso2; LMO7 iso3	697; 697; 363	LIM domain only protein 7 isoform 1	Q8WWI1; Q8WWI1-2; Q8WWI1-3	http://www.phosphosite.org/proteinAction.do?id=3190&showAllSites=true	193; 191; 154	ERLFQKIY*GENGSKS; ERLFQKIY*GENGSKS; SRLFQKIY*GENGSKS			IY*GENGSKSMSDVSAEDVQNLR	3	827.032			16458																		3.58						-0.0547						0.0178
940	938	Adaptor/scaffold	LMO7; LMO7; LMO7	LMO7; LMO7 iso2; LMO7 iso3	702; 702; 368	LIM domain only protein 7 isoform 1	Q8WWI1; Q8WWI1-2; Q8WWI1-3	http://www.phosphosite.org/proteinAction.do?id=3190&showAllSites=true	193; 191; 154	KIYGENGS*KSMSDVS; KIYGENGS*KSMSDVS; KIYGENGS*KSMSDVS			S*KSMSDVSAEDVQNLR	2	923.406		14728	13167			14230														4.384	4.332			4.386		0.659	0.737			0.6536		0.0234	0.0241
941	939	Adaptor/scaffold	LMO7; LMO7; LMO7	LMO7; LMO7 iso2; LMO7 iso3	702; 702; 368	LIM domain only protein 7 isoform 1	Q8WWI1; Q8WWI1-2; Q8WWI1-3	http://www.phosphosite.org/proteinAction.do?id=3190&showAllSites=true	193; 191; 154	KIYGENGS*KSMSDVS; KIYGENGS*KSMSDVS; KIYGENGS*KSMSDVS			S*KSMSDVSAEDVQNLR	2	923.406			13251																		4.519						0.7502						0.0159
942	940	Adaptor/scaffold	LMO7; LMO7; LMO7	LMO7; LMO7 iso2; LMO7 iso3	702; 702; 368	LIM domain only protein 7 isoform 1	Q8WWI1; Q8WWI1-2; Q8WWI1-3	http://www.phosphosite.org/proteinAction.do?id=3190&showAllSites=true	193; 191; 154	KIYGENGS*KSMSDVS; KIYGENGS*KSMSDVS; KIYGENGS*KSMSDVS			S*KSM#SDVSAEDVQNLR	2	931.404	10613	12358	10720	11745	11396	11868	10984	12813	11213	12159	11739	11868	38.4437	38.5728	38.5678	38.837	38.61	38.5462	4.457	4.376	4.409	4.467	4.078	4.062	0.2178	0.2287	-0.0099	0.3896	2.2034	-1.8237	0.0152	0.0384	0.0157	0.0306
943	941	Adaptor/scaffold	LMO7; LMO7; LMO7	LMO7; LMO7 iso2; LMO7 iso3	702; 702; 368	LIM domain only protein 7 isoform 1	Q8WWI1; Q8WWI1-2; Q8WWI1-3	http://www.phosphosite.org/proteinAction.do?id=3190&showAllSites=true	193; 191; 154	KIYGENGS*KSMSDVS; KIYGENGS*KSMSDVS; KIYGENGS*KSMSDVS			S*KSM#SDVSAEDVQNLR	2	931.404	10558						10984	12813	11213	12159	11739	11868	38.4437	38.5728	38.5678	38.837	38.61	38.5462	4.565						0.2777						0.0198
944	942	Adaptor/scaffold	LMO7; LMO7; LMO7	LMO7; LMO7 iso2; LMO7 iso3	§704; §704; §370	LIM domain only protein 7 isoform 1	Q8WWI1; Q8WWI1-2; Q8WWI1-3	http://www.phosphosite.org/proteinAction.do?id=3190&showAllSites=true	193; 191; 154	YGENGSKS*MSDVSAE; YGENGSKS*MSDVSAE; YGENGSKS*MSDVSAE			IYGENGSKS*MSDVSAEDVQNLR	3	827.032				17435			16192	18210	16463	17435			50.489	50.7602	50.7918	50.8387						3.861						1.3862						0.0133
945	943	Adaptor/scaffold	LMO7; LMO7; LMO7	LMO7; LMO7 iso2; LMO7 iso3	§704; §704; §370	LIM domain only protein 7 isoform 1	Q8WWI1; Q8WWI1-2; Q8WWI1-3	http://www.phosphosite.org/proteinAction.do?id=3190&showAllSites=true	193; 191; 154	YGENGSKS*MSDVSAE; YGENGSKS*MSDVSAE; YGENGSKS*MSDVSAE			SKS*MSDVSAEDVQNLR	2	923.406	12833			13967			12833	14787	13187	13986	13629	14248	42.7048	43.0122	43.1305	42.9562	42.9185	43.0625	4.302			4.626			0.3812			0.5236			0.0144			0.0068
946	944	Adaptor/scaffold	LMO7; LMO7; LMO7	LMO7; LMO7 iso2; LMO7 iso3	§704; §704; §370	LIM domain only protein 7 isoform 1	Q8WWI1; Q8WWI1-2; Q8WWI1-3	http://www.phosphosite.org/proteinAction.do?id=3190&showAllSites=true	193; 191; 154	YGENGSKS*MSDVSAE; YGENGSKS*MSDVSAE; YGENGSKS*MSDVSAE			SKS*MSDVSAEDVQNLR	3	615.94		14705	13126	13928	13576	14190														4.674	5.139	4.859	5.288	5.226		0.8451	1.0161	0.8144	0.5224	0.6731		0.0208	0.0194	0.0043
947	945	Adaptor/scaffold	LMO7; LMO7; LMO7	LMO7; LMO7 iso2; LMO7 iso3	§704; §704; §370	LIM domain only protein 7 isoform 1	Q8WWI1; Q8WWI1-2; Q8WWI1-3	http://www.phosphosite.org/proteinAction.do?id=3190&showAllSites=true	193; 191; 154	YGENGSKS*MSDVSAE; YGENGSKS*MSDVSAE; YGENGSKS*MSDVSAE			SKS*MSDVSAEDVQNLR	3	615.94					13997	14682																	3.709	3.807					0.5597	0.7482
948	946	Adaptor/scaffold	LMO7; LMO7; LMO7	LMO7; LMO7 iso2; LMO7 iso3	§704; §704; §370	LIM domain only protein 7 isoform 1	Q8WWI1; Q8WWI1-2; Q8WWI1-3	http://www.phosphosite.org/proteinAction.do?id=3190&showAllSites=true	193; 191; 154	YGENGSKS*MSDVSAE; YGENGSKS*MSDVSAE; YGENGSKS*MSDVSAE			SKS*M#SDVSAEDVQNLR	3	621.271		12398			11385	11845	10396	12398	10772	11592	11403	11686	37.1263	37.1548	37.5685	37.5585	37.834	37.2657		5.253			3.879	3.195		0.6308			0.5167	0.5939		0.0018
949	947	Adaptor/scaffold	LMO7; LMO7; LMO7	LMO7; LMO7 iso2; LMO7 iso3	§704; §704; §370	LIM domain only protein 7 isoform 1	Q8WWI1; Q8WWI1-2; Q8WWI1-3	http://www.phosphosite.org/proteinAction.do?id=3190&showAllSites=true	193; 191; 154	YGENGSKS*MSDVSAE; YGENGSKS*MSDVSAE; YGENGSKS*MSDVSAE			S*MSDVSAEDVQNLR	2	815.843	15752	17708	16045	16949		17885	15793	17748	16085	16949	16506	17335	49.5353	49.7055	49.882	49.7862	49.6148	50.0913	4.705	4.461	4.498	4.577		4.089	1.1749	0.666	1.6505	0.591		0.5039	0.0675	0.0788	0.0926	0.0849
950	948	Adaptor/scaffold	LMO7; LMO7; LMO7	LMO7; LMO7 iso2; LMO7 iso3	§704; §704; §370	LIM domain only protein 7 isoform 1	Q8WWI1; Q8WWI1-2; Q8WWI1-3	http://www.phosphosite.org/proteinAction.do?id=3190&showAllSites=true	193; 191; 154	YGENGSKS*MSDVSAE; YGENGSKS*MSDVSAE; YGENGSKS*MSDVSAE			S*MSDVSAEDVQNLR	3	544.231			16066	16976																	4.372	3.529					0.873	0.1643					0.0658	0.0518
951	949	Adaptor/scaffold	LMO7; LMO7; LMO7	LMO7; LMO7 iso2; LMO7 iso3	§706; §706; §372	LIM domain only protein 7 isoform 1	Q8WWI1; Q8WWI1-2; Q8WWI1-3	http://www.phosphosite.org/proteinAction.do?id=3190&showAllSites=true	193; 191; 154	ENGSKSMS*DVSAEDV; ENGSKSMS*DVSAEDV; ENGSKSMS*DVSAEDV			SKSMS*DVSAEDVQNLR	3	615.94	12779						12779	14787	13187	13986	13650	14269	42.7048	43.0122	43.1305	42.9562	42.9663	43.1098	5.112						0.1403						0.0095
952	950	Adaptor/scaffold	LMO7; LMO7; LMO7	LMO7; LMO7 iso2; LMO7 iso3	§706; §706; §372	LIM domain only protein 7 isoform 1	Q8WWI1; Q8WWI1-2; Q8WWI1-3	http://www.phosphosite.org/proteinAction.do?id=3190&showAllSites=true	193; 191; 154	ENGSKSMS*DVSAEDV; ENGSKSMS*DVSAEDV; ENGSKSMS*DVSAEDV			SKSM#S*DVSAEDVQNLR	3	621.271	10565																		4.869						0.452						0.0141
953	951	Adaptor/scaffold	LMO7; LMO7; LMO7	LMO7; LMO7 iso2; LMO7 iso3	§706; §706; §372	LIM domain only protein 7 isoform 1	Q8WWI1; Q8WWI1-2; Q8WWI1-3	http://www.phosphosite.org/proteinAction.do?id=3190&showAllSites=true	193; 191; 154	ENGSKSMS*DVSAEDV; ENGSKSMS*DVSAEDV; ENGSKSMS*DVSAEDV			SMS*DVSAEDVQNLR	2	815.843					17012																		4.049						-0.1273
954	952	Adaptor/scaffold	LMO7; LMO7; LMO7	LMO7; LMO7 iso2; LMO7 iso3	§706; §706; §372	LIM domain only protein 7 isoform 1	Q8WWI1; Q8WWI1-2; Q8WWI1-3	http://www.phosphosite.org/proteinAction.do?id=3190&showAllSites=true	193; 191; 154	ENGSKSMS*DVSAEDV; ENGSKSMS*DVSAEDV; ENGSKSMS*DVSAEDV			SMS*DVSAEDVQNLR	3	544.231	15786	17766			17043	17917	15772	18357	16064	16989	17031	17917	49.4847	51.0942	49.8307	49.7862	50.868	51.4203	3.552	4.289			4.29	4.041	-0.1326	0.3843			-0.2839	0.3563	0.0103	0.0176
955	953	Adaptor/scaffold	LMO7; LMO7; LMO7	LMO7; LMO7 iso2; LMO7 iso3	§706; §706; §372	LIM domain only protein 7 isoform 1	Q8WWI1; Q8WWI1-2; Q8WWI1-3	http://www.phosphosite.org/proteinAction.do?id=3190&showAllSites=true	193; 191; 154	ENGSKSMS*DVSAEDV; ENGSKSMS*DVSAEDV; ENGSKSMS*DVSAEDV			SM#S*DVSAEDVQNLR	2	823.84					13469	14033			13208	14028	13469	14059			43.1783	43.05	42.5375	42.6347					3.968	3.832					1.0728	0.9851
956	954	Adaptor/scaffold	LMO7; LMO7; LMO7	LMO7; LMO7 iso2; LMO7 iso3	§751; §751; §417	LIM domain only protein 7 isoform 1	Q8WWI1; Q8WWI1-2; Q8WWI1-3	http://www.phosphosite.org/proteinAction.do?id=3190&showAllSites=true	193; 191; 154	KWKDRRKS*YTSDLQK; KWKDRRKS*YTSDLQK; KWKDRRKS*YTSDLQK	AurB; AurB; AurB		RKS*YTSDLQK	3	435.878			5026	5828		5662	4814	6282	5039	5838	5754	5680	24.5618	24.1525	24.4748	24.816	25.0017	23.9233			2.813	2.633		2.571			0.6472	0.0242		0.3721			0.0986	0.1325
957	955	Adaptor/scaffold	LMO7; LMO7; LMO7	LMO7; LMO7 iso2; LMO7 iso3	§805; §805; §471	LIM domain only protein 7 isoform 1	Q8WWI1; Q8WWI1-2; Q8WWI1-3	http://www.phosphosite.org/proteinAction.do?id=3190&showAllSites=true	193; 191; 154	PSRRRMYS*FDDVLEE; PSRRRMYS*FDDVLEE; PSRRRMYS*FDDVLEE			MYS*FDDVLEEGK	2	756.802	24964	27363	25207	26556	25764	26940	24964	27408	25262	26607	25809	26974	71.412	71.5038	71.6842	71.5425	71.6633	71.8582	3.219	3.535	3.144	3.058	2.94	3.091	0.337	0.69	0.7318	0.8615	-0.4522	0.914	0.2113	0.1956	0.2006	0.2139
958	956	Adaptor/scaffold	LMO7; LMO7; LMO7	LMO7; LMO7 iso2; LMO7 iso3	§805; §805; §471	LIM domain only protein 7 isoform 1	Q8WWI1; Q8WWI1-2; Q8WWI1-3	http://www.phosphosite.org/proteinAction.do?id=3190&showAllSites=true	193; 191; 154	PSRRRMYS*FDDVLEE; PSRRRMYS*FDDVLEE; PSRRRMYS*FDDVLEE			MYS*FDDVLEEGKRPPTMTVSEASYQSER	4	833.868			23668		24204		23416	25710	23708	24906	24234	25357	67.6192	67.7667	67.9845	67.7008	67.9123	68.2038			3.119		3.764				1.0186		1.0901				0.0424
959	957	Adaptor/scaffold	LMO7; LMO7; LMO7	LMO7; LMO7 iso2; LMO7 iso3	§805; §805; §471	LIM domain only protein 7 isoform 1	Q8WWI1; Q8WWI1-2; Q8WWI1-3	http://www.phosphosite.org/proteinAction.do?id=3190&showAllSites=true	193; 191; 154	PSRRRMYS*FDDVLEE; PSRRRMYS*FDDVLEE; PSRRRMYS*FDDVLEE			RMYS*FDDVLEEGK	2	834.852		23888	21827				21610	23901	21827	23184	22512	23530	63.3267	63.6018	63.6433	63.8263	63.8505	64.094		2.744	2.998					-0.164	-0.1526					0.0332	0.1899
960	958	Adaptor/scaffold	LMO7; LMO7; LMO7	LMO7; LMO7 iso2; LMO7 iso3	§865; §865; §531	LIM domain only protein 7 isoform 1	Q8WWI1; Q8WWI1-2; Q8WWI1-3	http://www.phosphosite.org/proteinAction.do?id=3190&showAllSites=true	193; 191; 154	TTEIQLPS*QSPVEEQ; TTEIQLPS*QSPVEEQ; TTEIQLPS*QSPVEEQ			VTTEIQLPS*QSPVEEQSPASLSSLR	3	921.786	23398	25729	23438																2.782	3.165	4.497				0.0876	0.3895	0.6404				0.0096	0.026	0.0234
961	959	Adaptor/scaffold	LMO7; LMO7; LMO7	LMO7; LMO7 iso2; LMO7 iso3	§865; §865; §531	LIM domain only protein 7 isoform 1	Q8WWI1; Q8WWI1-2; Q8WWI1-3	http://www.phosphosite.org/proteinAction.do?id=3190&showAllSites=true	193; 191; 154	TTEIQLPS*QSPVEEQ; TTEIQLPS*QSPVEEQ; TTEIQLPS*QSPVEEQ			VTTEIQLPS*QSPVEEQSPASLSSLR	4	691.592						25120																		3.876						0.2176
962	960	Adaptor/scaffold	LMO7; LMO7; LMO7	LMO7; LMO7 iso2; LMO7 iso3	§867; §867; §533	LIM domain only protein 7 isoform 1	Q8WWI1; Q8WWI1-2; Q8WWI1-3	http://www.phosphosite.org/proteinAction.do?id=3190&showAllSites=true	193; 191; 154	EIQLPSQS*PVEEQSP; EIQLPSQS*PVEEQSP; EIQLPSQS*PVEEQSP			VTTEIQLPSQS*PVEEQSPASLSSLR	2	1382.18	23267	25596	23492	24751	24018	25087	23311	25644	23540	24780	24087	25087	67.3688	67.5283	67.6018	67.4172	67.5705	67.734	4.705	4.787	4.629	4.518	4.634	4.41	0.2535	0.3302	0.381	-0.5262	0.855	0.8016	0.1125	0.121	0.1253	0.0731
963	961	Adaptor/scaffold	LMO7; LMO7; LMO7	LMO7; LMO7 iso2; LMO7 iso3	§867; §867; §533	LIM domain only protein 7 isoform 1	Q8WWI1; Q8WWI1-2; Q8WWI1-3	http://www.phosphosite.org/proteinAction.do?id=3190&showAllSites=true	193; 191; 154	EIQLPSQS*PVEEQSP; EIQLPSQS*PVEEQSP; EIQLPSQS*PVEEQSP			VTTEIQLPSQS*PVEEQSPASLSSLR	2	1382.18			23599				23311	25644	23540	24780	24087	25087	67.3688	67.5283	67.6018	67.4172	67.5705	67.734			3.643						-0.4793						0.09
[truncated: 23,187 more rows]
[truncated: 21 more columns]

## Sheet: Summary
CELL SIGNALING TECHNOLOGY PTMSCAN® RESULTS
Table #5: MKN45 Cells; Trypsin Digest; IMAC Enrichment
[truncated: 12,379 more rows]

## Sheet: Fold Change by Protein Type
CELL SIGNALING TECHNOLOGY PTMSCAN® RESULTS
Table #5: MKN45 Cells; Trypsin Digest; IMAC Enrichment
[truncated: 2,839 more rows]
