# Supplementary material for: Complementary PTM Profiling of Drug Response in Human Gastric Carcinoma by Immunoaffinity and IMAC Methods with Total Proteome Analysis
Source: Proteomes. 2015 Aug 7;3(3):160–83. doi: 10.3390/proteomes3030160 (PMC5217380; doi:10.3390/proteomes3030160)
Supplement: Supplementary file 1 [file proteomes-03-00160-s001.zip › proteomes-03-00159-supplementary/Stokes_etal_Supplemental_Table_S7_Total_Proteome_FINAL.xlsx]

## Sheet: Column Definitions
Column Name	Definition	In Details	In Summary
Accession	is the UniProt accession number for the assigned protein	Y	Y
Calculated m/z	is the calculated, accurate mass-to-charge ratio of the identified peptide from the primary amino acid sequence and associated modifications	Y	Y
Charge	is the observed charge state for the identified peptide	Y	Y
Count in Details	is the number of times the designated peptide is represented from all peptide assignments in the Details tab. These redundant assignments can be a result of multiple MS/MS spectra for the same peptide ion or from distinct peptide ions due to multiple charge states, presence of oxidized methionine and overlapping sequence		Y
Peptide Count (non-redundant)	is the number of times the designated peptide is represented from all peptide assignments in the Summary - Peptide tab. These redundant assignments are a result of multiple peptide identifications within the same protein		Y
Delta Cn	is the delta Xcorr value. In general, a Delta Cn of 0.1 or greater is good	Y
Description	is the FASTA database description of the protein entry	Y	Y
Fold Change	is the relative fold-change between the integrated peak area of the experimental (numerator) and control (denominator) conditions. A negative value indicates the peptide is more abundant in the control condition		Y
Gene Name	is the gene name for the assigned protein. In some cases, the Gene Name is hyperlinked (when in blue text) when there are siRNA products available at CST	Y	Y
kD	is the translated molecular weight of the assigned protein	Y
Mass Accuracy (ppm)	is the mass measurement error obtained between the observed and theoretical mass of the assigned peptide	Y
MS2 Spectrum Number	is the spectrum number of the MS2 channel of the raw LC-MS/MS data file	Y
Peak Apex MS Spectrum Number	is the spectrum number that is referenced for the corresponding apex peak intensity measurement of the parent ion from the MS channel of the raw LC-MS/MS data file	Y
Peptide	is the amino acid sequence for the peptide assignment	Y	Y
Raw Intensity	is the parent ion intensity observed during the MS at its chromatographic apex. A blank intensity value indicates that a chromatographic peak corresponding to that peptide was not found.		Y
Retention Time	is the corresponding apex retention time of the parent ion from the MS channel of the raw LC-MS/MS data file		Y
Species	indicates the origin(s) of the identified peptide	Y	Y
URL	is the URL address for the PhosphoSitePlus web site for the protein assignment	Y	Y
Xcorr	is the primary SEQUEST score for the identified peptide, which is based on the correlation of the experimental MS/MS spectrum and a theoretical MS/MS spectrum derived from the assigned sequence	Y
Discriminant	is the linear discriminant analysis score. The higher the score, the higher confidence in the assignment of the peptide sequence to the MS/MS spectrum	Y

## Sheet: Details
CELL SIGNALING TECHNOLOGY PTMSCAN® RESULTS
Table #6: MKN-45 Cells; Trypsin Digest; Total Proteome Analysis
Samples: DMSO = CS 22196, 22197; SU11274 = CS 22198, 22199; Staurosporine = CS 22200, 22201
Legend: # - oxidized methionine, Blue Text - CST antibody/siRNA available, – - no Fold Change determined, Bold Intensity = manually reviewed values. Red intensity = multiple identifications for one m/z.
												MS2 Spectrum Number						Peak Apex MS Spectrum Number						Retention Time						Xcorr						Mass Accuracy (ppm)						DeltaCN						Rsp
Index	Index in Detail	Protein Type	Gene Name	Protein Name	Description	Accession	URL	kD	Peptide	Charge	Calc. m/z	DMSO (CS22196)	DMSO (CS22197)	SU11274 (CS22198)	SU11274 (CS22199)	Staurosporine (CS22200)	Staurosporine (CS22201)	DMSO (CS22196)	DMSO (CS22197)	SU11274 (CS22198)	SU11274 (CS22199)	Staurosporine (CS22200)	Staurosporine (CS22201)	DMSO (CS22196)	DMSO (CS22197)	SU11274 (CS22198)	SU11274 (CS22199)	Staurosporine (CS22200)	Staurosporine (CS22201)	DMSO (CS22196)	DMSO (CS22197)	SU11274 (CS22198)	SU11274 (CS22199)	Staurosporine (CS22200)	Staurosporine (CS22201)	DMSO (CS22196)	DMSO (CS22197)	SU11274 (CS22198)	SU11274 (CS22199)	Staurosporine (CS22200)	Staurosporine (CS22201)	DMSO (CS22196)	DMSO (CS22197)	SU11274 (CS22198)	SU11274 (CS22199)	Staurosporine (CS22200)	Staurosporine (CS22201)	DMSO (CS22196)	DMSO (CS22197)
1	Control peptides
2	1	Control peptides	control peptides	control peptides					AADALLLK	2	407.755	22204	21276	21949	22098	21409	22272													2.082	2.868	2.153	2.831	2.59	1.995	-0.0522	0.089	-0.0878	-0.0325	-0.0546	0.272	0.15	0.274	0.145	0.267	0.233	0.053	1	1
3	2	Control peptides	control peptides	control peptides					AEFVEVTK	2	461.748	16856	16276	16667	16820	16286	16973	16953	16172	16763	16931	16286	17110	44.5463	46.1182	45.0198	45.9587	45.4603	45.574	2.514	2.151	2.55	2.409	2.194	2.435	-0.2356	-0.0643	-0.0936	-0.1023	-0.1099	-0.1695	0.134	0.101	0.148	0.05	0.074	0.067	1	2
4	3	Control peptides	control peptides	control peptides					AEFVEVTK	2	461.748	17081			17037	16057	17196	16953	16172	16763	16931	16286	17110	44.5463	46.1182	45.0198	45.9587	45.4603	45.574	1.743			2.311	2.092	1.658	-0.24			-0.0925	-0.1012	-0.1673	0.036			0.023	0.008	0.078	1
5	4	Control peptides	control peptides	control peptides					AEFVEVTK	2	461.748	17104						16953	16172	16763	16931	16286	17110	44.5463	46.1182	45.0198	45.9587	45.4603	45.574	1.521						-0.2562						0.013						13
6	5	Control peptides	control peptides	control peptides					ANELLINVK	2	507.303	26093	25179	25898	26042	25380	26257	26172	25280	25959	26042	25481	26359	66.7612	67.9168	67.013	67.7245	67.5113	67.1562	2.876	3.003	2.849	3.058	3.049	2.808	-0.0166	0.0476	0.1068	-0.0245	0.0022	-0.0294	0.085	0.129	0.072	0.172	0.167	0.165	2	2
7	6	Control peptides	control peptides	control peptides					ANELLINVK	2	507.303					25591		26172	25280	25959	26042	25481	26359	66.7612	67.9168	67.013	67.7245	67.5113	67.1562					2.804						-0.0136						0.031
8	7	Control peptides	control peptides	control peptides					ANGTTVLVGM#PAGAK	2	701.872	16299	15672	16347	16209	15701	16578	16407	15521	16217	16308	15613	16578	43.2572	44.6043	43.7627	44.5303	44.2287	44.1062	3.97	4.175	3.997	4.527	4.396	4.664	-0.0192	0.0079	0.1127	-0.1197	0.0321	0.0022	0.385	0.416	0.343	0.458	0.415	0.513	1	1
9	8	Control peptides	control peptides	control peptides					ANGTTVLVGM#PAGAK	2	701.872	16523	15439	16590	16438	15473	16945	16407	15521	16217	16308	15613	16578	43.2572	44.6043	43.7627	44.5303	44.2287	44.1062	3.698	3.458	3.752	4.409	3.597	3.249	0.0228	-0.0342	-0.1419	-0.0912	-0.0385	-0.9253	0.341	0.259	0.342	0.373	0.38	0.155	1	1
10	9	Control peptides	control peptides	control peptides					ANGTTVLVGM#PAGAK	2	701.872	16758	15958	16124	16787		16353	16407	15521	16217	16308	15613	16578	43.2572	44.6043	43.7627	44.5303	44.2287	44.1062	3.637	2.829	3.623	3.003		2.861	-0.5311	-0.1775	0.0663	-0.0085		-0.0271	0.3	0.204	0.32	0.19		0.184	1	1
11	10	Control peptides	control peptides	control peptides					ANGTTVLVGM#PAGAK	2	701.872	17561						16407	15521	16217	16308	15613	16578	43.2572	44.6043	43.7627	44.5303	44.2287	44.1062	2.947						1.1228						0.224						1
12	11	Control peptides	control peptides	control peptides					ANGTTVLVGM#PAGAK	3	468.25	16360	15517			15578	16417	16360	16925	13849	17687	16999	17782	43.1598	47.8752	38.2292	47.7108	47.4398	47.1015	2.152	2.099			2.243	2.352	1.2119	-0.7949			-0.2331	0.8911	0.128	0.081			0.175	0.289	21	2
13	12	Control peptides	control peptides	control peptides					ANGTTVLVGMPAGAK	2	693.874	24143	23209	23934	24053	23396	24250	24219	23266	24027	24053	23465	24322	61.9853	62.978	62.3498	62.9302	62.6785	62.3195	4.065	4.244	3.91	4.049	4.16	3.738	-0.2945	-0.1265	-0.2526	-0.2339	-0.1877	-0.0853	0.419	0.442	0.352	0.486	0.418	0.308	1	1
14	13	Control peptides	control peptides	control peptides					ANIDVK	2	330.19	6521	5838		6393	5806	6489	6521	5837	6717	6392	5826	6509	19.7758	20.5343	20.3295	20.791	20.042	20.5892	2.257	2.027		2.317	2.441	1.923	-0.09	0.0177		0.1542	0.0359	0.3301	0.048	0.056		0.077	0.08	0.001	4	1
15	14	Control peptides	control peptides	control peptides					ARPEFTLPVHFYGR	3	563.967	33950		33653			34202	34005	32945	33664	33955	33356	34202	86.3523	87.122	86.0668	87.1492	86.6218	86.3607	3.242		3.319			3.366	0.1917		-0.3528			-0.335	0.345		0.376			0.349	1
16	15	Control peptides	control peptides	control peptides					ARPEFTLPVHFYGR	4	423.227	33958	32919	33694	33932	33344	34242	34005	32924	33706	33932	33377	34294	86.3523	87.069	86.1698	87.1492	86.6728	86.3607	3.36	2.969	2.985	2.939	3.447	2.99	-0.0658	0.1745	-0.0794	0.0911	-0.1918	-0.2379	0.352	0.142	0.196	0.245	0.193	0.077	1	2
17	16	Control peptides	control peptides	control peptides					ATDGGAHGVINVS	2	599.297			15484	15595	14839	15723	15693	14870	15482	15657	14839	15814	41.5797	43.0778	42.029	43.0325	42.5187	42.6178			2.313	2.917	2.379	2.14			-0.0834	-0.0617	-0.1728	-0.1461			0.192	0.317	0.181	0.165
18	17	Control peptides	control peptides	control peptides					AVDDFLISLDGTANK	2	789.904	42407		42245			43034	42405	41282	42274	42460	42155	43034	108.46	109.31	108.442	109.383	109.009	108.566	4.417		4.458			4.947	-0.198		0.1231			-0.2728	0.403		0.342			0.344	1
19	18	Control peptides	control peptides	control peptides					AVDDFLISLDGTANK	2	789.904						44576	42405	41282	42274	42460	42155	43034	108.46	109.31	108.442	109.383	109.009	108.566						3.61						0.0363						0.36
20	19	Control peptides	control peptides	control peptides					AWEVTVK	2	416.732		20029		20863	20148	20961	20859	20095	20668	20918	20191	20961	53.8752	55.3965	54.304	55.306	54.9297	54.5723		2.221		2.272	2.283	1.955		0.0008		-0.046	0.0597	0.1594		0.018		0.025	0.059	0		88
21	20	Control peptides	control peptides	control peptides					CCAADDKEACFAVEGPK	2	964.403	18598	17898	18409	18623	17937	18662	18591	17932	18463	18713	17937	18726	48.4422	50.2478	49.028	50.1143	49.7427	49.2672	5.51	5.763	5.579	5.37	5.599	5.225	0.2404	0.078	-0.2109	-0.0786	-0.1725	0.0619	0.499	0.469	0.503	0.518	0.492	0.54	1	1
22	21	Control peptides	control peptides	control peptides					CCAADDKEACFAVEGPK	3	643.271	18498	17830	18365	18611	17924	18628	18591	17932	18463	18692	17924	18726	48.4422	50.2478	49.028	50.0612	49.7937	49.2672	4.264	3.455	4.12	4.282	4.085	4.04	-0.2389	-0.1876	-0.1606	-0.144	-0.2363	-0.1715	0.376	0.46	0.426	0.408	0.422	0.47	1	1
23	22	Control peptides	control peptides	control peptides					CCSDVFNQVVK	2	678.308	25322	24599	25107	25394			22665	22027	25107	25387	24704	25561	58.1948	59.9995	65.0307	65.9432	65.6442	65.2798	2.334	2.065	2.368	2.394			0.3676	0.617	-0.4888	0.5115			0.263	0.072	0.216	0.297			1	7
24	23	Control peptides	control peptides	control peptides					CCTKPESER	2	583.75	1779	1359	2017	1641	1355	1746	1758	1424	1860	1690	1354	1695	7.0689	7.4146	7.5942	7.6746	7.3985	7.3843	2.918	2.954	2.968	3.009	3.066	2.735	0.015	0.3562	-0.0879	0.0579	0.2182	0.1899	0.227	0.283	0.317	0.377	0.395	0.338	1	1
25	24	Control peptides	control peptides	control peptides					CCTKPESER	2	583.75	1604	1495	1860	1800		1593	1758	1424	1860	1690	1354	1695	7.0689	7.4146	7.5942	7.6746	7.3985	7.3843	1.972	2.571	2.727	3		2.349	0.0158	0.3108	-0.0827	0.0956		0.3073	0.311	0.217	0.28	0.25		0.278	1	1
26	25	Control peptides	control peptides	control peptides					CCTKPESER	2	583.75		1237		1493		1906	1758	1424	1860	1690	1354	1695	7.0689	7.4146	7.5942	7.6746	7.3985	7.3843		1.798		2.195		1.624		0.8603		-0.135		0.045		0.266		0.237		0.003		6
27	26	Control peptides	control peptides	control peptides					CCTKPESER	2	583.75				2260			1758	1424	1860	1690	1354	1695	7.0689	7.4146	7.5942	7.6746	7.3985	7.3843				1.746						0.994						0.122
28	27	Control peptides	control peptides	control peptides					CCTKPESER	3	389.502			1881	1693		1627	1747	1424	1955	1683	1354	1627	7.0362	7.4146	7.5609	7.6514	7.3985	7.3843			2.003	2.528		2.464			-0.0587	0.0484		0.0836			0.083	0.142		0.085
29	28	Control peptides	control peptides	control peptides					CCTKPESER	3	389.502						1788	1747	1424	1955	1683	1354	1627	7.0362	7.4146	7.5609	7.6514	7.3985	7.3843						1.985						0.0939						0.076
30	29	Control peptides	control peptides	control peptides					CFSALTPDETYVPK	2	814.387	31194	30280	31166	31269	30627	31527	31317	30362	31081	31351	30627	31606	79.5507	80.5707	79.597	80.6045	80.2068	79.8085	4.061	3.957	4.273	3.566	4.139	4.088	-0.0103	-0.068	0.0149	0.0315	-0.0139	-0.0256	0.474	0.468	0.449	0.444	0.447	0.435	1	1
31	30	Control peptides	control peptides	control peptides					CFSALTPDETYVPK	2	814.387			30959				31317	30362	31081	31351	30627	31606	79.5507	80.5707	79.597	80.6045	80.2068	79.8085			3.766						0.0008						0.347
32	31	Control peptides	control peptides	control peptides					CTEDYLSLILNR	2	748.874	46102	44896	45993	46346	45936	47084	46185	44957	46054	46261	46061	47084	118.974	119.715	118.71	119.819	119.352	118.946	4.396	4.389	4.287	4.313	4.709	4.631	0.1862	0.1294	0.1401	0.1308	0.1889	0.1782	0.432	0.495	0.477	0.453	0.505	0.468	1	1
33	32	Control peptides	control peptides	control peptides					CTEDYLSLILNR	2	748.874	46602	45194	46357	46157	46125	46895	46185	44957	46054	46261	46061	47084	118.974	119.715	118.71	119.819	119.352	118.946	3.566	4.205	3.485	3.91	4.442	4.363	-0.6329	0.1261	-0.0289	0.1214	0.1942	0.1775	0.384	0.375	0.358	0.409	0.487	0.467	1	1
34	33	Control peptides	control peptides	control peptides					CTEDYLSLILNR	2	748.874	46401			46546	46321	47328	46185	44957	46054	46261	46061	47084	118.974	119.715	118.71	119.819	119.352	118.946	3.533			3.723	3.782	3.936	0.1087			0.2223	0.2176	-0.1365	0.339			0.389	0.437	0.392	1
35	34	Control peptides	control peptides	control peptides					CTEDYLSLILNR	3	499.585	46274	44906	45999	46372	45947	46906	46185	44999	46075	46261	46061	47085	118.974	119.835	118.77	119.819	119.352	118.946	3.562	3.886	3.447	3.646	3.544	3.482	0.1595	0.249	0.2076	0.1468	0.1608	0.1909	0.081	0.134	0.119	0.085	0.133	0.184	11	9
36	35	Control peptides	control peptides	control peptides					CTEDYLSLILNR	3	499.585	46091	45088		46178	46135	47085	46185	44999	46075	46261	46061	47085	118.974	119.835	118.77	119.819	119.352	118.946	3.427	3.579		3.42	3.5	3.382	0.1528	0.2564		0.1428	0.1655	0.1782	0.131	0.03		0.153	0.165	0.139	4	15
37	36	Control peptides	control peptides	control peptides					CVADESHAGCEK	2	681.774	5551				5110	5799	5551	5299	5914	5784	5115	5808	17.3343	19.0362	18.1622	19.1207	18.1303	18.634	2.59				2.209	1.999	0.0057				0.9568	0.14	0.442				0.233	0.28	1
38	37	Control peptides	control peptides	control peptides					DAFLGSFLY	2	516.755	53278	52019	53277	53348	53405	54326	53282	52023	53257	53359	53405	54328	139.805	140.533	139.567	140.482	140.092	139.886	1.877	2.401	1.903	2.503	2.539	2.396	-0.1408	0.3415	0.1536	-0.3927	0.3221	0.1536	0.121	0.226	0.107	0.281	0.321	0.246	1	1
39	38	Control peptides	control peptides	control peptides					DAFLGSFLYEY	2	662.808	55878	54607	55903	55960	56017	57002	55950	54673	55962	56029	56216	57100	147.872	148.583	147.638	148.458	148.048	148.119	2.574	2.368	2.764	2.883	3.162	2.869	0.1124	0.4514	0.5397	0.6137	0.9278	0.7655	0.297	0.314	0.432	0.431	0.43	0.434	2	1
40	39	Control peptides	control peptides	control peptides					DAFLGSFLYEY	2	662.808			56096		56216		55950	54673	55962	56029	56216	57100	147.872	148.583	147.638	148.458	148.048	148.119			2.448		2.425				0.659		0.9255				0.403		0.329
41	40	Control peptides	control peptides	control peptides					DAFLGSFLYEYSR	2	784.375	49464	48192	49352	49311	49422	50552	49356	48128	49267	49411	49422	50296	128.208	128.981	127.88	128.859	128.417	128.195	5.03	4.56	4.682	5.053	4.72	4.616	0.089	0.0871	0.0507	0.1502	0.1024	-0.1566	0.454	0.441	0.489	0.432	0.436	0.379	1	1
42	41	Control peptides	control peptides	control peptides					DAFLGSFLYEYSR	2	784.375	49274	48387	49544	49496	49234	50360	49356	48128	49267	49411	49422	50296	128.208	128.981	127.88	128.859	128.417	128.195	4.807	4.434	4.452	4.864	4.387	4.53	0.1356	-0.059	-0.2159	0.1164	0.1387	0.0214	0.442	0.398	0.462	0.461	0.43	0.453	1	1
43	42	Control peptides	control peptides	control peptides					DAFLGSFLYEYSR	2	784.375	49653	48022	49167	49687	49941	50176	49356	48128	49267	49411	49422	50296	128.208	128.981	127.88	128.859	128.417	128.195	4.245	4.302	4.039	4.51	4.162	4.075	-0.892	0.1119	0.0762	-0.221	-0.7492	0.0501	0.392	0.366	0.411	0.377	0.439	0.38	1	1
44	43	Control peptides	control peptides	control peptides					DAFLGSFLYEYSR	2	784.375	49851	48583	49954	49888	49614	50899	49356	48128	49267	49411	49422	50296	128.208	128.981	127.88	128.859	128.417	128.195	4.007	4.275	3.128	4.081	4.109	3.914	-0.7045	-1.4329	-0.547	-0.4124	-0.3658	-1.0477	0.417	0.419	0.388	0.378	0.471	0.394	1	1
45	44	Control peptides	control peptides	control peptides					DAFLGSFLYEYSR	2	784.375				50162			49356	48128	49267	49411	49422	50296	128.208	128.981	127.88	128.859	128.417	128.195				2.912						1.2225						0.288
46	45	Control peptides	control peptides	control peptides					DAFLGSFLYEYSR	3	523.252		48092	49254	49377	49335	50301	49356	48086	49309	49390	49316	50301	128.208	128.862	128	128.8	128.358	128.195		3.89	4.445	4.636	4.472	4.672		0.7179	0.2229	-0.1024	-0.0781	1.1332		0.417	0.482	0.433	0.411	0.426		1
47	46	Control peptides	control peptides	control peptides					DDPHACYSTVFDK	2	777.83	21655	21035	21477	21852	21099	21844	21720	21103	21550	21944	21178	21844	55.9155	57.783	56.3828	57.713	57.2498	56.6345	2.567	2.971	2.843	2.657	3.228	2.872	-0.5417	-0.7296	-0.4742	-0.6594	-0.5012	-0.7521	0.385	0.361	0.398	0.343	0.438	0.423	1	1
48	47	Control peptides	control peptides	control peptides					DDPHACYSTVFDK	3	518.889	21828	21021	21467	21841		21836	21720	21103	21550	21944	21157	21836	55.9155	57.783	56.3828	57.713	57.1983	56.6345	2.37	3.001	2.425	2.736		2.698	-0.2787	-0.3649	-0.3629	-0.5758		-0.7321	0.323	0.391	0.152	0.222		0.263	1	1
49	48	Control peptides	control peptides	control peptides					DDPHACYSTVFDK	3	518.889	21624						21720	21103	21550	21944	21157	21836	55.9155	57.783	56.3828	57.713	57.1983	56.6345	1.72						-0.2574						0.006						1
50	49	Control peptides	control peptides	control peptides					DDPHACYSTVFDKLK	2	898.42	28387	27557	28167	28445	27758	28648	28377	27590	31627	32065	31340	28648	72.2307	73.5983	80.9825	82.3938	81.7142	72.683	3.275	2.98	2.729	3.319	3.526	3.399	-1.9207	-0.2629	-0.8103	-1.4323	-1.2736	-0.7797	0.348	0.457	0.398	0.425	0.398	0.401	1	1
51	50	Control peptides	control peptides	control peptides					DDPHACYSTVFDKLK	3	599.282	28337	27507	28101	28413	27729	28604	28377	27569	28205	28474	27812	28604	72.2307	73.5442	72.5175	73.4655	73.1575	72.7852	3.095	3.245	2.629	3.217	3.624	2.896	0.0723	0.0372	0.1413	-0.0302	-0.0541	-0.0057	0.304	0.188	0.036	0.259	0.322	0.164	1	5
52	51	Control peptides	control peptides	control peptides					DDPHACYSTVFDKLK	4	449.714	28305	27494		28402	27730	28586	28377	27569	28184	28453	27791	28586	72.2307	73.5442	72.466	73.4167	73.1065	72.7852	1.386	1.79		2.089	1.809	1.664	0.0923	0.0801		0.1736	0.1697	0.1558	0.03	0.113		0.246	0.072	0.049	12	1
53	52	Control peptides	control peptides	control peptides					DDSPDLPK	2	443.711	12551	11767		12496	11883	12650	12654	11887	12485	12617	11861	12650	34.4033	36.0288	35.0797	35.9968	35.3897	35.6015	1.72	1.807		1.915	2.317	1.792	0.1767	0.4554		0.4125	0.2478	0.2377	0.025	0.029		0.1	0.047	0.07	18	141
54	53	Control peptides	control peptides	control peptides					DDSPDLPK	2	443.711					11679		12654	11887	12485	12617	11861	12650	34.4033	36.0288	35.0797	35.9968	35.3897	35.6015					2.033						0.2444						0.069
55	54	Control peptides	control peptides	control peptides					DIPVPKPK	2	447.276	13727	12583	13663	13588		13747	13843	12829	13577	13565	12902	13747	37.1845	38.2298	37.589	38.1938	37.9308	37.9837	1.241	1.481	1.583	1.336		1.494	0.0049	0.0933	-0.0735	-0.1373		-0.0914	0.091	0.072	0.009	0.085		0.026	16	7
56	55	Control peptides	control peptides	control peptides					DIVGAVLK	2	407.755			27599	27614			27747	26750	27599	27676	27035	27910	70.6458	71.5285	70.871	71.4928	71.2725	70.8977			2.216	1.823					0.0166	-0.0657					0.049	0.032
57	56	Control peptides	control peptides	control peptides					DLGEEHFK	2	487.733				13093	12216	13271																1.705	1.641	1.959				-0.3662	-0.3231	-0.3026				0.046	0.042	0.064
58	57	Control peptides	control peptides	control peptides					DREAAEGLGSHER	3	476.227	6772		7035		6214		6772	11216	7027	6918	6209	6938	20.2632	34.4603	21.1662	22.2087	21.0645	21.7893	2.623		2.287		1.955		1.0151		0.3275		0.1123		0.194		0.038		0.073		1
59	58	Control peptides	control peptides	control peptides					DTHKSEIAHR	2	597.305			706				710		706	538	4813	658	2.8997		2.8551	2.9299	17.3168	2.8894			1.538						-0.2486						0.144
60	59	Control peptides	control peptides	control peptides					DTHKSEIAHR	3	398.539			701				3164	1396	701	3223	2749	3213	11.115	7.3086	2.8551	12.2924	11.613	11.8291			2.944						0.3898						0.332
61	60	Control peptides	control peptides	control peptides					EAAIEASTR	2	474.243	7891	7262	7974	7890	7247	7861	7891	7297	11357	7908	10844	7881	23.2467	24.5605	32.4492	24.691	32.8567	24.329	2.249	2.434	2.266	2.581	2.505	2.402	2.3435	2.0649	2.3509	4.6697	2.3424	3.2818	0.184	0.141	0.213	0.154	0.219	0.269	1	1
62	61	Control peptides	control peptides	control peptides					EACFAVEGPK	2	554.261	18362	17621	18191	18428	17715	18539	18402	17680	18274	18484	17776	18539	47.9923	49.6555	48.5933	49.5653	49.2548	48.9305	2.523	2.154	2.662	2.389	2.567	2.582	0.4176	0.321	0.646	0.107	0.2758	0.3724	0.143	0.242	0.228	0.199	0.224	0.23	5	9
63	62	Control peptides	control peptides	control peptides					EALDFFAR	2	484.745	34473	33609	34442	34631	34176	34931	34593	33722	34357	34732	34070	34931	87.8418	89.1102	87.7955	89.1073	88.3662	88.2738	2.217	1.999	2.167	2.306	2.297	2.061	-0.1133	0.0199	-0.0513	-0.0183	0.0003	-0.0761	0.188	0.228	0.032	0.231	0.044	0.224	10	5
64	63	Control peptides	control peptides	control peptides					EALDFFAR	2	484.745			34242	34839	33982	35135	34593	33722	34357	34732	34070	34931	87.8418	89.1102	87.7955	89.1073	88.3662	88.2738			2.123	1.959	2.04	2.061			-0.0637	-0.0874	0.0179	-0.072			0.201	0.004	0.272	0.065
65	64	Control peptides	control peptides	control peptides					ECCDKPLLEK	2	646.305	11140	10209	10819	10966	10264	11114	11172	10257	13996	11020	13473	11114	30.9067	32.231	38.5697	32.286	39.2675	31.9722	2.896	2.925	2.813	2.751	2.844	2.996	-0.1607	-0.2753	-0.0694	-0.3442	-0.3667	-0.1212	0.345	0.242	0.312	0.225	0.337	0.312	1	1
66	65	Control peptides	control peptides	control peptides					ECCDKPLLEK	3	431.206		10237				11128	11172	10257	10895	11041	10294	11128	30.9067	32.231	31.3958	32.3368	31.5648	31.9722		2.302				2.192		-0.1197				-0.0183		0.007				0.134		64
67	66	Control peptides	control peptides	control peptides					EFM#IAPTGAK	2	540.773			19605																		2.221						-1.9731						0.116
68	67	Control peptides	control peptides	control peptides					EKDIVGAVLK	2	536.324				21195																		2.05						0.2672						0.021
69	68	Control peptides	control peptides	control peptides					EKDIVGAVLK	3	357.885			21096	21199	20573	21457	21426	20452	21172	21254	20611	21457	55.2135	56.2447	55.4988	56.077	55.9213	55.479			2.54	2.088	2.249	1.863			-0.1433	0.0293	-0.1713	-0.1732			0.024	0.083	0.062	0.073
70	69	Control peptides	control peptides	control peptides					EPNKFVVPRTVM#IGGK	3	596.666	32747						32747	31265	32362	29566	32033	29821	82.8065	82.8488	82.8253	76.169	83.4078	75.512	2.507						3.6666						0.097						96
71	70	Control peptides	control peptides	control peptides					ETYGDM#ADCCEK	2	747.763	8884	8639	8914	9479	8707	9057	8959	8476	8951	9073	8316	9553	25.6303	27.6882	26.311	27.6218	26.5525	27.2557	3.489	3.604	3.237	3.202	3.486	3.426	-0.175	-0.1804	-0.2573	-0.2004	-0.3978	-0.1543	0.401	0.371	0.425	0.385	0.299	0.418	1	1
72	71	Control peptides	control peptides	control peptides					ETYGDM#ADCCEK	2	747.763	9111	8848	9702	9019	8277	9301	8959	8476	8951	9073	8316	9553	25.6303	27.6882	26.311	27.6218	26.5525	27.2557	3.392	3.476	2.966	3.129	3.295	3.266	-0.2386	-0.361	0.0632	-0.2185	-0.1844	-0.1482	0.371	0.429	0.46	0.372	0.462	0.29	1	1
73	72	Control peptides	control peptides	control peptides					ETYGDM#ADCCEK	2	747.763	9651	8436	9242	9249	8494	9553	8959	8476	8951	9073	8316	9553	25.6303	27.6882	26.311	27.6218	26.5525	27.2557	3.206	3.433	2.78	3.079	3.136	3.104	-0.2386	-0.1697	-0.2178	-0.2366	-0.173	-0.3309	0.326	0.389	0.343	0.385	0.358	0.405	1	1
74	73	Control peptides	control peptides	control peptides					ETYGDM#ADCCEK	2	747.763	9355	9288	13280	10023	8918	10480	8959	8476	8951	9073	8316	9553	25.6303	27.6882	26.311	27.6218	26.5525	27.2557	2.593	2.804	2.001	3.022	2.94	2.78	-0.266	0.1582	0.2412	0.454	-0.4527	0.4948	0.302	0.371	0.234	0.398	0.392	0.488	1	1
75	74	Control peptides	control peptides	control peptides					ETYGDM#ADCCEK	2	747.763	9895	9056		9754	9149	10065	8959	8476	8951	9073	8316	9553	25.6303	27.6882	26.311	27.6218	26.5525	27.2557	2.253	2.693		2.831	2.634	2.633	-0.2473	-0.0914		0.4974	-0.1757	0.0491	0.259	0.478		0.419	0.441	0.44	1	1
76	75	Control peptides	control peptides	control peptides					ETYGDM#ADCCEK	2	747.763	13469	13094		10003	9603	13625	8959	8476	8951	9073	8316	9553	25.6303	27.6882	26.311	27.6218	26.5525	27.2557	1.979	2.229		2.663	2.578	1.826	-0.2359	0.1729		0.4279	0.1241	-0.1998	0.16	0.297		0.396	0.369	0.142	12	1
77	76	Control peptides	control peptides	control peptides					ETYGDM#ADCCEK	2	747.763		12968		13644	12810		8959	8476	8951	9073	8316	9553	25.6303	27.6882	26.311	27.6218	26.5525	27.2557		2.005		1.693	1.793			0.021		-0.1563	0.2666			0.009		0.071	0.187			71
78	77	Control peptides	control peptides	control peptides					ETYGDM#ADCCEKQEPER	3	711.943		10235					10759	10235	10603	10837	10126	10980	29.9193	32.1332	30.6628	31.8393	31.1402	31.5343		1.697						0.4353						0.093						37
79	78	Control peptides	control peptides	control peptides					ETYGDM#ADCCEKQEPERNECFLSHKDDSPDLPK	5	804.139			20537				20754	20053	20537	20876	20107	20783	53.6245	55.292	54.2005	55.204	54.7373	54.0197			2.917						-0.5304						0.076
80	79	Control peptides	control peptides	control peptides					ETYGDMADCCEK	2	739.765	14707	14163	14535	14900	14116	15016	14776	14227	14626	14900	14208	15101	39.4068	41.5463	40.04	41.4818	40.9785	40.9927	3.47	3.481	3.823	3.497	3.747	3.598	0.1644	-0.3361	-0.3909	-0.1244	-0.4491	-0.0527	0.463	0.487	0.518	0.484	0.428	0.466	1	1
81	80	Control peptides	control peptides	control peptides					EYAVSVLLR	2	525.303	33915		33711	33979	33360	34316	33984	32966	33727	33997	33360	34336	86.2983	87.1742	86.2205	87.2513	86.7713	86.463	2.474		2.31	2.393	2.315	2.603	0.7662		0.3822	0.1841	0.2574	0.2984	0.216		0.237	0.191	0.201	0.273	2
82	81	Control peptides	control peptides	control peptides					EYEATLEECCAK	2	751.811	17212	16600	17072	17377	16627	17419	17289	16694	17162	17456	16726	17419	45.3412	47.3398	45.9762	47.1888	46.8045	46.4737	4.013	3.9	4.28	3.884	3.881	3.841	-0.3444	-0.3158	-0.3298	-0.192	-0.2672	-0.1288	0.503	0.527	0.524	0.517	0.51	0.478	1	1
83	82	Control peptides	control peptides	control peptides					EYEATLEECCAK	2	751.811	17451				16888	17643	17289	16694	17162	17456	16726	17419	45.3412	47.3398	45.9762	47.1888	46.8045	46.4737	2.231				2.575	2.836	-0.3397				-0.2878	-0.1434	0.247				0.372	0.44	1
84	83	Control peptides	control peptides	control peptides					EYEATLEECCAKDDPHACYSTVFDK	3	1013.42	27947	27203	27715	28113	27380	28285	27936	27191	27743	28117	27380	28288	71.124	72.6087	71.3917	72.5957	72.0965	71.8287	3.957	3.699	3.972	3.99	4.192	4.044	0.0785	0.3783	0.1157	-0.1625	0.4297	-0.3478	0.404	0.322	0.357	0.481	0.394	0.432	1	1
85	84	Control peptides	control peptides	control peptides					EYEATLEECCAKDDPHACYSTVFDK	3	1013.42			27821				27936	27191	27743	28117	27380	28288	71.124	72.6087	71.3917	72.5957	72.0965	71.8287			2.699						0.1157						0.046
86	85	Control peptides	control peptides	control peptides					EYEATLEECCAKDDPHACYSTVFDK	4	760.318	27917			28063	27352		27978	27233	27743	28117	27352	28267	71.2312	72.7173	71.3917	72.5957	72.0965	71.7807	2.531			2.547	2.589		-0.4442			0.0284	-0.2171		0.092			0.043	0.262		1
87	86	Control peptides	control peptides	control peptides					EYEATLEECCAKDDPHACYSTVFDKLK	3	1093.81	31390		31150				31390	30635	31081	31540	30836	31837	79.7042	81.2673	79.597	81.0737	80.4602	80.3763	5.902		4.122				1.4726		1.2409				0.529		0.271				1
88	87	Control peptides	control peptides	control peptides					EYEATLEECCAKDDPHACYSTVFDKLK	4	820.612					30819		31401	30635	31144	31561	30819	31774	79.758	81.2673	79.756	81.1247	80.4602	80.2222					2.63						-0.0182						0.007
89	88	Control peptides	control peptides	control peptides					EYEATLEECCAKDDPHACYSTVFDKLK	5	656.691	31360						31360	30635	31123	31561	30836	31795	79.758	81.2673	79.7012	81.1247	80.4602	80.272	3.025						0.5081						0.25						14
90	89	Control peptides	control peptides	control peptides					FKDLGEEHFK	2	625.314	15332	14683	15134	15371	14627	15468	15378	14681	15134	15426	14689	15520	40.8425	42.6412	41.364	42.5077	42.0972	41.947	2.991	3.104	2.951	2.926	3.256	2.718	-0.0471	-0.0735	-0.0358	0.0386	-0.0182	0.1538	0.206	0.276	0.147	0.264	0.291	0.225	1	1
91	90	Control peptides	control peptides	control peptides					FKDLGEEHFK	3	417.212	15316	14621	15127	15348	14608	15459	15378	14702	15167	15426	14608	15520	40.8425	42.6882	41.3163	42.5077	42.0498	41.947	3.493	3.293	3.486	3.481	3.456	3.393	-0.1095	-0.1575	-0.1335	-0.0959	-0.1735	-0.1231	0.241	0.088	0.183	0.207	0.223	0.154	1	1
92	91	Control peptides	control peptides	control peptides					FKDLGEEHFK	4	313.161	15318	14640		15366	14624	15479	15378	14702	15188	15366	14668	15520	40.8425	42.6882	41.364	42.5077	42.0498	41.947	2.983	2.453		2.672	2.71	2.693	-0.2911	-0.2087		-0.2071	-0.2423	-0.1471	0.085	0.048		0.047	0.067	0.03	1	8
93	92	Control peptides	control peptides	control peptides					FKVFADYEEYVK	3	513.257					34080	35041	32850	32042	32635	33031	34080	33307	83.4368	84.8287	83.517	84.8127	88.3662	83.9637					2.837	3.193					0.5964	0.1379					0.207	0.207
94	93	Control peptides	control peptides	control peptides					FLGSFLYEYSR	2	691.343	42978	41953	42867	43134	42768	43664	43035	41996	42904	43153	42768	43723	110.196	111.299	110.116	111.253	110.692	110.264	2.576	3.021	3.382	3.62	4.085	3.436	1.413	1.4832	1.8024	1.696	1.3681	1.3283	0.262	0.35	0.301	0.29	0.305	0.341	1	1
95	94	Control peptides	control peptides	control peptides					FSALTPDETYVPK	2	734.372	29334	28536	29141	29441	28800	29635	29427	28493	29192	29398	28800	29695	74.8188	75.866	74.9425	75.7475	75.5433	75.2013	2.592	3.377	3.308	3.115	3.495	2.698	0.5747	1.3221	0.093	0.5236	0.5945	0.4739	0.231	0.239	0.241	0.203	0.286	0.085	4	1
96	95	Control peptides	control peptides	control peptides					FYAPELLYYANK	2	746.38	41530	40466	41372	41623	41213	42296	41628	40568	41476	41683	41315	42088	106.327	107.328	106.306	107.294	106.812	106.306	2.756	3.537	3.588	3.502	3.511	3.684	0.0968	0.2302	0.0975	0.2624	0.2758	0.1645	0.025	0.402	0.348	0.401	0.416	0.448	2	1
97	96	Control peptides	control peptides	control peptides					FYAPELLYYANK	2	746.38						42088	41628	40568	41476	41683	41315	42088	106.327	107.328	106.306	107.294	106.812	106.306						3.488						0.1169						0.362
98	97	Control peptides	control peptides	control peptides					FYAPELLYYANK	3	497.922	41571	40509	41404	41653	41248	42121	41628	40547	41476	41725	41248	42211	106.327	107.269	106.306	107.404	106.812	106.306	3.034	3.563	3.778	2.415	2.944	2.984	0.1618	-0.0105	0.3368	0.1089	0.1565	0.1558	0.183	0.209	0.249	0.066	0.169	0.125	1	1
99	98	Control peptides	control peptides	control peptides					FYAPELLYYANKYNGVFQECCQAEDK	3	1074.15	47584	46414	47486	47597	47422	48460	47592	46490	47545	47668	47422	48553	123.041	124.171	122.921	123.808	123.159	123.285	5.311	5.181	6.096	5.499	5.59	5.057	0.533	0.4026	0.5438	0.4268	-0.1328	0.705	0.562	0.502	0.609	0.563	0.576	0.515	1	1
100	99	Control peptides	control peptides	control peptides					FYAPELLYYANKYNGVFQECCQAEDK	3	1074.15	47568			47782			47592	46490	47545	47668	47422	48553	123.041	124.171	122.921	123.808	123.159	123.285	5.272			3.764			0.533			0.5268			0.534			0.465			1
101	100	Control peptides	control peptides	control peptides					FYAPELLYYANKYNGVFQECCQAEDK	4	805.865	47606		47496	47643	47453	48488	47592	46448	47524	47668	47453	48553	123.041	124.047	122.861	123.808	123.159	123.285	4.082		4.46	4.562	5.136	4.726	0.1995		0.4448	-0.6715	0.4907	0.2287	0.237		0.303	0.399	0.294	0.375	1
102	101	Control peptides	control peptides	control peptides					FYAPELLYYANKYNGVFQECCQAEDK	4	805.865						48497	47592	46448	47524	47668	47453	48553	123.041	124.047	122.861	123.808	123.159	123.285						4.356						0.2287						0.188
103	102	Control peptides	control peptides	control peptides					GLSTLPEIYEK	2	625.337	30207		29994		29684	30581	30246	29333	30053	30280	29681	30581	76.8405	77.9767	77.0382	77.9262	77.6478	77.2553	2.21		2.312		2.252	2.434	0.2614		-0.6716		0.0886	0.3127	0.093		0.203		0.084	0.224	19
104	103	Control peptides	control peptides	control peptides					GLVLIAFSQYLQQCPFDEHVK	2	1246.64					52606				52606	52645	52590	53551			137.643	138.367	137.817	137.61					5.735						0.6662						0.471
105	104	Control peptides	control peptides	control peptides					GLVLIAFSQYLQQCPFDEHVK	2	1246.64					52590				52606	52645	52590	53551			137.643	138.367	137.817	137.61					5.393						0.6662						0.519
106	105	Control peptides	control peptides	control peptides					GLVLIAFSQYLQQCPFDEHVK	3	831.426	52779	51521	52905	52751	52910	53492	52631	51435	52606	52751	52613	53551	137.87	138.787	137.643	138.367	137.817	137.61	4.016	4.389	4.738	4.949	5.032	4.924	0.0904	0.9093	1.5637	0.561	-0.1901	0.2172	0.411	0.476	0.463	0.499	0.529	0.491	1	1
107	106	Control peptides	control peptides	control peptides					GLVLIAFSQYLQQCPFDEHVK	3	831.426	52594	51977	52712	52564	53211	53678	52631	51435	52606	52751	52613	53551	137.87	138.787	137.643	138.367	137.817	137.61	3.985	4.182	4.26	4.387	5.032	4.561	0.0896	1.7435	0.1975	0.1919	1.1508	0.1329	0.472	0.317	0.495	0.516	0.488	0.506	1	1
108	107	Control peptides	control peptides	control peptides					GLVLIAFSQYLQQCPFDEHVK	3	831.426		51335	52523	53342	52719	53869	52631	51435	52606	52751	52613	53551	137.87	138.787	137.643	138.367	137.817	137.61		3.982	4.132	2.959	4.772	4.218		0.3733	0.2023	0.4615	0.2493	-0.5468		0.378	0.486	0.228	0.583	0.461		1
109	108	Control peptides	control peptides	control peptides					GLVLIAFSQYLQQCPFDEHVK	3	831.426				53836	52534	54179	52631	51435	52606	52751	52613	53551	137.87	138.787	137.643	138.367	137.817	137.61				2.63	4.443	4.152				1.2046	0.1927	2.1078				0.158	0.474	0.417
110	109	Control peptides	control peptides	control peptides					GLVLIAFSQYLQQCPFDEHVK	3	831.426					53825	63049	52631	51435	52606	52751	52613	53551	137.87	138.787	137.643	138.367	137.817	137.61					3.633	2.967					1.1741	-0.0681					0.258	0.125
111	110	Control peptides	control peptides	control peptides					GLVLIAFSQYLQQCPFDEHVK	3	831.426					53603		52631	51435	52606	52751	52613	53551	137.87	138.787	137.643	138.367	137.817	137.61					2.602						0.6529						0.144
112	111	Control peptides	control peptides	control peptides					GLVLIAFSQYLQQCPFDEHVK	4	623.822	52633		52545	52583	52740	53512	52631	51435	52627	52666	52552	53572	137.87	138.787	137.705	138.429	137.817	137.67	4.005		3.706	3.702	4.017	3.896	-0.3113		0.3251	0.226	0.5261	0.3925	0.357		0.292	0.222	0.222	0.306	1
113	112	Control peptides	control peptides	control peptides					GLVLIAFSQYLQQCPFDEHVK	4	623.822			52734	52774	52552	53699	52631	51435	52627	52666	52552	53572	137.87	138.787	137.705	138.429	137.817	137.67			3.644	3.4	3.303	3.762			0.3363	0.2793	0.5032	0.3688			0.247	0.317	0.289	0.267
114	113	Control peptides	control peptides	control peptides					GNPTVEVELTTEK	2	708.865	23338	22448	23147	23304			23358	22510	23147	23371	22688	23545	59.869	61.1482	60.2755	61.12	60.815	60.4857	3.032	2.979	2.892	3.457			0.1132	-0.1939	-0.0069	-0.4452			0.173	0.318	0.351	0.394			1	1
115	114	Control peptides	control peptides	control peptides					GSYVGNR	2	376.688					4296																		1.617						-0.3734						0.167
116	115	Control peptides	control peptides	control peptides					GTTVLVGM#PAGAK	2	609.332	15450	14521	15256	15312	14590	15470	15525	14618	15314	15468	14590	15604	41.1803	42.4882	41.6537	42.6067	42.0972	42.1433	3.642	3.66	3.482	3.701	3.5	3.396	-0.1221	0.1135	-0.1796	-0.2117	-0.0819	-0.0992	0.386	0.376	0.361	0.376	0.189	0.273	1	1
117	116	Control peptides	control peptides	control peptides					GTTVLVGM#PAGAK	2	609.332		14748		15542		15700	15525	14618	15314	15468	14590	15604	41.1803	42.4882	41.6537	42.6067	42.0972	42.1433		3		3.653		3.318		0.0232		-0.1435		0.006		0.247		0.307		0.272		2
118	117	Control peptides	control peptides	control peptides					GTTVLVGMPAGAK	2	601.334	23601	22661	23365	23501	22861	23719	23673	22720	23418	23501	22898	23755	60.6548	61.6572	60.8737	61.5618	61.322	60.9728	3.393	3.602	3.263	3.286	3.058	3.182	2.0887	0.7206	1.1417	0.6465	0.8213	1.3855	0.357	0.358	0.322	0.357	0.235	0.24	1	1
119	118	Control peptides	control peptides	control peptides					GVIFYESH	2	476.232				23921																		1.646						0.32						0.077
120	119	Control peptides	control peptides	control peptides					GVIFYESHGK	2	568.79		16317	16765	17058	16265	17174	13493	16316	16805	22552	16306	17174	36.3615	46.461	45.1173	59.1595	45.8102	45.7137		2.562	2.142	2.383	2.23	1.965		-0.8555	-0.5036	-0.7446	-0.7226	-0.2062		0.328	0.178	0.216	0.224	0.089		1
121	120	Control peptides	control peptides	control peptides					GVLHAVK	2	362.229		5986			6025		6801	6041	6967	6602	6025	6674	20.3532	21.1088	21.0055	21.3672	20.6355	21.0535		2.252			2.549			0.0078			-0.1415			0.034			0.066			2
122	121	Control peptides	control peptides	control peptides					HADICTLPDTEK	2	700.33		14510	15061	15237	14516	15347	15273	14492	15083	12638	14521	15347	40.5962	42.1903	41.1207	36.0445	41.714	41.6148		2.09	2.783	2.55	2.748	2.871		0.9231	-0.4272	3.4388	0.9124	3.4888		0.231	0.375	0.298	0.418	0.366		8
123	122	Control peptides	control peptides	control peptides					HKSEIAHR	3	326.514	37		92			161	44	16	96	1	71	161	0.1569	0.0693	0.4541	0.0032	0.5258	0.8293	2.859		3.357			3.063	-0.0401		-0.0114			0.5093	0.117		0.003			0.092	4
124	123	Control peptides	control peptides	control peptides					HLADLSK	2	392.222		6074		6627	6087	6722	6874	6123	7027	6681	6087	6755	20.5322	21.3417	21.1662	21.5798	20.9088	21.2748		1.866		1.766	2.2	2.274		0.4184		0.4414	0.5537	0.4746		0.076		0.032	0.023	0.117		9
125	124	Control peptides	control peptides	control peptides					HLVDEPQNLIK	2	653.362	22058	21230	21844	22030	21345	22370	22140	21271	21906	22030	21428	22243	56.9305	58.186	57.2322	58.06	57.8435	57.4193	3.414	3.53	3.237	3.572	3.644	3.573	-0.1354	-0.202	-0.1959	-0.1936	-0.1262	-0.2288	0.388	0.308	0.387	0.363	0.369	0.394	1	1
126	125	Control peptides	control peptides	control peptides					HLVDEPQNLIK	2	653.362	22268		22340		21880	22139	22140	21271	21906	22030	21428	22243	56.9305	58.186	57.2322	58.06	57.8435	57.4193	2.905		2.334		2.016	3.342	-0.1974		-0.6991		-0.2595	-0.1844	0.287		0.105		0.164	0.353	1
127	126	Control peptides	control peptides	control peptides					HLVDEPQNLIK	2	653.362	22507					22231	22140	21271	21906	22030	21428	22243	56.9305	58.186	57.2322	58.06	57.8435	57.4193	2.018					1.714	-0.3943					-0.1837	0.14					0.126	4
128	127	Control peptides	control peptides	control peptides					HLVDEPQNLIK	3	435.91	22061	21272	21828	22112	21351	22141	22140	21271	21885	22090	21407	22141	56.9305	58.186	57.1812	58.06	57.7935	57.3697	2.589	3.079	2.449	3.524	3.257	3.266	0.4666	0.1817	0.3042	0.2054	0.2751	0.3379	0.097	0.241	0.095	0.181	0.078	0.214	1	3
129	128	Control peptides	control peptides	control peptides					HLVDEPQNLIK	3	435.91						22377	22140	21271	21885	22090	21407	22141	56.9305	58.186	57.1812	58.06	57.7935	57.3697						2.507						0.1349						0.077
130	129	Control peptides	control peptides	control peptides					HPEYAVSVLLR	2	642.359		28478	29205	29361	28726	29617	29364	28514	29192	29398	28799	29617	74.6592	75.9188	74.9425	75.7475	75.5433	74.9937		1.882	1.88	1.644	2.201	1.829		-0.2138	-0.4101	-0.4343	0.0884	-0.4242		0.186	0.032	0.127	0.237	0.08		12
131	130	Control peptides	control peptides	control peptides					HPYFYAPELLYYANK	2	944.967		40581		41699	41288	42178		40568	41371	41746	41288	42232		107.328	106.024	107.457	106.812	106.359		2.913		2.868	2.81	3.067		-0.0682		0.053	-0.739	-1.2779		0.372		0.365	0.306	0.37		1
132	131	Control peptides	control peptides	control peptides					HPYFYAPELLYYANK	3	630.314	41587	40508	41396	41686	41317	42128	41649	40568	41476	41725	41317	42190	106.385	107.328	106.306	107.404	106.866	106.247	4.296	3.863	4.788	3.956	4.543	3.717	0.521	0.3447	0.7799	0.3437	0.4654	0.4691	0.242	0.22	0.302	0.23	0.269	0.25	1	1
133	132	Control peptides	control peptides	control peptides					HPYFYAPELLYYANKYNGVFQECCQAEDK	4	905.159					47351		44925		47461	47584	47351	48469	115.404		122.683	123.57	122.999	123.052					4.205						0.8105						0.341
134	133	Control peptides	control peptides	control peptides					HPYFYAPELLYYANKYNGVFQECCQAEDK	4	905.159					47330		44925		47461	47584	47351	48469	115.404		122.683	123.57	122.999	123.052					3.431						0.8105						0.217
135	134	Control peptides	control peptides	control peptides					IATAIEK	2	373.226		8372	9140		8443	9139	9295	8413	12716	9052	8442	9139	26.4185	27.5245	35.6045	27.572	26.8747	27.397		1.976	2.223		2.014	2.054		-1.3848	-1.3955		-0.8549	-1.3821		0.086	0.121		0.061	0.118		1
136	135	Control peptides	control peptides	control peptides					IGDYAGIK	2	418.729	16177			16226		16382	16239	15521	16049	16308	15529	16382	42.8553	44.6043	43.369	44.5303	44.031	44.1062	2.172			2.142		2.184	-0.1517			-0.0657		-0.1218	0.155			0.158		0.2	1
137	136	Control peptides	control peptides	control peptides					IGEEYISDLDQLR	2	775.889			38735			39454	35811	37901	38725	39058	34805	39454	90.9727	100.099	99.0352	100.317	90.2173	99.2043			3.675			3.967			3.0414			-2.4785			0.344			0.493
138	137	Control peptides	control peptides	control peptides					IGEEYISDLDQLRK	3	560.293	34205	33328	33905	34315	33653	34610	34278	33386	34000	34375	33671	34610	87.0287	88.2368	86.8852	88.1797	87.3747	87.1652	2.832	2.838	3.273	2.764	3.088	2.751	0.1123	0.5614	0.1444	0.1307	0.3398	0.148	0.158	0.252	0.264	0.197	0.274	0.344	1	1
139	138	Control peptides	control peptides	control peptides					IGSEVYHNLK	2	580.309	14247	13487	14025	14213	13455	14380	14305	13559	14080	14273	13515	14380	38.2827	39.9682	38.7715	39.8373	39.3592	39.5132	3.404	3.036	3.503	2.987	3.275	3.289	-0.4778	-0.1829	-0.5451	-0.6512	-0.4166	-0.3407	0.312	0.247	0.284	0.267	0.299	0.293	1	1
140	139	Control peptides	control peptides	control peptides					IGSEVYHNLK	2	580.309	14234						14305	13559	14080	14273	13515	14380	38.2827	39.9682	38.7715	39.8373	39.3592	39.5132	1.713						-0.4778						0.11						1
141	140	Control peptides	control peptides	control peptides					IGSEVYHNLK	3	387.208	14264	13518	14020		13474		14305	13559	14080	14273	13474	14453	38.2827	39.9682	38.7715	39.8373	39.3592	39.5132	2.401	2.571	2.286		1.533		0.0379	0.0965	0.0206		-0.0104		0.163	0.177	0.04		0.036		48	132
142	141	Control peptides	control peptides	control peptides					IKKEPNKFVVPR	2	727.946		10336		11057			11256	10336	10916	11061	10399	11148	31.1105	32.3808	31.4448	32.387	31.8242	31.9218		3.451		3.032				0.1126		-0.4875				0.299		0.264				1
143	142	Control peptides	control peptides	control peptides					IKKEPNKFVVPR	3	485.633	11220	10267	10879	10994	10382		11256	10320	10916	10994	10399	11168	31.1105	32.3808	31.4448	32.387	31.8242	31.9722	2.231	2.498	2.375	3.319	2.089		-0.1699	-0.1953	-0.0524	-0.1404	-0.0517		0.089	0.032	0.023	0.193	0.118		1	2
144	143	Control peptides	control peptides	control peptides					IKKEPNKFVVPR	4	364.476	11200	10246		10964	10341		11256	10341	10895	10964	10399	11168	31.1105	32.4285	31.3958	32.4332	31.8242	31.9722	2.677	2.229		2.444	1.899		-0.1232	-0.1575		-0.1397	-0.0393		0.098	0.008		0.007	0.022		46	7
145	144	Control peptides	control peptides	control peptides					IVADDLTVTNPK	2	643.354	21407	20480	21216	21284	20639	21540	21407	20557	21235	21359	20695	21559	55.2135	56.4933	55.6378	56.3237	56.115	55.8188	3.912	3.129	3.959	2.962	3.256	3.702	-0.3539	-0.2365	-0.2404	-0.3594	-0.4247	-0.007	0.345	0.155	0.403	0.107	0.231	0.424	1	1
146	145	Control peptides	control peptides	control peptides					KAADALLLK	2	471.803	17050						17050	16211	16868	16952	16180	17110	44.741	46.2172	45.2702	46.0097	45.5108	45.574	1.651						0.0854						0.025						15
147	146	Control peptides	control peptides	control peptides					KEPNKFVVPR	2	607.356	12270	11379	11911	12116	11454	12277	12297	11386	11964	12158	11441	12277	33.5597	34.8618	33.8557	34.945	34.3442	34.5957	2.14	2.313	1.674	2.16	1.819	2.164	0.1844	0.5576	0.2569	0.3706	0.2305	0.0509	0.18	0.112	0.033	0.069	0.105	0.063	1	1
148	147	Control peptides	control peptides	control peptides					KEPNKFVVPR	3	405.24		11408		12139			12297	11428	11985	12139	11441	12332	33.5597	34.9635	33.9005	34.945	34.3442	34.6437		2.82		2.768				-0.0578		-0.104				0.163		0.045				1
149	148	Control peptides	control peptides	control peptides					KGGVDPTASCVR	3	416.212	2503						2503	5782	6529	6334	5742	6400	9.3521	20.3827	19.824	20.6362	19.8177	20.2838	1.763						1.9323						0.05						324
150	149	Control peptides	control peptides	control peptides					KQTALVELLK	2	571.861	27223	26353	27051	27215	26577	27242	27117	26267	26945	27088	26371	27343	69.0797	70.3248	69.4347	70.0773	69.911	69.5483	2.794	2.589	2.673	2.671	2.683	2.735	0.0474	0.0474	-0.0052	0.0902	0.057	-0.0104	0.172	0.182	0.119	0.17	0.121	0.192	1	1
151	150	Control peptides	control peptides	control peptides					KQTALVELLK	2	571.861	27024	26145	26851	27014	26371		27117	26267	26945	27088	26371	27343	69.0797	70.3248	69.4347	70.0773	69.911	69.5483	2.068	1.855	2.472	1.91	1.73		0.0578	0.0517	-0.0104	0.0832	0.0587		0.111	0.155	0.212	0.104	0.065		1	37
152	151	Control peptides	control peptides	control peptides					KQTALVELLK	3	381.576	27057	26165	26868	27027	26391	27245	27138	26267	26945	27130	26489	27245	69.1357	70.3248	69.4347	70.1743	69.9593	69.5483	3.797	3.365	3.57	3.468	3.26	3.331	-0.0515	-0.0892	-0.1233	-0.041	-0.0008	-0.1478	0.04	0.015	0.032	0.011	0.053	0.001	1	1
153	152	Control peptides	control peptides	control peptides					KYNGVFQECCQAEDK	3	625.938		15822		16526	15742	16514	16281	15794	16133	16454	15739	16514	42.9557	45.2415	43.5685	44.8738	44.5117	44.2465		3.696		2.831	3.226	3.218		-0.3215		-0.1771	-0.0305	-0.2458		0.221		0.224	0.229	0.156		1
154	153	Control peptides	control peptides	control peptides					LCVLHEKTPVSEK	2	770.414	14922						14922	14038	14668	14797	18280	19083	39.6518	41.1065	40.1357	41.0563	50.4353	50.0913	3.508						-0.8156						0.33						1
155	154	Control peptides	control peptides	control peptides					LCVLHEKTPVSEK	4	385.71		14010	14655	14762			14881	14010	14647	14776	14166	14915	39.6518	41.1065	40.0878	41.0093	40.8803	40.5578		2.095	2.327	2.065				-0.3825	-0.4202	-0.0026				0.122	0.205	0.078				85
156	155	Control peptides	control peptides	control peptides					LFTFHADICTLPDTEK	2	954.464	36140	35021	35851	36092	35528	36448	36168	35066	35869	36139	35528	36499	91.9002	92.608	91.652	92.7325	92.2227	91.8242	5.074	4.707	4.973	4.674	5.127	4.858	-0.1049	0.0911	-0.0426	0.7316	0.2735	0.3212	0.43	0.397	0.416	0.368	0.453	0.392	1	1
157	156	Control peptides	control peptides	control peptides					LFTFHADICTLPDTEK	3	636.645	36089	34966	35997	36246	35688	36397	36168	35087	35890	36139	35480	36499	91.9002	92.6627	91.7047	92.7325	92.2227	91.8242	3.651	3.602	4.372	4.497	3.914	4.323	0.4533	0.2981	0.4302	0.3877	0.5141	0.5534	0.105	0.252	0.303	0.281	0.273	0.291	2	3
158	157	Control peptides	control peptides	control peptides					LFTFHADICTLPDTEK	3	636.645	36298	35177	35787	36044	35480	36605	36168	35087	35890	36139	35480	36499	91.9002	92.6627	91.7047	92.7325	92.2227	91.8242	3.642	3.525	3.699	4.355	3.543	4.316	0.4454	0.2777	0.4286	0.3998	0.5251	0.5361	0.089	0.147	0.235	0.243	0.192	0.173	25	6
159	158	Control peptides	control peptides	control peptides					LGEYGFQNALIVR	2	740.401	37787	36685	37571	37782	37452	38202	37869	36788	37591	37903	37346	38413	96.3185	97.1478	96.0728	97.3098	96.607	96.354	4.653	4.706	4.799	4.64	4.478	4.772	0.0691	0.2624	0.1218	0.0873	0.1637	0.1468	0.495	0.497	0.448	0.459	0.438	0.502	1	1
160	159	Control peptides	control peptides	control peptides					LGEYGFQNALIVR	2	740.401	38003	37112	37871	38074	37243	38413	37869	36788	37591	37903	37346	38413	96.3185	97.1478	96.0728	97.3098	96.607	96.354	3.578	3.228	3.765	3.83	4.404	4.59	0.0934	0.4935	0.0218	0.1333	0.1556	0.1536	0.393	0.324	0.363	0.411	0.499	0.452	1	1
161	160	Control peptides	control peptides	control peptides					LGEYGFQNALIVR	2	740.401					37668		37869	36788	37591	37903	37346	38413	96.3185	97.1478	96.0728	97.3098	96.607	96.354					3.395						0.3914						0.341
162	161	Control peptides	control peptides	control peptides					LGEYGFQNALIVR	3	493.937	37803	36731	37581	37832	37282	38253	37869	36767	37612	37882	37346	38253	96.3185	97.0935	96.1265	97.2565	96.607	96.354	3.939	3.666	4.347	3.281	3.601	4.188	0.2529	-0.0796	0.0617	-0.2505	-0.1357	0.3137	0.284	0.257	0.271	0.188	0.185	0.269	1	1
163	162	Control peptides	control peptides	control peptides					LGSFLYEYSR	2	617.809			32792	33163		33411	32997	32210	32782	33178	32537	33411	83.8048	85.2612	83.8742	85.1783	84.6352	84.2603			2.628	2.585		2.657			-3.1546	-3.1336		-1.7186			0.138	0.094		0.219
164	163	Control peptides	control peptides	control peptides					LKECCDKPLLEK	2	766.894	11709	10847	11413	11601	10917	11718	11773	10903	11483	11670	10988	11718	32.3283	33.735	32.7362	33.811	33.2138	33.3622	4.202	4.436	4.489	4.527	4.15	4.625	-0.536	-0.3533	-0.1041	-0.3168	-0.2085	-0.369	0.27	0.323	0.315	0.361	0.226	0.373	1	1
165	164	Control peptides	control peptides	control peptides					LKECCDKPLLEK	3	511.599	11693	10841	11383	11589	10913		11773	10841	11483	11649	10988	11774	32.3283	33.735	32.7362	33.7633	33.2138	33.3622	2.8	3.844	2.894	3.394	3.154		-0.2698	-0.3781	-0.1785	-0.4355	-0.2803		0.006	0.159	0.128	0.117	0.088		9	1
166	165	Control peptides	control peptides	control peptides					LKECCDKPLLEK	4	383.951	11698		11400	11590	10926	11692	11773	10903	11483	11649	10988	11692	32.3283	33.735	32.7362	33.7633	33.2138	33.3622	2.409		2.48	2.6	2.535	2.282	-0.17		-0.078	-0.1876	-0.1439	-0.2561	0.016		0.006	0.122	0.118	0.007	68
167	166	Control peptides	control peptides	control peptides					LKPDPNTLCDEFK	2	788.887	25676	25187	25501	25646	25393	25904	25857	25007	25728	25828	25393	26086	66.0015	67.2357	66.4553	67.0145	66.6947	66.525	2.619	2.575	2.681	2.49	2.684	2.444	0.8752	-1.0902	1.0268	-0.392	-1.5367	-0.8448	0.169	0.271	0.214	0.025	0.261	0.03	1	1
168	167	Control peptides	control peptides	control peptides					LKPDPNTLCDEFK	2	788.887				26028		26265	25857	25007	25728	25828	25393	26086	66.0015	67.2357	66.4553	67.0145	66.6947	66.525				2.107		2.083				-1.4067		-1.512				0.093		0.039
169	168	Control peptides	control peptides	control peptides					LKPDPNTLCDEFK	3	526.261	25753	25134	25561	25745	25294	26024	25857	25007	25686	25828	25145	25795	66.0015	67.2357	66.356	67.0145	66.6947	66.4738	3.584	2.999	3.363	3.143	3.478	3.275	0.3399	0.3837	0.4452	0.3177	0.2695	0.2473	0.267	0.221	0.274	0.211	0.167	0.261	1	2
170	169	Control peptides	control peptides	control peptides					LKPDPNTLCDEFK	3	526.261	25964	24924	25353	25976	25083	26255	25857	25007	25686	25828	25145	25795	66.0015	67.2357	66.356	67.0145	66.6947	66.4738	3.443	2.983	2.85	2.982	3.362	2.974	0.2911	0.357	0.3881	0.2714	0.2226	0.1953	0.329	0.188	0.1	0.274	0.138	0.335	1	4
171	170	Control peptides	control peptides	control peptides					LKPDPNTLCDEFK	3	526.261	25548	24718	25771		25505	25795	25857	25007	25686	25828	25145	25795	66.0015	67.2357	66.356	67.0145	66.6947	66.4738	2.318	2.46	2.745		1.942	2.591	0.4763	0.3887	0.416		-0.0051	0.3488	0.058	0.015	0.238		0.158	0.04	2	11
172	171	Control peptides	control peptides	control peptides					LKPDPNTLCDEFKADEK	2	1010.49					24847		25479	24692	25434	25660	24847	25918	65.0632	66.4562	65.7353	66.6167	65.9323	66.1185					3.537						0.1668						0.366
173	172	Control peptides	control peptides	control peptides					LKPDPNTLCDEFKADEK	3	673.995		24987				25667	25584	24671	25329	25555	24830	25667	65.3118	66.4037	65.4853	66.3562	65.9323	65.7247		2.03				1.766		0.201				0.107		0.122				0.084		20
174	173	Control peptides	control peptides	control peptides					LKPDPNTLCDEFKADEK	4	505.748	25482		25288	25813	25085	25689	25542	24671	25287	25555	24767	25689	65.2112	66.4037	65.38	66.3562	65.7862	65.6207	2.515		3.366	2.669	2.673	2.595	0.1337		0.0951	0.097	0.098	-0.0099	0.22		0.351	0.074	0.278	0.217	16
175	174	Control peptides	control peptides	control peptides					LKPDPNTLCDEFKADEK	4	505.748				25536	24832		25542	24671	25287	25555	24767	25689	65.2112	66.4037	65.38	66.3562	65.7862	65.6207				2.555	2.612					0.1624	0.0406					0.015	0.247
176	175	Control peptides	control peptides	control peptides					LKPDPNTLCDEFKADEKK	4	537.771	23236	22556	22960	23171		23506	23316	22552	22960	23497	22583	23608	59.7705	61.2468	60.4262	61.413	60.5645	60.64	2.988	2.629	2.449	2.321		2.837	0.0945	0.0899	-0.0051	-0.2016		0.1061	0.237	0.068	0.075	0.014		0.182	2	9
177	176	Control peptides	control peptides	control peptides					LKPDPNTLCDEFKADEKK	4	537.771	23465		23170			23280	23316	22552	22960	23497	22583	23608	59.7705	61.2468	60.4262	61.413	60.5645	60.64	2.816		2.357			2.603	0.1569		0.0996			0.1452	0.167		0.019			0.159	2
178	177	Control peptides	control peptides	control peptides					LLSYVDDEAFIR	2	720.872		36689	37531	37764	37203	38166	37743	36683	37528	37798	37241	38166	95.9903	96.8663	95.9145	97.0305	96.3373	96.1407		2.773	3.016	2.402	2.962	2.701		-4.2671	-1.1757	-3.6439	-0.6863	-0.7044		0.233	0.311	0.179	0.363	0.338		1
179	178	Control peptides	control peptides	control peptides					LPAPDEK	2	385.208				8157			6857	6212	13682	8157	7548	8116	20.4905	21.5908	37.8343	25.2167	24.559	24.9195				1.602						-2.3066						0.002
180	179	Control peptides	control peptides	control peptides					LPLVGGHEGAGV	2	553.304		24276																		2.361						1.9895						0.23						13
181	180	Control peptides	control peptides	control peptides					LVNELTEFAK	2	582.319	30814	30111	30620	31100	30459	31376	30939	30005	30682	31015	30353	31376	78.6012	79.6747	78.6097	79.7827	79.283	79.0493	3.443	3.754	3.639	3.68	3.347	3.654	0.2777	0.1548	0.3362	0.2064	0.2064	0.2313	0.254	0.294	0.211	0.263	0.257	0.311	1	1
182	181	Control peptides	control peptides	control peptides					LVNELTEFAK	2	582.319	31024	29911	30830	30896	30250	31167	30939	30005	30682	31015	30353	31376	78.6012	79.6747	78.6097	79.7827	79.283	79.0493	3.411	2.825	3.59	2.953	3.043	3.41	0.2906	0.129	0.374	0.1823	0.1909	0.215	0.238	0.282	0.285	0.284	0.245	0.288	1	1
183	182	Control peptides	control peptides	control peptides					LVVSTQTALA	2	501.795	26910	25680	26673	26795	26134	27071	26823	25784	26588	26710	26134	26965	68.3697	69.1297	68.5468	69.1575	68.8658	68.6188	2.467	2.099	2.602	2.928	2.795	2.906	0.1472	0.0545	0.1832	0.1323	0.0595	0.0784	0.186	0.058	0.185	0.211	0.323	0.355	21	35
184	183	Control peptides	control peptides	control peptides					LVVSTQTALA	2	501.795					25926	26867	26823	25784	26588	26710	26134	26965	68.3697	69.1297	68.5468	69.1575	68.8658	68.6188					2.252	1.969					0.0455	0.0714					0.183	0.042
185	184	Control peptides	control peptides	control peptides					M#PCTEDYLSLILNR	3	580.948				47183	47025		47172	45923	47041	47183	51185	52123	121.826	122.516	121.492	122.438	133.671	133.434				2.452	2.81					-0.8314	-0.6361					0.059	0.17
186	185	Control peptides	control peptides	control peptides					NECFLSHK	2	517.74				11274		11379	10879	10060	10666	10778	10441	11379	30.209	31.7617	30.8062	31.6957	31.9193	31.4883				2.127		2.454				-0.3597		-0.09				0.04		0.121
187	186	Control peptides	control peptides	control peptides					NECFLSHKDDSPDLPK	2	951.438	19675	19023	19550	19802	19096	19856	19704	19024	19576	19784	19141	19856	51.098	52.8518	51.6875	52.6258	52.4688	51.8883	3.863	4.006	3.943	3.817	4.368	4.179	-0.5748	-0.5259	-0.5549	0.0798	0.3863	-0.253	0.501	0.495	0.455	0.38	0.439	0.477	1	1
188	187	Control peptides	control peptides	control peptides					NECFLSHKDDSPDLPK	3	634.628		18935		19708		19777	19704	19024	19555	19805	19141	19777	51.098	52.8518	51.6358	52.676	52.4688	51.8883		2.828		2.661		2.544		0.0067		-0.1642		-0.1037		0.042		0.009		0.138		1
189	188	Control peptides	control peptides	control peptides					NVNDVIAPAFVK	2	643.859	31487	30448	31461	31442	30859	31778	31611	30551	31354	31670	30983	31879	80.2978	81.0527	80.2938	81.0737	80.825	80.483	3.567	3.386	3.577	3.274	3.607	3.842	-0.0219	0.0698	0.0893	0.111	0.0582	-0.0514	0.431	0.419	0.367	0.387	0.439	0.501	1	1
190	189	Control peptides	control peptides	control peptides					NVNDVIAPAFVK	2	643.859		30659	31256	31670		31986	31611	30551	31354	31670	30983	31879	80.2978	81.0527	80.2938	81.0737	80.825	80.483		2.844	3.268	2.243		3.058		0.0963	0.0714	0.1507		-0.0289		0.344	0.402	0.018		0.374		1
191	190	Control peptides	control peptides	control peptides					PCFSALTPDETYVPK	2	862.914			33180			33724	33375	37061	33180	38176	37640	33706	84.7598	97.8772	84.8122	98.0257	97.367	84.923			3.394			3.636			-1.804			1.1813			0.37			0.415
192	191	Control peptides	control peptides	control peptides					PHACYSTVFDK	2	662.803		21075				21910	21699	21124	21550	21923	21178	21910	55.8627	57.8337	56.3828	57.6652	57.2498	56.6345		2.292				2.431		0.548				-0.4742		0.213				0.241		5
193	192	Control peptides	control peptides	control peptides					PHACYSTVFDK	3	442.204	17971					18128	18003	17387	17834	18106	17419	18128	47.0345	48.9597	47.5427	48.6868	48.427	48.0053	2.292					2.347	0.7586					-0.0273	0.087					0.071	2
194	193	Control peptides	control peptides	control peptides					PNTLCDEFK	2	562.258		20440					16554	15878	24867	21244	24410	16738	43.5992	45.4385	64.3693	55.9818	64.9368	44.7165		2.741						-1.3005						0.219						1
195	194	Control peptides	control peptides	control peptides					QEPERNECFLSHK	2	837.389	12086				11333	12160	13661		11756	13586	11260	12160	36.76		33.3647	38.2455	33.8987	34.3043	2.026				1.902	2.27	0.8755				-0.3373	0.6138	0.083				0.078	0.176	537
196	195	Control peptides	control peptides	control peptides					QEPERNECFLSHKDDSPDLPK	3	847.727	18621	17980	18429	18830	17989	18646	18591	17932	18484	18692	18049	18887	48.4422	50.2478	49.0783	50.0612	49.8962	49.0682	3.858	3.437	3.552	3.249	3.669	4.602	-0.1408	-0.133	-0.0365	-0.3108	-0.1884	-0.4415	0.29	0.213	0.323	0.184	0.374	0.415	1	1
197	196	Control peptides	control peptides	control peptides					QEPERNECFLSHKDDSPDLPK	3	847.727	18778				18226	18887	18591	17932	18484	18692	18049	18887	48.4422	50.2478	49.0783	50.0612	49.8962	49.0682	3.697				3.326	3.587	-0.1869				-0.1219	-0.3329	0.36				0.291	0.29	1
198	197	Control peptides	control peptides	control peptides					QEPERNECFLSHKDDSPDLPK	4	636.047	18530					18604	18675	17932	18463	18671	18049	18604	48.6342	50.2478	49.028	50.0075	49.8962	49.0682	2.723					3.064	0.0028					-0.0846	0.198					0.176	1
199	198	Control peptides	control peptides	control peptides					QEPERNECFLSHKDDSPDLPK	4	636.047						18833	18675	17932	18463	18671	18049	18604	48.6342	50.2478	49.028	50.0075	49.8962	49.0682						2.591						-0.1121						0.06
200	199	Control peptides	control peptides	control peptides					QIIEQLSSGFFSPK	2	790.92				43274	42928	43837																4.208	4.267	4.026				1.3133	1.0084	0.9926				0.34	0.353	0.339
201	200	Control peptides	control peptides	control peptides					QNCDQFEK	2	534.724	7464	6976	7607	7532	6834	7520	7552	7059	7647	7532	6916	7622	22.2385	23.9077	22.8702	24.0232	22.9403	23.6423	1.631	2.494	1.673	1.675	2.353	1.846	-0.3218	-0.2722	-0.3153	-0.3153	-0.3097	-0.1478	0.104	0.314	0.241	0.233	0.151	0.276	11	1
202	201	Control peptides	control peptides	control peptides					QRLPAPDEKIP	2	632.356					19240																		2.462						1.0761						0.08
203	202	Control peptides	control peptides	control peptides					QRLPAPDEKIP	3	421.907	19967			19937	19193		19998	19255	19828	19937	19225	20028	51.8155	53.3985	52.2798	53.0772	52.6642	52.2713	1.762			2.045	1.825		0.2507			0.1012	-0.0523		0.044			0.048	0.009		5
204	203	Control peptides	control peptides	control peptides					QTALVELLK	2	507.813	34323	33263	34066	34481	33924	34653	34425	33365	34168	34375	33818	34863	87.3985	88.181	87.314	88.1797	87.7422	87.4762	2.155	2.131	1.968	1.845	1.969	1.953	0.217	0.2968	0.283	0.1529	0.0898	0.074	0.024	0.026	0.104	0.034	0.098	0.044	14	288
205	204	Control peptides	control peptides	control peptides					QTALVELLK	2	507.813		33471				34863	34425	33365	34168	34375	33818	34863	87.3985	88.181	87.314	88.1797	87.7422	87.4762		2.086				1.908		0.3096				0.0711		0.078				0.022		11
206	205	Control peptides	control peptides	control peptides					RHPEYAVSVLLR	2	720.409	25125	24234	24960	25033	24350	25188	25059	24272	24888	25093	24431	25188	64.0498	65.4345	64.419	65.2492	64.9888	64.4253	2.393	2.584	1.957	2.558	2.203	3.043	-0.8394	-0.6609	-0.6907	-0.7421	-0.5963	-0.8095	0.256	0.28	0.068	0.271	0.201	0.426	1	1
207	206	Control peptides	control peptides	control peptides					RHPEYAVSVLLR	3	480.609	25081	24252	24910	25073	24453	25226	25080	24272	24888	25051	24431	25226	64.0985	65.4345	64.419	65.1423	64.9888	64.4253	5.057	4.861	4.998	4.401	4.709	4.479	-0.0032	0.1198	0.149	0.092	0.1344	0.0503	0.465	0.405	0.391	0.395	0.392	0.398	1	1
208	207	Control peptides	control peptides	control peptides					RHPEYAVSVLLR	3	480.609	24887	24474	24707	24857	24233	25008	25080	24272	24888	25051	24431	25226	64.0985	65.4345	64.419	65.1423	64.9888	64.4253	3.725	3.416	4.251	4.013	3.818	3.264	-0.0608	0.1997	0.1267	0.058	0.1573	0.0913	0.328	0.398	0.458	0.329	0.211	0.273	1	1
209	208	Control peptides	control peptides	control peptides					RHPEYAVSVLLR	3	480.609		24047	25139		24678	25506	25080	24272	24888	25051	24431	25226	64.0985	65.4345	64.419	65.1423	64.9888	64.4253		3.244	3.094		3.024	3.083		0.0309	0.1608		-0.0254	-0.0934		0.21	0.344		0.299	0.246		1
210	209	Control peptides	control peptides	control peptides					RHPYFYAPELLYYANK	2	1023.02		36303		37348			42888	36303				41497	109.787	95.9935				104.458		4.019		3.528				0.8054		0.9443				0.373		0.262				1
211	210	Control peptides	control peptides	control peptides					RHPYFYAPELLYYANK	3	682.347	37156	36327	37113	37421	36759	37743	37239	36326	37113	37336	36695	37675	94.679	95.9397	94.519	95.8412	94.9568	94.786	4.085	5.176	4.618	5.259	4.621	4.872	0.3521	0.2617	0.3555	0.2998	0.4622	0.3658	0.344	0.49	0.462	0.519	0.467	0.454	1	1
212	211	Control peptides	control peptides	control peptides					RHPYFYAPELLYYANK	3	682.347	37367		36899	37213	36551	37530	37239	36326	37113	37336	36695	37675	94.679	95.9397	94.519	95.8412	94.9568	94.786	3.93		4.349	3.341	3.574	4.139	0.3976		0.3379	0.2974	0.3805	0.3331	0.369		0.424	0.212	0.331	0.314	1
213	212	Control peptides	control peptides	control peptides					RHPYFYAPELLYYANK	4	512.012	37178	36412	36921	37237	36782	37763	37260	36326	36921	37336	36716	37591	94.7345	95.9397	94.5682	95.8412	95.009	94.57	3.262	3.191	2.708	2.714	3.226	3.605	0.0734	0.3052	0.1585	0.2181	0.2274	0.1878	0.188	0.167	0.097	0.088	0.086	0.154	13	58
214	213	Control peptides	control peptides	control peptides					RHPYFYAPELLYYANK	4	512.012	37393	36209		37444	36574	37550	37260	36326	36921	37336	36716	37591	94.7345	95.9397	94.5682	95.8412	95.009	94.57	2.917	2.836		2.698	3.092	2.932	0.114	0.312		0.2044	0.2333	0.1536	0.013	0.024		0.02	0.186	0.102	10	2
215	214	Control peptides	control peptides	control peptides					RHTLPSQ	2	419.73		1350																		2.243						0.4505						0.035						107
216	215	Control peptides	control peptides	control peptides					RPCFSALTPDETYVPK	2	940.964	28951	28258	28700	28964	28301	29175	29007	28073	28793	29020	28301	29233	73.7748	74.8017	73.9482	74.8142	74.5148	74.067	3.526	3.213	3.047	3.19	2.641	2.988	0.1119	0.2974	-0.0779	-0.003	-0.0008	-0.1811	0.268	0.166	0.342	0.238	0.339	0.141	1	11
217	216	Control peptides	control peptides	control peptides					RPCFSALTPDETYVPK	2	940.964		28038	28903			29392	29007	28073	28793	29020	28301	29233	73.7748	74.8017	73.9482	74.8142	74.5148	74.067		2.635	2.536			2.911		0.1374	0.0236			-0.0742		0.233	0.161			0.07		4
218	217	Control peptides	control peptides	control peptides					RPCFSALTPDETYVPK	3	627.645	29113	28200	28857	29126	28506	29110	28986	28094	28793	29041	28275	29233	73.7215	74.8542	73.9482	74.8673	74.5148	74.067	3.456	3.387	3.391	3.483	3.363	3.833	0.4511	0.2432	0.4139	0.2586	0.3267	0.3283	0.196	0.117	0.1	0.198	0.193	0.281	1	1
219	218	Control peptides	control peptides	control peptides					RPCFSALTPDETYVPK	3	627.645	28904	27992	28648	28918	28275	29318	28986	28094	28793	29041	28275	29233	73.7215	74.8542	73.9482	74.8673	74.5148	74.067	3.213	3	3.274	3.022	3.314	3.315	0.4851	0.3001	0.5117	0.2496	0.3511	0.3182	0.108	0.18	0.187	0.191	0.209	0.144	2	27
220	219	Control peptides	control peptides	control peptides					SDVFNQVVK	2	518.277	22857																		2.248						0.7385						0.121						20
221	220	Control peptides	control peptides	control peptides					SHCIAEVEK	2	536.758	7967	7275	8034	7903	7267	7883	7967	7339	8074	7986	7308	7922	23.3473	24.6698	24.0168	24.8963	23.9673	24.4415	2.852	2.703	3.092	2.156	2.829	2.795	-0.2802	-0.1394	-0.1627	-0.4144	-0.3007	-0.2457	0.343	0.335	0.294	0.272	0.272	0.313	1	1
222	221	Control peptides	control peptides	control peptides					SHCIAEVEK	3	358.175	7988	7320	8054	7967	7269	7902	7988	7360	8074	7986	7308	7922	23.3473	24.7282	24.0168	24.8963	23.9673	24.4415	2.424	2.806	2.8	2.558	2.594	2.606	-0.1124	0.0061	-0.048	0.0238	-0.1758	0.0079	0.061	0.192	0.127	0.182	0.019	0.079	13	2
223	222	Control peptides	control peptides	control peptides					SHCIAEVEKDAIPENLPPLTADFAEDKDVCK	3	1171.23	37692	36553	37468	37692	37271	38064	37722	36620	37465	37735	37220	38064	95.935	96.7027	95.752	96.8715	96.2823	95.9352	5.785	5.809	4.96	5.412	6.233	6.201	0.0431	-0.2158	-0.0426	0.0098	-0.9351	0.0807	0.487	0.508	0.491	0.415	0.522	0.489	1	1
224	223	Control peptides	control peptides	control peptides					SHCIAEVEKDAIPENLPPLTADFAEDKDVCK	3	1171.23	37818	36584		37855	37064		37722	36620	37465	37735	37220	38064	95.935	96.7027	95.752	96.8715	96.2823	95.9352	5.134	5.278		4.713	5.092		0.0431	-0.2158		0.1237	-0.601		0.326	0.474		0.391	0.483		1	1
225	224	Control peptides	control peptides	control peptides					SHCIAEVEKDAIPENLPPLTADFAEDKDVCK	3	1171.23					37294		37722	36620	37465	37735	37220	38064	95.935	96.7027	95.752	96.8715	96.2823	95.9352					5.05						-0.9721						0.406
226	225	Control peptides	control peptides	control peptides					SHCIAEVEKDAIPENLPPLTADFAEDKDVCK	4	878.673	37551	36622	37466	37779	37116	38138	37764	36620	37486	37756	37136	37941	96.0427	96.7027	95.8057	96.9258	96.062	95.9352	3.832	3.787	3.026	3.713	2.879	4.492	0.4301	0.292	0.3031	0.2837	0.2384	0.329	0.353	0.261	0.148	0.19	0.084	0.397	1	1
227	226	Control peptides	control peptides	control peptides					SHCIAEVEKDAIPENLPPLTADFAEDKDVCK	4	878.673	37745			37581		37941	37764	36620	37486	37756	37136	37941	96.0427	96.7027	95.8057	96.9258	96.062	95.9352	3.385			3.518		3.249	0.3222			0.2225		0.2379	0.137			0.166		0.205	1
228	227	Control peptides	control peptides	control peptides					SISIVGSYVGNR	2	626.338	27643	26815	27450	27678	27016	27890	27747	26834	27450	27739	27098	27973	70.6458	71.7352	70.871	71.6455	71.422	71.0485	3.459	3.93	3.608	3.908	3.636	3.672	0.3478	0.5188	0.4365	0.3574	0.3319	0.2288	0.446	0.412	0.495	0.464	0.425	0.443	1	1
229	228	Control peptides	control peptides	control peptides					SISIVGSYVGNR	2	626.338	27860		27663	27891		28102	27747	26834	27450	27739	27098	27973	70.6458	71.7352	70.871	71.6455	71.422	71.0485	1.994		2.568	2.933		3.094	0.2568		0.3902	0.3175		0.2032	0.028		0.277	0.375		0.369	3
230	229	Control peptides	control peptides	control peptides					SIVGSYVGNR	2	526.28	19920	19261	19767	20061	19316	20116	19935	19297	19765	20061	19330	20112	51.6607	53.4972	52.1368	53.3178	52.9027	52.466	2.657	2.862	2.806	2.444	2.715	2.492	1.5775	0.4154	0.9498	0.3535	0.6522	0.6949	0.326	0.227	0.321	0.292	0.343	0.344	1	1
231	230	Control peptides	control peptides	control peptides					SLHTLFGDELCK	2	710.351		29440		30387	29745		30246	29459	30053	30385	29745	30598	76.8405	78.2907	77.0382	78.1878	77.6968	77.3573		3.73		3.501	3.541			0.0156		-0.1365	-0.0259			0.356		0.373	0.357			1
232	231	Control peptides	control peptides	control peptides					SLHTLFGDELCK	3	473.903	30185	29364	29970	30470	29829	30494	30246	29459	30053	30385	29702	30494	76.8405	78.2907	77.0382	78.1878	77.6968	77.3573	4.91	4.664	4.345	4.991	5.071	4.804	0.4826	0.2734	0.3974	0.3988	0.3699	0.4537	0.333	0.353	0.314	0.344	0.37	0.365	1	1
233	232	Control peptides	control peptides	control peptides					SLHTLFGDELCK	3	473.903	30395	29565	30182	30277	29622	30704	30246	29459	30053	30385	29702	30494	76.8405	78.2907	77.0382	78.1878	77.6968	77.3573	4.153	4.485	4.331	4.806	4.487	4.756	0.4897	0.2706	0.3974	0.4087	0.3819	0.446	0.325	0.344	0.342	0.392	0.379	0.282	1	1
234	233	Control peptides	control peptides	control peptides					SLHTLFGDELCK	3	473.903	30579			30689		30945	30246	29459	30053	30385	29702	30494	76.8405	78.2907	77.0382	78.1878	77.6968	77.3573	3.396			2.831		2.824	0.4439			0.1636		0.4101	0.389			0.228		0.204	1
235	234	Control peptides	control peptides	control peptides					SQYLQQCPFDEHVK	3	593.61			22457		22017	22793	22665	21943	22473	22762	22058	22793	58.1948	59.8005	58.5992	59.6555	59.3345	58.7502			2.317		2.058	3.028			0.2684		0.2566	0.0739			0.162		0.034	0.308
236	235	Control peptides	control peptides	control peptides					STLPEIYEK	2	540.285	22520	21734																	2.315	1.843					0.1041	0.1755					0.013	0.082					40	1
237	236	Control peptides	control peptides	control peptides					TAGIQIVADDLTVTNPK	2	878.478	36746	35603	36489	36680	36161	37117	36777	35654	36520	36727	36170	37117	93.4752	94.1505	93.3242	94.254	93.6332	93.536	3.951	4.302	4.901	4.681	5.006	4.884	0.211	-0.1461	0.3779	0.1409	-0.035	-0.2486	0.439	0.429	0.525	0.473	0.539	0.483	1	1
238	237	Control peptides	control peptides	control peptides					TAGIQIVADDLTVTNPK	3	585.988		35606		36699		37145	36777	35633	36520	36727	36212	37145	93.4752	94.0935	93.3242	94.254	93.7387	93.536		2.127		3.282		3.313		-0.4741		0.8403		-0.297		0.069		0.296		0.183		2
239	238	Control peptides	control peptides	control peptides					TCVADESHAGCEK	2	732.298	5523	5229	5862	5721	5077	5769	5523	5278	5914	5763	5136	5808	17.3343	18.978	18.1622	19.0635	18.1873	18.634	4.514	4.448	4.274	4.415	4.233	4.405	-0.2929	-0.2212	-0.2219	-0.1952	-0.2759	-0.1085	0.52	0.543	0.524	0.545	0.583	0.54	1	1
240	239	Control peptides	control peptides	control peptides					TCVADESHAGCEK	3	488.534	5520	5221	5873	5725		5757	5520	5278	5893	5784	5115	5808	17.3343	18.978	18.1043	19.1207	18.1303	18.634	1.462	1.641	2.345	2.661		1.62	-0.1658	-0.1645	-0.1877	-0.1631		-0.0381	0.093	0.205	0.319	0.312		0.127	1	1
241	240	Control peptides	control peptides	control peptides					TFAEALR	2	404.222		17557					18339	17557	15545	18421	14962	18537	47.8433	49.5088	42.1757	49.4202	42.7043	48.8315		1.98						0.4258						0.079						25
242	241	Control peptides	control peptides	control peptides					TSPYVLPVPF	2	560.308	50890		50804				50889	49388	50804	50713	50786	51724	132.717	132.709	132.266	132.664	132.514	132.274	1.965		1.9				0.3333		-0.0231				0.11		0.203				89
243	242	Control peptides	control peptides	control peptides					TVM#ENFVAFVDK	2	708.347	36169	34780	35912	36206	35604	36647	35811	35234	35575	36286	35666	36145	90.9727	93.0442	90.8963	93.114	92.375	91.2047	4.294	3.727	3.973	3.524	4.166	4.133	-0.1927	0.2177	-0.0945	-0.0606	0.0482	0.0242	0.512	0.483	0.52	0.32	0.531	0.424	1	1
244	243	Control peptides	control peptides	control peptides					TVM#ENFVAFVDK	2	708.347	35731	35152	35480	35832	35394	36145	35811	35234	35575	36286	35666	36145	90.9727	93.0442	90.8963	93.114	92.375	91.2047	3.719	3.407	3.344	3.263	3.774	3.654	0.2212	-0.0253	0.3929	0.1407	0.2467	0.2297	0.438	0.407	0.381	0.409	0.46	0.465	1	1
245	244	Control peptides	control peptides	control peptides					TVM#ENFVAFVDK	2	708.347	36405		36150	36417	35199	36861	35811	35234	35575	36286	35666	36145	90.9727	93.0442	90.8963	93.114	92.375	91.2047	2.509		2.403	3.162	3.309	3.054	-0.0973		0.0404	-0.0126	0.2763	-0.1171	0.338		0.442	0.296	0.49	0.249	1
246	245	Control peptides	control peptides	control peptides					TVM#ENFVAFVDK	2	708.347				37329	35816		35811	35234	35575	36286	35666	36145	90.9727	93.0442	90.8963	93.114	92.375	91.2047				2.28	3.21					2.2415	0.0362					0.024	0.394
247	246	Control peptides	control peptides	control peptides					TVM#ENFVAFVDK	3	472.567		34870	35570	35898	35283	36218	36126	34877	35575	35929	35330	36218	91.7907	92.1055	90.8963	92.1998	91.5347	91.1037		3.118	2.372	1.825	3.075	2.887		0.2777	0.5144	0.2615	-0.0097	-0.221		0.24	0.141	0.128	0.157	0.076		1
248	247	Control peptides	control peptides	control peptides					TVM#ENFVAFVDKCCAADDKEACFAVEGPK	4	831.872			39576	40073	39478	40705	39381	38384	40006	40465	39908	40705	100.303	101.386	102.396	104.046	103.162	101.677			2.932	3.352	2.514	2.723			0.0622	-0.5884	-0.0524	0.0471			0.125	0.314	0.104	0.231
249	248	Control peptides	control peptides	control peptides					TVM#ENFVAFVDKCCAADDKEACFAVEGPK	4	831.872				40387			39381	38384	40006	40465	39908	40705	100.303	101.386	102.396	104.046	103.162	101.677				2.033						0.1094						0.018
250	249	Control peptides	control peptides	control peptides					TVMENFVAFVDK	2	700.35	45203	44183	45077	45422	45159	46011	45203	44243	45151	45442	45179	46117	116.468	117.651	116.191	117.505	116.948	116.604	3.301	3.202	3.159	3.363	4.084	3.321	0.6464	0.5771	0.8108	0.6536	0.8722	0.725	0.424	0.36	0.439	0.441	0.498	0.434	1	1
251	250	Control peptides	control peptides	control peptides					TVMENFVAFVDK	2	700.35		44372		45615			45203	44243	45151	45442	45179	46117	116.468	117.651	116.191	117.505	116.948	116.604		2.938		2.985				0.5607		0.4557				0.403		0.274				1
252	251	Control peptides	control peptides	control peptides					TVMENFVAFVDKCCAADDKEACFAVEGPK	3	1103.5				46802					48511	46802	46481	49498			125.689	121.301	120.493	125.926				5.88						-2.8595						0.464
253	252	Control peptides	control peptides	control peptides					TVMENFVAFVDKCCAADDKEACFAVEGPK	4	827.874				46752		47466	46668	45608	46474	46765	46481	47466	120.37	121.601	119.89	121.242	120.493	120.506				2.395		3.209				-0.5394		0.2857				0.166		0.47
254	253	Control peptides	control peptides	control peptides					VEDVDR	2	366.68			3860	3672			3685	3314	3956	3672	7590	3757	12.4735	13.3866	13.0498	13.5666	24.6588	13.2393			1.583	1.697					0.0011	-0.0043					0.007	0.016
255	254	Control peptides	control peptides	control peptides					VEDVDRLDQR	2	622.815	12650			12684															2.09			1.95			-0.0488			0.0726			0.007			0.057			11
256	255	Control peptides	control peptides	control peptides					VEDVDRLDQR	3	415.546			12486				12696	12012	12486	12699	11924	12875	34.4985	36.3242	35.0797	36.1882	35.5465	35.8887			2.044						0.1995						0.091
257	256	Control peptides	control peptides	control peptides					VFADYEEYVK	2	631.801	30444	29775	30243	30764			30498	29795	30243	30763	30059	30955	77.4722	79.1463	77.7617	79.1405	78.568	78.2268	3.075	3.33	3.17	3.383			0.7778	0.8055	0.7176	0.571			0.125	0.038	0.173	0.064			1	1
258	257	Control peptides	control peptides	control peptides					VGLSTLPEIYEK	2	674.872		33397		34403			34509	33428	34231	34403	33881	34798	87.6187	88.3483	87.4805	88.3412	87.8957	87.5792		2.307		2.75				0.4855		0.59				0.069		0.31				6
259	258	Control peptides	control peptides	control peptides					VHINPNSLFDVQVK	3	537.295				34402		34770	37764	36704	37549	37819	37304	34770	96.0427	96.9218	95.9678	97.0868	96.4997	86.6123				2.981		3.646				-0.0133		-1.924				0.077		0.081
260	259	Control peptides	control peptides	control peptides					VHKECCHGDLLECADDR	3	705.3	12799	12132	12562	12844	12048	13000	12843	12180	12590	12840	12046	13000	34.8517	36.718	35.3193	36.5162	35.8518	36.2223	4.197	4.361	4.082	3.751	4.143	3.821	0.542	-0.0848	-0.0356	-0.0852	-0.3378	-0.3189	0.35	0.534	0.413	0.407	0.424	0.425	1	1
261	260	Control peptides	control peptides	control peptides					VHKECCHGDLLECADDR	4	529.227	12844	12139	12571	12802		12999	12843	12180	12590	12840	12067	12999	34.8517	36.718	35.3193	36.5162	35.9058	36.2223	2.577	2.487	2.272	2.688		2.759	-0.37	-0.362	0.0075	-0.6099		-0.6047	0.074	0.018	0.002	0.166		0.228	2	1
262	261	Control peptides	control peptides	control peptides					VHKECCHGDLLECADDRADLAK	3	871.393	17696	17092	17595	17791	17151	17798	17730	17114	17582	17834	17167	17798	46.3895	48.326	46.9493	48.0537	47.8363	47.192	4.056	4.538	5.313	5.021	5.308	4.85	0.0315	-0.0918	-0.0168	0.4101	-0.318	-0.6856	0.385	0.39	0.52	0.384	0.408	0.384	1	1
263	262	Control peptides	control peptides	control peptides					VHKECCHGDLLECADDRADLAK	4	653.797	17675	17057	17542	17763	17109	17787	17730	17057	17582	17813	17188	17824	46.3895	48.326	46.9493	48.003	47.8872	47.192	2.607	2.375	1.962	2.686	2.788	2.531	-0.0956	0.1295	-0.2235	-0.2304	0.0108	-0.2323	0.169	0.211	0.092	0.29	0.315	0.263	16	9
264	263	Control peptides	control peptides	control peptides					VHKECCHGDLLECADDRADLAK	5	523.239	17676		17543		17148	17805	17730	17114	17582	17813	17188	17805	46.3895	48.326	46.9493	48.003	47.8872	47.1468	2.581		2.808		2.315	2.612	-0.1519		-0.1351		-0.5294	-0.0374	0.145		0.174		0.005	0.054	3
265	264	Control peptides	control peptides	control peptides					VLGIDGGEGK	2	472.756					15636		16470	15668	16259	16475	15636	16612	43.408	44.9577	43.8555	44.922	44.4168	44.4315					1.857						0.0794						0.07
266	265	Control peptides	control peptides	control peptides					VLGIDGGEGKEELFR	2	809.925						30801		29522	30199	30469	29807	30801		78.4492	77.3987	78.3993	77.9523	77.7708						3.958						-2.3079						0.337
267	266	Control peptides	control peptides	control peptides					VLGIDGGEGKEELFR	3	540.286			30159		29830		30414	29543	30159	30490	29828	30787	77.2603	78.5028	77.3987	78.4495	78.0043	77.8207			1.777		2.04				-0.0996		-0.2095				0.147		0.2
268	267	Control peptides	control peptides	control peptides					VLVDLER	2	422.25		21042				21981	21909	21042	21696	21923	21199	22042	56.3765	57.783	56.7292	57.6652	57.3002	56.929		2.17				1.91		0.0639				-0.0831		0.044				0.009		11
269	268	Control peptides	control peptides	control peptides					VNQIGTLSESIK	2	644.859	24831	24028	24638	24868	24203	25061	24912	24125	24741	24967	24263	25061	63.6748	65.0725	64.066	64.9367	64.5852	64.2293	2.969	3.015	2.731	2.771	3.278	3.457	0.2583	0.0318	1.0133	0.3258	0.1094	0.0612	0.189	0.224	0.168	0.138	0.268	0.358	1	1
270	269	Control peptides	control peptides	control peptides					VNQIGTLSESIK	2	644.859		24240	24859	25077			24912	24125	24741	24967	24263	25061	63.6748	65.0725	64.066	64.9367	64.5852	64.2293		2.32	2.303	2.736				0.2366	0.242	0.1831				0.096	0.055	0.111				2
271	270	Control peptides	control peptides	control peptides					VSEAAIEASTR	2	567.293	15057	14455	14880	15178	14438	15311	13843	13060	13598	13792	12986	15311	37.1845	38.7728	37.6372	38.7182	38.125	41.5647	3.633	3.354	3.591	3.656	3.654	3.523	0.2127	0.4244	0.2515	0.2577	0.3662	0.3379	0.305	0.383	0.332	0.329	0.391	0.35	1	1
272	271	Control peptides	control peptides	control peptides					VVGLSTLPEIYEK	2	724.406	37347	36180	37070	37275	36764	37719	37428	36242	37150	37336	36821	37719	95.18	95.7143	94.944	95.8412	95.2752	95.1555	3.24	3.939	3.605	3.873	3.969	3.92	0.5815	0.4744	0.4392	0.4731	0.3577	0.3473	0.459	0.456	0.473	0.457	0.42	0.484	1	1
273	272	Control peptides	control peptides	control peptides					YDLDFKNPNSDK	3	485.897			20903		20454		21090	20389	20903	21191	20548	21224	54.4273	56.0983	54.9017	55.9337	55.7703	55.0547			1.696		1.691				0.4885		0.8643				0.008		0.002
274	273	Control peptides	control peptides	control peptides					YFYAPELLYYANK	2	827.911	45052		44904			45826	45114	39434	44962	40507	43478	45826	115.938	104.221	115.672	104.16	112.447	115.979	3.785		3.252			3.431	1.2496		1.8128			2.6788	0.376		0.349			0.379	1
275	274	Control peptides	control peptides	control peptides					YFYAPELLYYANK	3	552.277	45056		44917	45173	44877	45837	45114	43991	44983	45211	44948	45837	115.938	116.928	115.731	116.867	116.324	115.979	3.133		2.836	3.141	3.517	3.225	-0.0424		0.383	-0.3101	-0.3077	-0.4829	0.15		0.082	0.063	0.198	0.104	2
276	275	Control peptides	control peptides	control peptides					YGASAGNVGDEGGVAPN	2	767.842	17707	17008			17081		17709	17008	17582	17771	17083	17887	46.3385	48.1733	46.9493	47.9078	47.633	47.331	2.929	2.853			2.776		1.3379	-0.3374			-0.3882		0.328	0.317			0.357		1	1
277	276	Control peptides	control peptides	control peptides					YGASAGNVGDEGGVAPNIQ	2	888.413	24699	23888	24461	24734	24066	24950	24702	23873	24489	24734	24053	24931	63.1543	64.4577	63.4565	64.3308	64.0767	63.772	2.911	2.598	2.498	3.147	2.917	3.038	1.4673	-1.181	-0.0959	1.8655	2.1994	1.2866	0.247	0.22	0.157	0.257	0.229	0.327	1	1
278	277	Control peptides	control peptides	control peptides					YICDNQDTISSK	2	722.325	13582	13019	13536	13752	12966	13777	13661	12997	13472	13712	12966	13872	36.76	38.6228	37.3417	38.5312	37.9793	38.1682	4.232	4.322	4.13	4.244	3.69	4.251	-0.334	-0.3229	-0.4102	-0.3229	-0.3652	-0.2924	0.366	0.327	0.342	0.355	0.363	0.355	1	1
279	278	Control peptides	control peptides	control peptides					YICDNQDTISSK	2	722.325	13813	12804	13323	13542	12754	14001	13661	12997	13472	13712	12966	13872	36.76	38.6228	37.3417	38.5312	37.9793	38.1682	3.688	2.902	2.323	2.769	2.528	3.963	-0.3229	-0.3478	-0.4517	-0.3873	-0.3527	-0.282	0.411	0.315	0.177	0.189	0.273	0.35	1	1
280	279	Control peptides	control peptides	control peptides					YNGVFQECCQAEDK	2	874.356	19549	19001	19410	19793	19040	19768	19641	19087	19492	19889	19141	19768	50.944	52.998	51.4802	52.8737	52.4688	51.8883	5.218	5.536	5.728	5.309	5.122	5.048	-0.174	-0.1128	-0.0293	-0.1363	-0.0733	-0.122	0.499	0.505	0.487	0.52	0.511	0.498	1	1
281	280	Control peptides	control peptides	control peptides					YNGVFQECCQAEDK	2	874.356	19752	19228	19627	20052	19287	19995	19641	19087	19492	19889	19141	19768	50.944	52.998	51.4802	52.8737	52.4688	51.8883	5.072	4.744	5.342	4.955	4.606	4.535	-0.1734	-0.0956	-0.0092	-0.1139	-0.0693	-0.1328	0.531	0.492	0.513	0.557	0.508	0.521	1	1
282	281	Control peptides	control peptides	control peptides					YNGVFQECCQAEDK	3	583.24	19606	19072	19456	19854	19102	19825	19872	19255	19702	19854	19288	19881	51.4995	53.3985	51.9882	53.3178	52.8077	51.9355	2.307	3.753	3.246	2.961	3.875	2.968	1.3806	2.9552	1.2187	2.5816	2.6291	1.5002	0.035	0.323	0.213	0.206	0.417	0.304	13	4
283	282	Control peptides	control peptides	control peptides					YNGVFQECCQAEDKGACLLPK	3	829.708	31003	30024	30809	31033	30544	31461	31003	30320	30871	31246	30521	31522	79.033	80.4667	79.0905	80.3485	79.6943	79.6088	3.551	2.872	3.47	3.397	2.68	3.179	-0.305	-0.3223	-0.3577	-0.3006	-0.6573	-0.307	0.419	0.213	0.292	0.36	0.231	0.387	1	1
284	283	Control peptides	control peptides	control peptides					YNGVFQECCQAEDKGACLLPK	3	829.708	31218	30216	30617	31227		31269	31003	30320	30871	31246	30521	31522	79.033	80.4667	79.0905	80.3485	79.6943	79.6088	3.132	2.819	2.891	3.167		2.645	-0.4719	-0.4783	0.0677	-0.3059		-0.1764	0.319	0.211	0.181	0.274		0.033	1	1
285	284	Control peptides	control peptides	control peptides					YSGVCHTD	2	469.687		5587																		1.43						0.053						0.169						6
286	285	Control peptides	control peptides	control peptides					YSGVCHTDLHAW	3	482.547						23625	23442	22804	23292	23623	22898	23625	60.0718	61.8563	60.574	61.7122	61.322	60.7327						1.951						-0.1383						0.174
287	286	Control peptides	control peptides	control peptides					YVVDTSK	2	406.213	8670	7994	8681	8607	7963	8709	8741	8031	8741	8607	8027	8729	25.0933	26.4937	25.7583	26.6162	25.7935	26.3432	1.902	1.685	2	1.879	2.087	1.541	-0.2704	-0.1743	-0.146	-0.1435	-0.0498	-0.13	0.169	0.085	0.158	0.148	0.166	0.051	4	9
288	Activator protein
289	287	Activator protein	PLAA	PLAA	phospholipase A-2-activating protein	Q9Y263	http://www.phosphosite.org/proteinAction.do?id=19920&showAllSites=true	87	AINCPEDIVFPALDILR	2	978.517	55191	53918	55175	55170	55228	56204	55253	53852	55189	55186	55280	56204	145.727	146.047	145.334	145.942	145.689	145.565	3.395	2.341	3.245	3.659	3.384	3.52	0.7981	-0.9458	-1.0373	-2.3507	-2.1196	-1.6135	0.373	0.173	0.391	0.377	0.317	0.398	2	1
290	288	Activator protein	PLAA	PLAA	phospholipase A-2-activating protein	Q9Y263	http://www.phosphosite.org/proteinAction.do?id=19920&showAllSites=true	87	AINCPEDIVFPALDILR	2	978.517	55224	53767					55253	53852	55189	55186	55280	56204	145.727	146.047	145.334	145.942	145.689	145.565	3.082	2.134					0.4545	-2.7735					0.184	0.145					2	11
291	289	Activator protein	PLAA	PLAA	phospholipase A-2-activating protein	Q9Y263	http://www.phosphosite.org/proteinAction.do?id=19920&showAllSites=true	87	AINCPEDIVFPALDILR	2	978.517	55203						55253	53852	55189	55186	55280	56204	145.727	146.047	145.334	145.942	145.689	145.565	2.909						0.7981						0.314						1
292	Adaptor/scaffold
293	290	Adaptor/scaffold	ABI1; ABI1; ABI1	Abi-1; Abi-1 iso2; Abi-1 iso3	abl interactor 1 isoform b	Q8IZP0; Q8IZP0-2; Q8IZP0-3	http://www.phosphosite.org/proteinAction.do?id=3268&showAllSites=true	55; 49; 49	ALIESYQNLTR	2	654.351	27841		27652			28171	25374	24524	27652	25345	24683	25561	64.8125	66.0542	71.2292	65.8437	65.5972	65.2798	2.692		2.675			2.391	-0.1907		0.1022			0.3729	0.259		0.332			0.115	1
294	291	Adaptor/scaffold	ABI1; ABI1; ABI1	Abi-1; Abi-1 iso2; Abi-1 iso3	abl interactor 1 isoform b	Q8IZP0; Q8IZP0-2; Q8IZP0-3	http://www.phosphosite.org/proteinAction.do?id=3268&showAllSites=true	55; 49; 49	HNSTTSSTSSGGYR	2	721.319				3129			3080		3268	3129			10.9017		11.2576	12.0058						2.477						0.7548						0.353
295	292	Adaptor/scaffold	ABI1; ABI1; ABI1	Abi-1; Abi-1 iso2; Abi-1 iso3	abl interactor 1 isoform b	Q8IZP0; Q8IZP0-2; Q8IZP0-3	http://www.phosphosite.org/proteinAction.do?id=3268&showAllSites=true	55; 49; 49	IDYTVLDDVGHGVK	3	510.932			30972				31233	30320	30972	31309	30689	31585	79.3428	80.4667	79.3403	80.4985	80.1032	79.7588			2.397						0.2918						0.287
296	293	Adaptor/scaffold	ABI1; ABI1; ABI1	Abi-1; Abi-1 iso2; Abi-1 iso3	abl interactor 1 isoform b	Q8IZP0; Q8IZP0-2; Q8IZP0-3	http://www.phosphosite.org/proteinAction.do?id=3268&showAllSites=true	55; 49; 49	NDDGWYEGVCNR	2	742.797			23224	23642		23605	23379	22804	23229	23623	22835	23605	59.9175	61.8563	60.4262	61.7122	61.1673	60.6867			2.389	2.214		2.545			-0.9823	-0.8166		-2.6258			0.301	0.253		0.349
297	294	Adaptor/scaffold	ABI1; ABI1; ABI1	Abi-1; Abi-1 iso2; Abi-1 iso3	abl interactor 1 isoform b	Q8IZP0; Q8IZP0-2; Q8IZP0-3	http://www.phosphosite.org/proteinAction.do?id=3268&showAllSites=true	55; 49; 49	VADYCENNYIQATDKR	3	653.967	19233	18655	19105	19400	18713	19433	19242	18688	19135	19427	18721	19433	49.9862	52.0622	50.6413	51.7855	51.4795	51.447	2.78	2.812	2.907	3.422	2.624	2.622	-1.2205	-3.1267	-1.6792	-2.5486	-3.8921	-1.2822	0.351	0.307	0.301	0.312	0.168	0.21	1	1
298	295	Adaptor/scaffold	AHNAK	AHNAK	neuroblast differentiation-associated protein AHNAK isoform 1	Q09666	http://www.phosphosite.org/proteinAction.do?id=6031&showAllSites=true	629	ADIDVSGPK	2	451.235	12677		12390																2.514		2.261				-0.8607		-0.6954				0.08		0.151				1
299	296	Adaptor/scaffold	AHNAK	AHNAK	neuroblast differentiation-associated protein AHNAK isoform 1	Q09666	http://www.phosphosite.org/proteinAction.do?id=6031&showAllSites=true	629	ADIDVSGPKVDVDIPDVNIEGPDAK	3	860.101			38261		37930		38457	37313	38305	38512	37966	38851	97.8655	98.5378	97.9358	98.8885	98.2235	97.7307			2.882		3.673				-1.1052		1.6098				0.036		0.27
300	297	Adaptor/scaffold	AHNAK	AHNAK	neuroblast differentiation-associated protein AHNAK isoform 1	Q09666	http://www.phosphosite.org/proteinAction.do?id=6031&showAllSites=true	629	ADIDVSGPKVDVDIPDVNIEGPDAK	3	860.101					37966		38457	37313	38305	38512	37966	38851	97.8655	98.5378	97.9358	98.8885	98.2235	97.7307					3.35						1.6098						0.182
301	298	Adaptor/scaffold	AHNAK	AHNAK	neuroblast differentiation-associated protein AHNAK isoform 1	Q09666	http://www.phosphosite.org/proteinAction.do?id=6031&showAllSites=true	629	ADIDVSGPKVDVDVPDVNIEGPDAK	3	855.429					35756		31758	30887	31585	36244	35756	39355	80.6688	81.9085	80.8852	93.005	91.9045	98.9968					3.062						1.4228						0.127
302	299	Adaptor/scaffold	AHNAK	AHNAK	neuroblast differentiation-associated protein AHNAK isoform 1	Q09666	http://www.phosphosite.org/proteinAction.do?id=6031&showAllSites=true	629	ADIDVSGPKVDVECPDVNIEGPEGK	3	880.422		30611					31611	30611	33454	29041	28337	29065	80.2978	81.2673	85.5552	74.8673	74.4155	73.6647		4.135						2.2325						0.251						1
303	300	Adaptor/scaffold	AHNAK	AHNAK	neuroblast differentiation-associated protein AHNAK isoform 1	Q09666	http://www.phosphosite.org/proteinAction.do?id=6031&showAllSites=true	629	ADIDVSGPKVDVEVPDVSLEGPEGK	3	851.097	37527			37376			37527		36436	37357	36107		95.3975		93.1055	95.8922	93.4775		2.838			3.716			2.3794			3.0591			0.088			0.156			7
304	301	Adaptor/scaffold	AHNAK	AHNAK	neuroblast differentiation-associated protein AHNAK isoform 1	Q09666	http://www.phosphosite.org/proteinAction.do?id=6031&showAllSites=true	629	ADLDVSGPKVDIDVPDVNIEGPDAK	3	860.101		37323		38424																3.78		3.874				1.8068		-0.3299				0.206		0.306				1
305	302	Adaptor/scaffold	AHNAK	AHNAK	neuroblast differentiation-associated protein AHNAK isoform 1	Q09666	http://www.phosphosite.org/proteinAction.do?id=6031&showAllSites=true	629	ADLDVSGPKVDIDVPDVNIEGPDAK	3	860.101				38482																		3.327						-0.3299						0.203
306	303	Adaptor/scaffold	AHNAK	AHNAK	neuroblast differentiation-associated protein AHNAK isoform 1	Q09666	http://www.phosphosite.org/proteinAction.do?id=6031&showAllSites=true	629	ADVDISGPK	2	451.235		11851		12621		12795	12717	11887	12485	12638	11861	12795	34.5487	36.0288	35.0797	36.0445	35.3897	35.6485		2.288		2.611		2.556		-0.4769		-0.4026		-0.7076		0.03		0.028		0.05		4
307	304	Adaptor/scaffold	AHNAK	AHNAK	neuroblast differentiation-associated protein AHNAK isoform 1	Q09666	http://www.phosphosite.org/proteinAction.do?id=6031&showAllSites=true	629	ADVDVSGPK	2	444.227	9347					9395	11424	10549	11147	9237	10581	9395	31.4927	32.9127	31.9602	27.9988	32.2355	27.7832	2.213					2.02	0.6211					1.3592	0.184					0.098	3
308	305	Adaptor/scaffold	AHNAK	AHNAK	neuroblast differentiation-associated protein AHNAK isoform 1	Q09666	http://www.phosphosite.org/proteinAction.do?id=6031&showAllSites=true	629	ADVDVSGPKVDVEGPDVNIEGPEGK	3	841.413	29748						29748	32945	33685	33997	33377	34315	75.6032	87.122	86.118	87.2513	86.6728	86.4145	2.82						-3.5006						0.144						15
309	306	Adaptor/scaffold	AHNAK	AHNAK	neuroblast differentiation-associated protein AHNAK isoform 1	Q09666	http://www.phosphosite.org/proteinAction.do?id=6031&showAllSites=true	629	ADVVVSGPK	2	436.248			10652	10703		10843	9795	9934	9642	10696	8965	10843	27.626	31.4748	28.1337	31.5032	28.1715	31.2523			1.685	2.256		2.375			-0.2946	0.1288		-0.0502			0.16	0.201		0.167
310	307	Adaptor/scaffold	AHNAK	AHNAK	neuroblast differentiation-associated protein AHNAK isoform 1	Q09666	http://www.phosphosite.org/proteinAction.do?id=6031&showAllSites=true	629	AEGPDVAVDLPK	2	605.819			25525																		2.861						0.8061						0.405
311	308	Adaptor/scaffold	AHNAK	AHNAK	neuroblast differentiation-associated protein AHNAK isoform 1	Q09666	http://www.phosphosite.org/proteinAction.do?id=6031&showAllSites=true	629	AEGPEVDVNLPK	2	634.33	24739	23863	24541	24907	24040	25125	24849	23999	24636	24841	24277	25036	63.52	64.7652	63.8067	64.642	64.3332	64.025	2.994	3.183	3.494	3.468	3.117	3.127	0.1626	0.0356	0.2265	-0.302	0.0885	-0.0094	0.373	0.246	0.349	0.321	0.332	0.309	1	1
312	309	Adaptor/scaffold	AHNAK	AHNAK	neuroblast differentiation-associated protein AHNAK isoform 1	Q09666	http://www.phosphosite.org/proteinAction.do?id=6031&showAllSites=true	629	AEGPEVDVNLPK	2	634.33		24072	24745	24705	24277	24902	24849	23999	24636	24841	24277	25036	63.52	64.7652	63.8067	64.642	64.3332	64.025		3.042	3.122	3.059	2.06	3.107		-0.3588	0.2581	-0.022	-0.0827	0.079		0.257	0.154	0.29	0.098	0.298		1
313	310	Adaptor/scaffold	AHNAK	AHNAK	neuroblast differentiation-associated protein AHNAK isoform 1	Q09666	http://www.phosphosite.org/proteinAction.do?id=6031&showAllSites=true	629	AFNM#ASPESDFGINLK	2	878.914						36137	35727	34709	35449	35803	35204	36137	90.7668	91.674	90.58	91.8687	91.2192	90.9492						3.997						-3.1017						0.386
314	311	Adaptor/scaffold	AHNAK	AHNAK	neuroblast differentiation-associated protein AHNAK isoform 1	Q09666	http://www.phosphosite.org/proteinAction.do?id=6031&showAllSites=true	629	ANVDISAPK	2	457.751				13534			13661	12787	13409	13534	12776	14975	36.76	38.1278	37.202	38.1478	37.6412	40.702				2.594						-0.5548						0.309
315	312	Adaptor/scaffold	AHNAK	AHNAK	neuroblast differentiation-associated protein AHNAK isoform 1	Q09666	http://www.phosphosite.org/proteinAction.do?id=6031&showAllSites=true	629	APEVNLNAPDVDVHGPDWNLK	3	767.382	35923	34715			35278	36234	35895	39497	35596	35824	35288	36234	91.1885	104.386	90.9475	91.9227	91.4293	91.1037	3.683	3.276			3.441	3.28	-2.4142	-1.2826			-2.2264	-1.3434	0.35	0.235			0.202	0.204	1	2
316	313	Adaptor/scaffold	AHNAK; AHNAK	AHNAK; AHNAK iso2	neuroblast differentiation-associated protein AHNAK isoform 1	Q09666; Q96EC4	http://www.phosphosite.org/proteinAction.do?id=6031&showAllSites=true	629; 16	DDGVFVQEVTQNSPAAR	2	916.942	31311	30480	31101	31454	30832	31665	31317	30467	31018	31435	30731	31665	79.5507	80.8355	79.4377	80.8172	80.2068	79.9623	4.341	4.905	4.367	4.693	4.444	4.4	-0.1492	0.2752	-0.8678	-0.0314	0.2562	-0.6217	0.469	0.517	0.485	0.536	0.421	0.464	1	1
317	314	Adaptor/scaffold	AHNAK; AHNAK	AHNAK; AHNAK iso2	neuroblast differentiation-associated protein AHNAK isoform 1	Q09666; Q96EC4	http://www.phosphosite.org/proteinAction.do?id=6031&showAllSites=true	629; 16	DDGVFVQEVTQNSPAAR	3	611.631				31495	30850	31745	31254	30467	31081	26773	30850	31711	79.3933	80.8355	79.597	69.3075	80.3592	80.0618				3.053	2.228	3.734				-0.7417	-0.6883	-0.7755				0.302	0.13	0.281
318	315	Adaptor/scaffold	AHNAK	AHNAK	neuroblast differentiation-associated protein AHNAK isoform 1	Q09666	http://www.phosphosite.org/proteinAction.do?id=6031&showAllSites=true	629	DIDISSPEFK	2	575.785	28213	27268	27985	28190		28531	28209	27338	27985	28264	27581	28456	71.808	72.9847	71.953	72.9652	72.6007	72.2233	2.32	2.182	2.285	2.365		2.08	0.2513	0.1548	-0.2502	0.1939		0.0488	0.152	0.076	0.086	0.085		0.185	3	6
319	316	Adaptor/scaffold	AHNAK	AHNAK	neuroblast differentiation-associated protein AHNAK isoform 1	Q09666	http://www.phosphosite.org/proteinAction.do?id=6031&showAllSites=true	629	DVEGQGLDWSLK	2	673.833	33742	32810	33463	33820	33244	34133	31065	32819	33463	33850	33188	34126	78.9307	86.8103	85.6053	86.8912	86.2162	85.9442	3.148	3.056	3.233	3.497	3.052	3.199	0.1912	-1.2784	-0.7496	-0.44	-1.0251	-0.3056	0.257	0.321	0.337	0.326	0.286	0.329	1	1
320	317	Adaptor/scaffold	AHNAK; AHNAK	AHNAK; AHNAK iso2	neuroblast differentiation-associated protein AHNAK isoform 1	Q09666; Q96EC4	http://www.phosphosite.org/proteinAction.do?id=6031&showAllSites=true	629; 16	ELLLPNWQGSGSHGLTIAQR	3	726.387				38329			38394	37229	38179	38329	37871	38788	97.7008	98.3208	97.6093	98.4668	97.9575	97.5705				2.119						0.6699						0.082
321	318	Adaptor/scaffold	AHNAK	AHNAK	neuroblast differentiation-associated protein AHNAK isoform 1	Q09666	http://www.phosphosite.org/proteinAction.do?id=6031&showAllSites=true	629	FSM#PGFK	2	415.199						16682	16512	15815	16343	16580	15802	16682	43.505	45.2883	44.0627	45.1593	44.6582	44.6212						1.667						0.2698						0.014
322	319	Adaptor/scaffold	AHNAK	AHNAK	neuroblast differentiation-associated protein AHNAK isoform 1	Q09666	http://www.phosphosite.org/proteinAction.do?id=6031&showAllSites=true	629	FSM#PGFKGEGPDVDVNLPK	3	684.003			30104				28209	29165	30104	30280	29681	30577	71.808	77.5533	77.0382	77.9262	77.6478	77.3078			1.727						0.4733						0.018
323	320	Adaptor/scaffold	AHNAK	AHNAK	neuroblast differentiation-associated protein AHNAK isoform 1	Q09666	http://www.phosphosite.org/proteinAction.do?id=6031&showAllSites=true	629	FSMPGFK	2	407.202		29070				30240	29910	29144	29759	30049	29408	30240	76.0177	77.5005	76.3242	77.368	76.9953	76.5665		1.694				1.846		0.2894				-0.1568		0.015				0.04		14
324	321	Adaptor/scaffold	AHNAK	AHNAK	neuroblast differentiation-associated protein AHNAK isoform 1	Q09666	http://www.phosphosite.org/proteinAction.do?id=6031&showAllSites=true	629	FSMPGFKGEGPDVDVNLPK	3	678.672	37937						37937	36809	37675	33346	37430	38389	96.4343	97.2032	96.2848	85.6053	96.8287	96.5612	2.916						-1.7356						0.149						184
325	322	Adaptor/scaffold	AHNAK	AHNAK	neuroblast differentiation-associated protein AHNAK isoform 1	Q09666	http://www.phosphosite.org/proteinAction.do?id=6031&showAllSites=true	629	GEGPDVDVNLPK	2	620.314			23951	24111		24348															2.816	2.544		2.578			1.9274	2.2985		1.178			0.284	0.091		0.118
326	323	Adaptor/scaffold	AHNAK	AHNAK	neuroblast differentiation-associated protein AHNAK isoform 1	Q09666	http://www.phosphosite.org/proteinAction.do?id=6031&showAllSites=true	629	GEGPEVDVNLPK	2	627.322	24683		24512	24637		24937	24639	23852	24468	24715	24011	24937	62.9972	64.4102	63.4043	64.3308	63.9792	63.5678	2.688		2.78	2.515		2.195	-4.1294		-3.0206	-3.6692		-2.4958	0.113		0.235	0.232		0.104	1
327	324	Adaptor/scaffold	AHNAK	AHNAK	neuroblast differentiation-associated protein AHNAK isoform 1	Q09666	http://www.phosphosite.org/proteinAction.do?id=6031&showAllSites=true	629	GGADVSGGVSAPDISLGEGHLSVK	3	737.041				31703			31674	30677	31459	31703	31067	32005	80.4582	81.3723	80.5688	81.4417	81.0322	80.796				2.681						-0.7982						0.262
328	325	Adaptor/scaffold	AHNAK	AHNAK	neuroblast differentiation-associated protein AHNAK isoform 1	Q09666	http://www.phosphosite.org/proteinAction.do?id=6031&showAllSites=true	629	GGKPGLTIQAPQLEVSVPSANIEGLEGK	3	930.506				41039		41549	41145	39875	40930	41032	40643	41549	105.014	105.419	104.841	105.554	105.046	104.662				3.07		3.182				-0.4419		0.1747				0.144		0.082
329	326	Adaptor/scaffold	AHNAK	AHNAK	neuroblast differentiation-associated protein AHNAK isoform 1	Q09666	http://www.phosphosite.org/proteinAction.do?id=6031&showAllSites=true	629	GGQIGLQAPGLSVSGPQGHLESGSGK	3	806.751		27520	28265	28452	27769	28686	28545	30005	28310	28474	27783	31291	72.6472	79.6747	72.7728	73.4655	73.21	79.0493		3.187	3.354	4.161	3.331	3.752		0.6495	-0.0436	0.0561	0.0565	0.1764		0.265	0.341	0.348	0.253	0.401		1
330	327	Adaptor/scaffold	AHNAK	AHNAK	neuroblast differentiation-associated protein AHNAK isoform 1	Q09666	http://www.phosphosite.org/proteinAction.do?id=6031&showAllSites=true	629	GGQIGLQAPGLSVSGPQGHLESGSGK	3	806.751		27631		28431	27783	28704	28545	30005	28310	28474	27783	31291	72.6472	79.6747	72.7728	73.4655	73.21	79.0493		2.585		3.614	3.019	3.255		0.6495		0.0561	0.0565	0.1764		0.137		0.369	0.292	0.21		5
331	328	Adaptor/scaffold	AHNAK	AHNAK	neuroblast differentiation-associated protein AHNAK isoform 1	Q09666	http://www.phosphosite.org/proteinAction.do?id=6031&showAllSites=true	629	GGVQVPAVDISSSLGGR	2	799.928	33766	32641	33484	33671	33137		33837	32714	33538	33745	33137	34105	85.9253	86.5492	85.7638	86.6187	86.2648	85.8957	2.692	2.39	2.74	2.575	2.733		1.2214	0.9187	1.1857	1.1276	1.4303		0.11	0.039	0.233	0.109	0.214		2	1
332	329	Adaptor/scaffold	AHNAK	AHNAK	neuroblast differentiation-associated protein AHNAK isoform 1	Q09666	http://www.phosphosite.org/proteinAction.do?id=6031&showAllSites=true	629	GPAFNM#ASPESDFGINLK	2	955.951				37227			34341	34415	35491	37227	33734	37528	87.1872	90.899	90.6802	95.3978	87.535	94.4203				3.505						1.3032						0.413
333	330	Adaptor/scaffold	AHNAK	AHNAK	neuroblast differentiation-associated protein AHNAK isoform 1	Q09666	http://www.phosphosite.org/proteinAction.do?id=6031&showAllSites=true	629	GPFVEAEVPDVDLECPDAK	2	1043.99	37841	36658	37602	37808	37300	38276	37869	36662	37602	37819	37346	38305	96.3185	96.8108	96.0728	97.0868	96.607	96.354	5.303	4.992	4.902	5.106	5.011	5.248	-1.187	-0.3815	-0.3839	-0.026	-0.7419	0.0123	0.477	0.461	0.46	0.407	0.44	0.473	1	1
334	331	Adaptor/scaffold	AHNAK	AHNAK	neuroblast differentiation-associated protein AHNAK isoform 1	Q09666	http://www.phosphosite.org/proteinAction.do?id=6031&showAllSites=true	629	GPHVDVSGPDIDIEGPEGK	3	639.978					26495	27458	23337	22510	23166	23413	26495	23545	59.8205	61.1482	60.2755	61.2188	70.1138	60.4857					3.21	2.506					0.5282	-0.0365					0.061	0.208
335	332	Adaptor/scaffold	AHNAK	AHNAK	neuroblast differentiation-associated protein AHNAK isoform 1	Q09666	http://www.phosphosite.org/proteinAction.do?id=6031&showAllSites=true	629	GPSLDIDTPDVNIEGPEGK	2	976.976	34298		33997	34262	33601	34544	35706	33176	35428	35782	33601	34588	90.7163	87.7088	90.5283	91.8142	87.2743	87.0668	3.906		3.975	3.608	3.721	3.583	-3.6598		-4.5072	-4.4857	-4.4447	-3.2128	0.164		0.222	0.099	0.263	0.13	1
336	333	Adaptor/scaffold	AHNAK	AHNAK	neuroblast differentiation-associated protein AHNAK isoform 1	Q09666	http://www.phosphosite.org/proteinAction.do?id=6031&showAllSites=true	629	GPSLDIDTPDVNIEGPEGK	2	976.976				34205		34606	35706	33176	35428	35782	33601	34588	90.7163	87.7088	90.5283	91.8142	87.2743	87.0668				3.571		3.151				-4.4857		-3.2128				0.153		0.069
337	334	Adaptor/scaffold	AHNAK	AHNAK	neuroblast differentiation-associated protein AHNAK isoform 1	Q09666	http://www.phosphosite.org/proteinAction.do?id=6031&showAllSites=true	629	GSEVGFHGAAPDISVK	3	524.267			22985	23279		23360	20649	19885	22985	20687	19981	20783	53.3722	54.9047	59.8583	54.7598	54.4527	54.0197			2.164	2.178		2.177			-0.7731	-0.4095		-0.1912			0.09	0.085		0.016
338	335	Adaptor/scaffold	AHNAK	AHNAK	neuroblast differentiation-associated protein AHNAK isoform 1	Q09666	http://www.phosphosite.org/proteinAction.do?id=6031&showAllSites=true	629	IDVTAPDVSIEEPEGK	2	849.925		28563					29490	28563	29318	29503	28862	29758	74.9753	76.0277	75.2502	76.0137	75.6947	75.3622		2.52						1.054						0.305						1
339	336	Adaptor/scaffold	AHNAK	AHNAK	neuroblast differentiation-associated protein AHNAK isoform 1	Q09666	http://www.phosphosite.org/proteinAction.do?id=6031&showAllSites=true	629	IEGEM#QVPDVDIR	2	758.869	24775	23929	24567	24812	24093	24963	24807	23957	24594	24841	24093	24994	63.4195	64.6593	63.7065	64.642	64.284	63.9228	3.333	3.47	3.526	3.764	3.553	3.224	0.3675	-0.4612	-0.0419	-0.6498	-0.268	0.3102	0.358	0.368	0.385	0.441	0.36	0.389	1	1
340	337	Adaptor/scaffold	AHNAK	AHNAK	neuroblast differentiation-associated protein AHNAK isoform 1	Q09666	http://www.phosphosite.org/proteinAction.do?id=6031&showAllSites=true	629	IGIPGVK	2	342.226		20572					21363	20572	21214	21401	20548	21538	55.0635	56.4933	55.5917	56.4278	55.7703	55.7737		1.747						-0.1512						0.03						13
341	338	Adaptor/scaffold	AHNAK	AHNAK	neuroblast differentiation-associated protein AHNAK isoform 1	Q09666	http://www.phosphosite.org/proteinAction.do?id=6031&showAllSites=true	629	IKGDVDVSAPK	2	564.817				11143																		1.881						-0.6732						0.046
342	339	Adaptor/scaffold	AHNAK	AHNAK	neuroblast differentiation-associated protein AHNAK isoform 1	Q09666	http://www.phosphosite.org/proteinAction.do?id=6031&showAllSites=true	629	IKGDVDVSAPK	3	376.88					10499		11319	10446	11063	11182	10499	10525	31.2552	32.6713	31.772	32.6668	32.0622	30.4817					2.506						0.0976						0.067
343	340	Adaptor/scaffold	AHNAK	AHNAK	neuroblast differentiation-associated protein AHNAK isoform 1	Q09666	http://www.phosphosite.org/proteinAction.do?id=6031&showAllSites=true	629	IKGDVPSVGLEGPDVDLQGPEAK	3	774.072				31221			31338	30299	31060	31221	30689	31585	79.602	80.416	79.5417	80.4485	80.1032	79.7588				2.317						-0.4048						0.004
344	341	Adaptor/scaffold	AHNAK	AHNAK	neuroblast differentiation-associated protein AHNAK isoform 1	Q09666	http://www.phosphosite.org/proteinAction.do?id=6031&showAllSites=true	629	ISAPNVDFNLEGPK	2	750.888	33827		33587		33248	34184	30162	32756	33580	33829	33248	34105	76.6307	86.6573	85.8655	86.8362	86.3628	85.8957	2.529		1.958		2.373	2.344	0.3634		0.6373		-0.177	-0.3082	0.385		0.208		0.287	0.15	2
345	342	Adaptor/scaffold	AHNAK	AHNAK	neuroblast differentiation-associated protein AHNAK isoform 1	Q09666	http://www.phosphosite.org/proteinAction.do?id=6031&showAllSites=true	629	ISIPDVDLDLK	2	614.345					39753																		2.044						0.2229						0.009
346	343	Adaptor/scaffold	AHNAK	AHNAK	neuroblast differentiation-associated protein AHNAK isoform 1	Q09666	http://www.phosphosite.org/proteinAction.do?id=6031&showAllSites=true	629	ISIPDVDLDLKGPK	3	503.956						36309	35958	34751	35680	35866	35351	36309	91.3572	91.7815	91.152	92.0305	91.585	91.2578						1.94						-0.0702						0.037
347	344	Adaptor/scaffold	AHNAK	AHNAK	neuroblast differentiation-associated protein AHNAK isoform 1	Q09666	http://www.phosphosite.org/proteinAction.do?id=6031&showAllSites=true	629	ISIPDVGLHLK	3	397.908	34420	33273	34123	34227	33754	34629													2.716	2.127	2.182	2.45	2.881	2.575	0.5321	0.2837	0.3349	-0.0175	-0.0209	0.3005	0.303	0.067	0.177	0.227	0.25	0.233	1	1
348	345	Adaptor/scaffold	AHNAK	AHNAK	neuroblast differentiation-associated protein AHNAK isoform 1	Q09666	http://www.phosphosite.org/proteinAction.do?id=6031&showAllSites=true	629	ISM#PDIDLNLKGPK	3	519.617	27070		26899				27070	21670	22221	22489	26405	27280	68.9788	59.129	57.988	59.0118	69.7607	69.401	1.701		2.245				-0.4745		-0.3158				0.015		0.162				1
349	346	Adaptor/scaffold	AHNAK	AHNAK	neuroblast differentiation-associated protein AHNAK isoform 1	Q09666	http://www.phosphosite.org/proteinAction.do?id=6031&showAllSites=true	629	ISM#PDVDLHLK	3	428.56			23788		23251	24099	23967	22825	23460	23938	23255	24099	61.3678	61.9035	60.9713	62.4705	62.1785	61.774			2.76		2.62	2.644			0.2123		0.2466	0.3354			0.2		0.25	0.183
350	347	Adaptor/scaffold	AHNAK	AHNAK	neuroblast differentiation-associated protein AHNAK isoform 1	Q09666	http://www.phosphosite.org/proteinAction.do?id=6031&showAllSites=true	629	ISM#PDVDLHVK	3	423.888					19832		18423	17785	20059	20183	19832	20384	48.042	49.8972	52.8238	53.5628	54.0543	53.1137					1.546						0.7645						0.135
351	348	Adaptor/scaffold	AHNAK	AHNAK	neuroblast differentiation-associated protein AHNAK isoform 1	Q09666	http://www.phosphosite.org/proteinAction.do?id=6031&showAllSites=true	629	ISM#PGFKGEGPDVDVNLPK	3	672.675		27479					32136	27479	28205	28390	27770	28645	81.6187	73.2855	72.5175	73.2678	73.0538	72.683		2.453						-0.7589						0.042						1
352	349	Adaptor/scaffold	AHNAK	AHNAK	neuroblast differentiation-associated protein AHNAK isoform 1	Q09666	http://www.phosphosite.org/proteinAction.do?id=6031&showAllSites=true	629	ISM#SEVDLNVAAPK	2	745.382		23685		24545	23904	24699	25290	26792	25077	25324	23904	25519	64.6087	71.6308	64.8792	65.7925	63.5893	65.1765		3.154		3.046	3.292	3.542		-1.0404		-0.6954	-0.7498	-0.3235		0.303		0.262	0.282	0.275		3
353	350	Adaptor/scaffold	AHNAK	AHNAK	neuroblast differentiation-associated protein AHNAK isoform 1	Q09666	http://www.phosphosite.org/proteinAction.do?id=6031&showAllSites=true	629	ISMPGFKGEGPEVDVNLPK	3	672.015		34805					32724	34805	32425	32695	32096	33034	83.1283	91.7815	82.9865	83.9725	83.5567	83.2987		2.656						-0.8015						0.157						541
354	351	Adaptor/scaffold	AHNAK	AHNAK	neuroblast differentiation-associated protein AHNAK isoform 1	Q09666	http://www.phosphosite.org/proteinAction.do?id=6031&showAllSites=true	629	LDADM#PEVAVEGPNGK	2	829.39					19495		20229	17554	18085		19495	20405	52.365	49.3578	48.1435		53.3033	53.1612					3.634						0.6408						0.477
355	352	Adaptor/scaffold	AHNAK	AHNAK	neuroblast differentiation-associated protein AHNAK isoform 1	Q09666	http://www.phosphosite.org/proteinAction.do?id=6031&showAllSites=true	629	LDFEGPDAK	2	496.24	19388	18679	19212	19466		19625	19431	18730	19261	19511	18826	19625	50.4283	52.1585	50.9422	51.9775	51.7323	51.3535	2.47	2.24	2.247	2.09		2.323	-0.5109	-0.4545	0.307	-2.0622		-2.3294	0.117	0.118	0.089	0.127		0.15	2	62
356	353	Adaptor/scaffold	AHNAK	AHNAK	neuroblast differentiation-associated protein AHNAK isoform 1	Q09666	http://www.phosphosite.org/proteinAction.do?id=6031&showAllSites=true	629	LEGDLTGPSVGVEVPDVELECPDAK	3	875.758	40395		40169	40309	39872	40918	38247	37187	38011	38323	37766	40918	97.3167	98.2067	97.167	98.4092	97.6845	102.851	4.14		4.233	2.75	4.03	2.998	1.2765		0.6084	-1.1111	0.3825	0.2339	0.298		0.253	0.114	0.323	0.13	1
357	354	Adaptor/scaffold	AHNAK	AHNAK	neuroblast differentiation-associated protein AHNAK isoform 1	Q09666	http://www.phosphosite.org/proteinAction.do?id=6031&showAllSites=true	629	LEGDLTGPSVGVEVPDVELECPDAK	3	875.758					39860		38247	37187	38011	38323	37766	40918	97.3167	98.2067	97.167	98.4092	97.6845	102.851					3.454						0.3825						0.318
358	355	Adaptor/scaffold	AHNAK	AHNAK	neuroblast differentiation-associated protein AHNAK isoform 1	Q09666	http://www.phosphosite.org/proteinAction.do?id=6031&showAllSites=true	629	LEGELQAPDLELSLPAIHVEGLDIK	3	900.488			50874	50831	50921	51841	47508	49157	50422	50461	47426	51841	122.8	132.023	131.223	131.919	123.051	131.488			3.868	4.124	3.938	3.311			1.2499	0.7902	0.7443	1.1021			0.262	0.291	0.303	0.099
359	356	Adaptor/scaffold	AHNAK	AHNAK	neuroblast differentiation-associated protein AHNAK isoform 1	Q09666	http://www.phosphosite.org/proteinAction.do?id=6031&showAllSites=true	629	LEGELQAPDLELSLPAIHVEGLDIK	3	900.488				50787	50866		47508	49157	50422	50461	47426	51841	122.8	132.023	131.223	131.919	123.051	131.488				2.85	3.739					0.8028	0.7443					0.067	0.066
360	357	Adaptor/scaffold	AHNAK	AHNAK	neuroblast differentiation-associated protein AHNAK isoform 1	Q09666	http://www.phosphosite.org/proteinAction.do?id=6031&showAllSites=true	629	LEGPDVSLKGPGVDLPSVNLSM#PK	3	822.437	38109						38109	41765	35554	42943	42638	36205	96.9892	110.654	90.8418	110.69	110.265	91.1037	3.223						2.0718						0.173						5
361	358	Adaptor/scaffold	AHNAK	AHNAK	neuroblast differentiation-associated protein AHNAK isoform 1	Q09666	http://www.phosphosite.org/proteinAction.do?id=6031&showAllSites=true	629	LKGPQITGPSLEGDLGLK	3	608.347	34429	33540	34171	34465	33868	34783	30645	29753	34231	30679	30059	34783	77.856	79.0417	87.4805	78.9227	78.568	87.4762	3.453	3.8	2.647	3.126	2.76	3.145	-0.4318	0.2193	-0.491	-0.5207	-0.9743	-0.9052	0.363	0.439	0.21	0.303	0.189	0.301	1	1
362	359	Adaptor/scaffold	AHNAK	AHNAK	neuroblast differentiation-associated protein AHNAK isoform 1	Q09666	http://www.phosphosite.org/proteinAction.do?id=6031&showAllSites=true	629	LKSEDGVEGDLGETQSR	3	607.294	15711		15492	15773		15886	19662	19087	15492	19847	19078	19860	50.9953	52.998	42.076	52.776	52.3212	51.8883	2.995		3.233	3.071		3.861	-1.6827		-0.7975	0.158		0.7702	0.189		0.232	0.205		0.384	2
363	360	Adaptor/scaffold	AHNAK	AHNAK	neuroblast differentiation-associated protein AHNAK isoform 1	Q09666	http://www.phosphosite.org/proteinAction.do?id=6031&showAllSites=true	629	LNVGAPDVTLR	2	577.83	26954		26724			27139	26970	25994	26756	26920	26258	27139	68.727	69.648	68.9675	69.6648	69.3852	69.196	2.089		1.96			1.99	0.2994		0.4371			0.6043	0.071		0.092			0.09	10
364	361	Adaptor/scaffold	AHNAK	AHNAK	neuroblast differentiation-associated protein AHNAK isoform 1	Q09666	http://www.phosphosite.org/proteinAction.do?id=6031&showAllSites=true	629	LPSGSGAASPTGSAVDIR	2	821.923				20640			20712	19822	20479	20640	19960	20762	53.5235	54.7512	53.8432	54.663	54.4017	53.9725				3.232						-0.9711						0.319
365	362	Adaptor/scaffold	AHNAK	AHNAK	neuroblast differentiation-associated protein AHNAK isoform 1	Q09666	http://www.phosphosite.org/proteinAction.do?id=6031&showAllSites=true	629	M#DAEVPDVNIEGPDAK	2	858.393	25787	24919	25577	25774	25076	25997	25787	24923	25623	25807	25145	26065	66.0015	67.02	66.1978	66.9672	66.6947	66.4738	3.8	3.58	3.723	4.282	4.005	3.689	2.4712	2.3943	3.9703	2.104	3.2464	2.987	0.386	0.29	0.346	0.427	0.433	0.291	1	1
366	363	Adaptor/scaffold	AHNAK	AHNAK	neuroblast differentiation-associated protein AHNAK isoform 1	Q09666	http://www.phosphosite.org/proteinAction.do?id=6031&showAllSites=true	629	M#DIDAPDVEVQGPDWHLK	3	694.326			33132			33745	33480	32399	33160	33472	32936	33745	85.0245	85.7367	84.8122	85.9198	85.6048	85.128			2.503			1.795			0.3556			0.2826			0.128			0.032
367	364	Adaptor/scaffold	AHNAK	AHNAK	neuroblast differentiation-associated protein AHNAK isoform 1	Q09666	http://www.phosphosite.org/proteinAction.do?id=6031&showAllSites=true	629	M#DIDVPDVEVQGPDWHLK	3	703.67	37482						37482	34709	35428	35824	35141	36079	95.7222	91.674	90.5283	91.9227	91.0675	90.7887	2.396						-1.4491						0.086						1
368	365	Adaptor/scaffold	AHNAK	AHNAK	neuroblast differentiation-associated protein AHNAK isoform 1	Q09666	http://www.phosphosite.org/proteinAction.do?id=6031&showAllSites=true	629	M#DVNVGDIDIEGPEGK	2	852.393			30067						30304	30377	29702	30640			77.6617	78.1878	77.6968	77.4608			1.983						-1.9632						0.07
369	366	Adaptor/scaffold	AHNAK	AHNAK	neuroblast differentiation-associated protein AHNAK isoform 1	Q09666	http://www.phosphosite.org/proteinAction.do?id=6031&showAllSites=true	629	MPEMHFKTPKISM#PDVNLNLK	3	829.425						61502	60043		60088	60190	60135	61502	161.229		160.111	161.127	160.171	160.149						2.861						-2.9014						0.105
370	367	Adaptor/scaffold	AHNAK	AHNAK	neuroblast differentiation-associated protein AHNAK isoform 1	Q09666	http://www.phosphosite.org/proteinAction.do?id=6031&showAllSites=true	629	SSGCDVNLPGVNVK	2	723.356				24710	24022		26130	25364	25959	24710	25565	27511	66.6605	68.1187	67.013	64.2347	67.7218	69.9517				2.548	2.252					-2.4038	-0.55					0.234	0.139
371	368	Adaptor/scaffold	AHNAK	AHNAK	neuroblast differentiation-associated protein AHNAK isoform 1	Q09666	http://www.phosphosite.org/proteinAction.do?id=6031&showAllSites=true	629	VDIDAPDVDVHGPDWHLK	3	676.666	32096		31824	32070			32136	31076	31824	32086	31466	32404	81.6187	82.377	81.4933	82.4453	82.011	81.762	2.135		2.505	2.467			0.2017		0.1366	-0.4723			0.098		0.212	0.113			1
372	369	Adaptor/scaffold	AHNAK	AHNAK	neuroblast differentiation-associated protein AHNAK isoform 1	Q09666	http://www.phosphosite.org/proteinAction.do?id=6031&showAllSites=true	629	VDIDAPDVDVHGPDWHLK	4	507.751	32062	31019	31798	32051	31432	32345	32115	31055	31858	32051	31466	32425	81.5663	82.3265	81.5465	82.4988	82.011	81.8145	3.435	3.63	3.434	3.053	2.964	3.288	-0.9354	0.5282	0.4221	0.608	0.2643	0.3709	0.231	0.249	0.262	0.206	0.181	0.311	2	1
373	370	Adaptor/scaffold	AHNAK	AHNAK	neuroblast differentiation-associated protein AHNAK isoform 1	Q09666	http://www.phosphosite.org/proteinAction.do?id=6031&showAllSites=true	629	VDIDAPDVEVHDPDWHLK	4	525.756	31872	30899			31302	32182	31905	30929	31627	31939	31298	32182	81.036	82.0138	80.9825	82.0837	81.6067	81.3073	2.209	2.162			2.435	2.88	-0.2354	-0.2939			-0.1449	0.1451	0.046	0.065			0.186	0.132	2	4
374	371	Adaptor/scaffold	AHNAK	AHNAK	neuroblast differentiation-associated protein AHNAK isoform 1	Q09666	http://www.phosphosite.org/proteinAction.do?id=6031&showAllSites=true	629	VDIDTPDIDIHGPEGK	3	574.284		27543		28481			24051	23245	23796	28481	23360	24217	61.5723	62.9268	61.7993	73.4167	62.4277	62.0745		2.089		2.09				2.1311		3.4415				0.047		0.053				9
375	372	Adaptor/scaffold	AHNAK	AHNAK	neuroblast differentiation-associated protein AHNAK isoform 1	Q09666	http://www.phosphosite.org/proteinAction.do?id=6031&showAllSites=true	629	VDIDVPDVDVQGPDWHLK	3	683.009	39722	38555	39505	39691	39238	40199	39738	38573	39523	39709	39257	40199	101.234	101.894	101.114	102.027	101.485	101.246	3.017	2.901	2.948	3.297	3.096	2.941	0.2903	0.2835	0.0202	-0.2251	-0.1889	-0.0731	0.245	0.26	0.222	0.244	0.212	0.278	1	1
376	373	Adaptor/scaffold	AHNAK	AHNAK	neuroblast differentiation-associated protein AHNAK isoform 1	Q09666	http://www.phosphosite.org/proteinAction.do?id=6031&showAllSites=true	629	VDIDVPDVNLEAPEGK	2	855.433	35993		35715		35406		31758	33806	35715	37189	35435	36373	80.6688	89.3247	91.2585	95.4548	91.797	91.5093	3.076		3.038		2.156		0.7253		0.2656		-0.5485		0.22		0.237		0.166		8
377	374	Adaptor/scaffold	AHNAK	AHNAK	neuroblast differentiation-associated protein AHNAK isoform 1	Q09666	http://www.phosphosite.org/proteinAction.do?id=6031&showAllSites=true	629	VDIEGPDVNIEGPEGK	2	834.41	28535	27565	28294	28487	27840	28758	28545	27611	28331	28558	27840	28792	72.6472	73.6547	72.8225	73.6733	73.3083	73.03	4.155	3.397	3.827	3.795	3.682	3.97	0.5938	1.2684	0.5962	1.4926	0.8882	0.9728	0.383	0.181	0.322	0.342	0.383	0.364	1	1
378	375	Adaptor/scaffold	AHNAK	AHNAK	neuroblast differentiation-associated protein AHNAK isoform 1	Q09666	http://www.phosphosite.org/proteinAction.do?id=6031&showAllSites=true	629	VDIETPNLEGTLTGPR	2	856.447				35019			35013	33932	34735	35019	34406	35365	88.9245	89.6488	88.7462	89.8052	89.2007	88.998				3.548						-1.1182						0.354
379	376	Adaptor/scaffold	AHNAK	AHNAK	neuroblast differentiation-associated protein AHNAK isoform 1	Q09666	http://www.phosphosite.org/proteinAction.do?id=6031&showAllSites=true	629	VDINAPDVDVHGPDWHLK	3	676.338					30696		31107	29795	30409	31288	30696	30976	79.033	79.1463	77.9177	80.4485	80.1032	78.2775					2.494						-1.3154						0.124
380	377	Adaptor/scaffold	AHNAK	AHNAK	neuroblast differentiation-associated protein AHNAK isoform 1	Q09666	http://www.phosphosite.org/proteinAction.do?id=6031&showAllSites=true	629	VDINAPDVDVQGPDWHLK	3	673.337		33828		34923			34971	33828	34672	34942	34322	35302	88.8168	89.4265	88.5857	89.6405	88.992	88.8422		3.196		2.848				-0.663		-0.9797				0.134		0.169				1
381	378	Adaptor/scaffold	AHNAK	AHNAK	neuroblast differentiation-associated protein AHNAK isoform 1	Q09666	http://www.phosphosite.org/proteinAction.do?id=6031&showAllSites=true	629	VDINAPDVDVR	2	606.815				24029			24786	23161	24594	24029	23318	24175	63.3677	62.7195	63.7065	62.6217	62.3275	61.976				3.293						1.8208						0.34
382	379	Adaptor/scaffold	AHNAK	AHNAK	neuroblast differentiation-associated protein AHNAK isoform 1	Q09666	http://www.phosphosite.org/proteinAction.do?id=6031&showAllSites=true	629	VDINAPDVEVQGK	2	692.359	22705	21832	22488	22691	21982	22841													3.391	2.875	3.049	2.94	3.018	3.151	-0.0501	-2.5391	-2.0636	-1.9537	-1.8547	-2.2811	0.305	0.201	0.26	0.31	0.185	0.234	1	1
383	380	Adaptor/scaffold	AHNAK	AHNAK	neuroblast differentiation-associated protein AHNAK isoform 1	Q09666	http://www.phosphosite.org/proteinAction.do?id=6031&showAllSites=true	629	VDINAPDVGVQGPDWHLK	3	654.002		32871	33670	33920	33321	34244	34005	32924	33706	33955	33321	34273	86.3523	87.069	86.1698	87.1492	86.6218	86.3073		3.348	3.336	3.138	2.71	2.856		0.641	0.0497	0.0216	-0.5121	-0.0427		0.18	0.334	0.309	0.202	0.188		1
384	381	Adaptor/scaffold	AHNAK	AHNAK	neuroblast differentiation-associated protein AHNAK isoform 1	Q09666	http://www.phosphosite.org/proteinAction.do?id=6031&showAllSites=true	629	VDINTPDVDVHGPDWHLK	4	515.008		30098				31405	31149	30098	30913	31099	30458	31438	79.1358	79.9463	79.193	79.9907	79.5428	79.4117		2.277				1.97		-0.001				0.3135		0.085				0.025		5
385	382	Adaptor/scaffold	AHNAK	AHNAK	neuroblast differentiation-associated protein AHNAK isoform 1	Q09666	http://www.phosphosite.org/proteinAction.do?id=6031&showAllSites=true	629	VDISAPDVDVHGPDWHLK	4	500.752	32080		31842	32117	31494	32408	32094	31055	31837	32065	31487	32408	81.5167	82.3265	81.4933	82.3938	82.0618	81.6608	2.65		3.164	2.57	2.431	2.869	0.8144		0.6244	-0.1596	-0.2301	-0.3901	0.121		0.183	0.184	0.05	0.118	1
386	383	Adaptor/scaffold	AHNAK	AHNAK	neuroblast differentiation-associated protein AHNAK isoform 1	Q09666	http://www.phosphosite.org/proteinAction.do?id=6031&showAllSites=true	629	VDTNAPDLSLEGPEGK	2	821.402	25594	24728	25382	25529	24862	25766	24975	24230	24804	25093	24862	25204	63.8398	65.3358	64.2247	65.2492	66.0863	64.4253	2.898	3.495	3.221	3.358	2.576	2.836	0.8615	-0.3548	0.1172	0.3584	0.2981	0.4364	0.273	0.141	0.346	0.191	0.309	0.205	1	1
387	384	Adaptor/scaffold	AHNAK	AHNAK	neuroblast differentiation-associated protein AHNAK isoform 1	Q09666	http://www.phosphosite.org/proteinAction.do?id=6031&showAllSites=true	629	VDVDVPDVNIEGPDAK	2	841.418	31813	30775	31582	31807	31169	32120	33984	32945	31582	33997	33419	32131	86.2983	87.122	80.9825	87.2513	86.7713	81.0968	2.785	2.608	3.551	3.352	3.529	3.354	1.806	0.4444	0.7844	-0.463	0.5984	0.5662	0.339	0.228	0.356	0.307	0.405	0.403	1	1
388	385	Adaptor/scaffold	AHNAK	AHNAK	neuroblast differentiation-associated protein AHNAK isoform 1	Q09666	http://www.phosphosite.org/proteinAction.do?id=6031&showAllSites=true	629	VDVECPDVNIEGPEGK	2	878.907	26170	25352	26036	26223	25552	26416	26214	25343	25980	26143	25544	26416	66.8592	68.0688	67.0603	67.7785	67.6665	67.3073	4.116	2.516	3.93	4.001	3.733	4.246	0.1753	-0.3228	-0.0444	-0.3245	-0.5795	0.0637	0.456	0.125	0.494	0.439	0.495	0.489	1	1
389	386	Adaptor/scaffold	AHNAK	AHNAK	neuroblast differentiation-associated protein AHNAK isoform 1	Q09666	http://www.phosphosite.org/proteinAction.do?id=6031&showAllSites=true	629	VDVEGPDVNIEGPEGK	2	827.402	25619	24773	25406	25632	24930	25844	21321	24776	21235	25681	24977	25844	54.9687	66.6545	55.6378	66.6633	66.2877	65.918	4.099	3.998	4.389	4.549	4.527	3.742	-0.03	0.3975	0.0281	-0.6467	0.9321	0.1139	0.476	0.466	0.48	0.427	0.474	0.443	1	1
390	387	Adaptor/scaffold	AHNAK	AHNAK	neuroblast differentiation-associated protein AHNAK isoform 1	Q09666	http://www.phosphosite.org/proteinAction.do?id=6031&showAllSites=true	629	VDVEVPDVSLEGPEGK	2	834.92	33800		33520		33194	34181	33774	32693	33538	33703	33188	34181	85.7727	86.4973	85.7638	86.5112	86.2162	85.796	3.155		3.28		3.222	2.97	0.1644		0.1853		0.5185	0.1002	0.295		0.286		0.309	0.283	1
391	388	Adaptor/scaffold	AHNAK	AHNAK	neuroblast differentiation-associated protein AHNAK isoform 1	Q09666	http://www.phosphosite.org/proteinAction.do?id=6031&showAllSites=true	629	VDVNAPDVQAPDWHLK	3	601.972	31048	30049	30813	31060	30447	31357	31065	30047	30808	31057	30447	31375	78.9307	79.7817	78.9313	79.8863	79.4945	79.2595	2.517	2.884	2.988	2.855	3.164	2.564	0.7905	0.5898	0.8354	0.3503	0.9052	0.9041	0.086	0.26	0.095	0.22	0.205	0.221	1	1
392	389	Adaptor/scaffold	AHNAK	AHNAK	neuroblast differentiation-associated protein AHNAK isoform 1	Q09666	http://www.phosphosite.org/proteinAction.do?id=6031&showAllSites=true	629	VDVSAPDVEAHGPEWNLK	3	654.99	30169	29240	29995	30225		30462	30183	29249	29995	30259	29618	30535	76.684	77.7613	76.889	77.878	77.4972	77.2045	2.074	2.318	2.121	2.308		2.097	-0.1278	-0.3392	0.0108	-0.7167		-0.6224	0.079	0.02	0.239	0.101		0.007	2	15
393	390	Adaptor/scaffold	AHNAK	AHNAK	neuroblast differentiation-associated protein AHNAK isoform 1	Q09666	http://www.phosphosite.org/proteinAction.do?id=6031&showAllSites=true	629	VDVSAPDVEM#QGPDWNLK	2	1008.47	32486						32486	29669	30199	30595	26468	30829	82.47	78.8223	77.3987	78.7048	69.911	77.9202	4.165						1.4446						0.388						1
394	391	Adaptor/scaffold	AHNAK	AHNAK	neuroblast differentiation-associated protein AHNAK isoform 1	Q09666	http://www.phosphosite.org/proteinAction.do?id=6031&showAllSites=true	629	VEAPSLDVHM#DSPDINIEGPDVK	3	831.732					31537		32220	32147	35470	32149	31537	32509	81.835	85.1015	90.6307	82.6023	82.2142	82.0187					2.997						0.7306						0.179
395	392	Adaptor/scaffold	AHNAK	AHNAK	neuroblast differentiation-associated protein AHNAK isoform 1	Q09666	http://www.phosphosite.org/proteinAction.do?id=6031&showAllSites=true	629	VEGDLKGPEVDIK	3	466.921					19189		16092	19045	19723	19889	19189	19986	42.5205	52.9	52.0365	52.8737	52.6165	52.1753					2.146						-0.6259						0.199
396	393	Adaptor/scaffold	AHNAK	AHNAK	neuroblast differentiation-associated protein AHNAK isoform 1	Q09666	http://www.phosphosite.org/proteinAction.do?id=6031&showAllSites=true	629	VEGDM#QVPDLDIK	2	737.858			26287				22581		26168		25796	26629	57.9895		67.5273		68.2623	68.12			2.44						4.1097						0.054
397	394	Adaptor/scaffold	AHNAK	AHNAK	neuroblast differentiation-associated protein AHNAK isoform 1	Q09666	http://www.phosphosite.org/proteinAction.do?id=6031&showAllSites=true	629	VESDLKGPEVDIEGPEGK	3	633.318						23744	23694	27044	23439	27991	22961	23744	60.7062	72.2407	60.9218	72.2815	61.4668	61.0222						2.881						2.0387						0.092
398	395	Adaptor/scaffold	AHNAK	AHNAK	neuroblast differentiation-associated protein AHNAK isoform 1	Q09666	http://www.phosphosite.org/proteinAction.do?id=6031&showAllSites=true	629	VESEIKVPDVELK	3	495.612		27877		28714	28034		28797	27821	28520	28705	28034	29002	73.2578	74.1785	73.2758	74.032	73.662	73.5178		2.785		2.208	2.34			0.2347		0.4758	-0.0549			0.035		0.186	0.146			20
399	396	Adaptor/scaffold	AHNAK	AHNAK	neuroblast differentiation-associated protein AHNAK isoform 1	Q09666	http://www.phosphosite.org/proteinAction.do?id=6031&showAllSites=true	629	VGVEVPDVNIEGPEGK	2	819.423		31147	31964	32182		32505	32220	31160	32026	32212	31613	32505	81.835	82.5825	81.9732	82.7525	82.3692	82.1747		3.287	2.963	2.982		2.883		-0.8001	-0.4478	-0.8404		-1.0724		0.444	0.409	0.356		0.37		1
400	397	Adaptor/scaffold	AHNAK	AHNAK	neuroblast differentiation-associated protein AHNAK isoform 1	Q09666	http://www.phosphosite.org/proteinAction.do?id=6031&showAllSites=true	629	VKGDADVSVPK	2	557.809						10337																		1.75						-0.6565						0.032
401	398	Adaptor/scaffold	AHNAK	AHNAK	neuroblast differentiation-associated protein AHNAK isoform 1	Q09666	http://www.phosphosite.org/proteinAction.do?id=6031&showAllSites=true	629	VKGDVDISLPK	3	390.896		20112					20880	20112	20731	20876	20170	21077	53.925	55.3965	54.4587	55.204	54.8807	54.7193		2.501						-0.3767						0.029						110
402	399	Adaptor/scaffold	AHNAK	AHNAK	neuroblast differentiation-associated protein AHNAK isoform 1	Q09666	http://www.phosphosite.org/proteinAction.do?id=6031&showAllSites=true	629	VKGDVDVSLPK	2	578.832	17656		17427	17574	16844														2.217		1.96	1.63	2.152		1.0712		1.2208	0.3476	0.7894		0.1		0.251	0	0.173		28
403	400	Adaptor/scaffold	AHNAK	AHNAK	neuroblast differentiation-associated protein AHNAK isoform 1	Q09666	http://www.phosphosite.org/proteinAction.do?id=6031&showAllSites=true	629	VKVPEVDVR	3	347.541			18081				17709	16988	18081	17645	16936	17782	46.3385	48.0215	48.0962	47.6192	47.2995	47.1015			2.23						0.1405						0.041
404	401	Adaptor/scaffold	AHNAK	AHNAK	neuroblast differentiation-associated protein AHNAK isoform 1	Q09666	http://www.phosphosite.org/proteinAction.do?id=6031&showAllSites=true	629	VNVEAPDVNLEGLGGK	2	805.923	33107	32031	32874		32521	33419	33123	32042	32866	33073	32521	33433	84.132	84.8287	84.0855	84.9178	84.5803	84.2603	3.47	4.092	3.613		3.751	3.976	0.2087	-0.1246	0.156		-0.3134	0.4583	0.439	0.336	0.344		0.348	0.412	1	1
405	402	Adaptor/scaffold	AHNAK	AHNAK	neuroblast differentiation-associated protein AHNAK isoform 1	Q09666	http://www.phosphosite.org/proteinAction.do?id=6031&showAllSites=true	629	VQANLGAPDINIEGLDAK	2	919.486	36512	35378	36294	36487	35969	36913	36588	35402	36294	36496	35960	36940	92.9817	93.487	92.8427	93.6548	93.1178	92.9415	4.572	4.303	5.18	4.343	3.842	4.512	-0.1051	0.2197	0.7453	0.051	0.2034	0.6158	0.481	0.517	0.478	0.513	0.462	0.469	1	1
406	403	Adaptor/scaffold	AHNAK	AHNAK	neuroblast differentiation-associated protein AHNAK isoform 1	Q09666	http://www.phosphosite.org/proteinAction.do?id=6031&showAllSites=true	629	VSAPGVQGDVK	2	528.788		11984																		2.136						2.6785						0.17						1
407	404	Adaptor/scaffold	AHNAK	AHNAK	neuroblast differentiation-associated protein AHNAK isoform 1	Q09666	http://www.phosphosite.org/proteinAction.do?id=6031&showAllSites=true	629	VSVGAPDLSLEASEGSIKLPK	3	699.719						36323	36042	34814	35722	35971	35435	36323	91.578	91.9383	91.2585	92.3075	91.797	91.405						1.687						0.6511						0.024
408	405	Adaptor/scaffold	AHNAK	AHNAK	neuroblast differentiation-associated protein AHNAK isoform 1	Q09666	http://www.phosphosite.org/proteinAction.do?id=6031&showAllSites=true	629	VTAPDVDLHLK	3	403.228					23538	24353	24303	23308	24048	24169	23507	24353	62.1805	63.0768	62.3987	63.0268	62.776	62.4653					1.754	2.448					4.3928	3.5283					0.023	0.213
409	406	Adaptor/scaffold	AKAP1	AKAP1	A-kinase anchor protein 1, mitochondrial	Q92667	http://www.phosphosite.org/proteinAction.do?id=5935&showAllSites=true	97	ETGGAEGTGDAVLGEK	2	745.852		15330					21552	15330	21403	16056	15298	21727	55.5115	44.0208	56.0283	43.9495	43.4987	56.2033		2.674						-0.3378						0.294						1
410	407	Adaptor/scaffold	AKAP1	AKAP1	A-kinase anchor protein 1, mitochondrial	Q92667	http://www.phosphosite.org/proteinAction.do?id=5935&showAllSites=true	97	KVDLIIWEIEVPK	3	527.98	45553	44174	45386	45440	45240	46233	45576	44201	45382	45442	45240	46264	117.233	117.533	116.826	117.505	117.178	117.003	4.207	4.185	4.529	4.679	4.359	4.557	-0.3913	0.5582	0.0221	-0.4273	0.2327	0.1713	0.262	0.23	0.175	0.286	0.309	0.322	1	1
411	408	Adaptor/scaffold	AKAP1	AKAP1	A-kinase anchor protein 1, mitochondrial	Q92667	http://www.phosphosite.org/proteinAction.do?id=5935&showAllSites=true	97	KVQPGYPVVPAEK	2	706.401	16910						16910	18709	16658	19889	19225	19608	44.3407	52.1093	44.7782	52.8737	52.6642	51.307	2.699						-3.4815						0.037						1
412	409	Adaptor/scaffold	AKAP1	AKAP1	A-kinase anchor protein 1, mitochondrial	Q92667	http://www.phosphosite.org/proteinAction.do?id=5935&showAllSites=true	97	QIISQVISEATEQVLATTVGK	3	739.077					59889	60919	56332		59836	59687	59907	60919	149.04		159.361	159.635	159.494	159.588					3.335	2.833					0.4555	-1.3024					0.314	0.218
413	410	Adaptor/scaffold	AKAP1	AKAP1	A-kinase anchor protein 1, mitochondrial	Q92667	http://www.phosphosite.org/proteinAction.do?id=5935&showAllSites=true	97	SSSSQVVGPVQEEEYVAEKLPSR	3	835.754	33931						33931	33050	33706	34018	33419	34294	86.3523	87.3872	86.1698	87.3007	86.7713	86.3607	2.436						0.6454						0.044						32
414	411	Adaptor/scaffold	AKAP1	AKAP1	A-kinase anchor protein 1, mitochondrial	Q92667	http://www.phosphosite.org/proteinAction.do?id=5935&showAllSites=true	97	VCQASQLQGQK	2	623.814					7416	8053	6313	10257	10748	10978	10231	8053	19.1508	32.231	31.0092	32.1852	31.4073	24.7312					2.767	2.95					0.9833	1.1044					0.22	0.168
415	412	Adaptor/scaffold	AKAP12	AKAP12	A-kinase anchor protein 12 isoform 1	Q02952	http://www.phosphosite.org/proteinAction.do?id=7607&showAllSites=true	191	LVQNIIQTAVDQFVR	2	872.491	55261	54004	55325	55361	55351	56370	54883	53454	54769	54745	54839	56370	144.6	144.833	144.08	144.624	144.382	144.693	2.165	2.725	2.392	3.182	3.352	4.235	1.012	-0.785	1.8194	0.8268	0.0011	1.1491	0.075	0.334	0.223	0.408	0.456	0.409	5	1
416	413	Adaptor/scaffold	AKAP12	AKAP12	A-kinase anchor protein 12 isoform 1	Q02952	http://www.phosphosite.org/proteinAction.do?id=7607&showAllSites=true	191	LVQNIIQTAVDQFVR	3	581.997		53994	55241		55319	56289	55271	50060	51262	51406	55319	56344	145.781	134.701	133.683	134.699	144.508	145.876		2.434	3.002		3.321	2.429		-0.199	-0.0654		0.5235	0.6892		0.057	0.136		0.005	0.034		1
417	414	Adaptor/scaffold	AKAP8	AKAP8	A-kinase anchor protein 8	O43823	http://www.phosphosite.org/proteinAction.do?id=5758&showAllSites=true	76	GGSGGGGEGIQDR	2	573.76		5011	5716	5535	4904	5632	5414	5035	9537	5581	4904	5624	16.9282	18.3088	27.8607	18.5628	17.5893	18.126		2.998	3.213	3.112	3.32	3.186		-0.418	-1.053	-0.1721	-1.3181	-0.9047		0.312	0.307	0.317	0.266	0.376		1
418	415	Adaptor/scaffold	AKAP8	AKAP8	A-kinase anchor protein 8	O43823	http://www.phosphosite.org/proteinAction.do?id=5758&showAllSites=true	76	QFQLYEEPDTK	2	699.333		24979	25511			25938	27516	26603	25511	27529	26825	27721	70.0857	71.1558	65.9408	71.1415	70.7738	70.4567		2.726	2.879			3.021		1.2699	-0.0309			1.3042		0.287	0.255			0.22		3
419	416	Adaptor/scaffold	AKAP8	AKAP8	A-kinase anchor protein 8	O43823	http://www.phosphosite.org/proteinAction.do?id=5758&showAllSites=true	76	TSLHVAK	2	378.224	4729		5030				7480	6787	5030	7372	6811	7416	22.0538	23.1743	14.9113	23.4023	22.6588	23.0945	1.602		1.6				-0.2814		0.0733				0.026		0.04				45
420	417	Adaptor/scaffold	AKAP8	AKAP8	A-kinase anchor protein 8	O43823	http://www.phosphosite.org/proteinAction.do?id=5758&showAllSites=true	76	VAPAPAAADAEVEQTDAESK	2	985.471			18940			19292	19116	18373	22536	19217	22100	19292	49.687	51.3073	58.7513	51.2983	59.4373	50.5278			4.758			5.766			-1.8031			1.1051			0.575			0.591
421	418	Adaptor/scaffold	AKAP8L	HAP95	A-kinase anchor protein 8-like	Q9ULX6	http://www.phosphosite.org/proteinAction.do?id=6010&showAllSites=true	72	FGFGFGNGM#K	2	539.245	29440	28633	29271	29559	28891	29777	29406	28682	29192	29566	28883	29777	74.7638	76.3475	74.9425	76.169	75.7432	75.4125	1.804	1.873	1.963	2.085	2.135	2.082	-0.2315	0.0163	-0.3522	0.2743	-1.5401	0.303	0.111	0.169	0.07	0.138	0.152	0.12	3	1
422	419	Adaptor/scaffold	AKAP8L	HAP95	A-kinase anchor protein 8-like	Q9ULX6	http://www.phosphosite.org/proteinAction.do?id=6010&showAllSites=true	72	YDSYESCDSR	2	641.238	9371		9360		8709	9596	9358	8873	9349	9547	8692	9596	26.5705	28.7487	27.3575	28.76	27.5112	28.3022	2.181		2.384		2.339	1.96	-0.6171		0.5105		-0.2847	-0.4213	0.269		0.309		0.312	0.247	1
423	420	Adaptor/scaffold	ANK1; ANK1; ANK1; ANK3; ANK3; ANK3	ANK1; ANK1 iso11; ANK1 iso21; ANK3; ANK3 iso4; ANK3 iso5	ankyrin-1 isoform 3	P16157; P16157-11; P16157-21; Q12955; Q12955-4; Q12955-5	http://www.phosphosite.org/proteinAction.do?id=6530&showAllSites=true	206; 180; 208; 480; 204; 203	ATFSPIVTVEPR	2	658.864		29651		30577		30983	33228	32210	32950	33178	32663	30983	84.3965	85.2612	84.2893	85.1783	84.9407	78.2775		3.002		2.678		2.893		0.5606		0.43		2.3985		0.346		0.412		0.31		1
424	421	Adaptor/scaffold	ANK1; ANK1; ANK1	ANK1; ANK1 iso11; ANK1 iso21	ankyrin-1 isoform 3	P16157; P16157-11; P16157-21	http://www.phosphosite.org/proteinAction.do?id=6530&showAllSites=true	206; 180; 208	DSGEGDTTSLR	2	569.255						9028	8880		8909			9028	25.4353		26.2017			27.0128						1.806						-1.1758						0.093
425	422	Adaptor/scaffold	ANK1; ANK1; ANK1	ANK1; ANK1 iso11; ANK1 iso21	ankyrin-1 isoform 3	P16157; P16157-11; P16157-21	http://www.phosphosite.org/proteinAction.do?id=6530&showAllSites=true	206; 180; 208	EGHVETVLALLEK	3	479.936		38967					45198	38967	45067	40045	39593	40489	116.167	102.924	115.957	102.929	102.361	101.881		2.633						-0.1079						0.064						42
426	423	Adaptor/scaffold	ANK1; ANK1; ANK1	ANK1; ANK1 iso11; ANK1 iso21	ankyrin-1 isoform 3	P16157; P16157-11; P16157-21	http://www.phosphosite.org/proteinAction.do?id=6530&showAllSites=true	206; 180; 208	QQGQEEQVQEAK	2	701.334		5779	6321		5618		2619	5782	6323	6241	5618	7738	9.6972	20.3827	19.2752	20.3833	19.437	23.9533		2.315	2.354		2.345			0.4377	3.2822		3.116			0.234	0.133		0.215			31
427	424	Adaptor/scaffold	ANK2; ANK2; ANK3; ANK3; ANK3	ANK2; ANK2 iso2; ANK3; ANK3 iso4; ANK3 iso5	ankyrin-2 isoform 3	Q01484; Q01484-2; Q12955; Q12955-4; Q12955-5	http://www.phosphosite.org/proteinAction.do?id=8302&showAllSites=true	434; 206; 480; 204; 203	DFPQYFAVVSR	2	664.835	39700	38599	39508	39740	39282	40227	39700	38678	39544	39793	39320	40279	101.182	102.177	101.168	102.255	101.648	101.358	3.836	3.228	3.499	3.08	3.223	3.598	0.5163	0.6751	0.3764	0.7083	0.5412	0.2409	0.345	0.274	0.381	0.305	0.355	0.349	1	1
428	425	Adaptor/scaffold	ANK2; ANK2	ANK2; ANK2 iso2	ankyrin-2 isoform 3	Q01484; Q01484-2	http://www.phosphosite.org/proteinAction.do?id=8302&showAllSites=true	434; 206	GGIDINTCNQNGLNALH	3	604.288			32552		32223		32808	31895	32551	32905	32223	33223	83.3352	84.4505	83.3007	84.5043	83.9047	83.7557			1.897		1.982				0.0928		0.0001				0.067		0.109
429	426	Adaptor/scaffold	ANK3	ANK3	ankyrin-3 isoform 2	Q12955	http://www.phosphosite.org/proteinAction.do?id=5207&showAllSites=true	480	AASEKDYNLTK	2	620.314			33797		33613	34464	33858	32882	33601	37462	33314	34464	85.9768	86.968	85.9178	96.1692	86.5162	86.8148			2.163		2.145	2.232			3.302		3.6029	3.3351			0.078		0.06	0.157
430	427	Adaptor/scaffold	ANK3; ANK3; ANK3	ANK3; ANK3 iso4; ANK3 iso5	ankyrin-3 isoform 2	Q12955; Q12955-4; Q12955-5	http://www.phosphosite.org/proteinAction.do?id=5207&showAllSites=true	480; 204; 203	ADIVQQLLQQGASPNAATTSGYTPLHLSAR	3	1036.87						46660	45891	44600	45781	45835	45620	46663	118.135	118.683	117.947	118.567	118.136	118.085						5.135						-1.7988						0.439
431	428	Adaptor/scaffold	ANK3; ANK3; ANK3	ANK3; ANK3 iso4; ANK3 iso5	ankyrin-3 isoform 2	Q12955; Q12955-4; Q12955-5	http://www.phosphosite.org/proteinAction.do?id=5207&showAllSites=true	480; 204; 203	DSITSYLK	2	463.745	27281	26447	27084				27222	26477	27084	27361	26657	27511	69.3475	70.8467	69.7408	70.7395	70.3598	69.9517	1.693	1.618	1.932				-0.0324	-0.0885	0.5991				0.049	0.029	0.047				138	75
432	429	Adaptor/scaffold	ANK3; ANK3; ANK3	ANK3; ANK3 iso4; ANK3 iso5	ankyrin-3 isoform 2	Q12955; Q12955-4; Q12955-5	http://www.phosphosite.org/proteinAction.do?id=5207&showAllSites=true	480; 204; 203	ELNFSVDEINQIR	2	788.902	38888		38668	38918	38401	39365	38856	37838	38662	38911	38438	39365	98.9257	99.9338	98.8655	99.9348	99.3987	98.9448	3.557		3.885	3.975	3.572	3.976	0.1357		1.2729	-1.576	0.0996	0.9906	0.302		0.406	0.435	0.343	0.408	1
433	430	Adaptor/scaffold	ANK3; ANK3; ANK3	ANK3; ANK3 iso4; ANK3 iso5	ankyrin-3 isoform 2	Q12955; Q12955-4; Q12955-5	http://www.phosphosite.org/proteinAction.do?id=5207&showAllSites=true	480; 204; 203	FWLADCHQVLETVGLATQLYR	3	840.762					53906	54862	50448	49031	55294	50398	53906	54853	131.406	131.647	145.644	131.735	141.575	141.436					3.331	3.454					-0.167	0.6968					0.306	0.228
434	431	Adaptor/scaffold	ANK3; ANK3; ANK3	ANK3; ANK3 iso4; ANK3 iso5	ankyrin-3 isoform 2	Q12955; Q12955-4; Q12955-5	http://www.phosphosite.org/proteinAction.do?id=5207&showAllSites=true	480; 204; 203	GEAGKFEANGSHTEITPEAK	3	691.668					13224		13906	13223	13703	13895	13224	14077	37.3297	39.163	37.8812	38.9537	38.5885	38.645					2.193						-0.4764						0.023
435	432	Adaptor/scaffold	ANK3; ANK3; ANK3	ANK3; ANK3 iso4; ANK3 iso5	ankyrin-3 isoform 2	Q12955; Q12955-4; Q12955-5	http://www.phosphosite.org/proteinAction.do?id=5207&showAllSites=true	480; 204; 203	GGQQLVFNFYSFK	2	767.888					44722		44904	43739	44794	45001	44722	45676	115.343	116.215	115.215	116.285	115.768	115.43					4.262						-0.5204						0.386
436	433	Adaptor/scaffold	ANK3; ANK3; ANK3	ANK3; ANK3 iso4; ANK3 iso5	ankyrin-3 isoform 2	Q12955; Q12955-4; Q12955-5	http://www.phosphosite.org/proteinAction.do?id=5207&showAllSites=true	480; 204; 203	GLPQTAVCNLNITLPAHK	3	649.688	33745						33745	32756	33496	33703	33188	34105	85.9768	86.6573	85.6575	86.5112	86.2162	85.8957	2.189						0.9546						0.053						11
437	434	Adaptor/scaffold	ANK3; ANK3; ANK3	ANK3; ANK3 iso4; ANK3 iso5	ankyrin-3 isoform 2	Q12955; Q12955-4; Q12955-5	http://www.phosphosite.org/proteinAction.do?id=5207&showAllSites=true	480; 204; 203	IDIVTLLEGPIFDYGNISGTR	3	765.074					60393	61405			60382	60169	60387	61405			160.977	161.065	160.904	161.011					3.237	2.475					0.9396	1.9329					0.238	0.064
438	435	Adaptor/scaffold	ANK3; ANK3; ANK3	ANK3; ANK3 iso4; ANK3 iso5	ankyrin-3 isoform 2	Q12955; Q12955-4; Q12955-5	http://www.phosphosite.org/proteinAction.do?id=5207&showAllSites=true	480; 204; 203	IHGSGHVEEPASPLAAYQK	3	664.338	18753	18114					18753	18079	18631	18881	18175	18915	48.9813	50.6008	49.4365	50.5062	50.1873	49.7107	3.395	3.91					2.2921	2.1596					0.242	0.317					1	1
439	436	Adaptor/scaffold	ANK3; ANK3; ANK3	ANK3; ANK3 iso4; ANK3 iso5	ankyrin-3 isoform 2	Q12955; Q12955-4; Q12955-5	http://www.phosphosite.org/proteinAction.do?id=5207&showAllSites=true	480; 204; 203	IKQESNQIGPEGGILSSTTVPLVQASFPEGALTK	3	1166.29	45731	44144	45535	45413	45278	46313	45660	44222	45487	45484	45326	46313	117.474	117.593	117.13	117.622	117.348	117.177	6.471	5.485	5.321	4.937	5.262	5.88	0.1106	-0.0987	0.3723	-1.3438	0.2256	0.8404	0.553	0.486	0.46	0.429	0.462	0.534	1	1
440	437	Adaptor/scaffold	ANK3; ANK3; ANK3	ANK3; ANK3 iso4; ANK3 iso5	ankyrin-3 isoform 2	Q12955; Q12955-4; Q12955-5	http://www.phosphosite.org/proteinAction.do?id=5207&showAllSites=true	480; 204; 203	IKQESNQIGPEGGILSSTTVPLVQASFPEGALTK	3	1166.29	45644			45588	45352	46293	45660	44222	45487	45484	45326	46313	117.474	117.593	117.13	117.622	117.348	117.177	5.053			3.574	4.643	5.129	0.1106			-1.3438	0.2256	0.8404	0.449			0.257	0.423	0.452	1
441	438	Adaptor/scaffold	ANK3; ANK3; ANK3	ANK3; ANK3 iso4; ANK3 iso5	ankyrin-3 isoform 2	Q12955; Q12955-4; Q12955-5	http://www.phosphosite.org/proteinAction.do?id=5207&showAllSites=true	480; 204; 203	IKQESNQIGPEGGILSSTTVPLVQASFPEGALTK	4	874.969	45633	44175	45435	45469	45282	46401	45660	44243	45508	45442	45305	46401	117.474	117.651	117.188	117.505	117.289	117.177	4.09	2.854	4.487	3.63	3.437	3.058	1.5965	-0.3261	0.5573	-0.6538	1.5991	0.8593	0.218	0.073	0.318	0.228	0.119	0.033	2	2
442	439	Adaptor/scaffold	ANK3; ANK3; ANK3	ANK3; ANK3 iso4; ANK3 iso5	ankyrin-3 isoform 2	Q12955; Q12955-4; Q12955-5	http://www.phosphosite.org/proteinAction.do?id=5207&showAllSites=true	480; 204; 203	IKQESNQIGPEGGILSSTTVPLVQASFPEGALTK	4	874.969	45649					46298	45660	44243	45508	45442	45305	46401	117.474	117.651	117.188	117.505	117.289	117.177	3.883					2.64	1.5965					0.8593	0.165					0.081	1
443	440	Adaptor/scaffold	ANK3; ANK3; ANK3	ANK3; ANK3 iso4; ANK3 iso5	ankyrin-3 isoform 2	Q12955; Q12955-4; Q12955-5	http://www.phosphosite.org/proteinAction.do?id=5207&showAllSites=true	480; 204; 203	IKQESNQIGPEGGILSSTTVPLVQASFPEGALTKR	4	913.994		41553					42846	41553	42673		42407	43345	109.673	109.777	109.501		109.671	109.28		3.093						-0.7482						0.132						1
444	441	Adaptor/scaffold	ANK3; ANK3; ANK3	ANK3; ANK3 iso4; ANK3 iso5	ankyrin-3 isoform 2	Q12955; Q12955-4; Q12955-5	http://www.phosphosite.org/proteinAction.do?id=5207&showAllSites=true	480; 204; 203	LLCSITGGTSPAQWEDITGTTPLTFIK	3	969.832			52818				52862	51435	52818	52687	52508	53446	138.557	138.787	138.139	138.492	137.51	137.303			3.041						0.2541						0.049
445	442	Adaptor/scaffold	ANK3; ANK3; ANK3	ANK3; ANK3 iso4; ANK3 iso5	ankyrin-3 isoform 2	Q12955; Q12955-4; Q12955-5	http://www.phosphosite.org/proteinAction.do?id=5207&showAllSites=true	480; 204; 203	LSLHEEEGSSGSEQK	2	808.874			10558		10037		10759	10018	10544	10717	10037	10899	29.9193	31.6643	30.5127	31.5535	30.9275	31.3457			3.543		3.476				-1.2735		0.681				0.452		0.385
446	443	Adaptor/scaffold	ANK3; ANK3; ANK3	ANK3; ANK3 iso4; ANK3 iso5	ankyrin-3 isoform 2	Q12955; Q12955-4; Q12955-5	http://www.phosphosite.org/proteinAction.do?id=5207&showAllSites=true	480; 204; 203	LSLHEEEGSSGSEQK	3	539.585	10773	10034		10735			10799	10034	12006	10738	11504	10878	30.0148	31.7617	33.9502	31.5983	34.5007	31.2997	2.861	2.685		2.583			0.0563	1.427		-0.2697			0.126	0.05		0			6	6
447	444	Adaptor/scaffold	ANK3; ANK3; ANK3	ANK3; ANK3 iso4; ANK3 iso5	ankyrin-3 isoform 2	Q12955; Q12955-4; Q12955-5	http://www.phosphosite.org/proteinAction.do?id=5207&showAllSites=true	480; 204; 203	M#NDPVESSLR	2	582.272	15246	14488	15079	15293	14538														2.126	2.428	2.077	2.45	2.396		0.4825	0.1499	1.6987	0.9063	0.4886		0.112	0.181	0.002	0.158	0.124		1	1
448	445	Adaptor/scaffold	ANK3; ANK3; ANK3	ANK3; ANK3 iso4; ANK3 iso5	ankyrin-3 isoform 2	Q12955; Q12955-4; Q12955-5	http://www.phosphosite.org/proteinAction.do?id=5207&showAllSites=true	480; 204; 203	MNDPVESSLR	2	574.274		18741		19479			14461	19486	14227	19479	13767	14600	38.6672	53.9557	39.113	51.8352	39.9428	39.8442		2.178		2.101				-2.629		-1.7646				0.195		0.137				4
449	446	Adaptor/scaffold	ANK3; ANK3; ANK3	ANK3; ANK3 iso4; ANK3 iso5	ankyrin-3 isoform 2	Q12955; Q12955-4; Q12955-5	http://www.phosphosite.org/proteinAction.do?id=5207&showAllSites=true	480; 204; 203	NATTDALTSVLTK	2	667.862	34490	33597	34254	34609	33971	34930	34530	33659	34294	34669	33971	34945	87.6743	88.9437	87.638	88.939	88.2625	87.9435	2.559	3.42	2.927	3.08	2.904	3.132	0.3406	0.5384	0.3219	0.0986	0.6882	0.8186	0.263	0.439	0.417	0.394	0.374	0.381	1	1
450	447	Adaptor/scaffold	ANK3; ANK3; ANK3	ANK3; ANK3 iso4; ANK3 iso5	ankyrin-3 isoform 2	Q12955; Q12955-4; Q12955-5	http://www.phosphosite.org/proteinAction.do?id=5207&showAllSites=true	480; 204; 203	NEDLTELLNGMDEELDSPEELGK	3	864.062			53178	53325	53312	54313	53261	52086	53215	53338	53306	54313	139.743	140.721	139.441	140.419	139.848	139.762			3.467	4.826	3.791	4.504			-1.1236	0.7554	-0.5005	0.7257			0.192	0.401	0.272	0.431
451	448	Adaptor/scaffold	ANK3; ANK3; ANK3	ANK3; ANK3 iso4; ANK3 iso5	ankyrin-3 isoform 2	Q12955; Q12955-4; Q12955-5	http://www.phosphosite.org/proteinAction.do?id=5207&showAllSites=true	480; 204; 203	QESNQIGPEGGILSSTTVPLVQASFPEGALTK	3	1085.9			48630				48789	47288	48630	48655	48707	49603	126.546	126.512	127.209	126.668	126.646	126.231			3.285						-0.1189						0.258
452	449	Adaptor/scaffold	ANK3; ANK3; ANK3	ANK3; ANK3 iso4; ANK3 iso5	ankyrin-3 isoform 2	Q12955; Q12955-4; Q12955-5	http://www.phosphosite.org/proteinAction.do?id=5207&showAllSites=true	480; 204; 203	QSFASLALR	2	496.78	28553	27667	28341	28553	27905		28545	27674	28341	28558	27917	24658	72.6472	73.8157	72.8735	73.6733	73.4085	63.1132	2.175	2.228	2.286	1.958	1.867		0.7506	0.4202	0.1401	0.394	-0.1037		0.076	0.102	0.178	0.133	0.072		1	18
453	450	Adaptor/scaffold	ANK3; ANK3; ANK3	ANK3; ANK3 iso4; ANK3 iso5	ankyrin-3 isoform 2	Q12955; Q12955-4; Q12955-5	http://www.phosphosite.org/proteinAction.do?id=5207&showAllSites=true	480; 204; 203	SKDIEVLEGKPIYVDCYGNLAPLTK	3	941.493			37059				37365		37059	37294	36758	37696	95.013		94.6727	95.7327	95.1138	94.8373			4.115						-0.8562						0.397
454	451	Adaptor/scaffold	ANK3; ANK3; ANK3	ANK3; ANK3 iso4; ANK3 iso5	ankyrin-3 isoform 2	Q12955; Q12955-4; Q12955-5	http://www.phosphosite.org/proteinAction.do?id=5207&showAllSites=true	480; 204; 203	SYFPESQNDVGK	2	685.815	19608	18937	19413	19717	18988	19786	19599	19003	19471	19805	19057	19786	50.8418	52.8052	51.4312	52.676	52.2738	51.6972	2.618	2.068	2.194	2.058	2.09	2.204	-0.5217	-1.6336	-0.0671	0.0109	-1.0141	-0.1488	0.313	0.046	0.372	0.159	0.128	0.349	1	7
455	452	Adaptor/scaffold	ANK3; ANK3; ANK3	ANK3; ANK3 iso4; ANK3 iso5	ankyrin-3 isoform 2	Q12955; Q12955-4; Q12955-5	http://www.phosphosite.org/proteinAction.do?id=5207&showAllSites=true	480; 204; 203	TLEQQENFEEVAR	2	796.881	23294		23151	23507	22696	23519													3.784		4.1	3.181	3.833	3.817	-0.4314		-1.8208	-1.235	-0.6725	-0.7893	0.214		0.337	0.295	0.356	0.376	1
456	453	Adaptor/scaffold	ANK3; ANK3; ANK3	ANK3; ANK3 iso4; ANK3 iso5	ankyrin-3 isoform 2	Q12955; Q12955-4; Q12955-5	http://www.phosphosite.org/proteinAction.do?id=5207&showAllSites=true	480; 204; 203	VENPNSLISQSFM#LLK	2	918.482	48731	47419	48585	48704	48634	49596	48789	47456	45151	48718	48623	49866	126.546	127.012	116.191	126.855	126.405	126.231	3.761	3.641	3.129	3.561	3.568	3.506	0.4849	0.8433	2.6712	0.5051	1.0056	1.3744	0.332	0.274	0.24	0.318	0.335	0.34	1	1
457	454	Adaptor/scaffold	ANK3; ANK3; ANK3	ANK3; ANK3 iso4; ANK3 iso5	ankyrin-3 isoform 2	Q12955; Q12955-4; Q12955-5	http://www.phosphosite.org/proteinAction.do?id=5207&showAllSites=true	480; 204; 203	VENPNSLISQSFM#LLK	2	918.482	49010	47692					48789	47456	45151	48718	48623	49866	126.546	127.012	116.191	126.855	126.405	126.231	3.075	3.317					2.8918	2.9093					0.144	0.269					1	1
458	455	Adaptor/scaffold	ANK3; ANK3; ANK3	ANK3; ANK3 iso4; ANK3 iso5	ankyrin-3 isoform 2	Q12955; Q12955-4; Q12955-5	http://www.phosphosite.org/proteinAction.do?id=5207&showAllSites=true	480; 204; 203	VENPNSLISQSFM#LLK	3	612.657	49093	47674	48965	48731			48789	47687	48965	48739	48623	49603	126.546	127.69	125.934	126.916	126.405	126.231	2.614	2.854	1.854	2.512			4.144	2.6021	3.8635	0.5508			0.018	0.102	0.022	0.037			2	1
459	456	Adaptor/scaffold	ANK3; ANK3; ANK3	ANK3; ANK3 iso4; ANK3 iso5	ankyrin-3 isoform 2	Q12955; Q12955-4; Q12955-5	http://www.phosphosite.org/proteinAction.do?id=5207&showAllSites=true	480; 204; 203	VGLQAQPVPDEIVKK	3	540.982	22900	21946	22646	22765	22112	22948	22917	21964	22662	22765	22163	22999	58.8005	59.8517	59.0497	59.7055	59.5843	59.1997	3.112	3.404	2.788	3.135	3.798	1.882	-0.8836	0.0381	0.085	-0.0298	-0.1951	-0.0655	0.268	0.358	0.14	0.339	0.311	0.058	1	1
460	457	Adaptor/scaffold	AP1B1; AP2B1	AP1B1; AP2B1	AP-1 complex subunit beta-1 isoform a	Q10567; P63010	http://www.phosphosite.org/proteinAction.do?id=8524&showAllSites=true	105; 105	AAM#IWIVGEYAER	2	762.879			37918		37660	38614															3.534		3.457	3.755			2.4699		0.5142	1.3392			0.356		0.35	0.348
461	458	Adaptor/scaffold	AP1B1; AP2B1	AP1B1; AP2B1	AP-1 complex subunit beta-1 isoform a	Q10567; P63010	http://www.phosphosite.org/proteinAction.do?id=8524&showAllSites=true	105; 105	CAIKVEQSAER	2	645.827	9918			9756			9918	9083	9705	9736	5557	9828	27.8808	29.2827	28.2952	29.249	19.3242	28.8727	2.68			2.674			0.7926			-1.407			0.094			0.084			14
462	459	Adaptor/scaffold	AP1B1	AP1B1	AP-1 complex subunit beta-1 isoform a	Q10567	http://www.phosphosite.org/proteinAction.do?id=8524&showAllSites=true	105	CRAPEVSQHVYQAYETILKN	3	802.734						35132																		2.592						-0.6712						0.035
463	460	Adaptor/scaffold	AP1B1; AP2B1	AP1B1; AP2B1	AP-1 complex subunit beta-1 isoform a	Q10567; P63010	http://www.phosphosite.org/proteinAction.do?id=8524&showAllSites=true	105; 105	CVSTLLDLIQTK	2	695.884	44762		44609	44836	44509	45467	44799	43508	44647	44791	44507	45467	115.051	115.56	114.812	115.704	115.157	114.978	3.248		3.518	3.149	3.365	3.407	0.23		0.3997	0.2027	0.1797	0.1574	0.311		0.314	0.296	0.269	0.266	1
464	461	Adaptor/scaffold	AP1B1; AP2B1	AP1B1; AP2B1	AP-1 complex subunit beta-1 isoform a	Q10567; P63010	http://www.phosphosite.org/proteinAction.do?id=8524&showAllSites=true	105; 105	DCEDPNPLIR	2	614.785	20954	20144	20759	20973	20252		20985	20221	20815	20973	20359	21182	54.1777	55.696	54.6597	55.5963	55.3235	54.9572	2.4	2.447	2.493	2.362	2.268		0.0605	0.1143	-0.0901	0.0776	0.0369		0.115	0.044	0.116	0.168	0.128		1	1
465	462	Adaptor/scaffold	AP1B1	AP1B1	AP-1 complex subunit beta-1 isoform a	Q10567	http://www.phosphosite.org/proteinAction.do?id=8524&showAllSites=true	105	DCPLNAEAASSK	2	631.788	12604	11879	12414	12611	11850	12741	12654	11929	12414	7456	12508	12814	34.4033	36.1292	35.0797	23.5983	37.0123	35.7465	2.581	3.14	2.731	3.107	2.609	2.656	-3.1087	-3.1507	-1.9666	-2.9273	-1.1571	-3.1222	0.282	0.371	0.387	0.369	0.36	0.362	1	1
466	463	Adaptor/scaffold	AP1B1	AP1B1	AP-1 complex subunit beta-1 isoform a	Q10567	http://www.phosphosite.org/proteinAction.do?id=8524&showAllSites=true	105	DIPNENEAQFQIR	2	787.384	27277	26468	27111	27354	26672	27584	27306	26477	27111	27445	26699	27553	69.5563	70.8467	69.8843	70.9407	70.463	70.0475	2.673	3.208	3.53	2.283	3.564	2.992	0.023	0.6285	1.0231	0.4538	0.877	0.7734	0.23	0.24	0.339	0.116	0.257	0.232	1	1
467	464	Adaptor/scaffold	AP1B1; AP2B1	AP1B1; AP2B1	AP-1 complex subunit beta-1 isoform a	Q10567; P63010	http://www.phosphosite.org/proteinAction.do?id=8524&showAllSites=true	105; 105	EAQSICER	2	496.727		5751																		1.957						-0.493						0.014						1
468	465	Adaptor/scaffold	AP1B1; AP2B1	AP1B1; AP2B1	AP-1 complex subunit beta-1 isoform a	Q10567; P63010	http://www.phosphosite.org/proteinAction.do?id=8524&showAllSites=true	105; 105	GYIYWR	2	429.219	27020		26872				27054	26393	26872	27214	26552	27385	68.931	70.6403	69.232	70.3808	70.1138	69.6465	1.467		1.488				-0.52		-0.8688				0.068		0.018				1
469	466	Adaptor/scaffold	AP1B1	AP1B1	AP-1 complex subunit beta-1 isoform b	NP_663782	http://www.ncbi.nlm.nih.gov/entrez/query.fcgi?db=protein&cmd=search&term=NP_663782	104	IQPGNPSCTLSLK	2	707.872	22838		22645																2.172		1.964				-0.0438		-0.2382				0.079		0.14				9
470	467	Adaptor/scaffold	AP1B1; AP2B1	AP1B1; AP2B1	AP-1 complex subunit beta-1 isoform a	Q10567; P63010	http://www.phosphosite.org/proteinAction.do?id=8524&showAllSites=true	105; 105	KGEIFELK	2	482.279			20842			21147	21048	20284	20857	21044	20401	21147	54.325	55.8528	54.7557	55.5963	55.4275	54.9058			2.069			2.041			0.2118			0.1204			0.002			0.02
471	468	Adaptor/scaffold	AP1B1	AP1B1	AP-1 complex subunit beta-1 isoform a	Q10567	http://www.phosphosite.org/proteinAction.do?id=8524&showAllSites=true	105	KLAPPLVTLLSAEPELQYVALR	3	807.809	55050		54927	55318			55235	53870	54927	55207	55280	56260	145.674	146.101	145.149	146.004	145.689	145.628	3.599		3.177	3.56			0.4795		0.693	0.6088			0.121		0.153	0.256			1
472	469	Adaptor/scaffold	AP1B1	AP1B1	AP-1 complex subunit beta-1 isoform a	Q10567	http://www.phosphosite.org/proteinAction.do?id=8524&showAllSites=true	105	KLAPPLVTLLSAEPELQYVALR	3	807.809				54949			55235	53870	54927	55207	55280	56260	145.674	146.101	145.149	146.004	145.689	145.628				3.071						0.254						0.319
473	470	Adaptor/scaffold	AP1B1	AP1B1	AP-1 complex subunit beta-1 isoform a	Q10567	http://www.phosphosite.org/proteinAction.do?id=8524&showAllSites=true	105	KPTETQELVQQVLSLATQDSDNPDLR	3	975.832	53660	52426	53765	53823	53670	54627	53676	52473	53677	53758	53810	54812	140.979	141.878	140.815	141.669	141.328	141.188	3.153	3.156	4.916	5.326	4.983	5.584	1.0428	1.9411	0.2607	0.6179	0.2036	0.249	0.227	0.149	0.4	0.485	0.438	0.5	1	2
474	471	Adaptor/scaffold	AP1B1	AP1B1	AP-1 complex subunit beta-1 isoform a	Q10567	http://www.phosphosite.org/proteinAction.do?id=8524&showAllSites=true	105	KPTETQELVQQVLSLATQDSDNPDLR	3	975.832		52460	53587	53645	53855	54812	53676	52473	53677	53758	53810	54812	140.979	141.878	140.815	141.669	141.328	141.188		2.654	3.842	3.673	4.815	5.085		1.9411	0.152	0.2319	0.208	0.3328		0.017	0.308	0.236	0.324	0.326		23
475	472	Adaptor/scaffold	AP1B1	AP1B1	AP-1 complex subunit beta-1 isoform a	Q10567	http://www.phosphosite.org/proteinAction.do?id=8524&showAllSites=true	105	KPTETQELVQQVLSLATQDSDNPDLR	3	975.832			53835		53654		53676	52473	53677	53758	53810	54812	140.979	141.878	140.815	141.669	141.328	141.188			2.914		4.451				0.1485		0.2668				0.074		0.395
476	473	Adaptor/scaffold	AP1B1; AP2B1	AP1B1; AP2B1	AP-1 complex subunit beta-1 isoform a	Q10567; P63010	http://www.phosphosite.org/proteinAction.do?id=8524&showAllSites=true	105; 105	KTAAVCVAK	2	474.271	4396	3845	4668	4358			4426	3860	4685	4358	3850	4416	14.3874	14.9398	14.9113	15.2743	14.662	14.9452	2.168	1.888	1.836	1.811			-1.0501	-0.6354	-1.2	-0.61			0.146	0.053	0.02	0.08			2	38
477	474	Adaptor/scaffold	AP1B1	AP1B1	AP-1 complex subunit beta-1 isoform a	Q10567	http://www.phosphosite.org/proteinAction.do?id=8524&showAllSites=true	105	LAPPLVTLLSAEPELQYVALR	2	1147.16	59620		59998	59844	60066	61035	59611		60025	59792	60051	61035	159.929		159.924	159.949	159.924	159.962	1.656		3.101	3.974	4.284	4.442	-2.4039		0.1544	2.612	1.2615	0.6271	0.137		0.332	0.415	0.495	0.412	1
478	475	Adaptor/scaffold	AP1B1	AP1B1	AP-1 complex subunit beta-1 isoform a	Q10567	http://www.phosphosite.org/proteinAction.do?id=8524&showAllSites=true	105	LAPPLVTLLSAEPELQYVALR	2	1147.16				59807			59611		60025	59792	60051	61035	159.929		159.924	159.949	159.924	159.962				3.316						2.612						0.503
479	476	Adaptor/scaffold	AP1B1	AP1B1	AP-1 complex subunit beta-1 isoform a	Q10567	http://www.phosphosite.org/proteinAction.do?id=8524&showAllSites=true	105	LAPPLVTLLSAEPELQYVALR	3	765.11	59573	58019	59942	59734	59992	60996	59611	58059	60046	59834	60051	60996	159.929	160.054	159.986	160.074	159.924	160.025	3.68	4.49	4.644	3.91	4.798	4.708	0.4012	0.7003	0.4396	0.5146	0.7304	0.5699	0.376	0.459	0.414	0.306	0.505	0.441	1	1
480	477	Adaptor/scaffold	AP1B1	AP1B1	AP-1 complex subunit beta-1 isoform a	Q10567	http://www.phosphosite.org/proteinAction.do?id=8524&showAllSites=true	105	LAPPLVTLLSAEPELQYVALR	3	765.11				59921			59611	58059	60046	59834	60051	60996	159.929	160.054	159.986	160.074	159.924	160.025				3.587						0.5067						0.376
481	478	Adaptor/scaffold	AP1B1; AP2B1	AP1B1; AP2B1	AP-1 complex subunit beta-1 isoform a	Q10567; P63010	http://www.phosphosite.org/proteinAction.do?id=8524&showAllSites=true	105; 105	LASQANIAQVLAELK	2	784.954	46755	45463	46623	46747	46592	47571	46815	45524	46663	46786	46649	47571	120.788	121.358	120.421	121.301	120.945	120.732	5.084	4.907	4.658	5.095	5.13	4.823	0.2243	-0.0415	0.3288	0.2402	0.4302	0.1841	0.5	0.482	0.498	0.501	0.468	0.513	1	1
482	479	Adaptor/scaffold	AP1B1; AP2B1	AP1B1; AP2B1	AP-1 complex subunit beta-1 isoform a	Q10567; P63010	http://www.phosphosite.org/proteinAction.do?id=8524&showAllSites=true	105; 105	LASQANIAQVLAELK	3	523.638	46782	45506	46652	46772	46614	47594	46815	45503	46652	46786	46607	47608	120.788	121.298	120.421	121.301	120.833	120.675	4.612	3.956	4.888	3.696	4.245	4.525	0.4646	0.3894	0.209	-0.1008	0.1351	0.3001	0.338	0.298	0.338	0.308	0.352	0.353	1	1
483	480	Adaptor/scaffold	AP1B1	AP1B1	AP-1 complex subunit beta-1 isoform a	Q10567	http://www.phosphosite.org/proteinAction.do?id=8524&showAllSites=true	105	LHDINAQLVEDQGFLDTLK	3	723.711		40825	41755	41982	41592	42447	41943	40820	41770	41998	41592	42421	107.193	108.031	107.088	108.139	107.639	106.85		3.601	3.402	2.966	3.377	3.607		1.2404	0.6535	0.4926	1.6272	1.2529		0.174	0.176	0.077	0.223	0.26		1
484	481	Adaptor/scaffold	AP1B1	AP1B1	AP-1 complex subunit beta-1 isoform a	Q10567	http://www.phosphosite.org/proteinAction.do?id=8524&showAllSites=true	105	LQSSNIFTVAK	2	604.338	26701		26490	26649															1.917		1.952	1.752			-0.7643		-0.5092	-0.0878			0.078		0.027	0.001			27
485	482	Adaptor/scaffold	AP1B1; AP2B1	AP1B1; AP2B1	AP-1 complex subunit beta-1 isoform a	Q10567; P63010	http://www.phosphosite.org/proteinAction.do?id=8524&showAllSites=true	105; 105	LSHANSAVVLSAVK	2	698.401			19234																		3.269						-0.0521						0.391
486	483	Adaptor/scaffold	AP1B1; AP2B1	AP1B1; AP2B1	AP-1 complex subunit beta-1 isoform a	Q10567; P63010	http://www.phosphosite.org/proteinAction.do?id=8524&showAllSites=true	105; 105	LSHANSAVVLSAVK	3	465.937	19362		19214		18705	19467	19389	18562	19240	19322	18679	19467	50.3312	51.7608	50.895	51.5405	51.3802	51.0128	3.413		3.022		3.075	3.259	0.137		-0.0815		-0.1768	0.4014	0.206		0.122		0.104	0.245	11
487	484	Adaptor/scaffold	AP1B1; AP2B1	AP1B1; AP2B1	AP-1 complex subunit beta-1 isoform a	Q10567; P63010	http://www.phosphosite.org/proteinAction.do?id=8524&showAllSites=true	105; 105	M#EPLNNLQVAVK	2	686.369		24871		25569			28440	24871	27071	27214	26594	27469	72.3822	66.5542	69.7408	70.3808	70.2117	69.8515		2.463		2.582				-2.3177		-1.0864				0.054		0.256				12
488	485	Adaptor/scaffold	AP1B1; AP2B1	AP1B1; AP2B1	AP-1 complex subunit beta-1 isoform a	Q10567; P63010	http://www.phosphosite.org/proteinAction.do?id=8524&showAllSites=true	105; 105	NINLIVQK	2	471.293						22268	22140	25595	26357	22090	21428	22268	56.9305	68.6662	67.9772	58.06	57.8435	57.568						2.023						-0.0259						0.005
489	486	Adaptor/scaffold	AP1B1	AP1B1	AP-1 complex subunit beta-1 isoform a	NP_001118	http://www.ncbi.nlm.nih.gov/entrez/query.fcgi?db=protein&cmd=search&term=NP_001118	105	NSFGLAPAAPLQVHAPLSPNQTVEISLPLSTVGSVM#K	3	1263.01					48970						48970	49855					127.236	126.947					3.101						2.66						0.158
490	487	Adaptor/scaffold	AP1B1; AP2B1	AP1B1; AP2B1	AP-1 complex subunit beta-1 isoform a	Q10567; P63010	http://www.phosphosite.org/proteinAction.do?id=8524&showAllSites=true	105; 105	NVEGQDM#LYQSLK	2	770.869	24298	23465	24102		23596	24440	27978	27170	24102	28117	27371	28351	71.2312	72.5598	62.2022	72.5957	72.0965	71.9748	3.285	3.619	3.312		3.171	2.814	1.2744	1.0686	1.1374		1.2004	0.9343	0.385	0.393	0.422		0.347	0.258	1	1
491	488	Adaptor/scaffold	AP1B1; AP2B1	AP1B1; AP2B1	AP-1 complex subunit beta-1 isoform a	Q10567; P63010	http://www.phosphosite.org/proteinAction.do?id=8524&showAllSites=true	105; 105	SLATQDSDNPDLR	2	716.339		14308																		2.307						0.5692						0.17						3
492	489	Adaptor/scaffold	AP1B1; AP2B1	AP1B1; AP2B1	AP-1 complex subunit beta-1 isoform a	Q10567; P63010	http://www.phosphosite.org/proteinAction.do?id=8524&showAllSites=true	105; 105	SQANIAQVLAELK	2	692.893		43045		44326			43980	42689	43765	44326	44024	44626	112.775	113.245	112.419	114.572	113.891	112.628		3.626		3.803				-0.9455		-0.4104				0.265		0.27				1
493	490	Adaptor/scaffold	AP1B1; AP2B1	AP1B1; AP2B1	AP-1 complex subunit beta-1 isoform a	Q10567; P63010	http://www.phosphosite.org/proteinAction.do?id=8524&showAllSites=true	105; 105	VDKITEYLCEPLRK	3	588.65		27388	27994	28277	27612	28508	28293	27388	28016	28327	27623	28498	72.0155	73.0825	72.052	73.1143	72.6997	72.3213		2.623	2.409	2.132	2.745	2.428		-0.503	0.1971	-0.083	0.3184	0.0208		0.064	0.194	0.089	0.157	0.165		13
494	491	Adaptor/scaffold	AP1B1; AP2B1	AP1B1; AP2B1	AP-1 complex subunit beta-1 isoform a	Q10567; P63010	http://www.phosphosite.org/proteinAction.do?id=8524&showAllSites=true	105; 105	VDKITEYLCEPLRK	4	441.74	28263		28057		27640		28263	27380	28016	28285	27623	28519	71.9095	73.0825	72.052	73.014	72.6997	72.371	2.878		2.278		2.583		0.2765		-1.0229		-0.46		0.257		0.095		0.151		1
495	492	Adaptor/scaffold	AP1B1; AP2B1; SHCBP1L; SHCBP1L; LOC645101	AP1B1; AP2B1; C1orf14; C1orf14 iso3; LOC645101	AP-1 complex subunit beta-1 isoform a	Q10567; P63010; Q9BZQ2; Q9BZQ2-3; XP_001718039	http://www.phosphosite.org/proteinAction.do?id=8524&showAllSites=true	105; 105; 81; 73; 11	VFFVK	2	320.197	22472	21661	22276	22480	21776	22638	22539	21712	22326	22531	21848	22638	57.8855	59.232	58.2455	59.109	58.8405	58.4098	1.635	1.506	1.656	1.328	1.586	1.351	-0.2359	0.1708	0.0597	-0.1655	-0.1936	0.0112	0.021	0.028	0.07	0.03	0.052	0.031	2	2
496	493	Adaptor/scaffold	AP1B1	AP1B1	AP-1 complex subunit beta-1 isoform a	Q10567	http://www.phosphosite.org/proteinAction.do?id=8524&showAllSites=true	105	VNYVVQEAIVVIK	2	737.437					40163	41097	40536	39329	40363	40507	40139	41097	103.369	103.94	103.35	104.16	103.769	103.269					2.922	2.861					1.4424	1.1893					0.283	0.316
497	494	Adaptor/scaffold	AP1B1	AP1B1	AP-1 complex subunit beta-1 isoform a	Q10567	http://www.phosphosite.org/proteinAction.do?id=8524&showAllSites=true	105	YPNKYESVIATLCENLDSLDEPEAR	3	976.131				50957	51009		47130	49766	50905	47143	51009	51766	121.705	133.831	132.636	122.317	133.126	132.398				3.236	3.313					2.5485	0.3881					0.095	0.234
498	495	Adaptor/scaffold	AP1G2	AP1G2	AP-1 complex subunit gamma-like 2	O75843	http://www.phosphosite.org/proteinAction.do?id=13312&showAllSites=true	87	DDAVANLTQLIGGAQELHAY	2	1050.02			51987				51960		51987	51994	52025	53026	135.882		135.713	136.434	136.094	136.062			3.891						-1.8023						0.457
499	496	Adaptor/scaffold	AP1G2	AP1G2	AP-1 complex subunit gamma-like 2	O75843	http://www.phosphosite.org/proteinAction.do?id=13312&showAllSites=true	87	DDAVANLTQLIGGAQELHAY	3	700.352	51989		51972		52039	53017	52023	50711	51997	51994	52039	55609	136.068	136.623	135.838	136.434	136.033	143.691	3.301		3.824		3.578	3.647	-0.0996		-1.919		-0.022	0.1157	0.291		0.326		0.26	0.336	1
500	497	Adaptor/scaffold	AP1M2; AP1M2	AP1M2; AP1M2 iso2	AP-1 complex subunit mu-2	Q9Y6Q5; Q9Y6Q5-2	http://www.phosphosite.org/proteinAction.do?id=2359919&showAllSites=true	48; 48	FEIPYFTVSGIQVR	2	828.443					49258		51708	50312	49267	51679	49258	52669	135.134	135.444	127.88	135.509	128.185	135.023					1.796						-2.5053						0.032
501	498	Adaptor/scaffold	AP1M2; AP1M2	AP1M2; AP1M2 iso2	AP-1 complex subunit mu-2	Q9Y6Q5; Q9Y6Q5-2	http://www.phosphosite.org/proteinAction.do?id=2359919&showAllSites=true	48; 48	ILQEYITQQSNKLETGK	3	665.025	27462	26649		27515		27668	27432	26645	27155	27515	26846	27700	69.8807	71.2607	69.9332	71.0922	70.8245	70.4032	2.834	2.094		1.852		2.297	-0.2092	0.1089		-0.1851		0.3011	0.241	0.013		0.007		0.171	1	3
502	499	Adaptor/scaffold	AP1M2; AP1M2	AP1M2; AP1M2 iso2	AP-1 complex subunit mu-2	Q9Y6Q5; Q9Y6Q5-2	http://www.phosphosite.org/proteinAction.do?id=2359919&showAllSites=true	48; 48	LSTQVKPLIWIESVIEK	3	661.722			52757	52741	52785	53758	52862	51498	52753	52771	52785	53782	138.557	138.976	138.077	138.742	138.495	138.288			2.38	2.344	3.1	2.998			0.5342	-0.496	1.0853	1.6324			0.115	0.051	0.18	0.158
503	500	Adaptor/scaffold	AP1M2; AP1M2	AP1M2; AP1M2 iso2	AP-1 complex subunit mu-2	Q9Y6Q5; Q9Y6Q5-2	http://www.phosphosite.org/proteinAction.do?id=2359919&showAllSites=true	48; 48	NVVIWSIK	2	479.79		32175	32917				33165	32175	32950	33094	32558	33454	84.2347	85.2612	84.2893	84.9675	84.684	84.308		1.823	1.973					1.7122	3.8205					0.02	0.053					360
504	501	Adaptor/scaffold	AP1M2; AP1M2	AP1M2; AP1M2 iso2	AP-1 complex subunit mu-2	Q9Y6Q5; Q9Y6Q5-2	http://www.phosphosite.org/proteinAction.do?id=2359919&showAllSites=true	48; 48	YITQSGDYQLR	2	672.333	20555	19875	20365	20664	19967	20673	20565	19906	20395	20687	19967	20741	53.1743	54.9567	53.6392	54.7598	54.5005	53.9255	2.468	2.53	2.562	2.729	2.481	2.227	-2.3517	-2.479	-1.8493	-1.958	-1.9111	-2.0465	0.214	0.157	0.209	0.194	0.189	0.154	1	1
505	502	Adaptor/scaffold	AP1S1	AP1S1	AP-1 complex subunit sigma-1A	P61966	http://www.phosphosite.org/proteinAction.do?id=22943&showAllSites=true	19	AIEQADLLQEEDESPR	2	921.939	26457	25657	26270	26520	25837	26730	26466	25637	26270	26521	25817	26694	67.484	68.7677	67.8293	68.6935	68.3107	67.9648	5.5	4.811	5.023	5.744	5.235	5.665	0.5283	0.8154	1.7237	0.8544	-0.1576	1.4204	0.529	0.488	0.532	0.535	0.525	0.513	1	1
506	503	Adaptor/scaffold	AP2A1; AP2A2	AP2A1; AP2A2	AP-2 complex subunit alpha-1 isoform 1	O95782; O94973	http://www.phosphosite.org/proteinAction.do?id=8310&showAllSites=true	108; 104	ACNQLGQFLQHR	3	491.246	26280			26433			26760	26057	26672	26433	26195	27112	68.2175	69.8033	68.7575	69.4102	69.2275	68.9835	1.789			2.583			0.6118			0.003			0.004			0.254			8
507	504	Adaptor/scaffold	AP2A1	AP2A1	AP-2 complex subunit alpha-1 isoform 1	O95782	http://www.phosphosite.org/proteinAction.do?id=8310&showAllSites=true	108	DFLTPPLLSVR	2	629.364		44161		45427																1.923		1.891				-0.1666		-0.0259				0.241		0.096				2
508	505	Adaptor/scaffold	AP2A1; AP2A2	AP2A1; AP2A2	AP-2 complex subunit alpha-1 isoform 1	O95782; O94973	http://www.phosphosite.org/proteinAction.do?id=8310&showAllSites=true	108; 104	GLAVFISDIR	2	545.816			40052			40766	40242	37964	40069	40339	39866	40766	102.593	100.262	102.561	103.705	103.057	102.689			3.523			3.564			0.1285			0.5823			0.216			0.235
509	506	Adaptor/scaffold	AP2A1	AP2A1	AP-2 complex subunit alpha-1 isoform 1	O95782	http://www.phosphosite.org/proteinAction.do?id=8310&showAllSites=true	108	HLCELLAQQF	2	629.816		34843					35811	34843	35554	35887	35267	36184	90.9727	91.9957	90.8418	92.0867	91.3798	91.0527		1.968						1.4135						0.083						5
510	507	Adaptor/scaffold	AP2A1	AP2A1	AP-2 complex subunit alpha-1 isoform 1	O95782	http://www.phosphosite.org/proteinAction.do?id=8310&showAllSites=true	108	ILVAGDSM#DSVK	2	625.818					15314	16230	14965	15269	14773	14923	15314	15038	39.8502	44.0208	40.3865	41.3385	43.5472	40.8482					2.413	2.305					-2.141	-2.8502					0.393	0.237
511	508	Adaptor/scaffold	AP2A1	AP2A1	AP-2 complex subunit alpha-1 isoform 1	O95782	http://www.phosphosite.org/proteinAction.do?id=8310&showAllSites=true	108	IVSSASTDLQDYTYYFVPAPWLSVK	3	950.813					56731				56664		56758	57793			149.731		150.019	150.183					3.523						1.911						0.253
512	509	Adaptor/scaffold	AP2A1	AP2A1	AP-2 complex subunit alpha-1 isoform 1	O95782	http://www.phosphosite.org/proteinAction.do?id=8310&showAllSites=true	108	IVSSASTDLQDYTYYFVPAPWLSVK	3	950.813					56776				56664		56758	57793			149.731		150.019	150.183					3.028						1.911						0.229
513	510	Adaptor/scaffold	AP2A1	AP2A1	AP-2 complex subunit alpha-1 isoform 1	O95782	http://www.phosphosite.org/proteinAction.do?id=8310&showAllSites=true	108	IVSSASTDLQDYTYYFVPAPWLSVK	3	950.813					56758				56664		56758	57793			149.731		150.019	150.183					3.027						1.911						0.318
514	511	Adaptor/scaffold	AP2A1	AP2A1	AP-2 complex subunit alpha-1 isoform 1	O95782	http://www.phosphosite.org/proteinAction.do?id=8310&showAllSites=true	108	LLGFGSALLDNVDPNPENFVGAGIIQTK	3	967.178			55394	55321	55436	56402	56912		55420	55312	55448	56402	150.899		146.021	146.318	146.183	146.061			3.498	3.626	4.099	3.988			0.7974	0.0718	0.5243	0.1173			0.234	0.226	0.315	0.278
515	512	Adaptor/scaffold	AP2A1	AP2A1	AP-2 complex subunit alpha-1 isoform 1	O95782	http://www.phosphosite.org/proteinAction.do?id=8310&showAllSites=true	108	LLGFGSALLDNVDPNPENFVGAGIIQTK	3	967.178			55517		55421		56912		55420	55312	55448	56402	150.899		146.021	146.318	146.183	146.061			3.281		4.004				0.7974		0.5202				0.221		0.195
516	513	Adaptor/scaffold	AP2A1; AP2A2	AP2A1; AP2A2	AP-2 complex subunit alpha-1 isoform 1	O95782; O94973	http://www.phosphosite.org/proteinAction.do?id=8310&showAllSites=true	108; 104	NADVELQQR	2	536.773		10229	10783	10963		11098	11068	10257	12905	10978	8965	11098	30.6592	32.231	36.0435	32.1852	28.1715	31.8722		2.857	2.689	2.464		2.413		0.146	-0.4358	0.4005		0.0602		0.231	0.244	0.204		0.282		1
517	514	Adaptor/scaffold	AP2A1	AP2A1	AP-2 complex subunit alpha-1 isoform 1	O95782	http://www.phosphosite.org/proteinAction.do?id=8310&showAllSites=true	108	NNGVLFENQLLQIGVK	2	893.496		44113	45252		45177	46179	45996	44621	45844	45799	45179	46179	118.433	118.743	118.12	118.508	116.948	116.775		3.698	3.404		3.652	3.519		1.3512	0.807		0.6978	1.087		0.226	0.202		0.244	0.209		1
518	515	Adaptor/scaffold	AP2A1	AP2A1	AP-2 complex subunit alpha-1 isoform 1	O95782	http://www.phosphosite.org/proteinAction.do?id=8310&showAllSites=true	108	QLSLPQQEAQK	2	635.343				17134																		2.145						-0.1633						0.03
519	516	Adaptor/scaffold	AP2A1	AP2A1	AP-2 complex subunit alpha-1 isoform 1	O95782	http://www.phosphosite.org/proteinAction.do?id=8310&showAllSites=true	108	RDPSSNDINGGM#EPTPSTVSTPSPSADLLGLR	3	1095.53						35111	34824	33701	34546	34795	34196	35111	88.4317	89.0535	88.2702	89.2713	88.687	88.327						6.334						1.4472						0.535
520	517	Adaptor/scaffold	AP2A1	AP2A1	AP-2 complex subunit alpha-1 isoform 1	O95782	http://www.phosphosite.org/proteinAction.do?id=8310&showAllSites=true	108	TSVQFQNFSPTVVHPGDLQTQLAVQTK	3	990.849					38119				38431	38575	38119	39040			98.2555	99.0572	98.4875	98.1977					2.895						-1.6972						0.112
521	518	Adaptor/scaffold	AP2A1; AP2A2	AP2A1; AP2A2	AP-2 complex subunit alpha-1 isoform 1	O95782; O94973	http://www.phosphosite.org/proteinAction.do?id=8310&showAllSites=true	108; 104	VGGYILGEFGNLIAGDPR	2	924.486	50643	49291	50562	50576	50616	51529													4.128	4.974	4.108	4.5	4.283	4.087	1.6606	1.1287	1.2796	0.1086	0.818	0.0026	0.393	0.521	0.383	0.486	0.391	0.371	1	1
522	519	Adaptor/scaffold	AP2A1; AP2A2	AP2A1; AP2A2	AP-2 complex subunit alpha-1 isoform 1	O95782; O94973	http://www.phosphosite.org/proteinAction.do?id=8310&showAllSites=true	108; 104	VGGYILGEFGNLIAGDPR	3	616.66	50644		50571		50615	51543													2.679		3.517		3.314	3.117	0.2396		0.3332		-0.2783	0.4376	0.239		0.387		0.286	0.273	2
523	520	Adaptor/scaffold	AP2A2	AP2A2	AP-2 complex subunit alpha-2 isoform 1	O94973	http://www.phosphosite.org/proteinAction.do?id=20131&showAllSites=true	104	FVNLFPEVKPTIQDVLR	3	672.382			47369			48372	47676	46259	47369	47500	47405	48448	123.291	123.496	122.801	123.331	122.999	122.995			2.253			2.188			1.4515			0.9101			0.114			0.128
524	521	Adaptor/scaffold	AP2A2	AP2A2	AP-2 complex subunit alpha-2 isoform 1	O94973	http://www.phosphosite.org/proteinAction.do?id=20131&showAllSites=true	104	IIGFGSALLEEVDPNPANFVGAGIIHTK	3	960.515					53557	54500	58065	52185	53551	53527	53583	54517	154.7	141.018	140.439	140.981	140.769	140.439					3.814	3.657					0.6794	1.996					0.288	0.375
525	522	Adaptor/scaffold	AP2A2	AP2A2	AP-2 complex subunit alpha-2 isoform 1	O94973	http://www.phosphosite.org/proteinAction.do?id=20131&showAllSites=true	104	IIGFGSALLEEVDPNPANFVGAGIIHTK	3	960.515					53583		58065	52185	53551	53527	53583	54517	154.7	141.018	140.439	140.981	140.769	140.439					3.25						-0.4756						0.246
526	523	Adaptor/scaffold	AP2M1; AP2M1	AP2M1; AP2M1 iso2	AP-2 complex subunit mu isoform b	Q96CW1; Q96CW1-2	http://www.phosphosite.org/proteinAction.do?id=2377&showAllSites=true	50; 49	DIILPFR	2	437.263						38361	37953	36767	37717	37882	37430	38361	96.5377	97.0935	96.3935	97.2565	96.8287	96.4597						2						0.363						0.022
527	524	Adaptor/scaffold	AP2M1; AP2M1	AP2M1; AP2M1 iso2	AP-2 complex subunit mu isoform b	Q96CW1; Q96CW1-2	http://www.phosphosite.org/proteinAction.do?id=2377&showAllSites=true	50; 49	TFITQQGIK	2	518.295	20278		20088		19610		20278	24881	23292	25492	22814	20447	52.5623	66.9147	60.574	66.1945	61.1187	53.2525	1.993		2.047		1.619		-1.8808		-0.5724		-1.2937		0.035		0.032		0.009		1
528	525	Adaptor/scaffold	AP2S1	AP2S1	AP-2 complex subunit sigma isoform AP17	P53680	http://www.phosphosite.org/proteinAction.do?id=1285334&showAllSites=true	17	FILIQNR	2	452.274	25160		25010		24460		19893	19024	24930	25135	24460	25330	51.5513	52.8518	64.5197	65.348	65.0417	64.7283	2.296		1.973		2.317		0.1229		-0.1162		0.166		0.034		0.012		0.034		35
529	526	Adaptor/scaffold	AP3B1	AP3B1	AP-3 complex subunit beta-1	O00203	http://www.phosphosite.org/proteinAction.do?id=16602&showAllSites=true	121	DRDHFQLGTLSHTLNIK	4	499.516	30764	29875	30547	30881	30196	31072	30792	29879	30556	30868	30196	31123	78.2205	79.3585	78.2985	79.4113	78.8717	78.6422	2.743	3.583	2.714	2.912	3.206	3.245	-0.1448	-0.1202	-0.3729	-0.3067	-0.1192	-0.1167	0.105	0.215	0.004	0.114	0.104	0.232	1	1
530	527	Adaptor/scaffold	AP3B1	AP3B1	AP-3 complex subunit beta-1	O00203	http://www.phosphosite.org/proteinAction.do?id=16602&showAllSites=true	121	EASADLSPYVR	2	604.301		20948	21515	21775																3.064	2.898	2.852				0.8894	0.8298	1.5436				0.277	0.301	0.277				1
531	528	Adaptor/scaffold	AP3B1	AP3B1	AP-3 complex subunit beta-1	O00203	http://www.phosphosite.org/proteinAction.do?id=16602&showAllSites=true	121	LLDSITVPVAR	2	592.356	31825		31617		31173	32115	31821	30719	31617	31729	31172	32110	80.8242	81.4788	80.9825	81.543	81.2897	81.048	2.752		2.53		2.636	2.781	0.2201		0.2201		0.117	-0.3992	0.252		0.108		0.237	0.321	1
532	529	Adaptor/scaffold	AP3B1	AP3B1	AP-3 complex subunit beta-1	O00203	http://www.phosphosite.org/proteinAction.do?id=16602&showAllSites=true	121	LLTQYILNLGK	2	638.387	43883	42612	43732	43880	43580	44537	43917	42668	43723	43909	43604	44537	112.597	113.183	112.304	113.292	112.771	112.397	3.685	3.405	3.544	3.286	3.142	3.162	0.164	-0.0092	0.1131	0.1836	0.1507	0.1538	0.34	0.245	0.301	0.302	0.371	0.306	1	1
533	530	Adaptor/scaffold	AP3B1	AP3B1	AP-3 complex subunit beta-1	O00203	http://www.phosphosite.org/proteinAction.do?id=16602&showAllSites=true	121	LQILNLGAK	2	485.308			30738																		2.048						0.7771						0.022
534	531	Adaptor/scaffold	AP3B1	AP3B1	AP-3 complex subunit beta-1	O00203	http://www.phosphosite.org/proteinAction.do?id=16602&showAllSites=true	121	NVEVIELAK	2	507.795		24492																		2.017						-0.5917						0.144						22
535	532	Adaptor/scaffold	AP3B1	AP3B1	AP-3 complex subunit beta-1	O00203	http://www.phosphosite.org/proteinAction.do?id=16602&showAllSites=true	121	TVIGSVLLR	2	479.308				31551	30915	31827	31527	30551	31291	31551	30920	31774	80.0907	81.0527	80.1372	81.0737	80.6682	80.2222				1.609	1.344	1.496				-0.0256	0.4276	0.4714				0.12	0.015	0.004
536	533	Adaptor/scaffold	AP3D1; AP3D1; AP3D1	AP3D1; AP3D1 iso2; AP3D1 iso5	AP-3 complex subunit delta-1 isoform 1	O14617; O14617-2; O14617-5	http://www.phosphosite.org/proteinAction.do?id=13148&showAllSites=true	130; 125; 137	DLSSPSQYDTGVALTGLSCFVTPDLAR	3	957.467		50993	52377	52278	52386	53346	52401	51023	52375	52372	52386	53383	137.189	137.556	136.957	137.556	137.326	137.117		3.815	4.316	3.611	4.15	4.545		2.3014	0.5101	1.1734	0.1603	-0.0826		0.296	0.423	0.342	0.445	0.483		1
537	534	Adaptor/scaffold	AP3D1; AP3D1; AP3D1	AP3D1; AP3D1 iso2; AP3D1 iso5	AP-3 complex subunit delta-1 isoform 1	O14617; O14617-2; O14617-5	http://www.phosphosite.org/proteinAction.do?id=13148&showAllSites=true	130; 125; 137	DLSSPSQYDTGVALTGLSCFVTPDLAR	3	957.467					52371		52401	51023	52375	52372	52386	53383	137.189	137.556	136.957	137.556	137.326	137.117					2.8						-0.1752						0.184
538	535	Adaptor/scaffold	AP3D1; AP3D1; AP3D1	AP3D1; AP3D1 iso2; AP3D1 iso5	AP-3 complex subunit delta-1 isoform 1	O14617; O14617-2; O14617-5	http://www.phosphosite.org/proteinAction.do?id=13148&showAllSites=true	130; 125; 137	DVPVAEEVSALFAGELNPVAPK	2	1126.59	58597	57162	58835	58836	58855	59901	58526	57084	58730	58735	59014	59734	156.287	156.673	155.953	156.665	156.787	156.678	5.478	3.555	4.498	4.956	4.281	5.914	0.1379	1.7439	-0.3824	0.1935	0.8177	0.042	0.339	0.183	0.315	0.32	0.401	0.308	1	1
539	536	Adaptor/scaffold	AP3D1; AP3D1; AP3D1	AP3D1; AP3D1 iso2; AP3D1 iso5	AP-3 complex subunit delta-1 isoform 1	O14617; O14617-2; O14617-5	http://www.phosphosite.org/proteinAction.do?id=13148&showAllSites=true	130; 125; 137	DVPVAEEVSALFAGELNPVAPK	2	1126.59	58697		58659	58672	59036	60065	58526	57084	58730	58735	59014	59734	156.287	156.673	155.953	156.665	156.787	156.678	3.893		3.957	4.527	4.205	4.081	1.2626		-0.5902	0.2854	1.2036	0.8945	0.292		0.274	0.403	0.35	0.259	1
540	537	Adaptor/scaffold	AP3D1; AP3D1; AP3D1	AP3D1; AP3D1 iso2; AP3D1 iso5	AP-3 complex subunit delta-1 isoform 1	O14617; O14617-2; O14617-5	http://www.phosphosite.org/proteinAction.do?id=13148&showAllSites=true	130; 125; 137	DVPVAEEVSALFAGELNPVAPK	2	1126.59	58420		59010		58727	59734	58526	57084	58730	58735	59014	59734	156.287	156.673	155.953	156.665	156.787	156.678	3.015		3.018		3.076	3.895	1.8043		0.2925		0.7081	-0.4406	0.333		0.257		0.257	0.286	1
541	538	Adaptor/scaffold	AP3D1; AP3D1; AP3D1	AP3D1; AP3D1 iso2; AP3D1 iso5	AP-3 complex subunit delta-1 isoform 1	O14617; O14617-2; O14617-5	http://www.phosphosite.org/proteinAction.do?id=13148&showAllSites=true	130; 125; 137	DVPVAEEVSALFAGELNPVAPK	2	1126.59	58447				58685	60094	58526	57084	58730	58735	59014	59734	156.287	156.673	155.953	156.665	156.787	156.678	2.34				2.929	1.821	1.7595				0.5256	0.8519	0.35				0.121	0.198	1
542	539	Adaptor/scaffold	AP3D1; AP3D1; AP3D1	AP3D1; AP3D1 iso2; AP3D1 iso5	AP-3 complex subunit delta-1 isoform 1	O14617; O14617-2; O14617-5	http://www.phosphosite.org/proteinAction.do?id=13148&showAllSites=true	130; 125; 137	DVPVAEEVSALFAGELNPVAPK	3	751.399	58639	57161	58834	58736	58852	59938	58606	56889	58854	58821	59033	59967	156.546	155.96	156.329	156.927	156.544	156.678	4.723	5.006	5.756	5.594	5.216	5.436	0.241	0.4581	0.161	-0.0725	-0.1129	0.1859	0.236	0.277	0.274	0.207	0.231	0.296	1	1
543	540	Adaptor/scaffold	AP3D1; AP3D1; AP3D1	AP3D1; AP3D1 iso2; AP3D1 iso5	AP-3 complex subunit delta-1 isoform 1	O14617; O14617-2; O14617-5	http://www.phosphosite.org/proteinAction.do?id=13148&showAllSites=true	130; 125; 137	DVPVAEEVSALFAGELNPVAPK	3	751.399	58491	57021	59007	58911	59033	59770	58606	56889	58854	58821	59033	59967	156.546	155.96	156.329	156.927	156.544	156.678	4.471	3.604	5.163	4.354	4.961	4.523	-0.0508	0.1721	0.2867	0.1775	0.6534	-0.0796	0.268	0.197	0.289	0.362	0.311	0.353	1	1
544	541	Adaptor/scaffold	AP3D1; AP3D1; AP3D1	AP3D1; AP3D1 iso2; AP3D1 iso5	AP-3 complex subunit delta-1 isoform 1	O14617; O14617-2; O14617-5	http://www.phosphosite.org/proteinAction.do?id=13148&showAllSites=true	130; 125; 137	DVPVAEEVSALFAGELNPVAPK	3	751.399		56887	58657	58571	58683	59694	58606	56889	58854	58821	59033	59967	156.546	155.96	156.329	156.927	156.544	156.678		2.331	4.022	3.9	4.876	4.351		0.5051	-0.1342	-0.358	-1.0027	-0.4131		0.247	0.275	0.226	0.45	0.187		17
545	542	Adaptor/scaffold	AP3D1; AP3D1; AP3D1	AP3D1; AP3D1 iso2; AP3D1 iso5	AP-3 complex subunit delta-1 isoform 1	O14617; O14617-2; O14617-5	http://www.phosphosite.org/proteinAction.do?id=13148&showAllSites=true	130; 125; 137	DVPVAEEVSALFAGELNPVAPK	3	751.399					58564		58606	56889	58854	58821	59033	59967	156.546	155.96	156.329	156.927	156.544	156.678					2.321						-1.3673						0.128
546	543	Adaptor/scaffold	AP3D1; AP3D1	AP3D1; AP3D1 iso5	AP-3 complex subunit delta-1 isoform 1	O14617; O14617-5	http://www.phosphosite.org/proteinAction.do?id=13148&showAllSites=true	130; 137	EKLEDPDPGVQSAAVNVICELAR	3	837.423			45873		45770	46732	50385	49157	50359	45967	45770	46768	131.223	132.023	131.038	118.983	118.545	118.374			3.241		2.36	2.613			3.5691		0.8861	4.4435			0.231		0.107	0.032
547	544	Adaptor/scaffold	AP3D1; AP3D1; AP3D1	AP3D1; AP3D1 iso2; AP3D1 iso5	AP-3 complex subunit delta-1 isoform 1	O14617; O14617-2; O14617-5	http://www.phosphosite.org/proteinAction.do?id=13148&showAllSites=true	130; 125; 137	GM#ELSVLDSLNAR	2	710.859					34216	35146	38310	33764	32089	34774	31823	35146	97.482	89.2218	82.1292	89.2187	82.8938	88.4305					2.908	2.926					-2.0787	-1.1453					0.19	0.235
548	545	Adaptor/scaffold	AP3D1; AP3D1; AP3D1	AP3D1; AP3D1 iso2; AP3D1 iso5	AP-3 complex subunit delta-1 isoform 1	O14617; O14617-2; O14617-5	http://www.phosphosite.org/proteinAction.do?id=13148&showAllSites=true	130; 125; 137	KGENSVSVDGK	2	560.286	4875	4508	5196	5032	4352		4902	4533	5196	9279	4375	5061	15.6093	16.8777	16.2638	28.0933	16.116	16.5793	2.232	2.289	2.309	2.064	2.075		-0.8573	-1.5085	0.2234	-2.0105	-1.0922		0.148	0.131	0.176	0.036	0		13	28
549	546	Adaptor/scaffold	AP3D1; AP3D1	AP3D1; AP3D1 iso5	AP-3 complex subunit delta-1 isoform 1	O14617; O14617-5	http://www.phosphosite.org/proteinAction.do?id=13148&showAllSites=true	130; 137	LEDPDPGVQSAAVNVICELAR	3	751.711	49773	48473	49709	49759	49765	50741	49818	48527	49687	49789	49778	50741	129.556	130.154	129.086	129.958	129.639	129.926	4.789	4.915	5.285	4.852	4.669	4.896	0.2883	0.6722	0.3633	0.4494	0.666	0.832	0.419	0.428	0.5	0.432	0.429	0.439	1	1
550	547	Adaptor/scaffold	AP3D1; AP3D1	AP3D1; AP3D1 iso5	AP-3 complex subunit delta-1 isoform 1	O14617; O14617-5	http://www.phosphosite.org/proteinAction.do?id=13148&showAllSites=true	130; 137	NYLSLAPLFFK	2	656.869	51352		51309		51419	52337	51330	50060	51309	51343	51374	52291	134.016	134.701	133.743	134.516	134.218	133.923	2.641		2.869		2.186	2.703	0.7229		1.0063		1.6523	1.244	0.155		0.185		0.163	0.184	3
551	548	Adaptor/scaffold	AP3D1; AP3D1; AP3D1	AP3D1; AP3D1 iso2; AP3D1 iso5	AP-3 complex subunit delta-1 isoform 1	O14617; O14617-2; O14617-5	http://www.phosphosite.org/proteinAction.do?id=13148&showAllSites=true	130; 125; 137	VTTLPGHIQAVYVQNVVK	3	656.042	32462	31467	32225	32457			32535	31454	32225	32485	31907	32824	82.6387	83.3353	82.5557	83.4467	83.1018	82.7845	2.287	2.827	2.423	2.762			0.1613	0.1715	0.5835	-0.1088			0.054	0.093	0.052	0.169			9	11
552	549	Adaptor/scaffold	AP3M1	AP3M1	AP-3 complex subunit mu-1	Q9Y2T2	http://www.phosphosite.org/proteinAction.do?id=12587&showAllSites=true	47	GLVNLQSGAPKPEENPSLNIQFK	3	827.443		34304	35149	35402	34793	35711	35454	34268	35155	39982	34805	35711	90.055	90.5173	89.8303	102.762	90.2173	89.8252		2.604	4.589	3.304	3.157	3.698		0.9007	0.3519	-0.1004	1.3583	-0.1605		0.052	0.49	0.301	0.294	0.313		5
553	550	Adaptor/scaffold	AP3M1	AP3M1	AP-3 complex subunit mu-1	Q9Y2T2	http://www.phosphosite.org/proteinAction.do?id=12587&showAllSites=true	47	VSSQNLVAIPVYVK	2	758.94	35511		35292				35517	34268	35292	35362	34847	35806	90.2273	90.5173	90.1028	90.729	90.3205	90.0892	2.659		2.014				-0.1383		0.3456				0.252		0.226				1
554	551	Adaptor/scaffold	AP3S1	AP3S1	AP-3 complex subunit sigma-1	Q92572	http://www.phosphosite.org/proteinAction.do?id=15491&showAllSites=true	22	FYQPYSEDTQQQIIR	2	958.463	28682	27925	28476	28830			28734	27925	28478	28789	26615	29065	73.1072	74.3862	73.1738	74.2412	70.2622	73.6647	3.504	3.492	3.92	4.195			-0.1143	-0.8309	-1.225	-0.7568			0.302	0.307	0.321	0.314			1	1
555	552	Adaptor/scaffold	AP3S1	AP3S1	AP-3 complex subunit sigma-1	Q92572	http://www.phosphosite.org/proteinAction.do?id=15491&showAllSites=true	22	NINIGDISIK	2	543.811		33965			34418															1.972			2.097			0.6735			0.3119			0.036			0.007			77
556	553	Adaptor/scaffold	ARRB1; ARRB1	ARRB1; ARRB1 iso2	beta-arrestin-1 isoform A	P49407; P49407-2	http://www.phosphosite.org/proteinAction.do?id=524&showAllSites=true	47; 46	YGREDLDVLGLTFR	3	551.958				41487	41116	41995	38289	37250	38053	38344	37787	41995	97.4287	98.3778	97.2792	98.4668	97.7348	105.64				2.493	2.974	2.825				-2.4667	-3.1524	-3.7195				0.174	0.137	0.215
557	554	Adaptor/scaffold	ATG16L1; ATG16L1	ATG16; ATG16 iso2	autophagy-related protein 16-1 isoform 4	Q676U5; Q676U5-2	http://www.phosphosite.org/proteinAction.do?id=12126&showAllSites=true	68; 66	ANQTLKDEYDALQITFTALEGK	3	823.755				52507	52449	53400	52380	54276	52333	55632	52449	56659	137.127	147.365	136.832	147.276	137.326	146.811				4.148	4.33	3.671				-0.2109	0.38	0.6019				0.327	0.345	0.195
558	555	Adaptor/scaffold	ATG16L1; ATG16L1	ATG16; ATG16 iso2	autophagy-related protein 16-1 isoform 4	Q676U5; Q676U5-2	http://www.phosphosite.org/proteinAction.do?id=12126&showAllSites=true	68; 66	ANQTLKDEYDALQITFTALEGK	3	823.755				52495			52380	54276	52333	55632	52449	56659	137.127	147.365	136.832	147.276	137.326	146.811				2.823						-0.2109						0.135
559	556	Adaptor/scaffold	ATG16L1; ATG16L1	ATG16; ATG16 iso2	autophagy-related protein 16-1 isoform 4	Q676U5; Q676U5-2	http://www.phosphosite.org/proteinAction.do?id=12126&showAllSites=true	68; 66	VPATALCVFDAHDGEVNAVQFSPGSR	3	915.441		37519		38611			38646	37519	43303	38596	38144	44122	98.3662	99.0382	111.178	99.1132	98.6433	111.314		3.404		4.23				0.3573		2.9864				0.161		0.323				1
560	557	Adaptor/scaffold	ATG16L1; ATG16L1	ATG16; ATG16 iso2	autophagy-related protein 16-1 isoform 4	Q676U5; Q676U5-2	http://www.phosphosite.org/proteinAction.do?id=12126&showAllSites=true	68; 66	VPATALCVFDAHDGEVNAVQFSPGSR	3	915.441				38632			38646	37519	43303	38596	38144	44122	98.3662	99.0382	111.178	99.1132	98.6433	111.314				3.713						2.9864						0.258
561	558	Adaptor/scaffold	BAIAP2L1	IRTKS	brain-specific angiogenesis inhibitor 1-associated protein 2-like protein 1	Q9UHR4	http://www.phosphosite.org/proteinAction.do?id=7791&showAllSites=true	57	APASKPETAAPNDANGTAKPPFLSGENPFATVK	4	824.67	33929					34284	33900	32714	33622	33850	33377	34284	86.0783	86.5492	85.9682	86.8912	86.6728	86.3073	4.303					2.666	-0.7515					0.5044	0.252					0.069	2
562	559	Adaptor/scaffold	BAIAP2L1	IRTKS	brain-specific angiogenesis inhibitor 1-associated protein 2-like protein 1	Q9UHR4	http://www.phosphosite.org/proteinAction.do?id=7791&showAllSites=true	57	AYTSPLIDM#FNNPATAAPNSQR	3	799.05	35086	33950	34754	35059	34439	35404	35097	34079	34819	35026	34490	35404	89.1362	90.0287	88.9577	89.8562	89.4095	89.2018	4.482	3.233	2.905	3.409	3.373	2.711	0.283	-0.795	-0.7044	-0.1308	0.5757	0.6725	0.343	0.284	0.224	0.222	0.176	0.201	1	1
563	560	Adaptor/scaffold	BAIAP2L1	IRTKS	brain-specific angiogenesis inhibitor 1-associated protein 2-like protein 1	Q9UHR4	http://www.phosphosite.org/proteinAction.do?id=7791&showAllSites=true	57	AYTSPLIDM#FNNPATAAPNSQR	3	799.05	35072	33986		35087	34405		35097	34079	34819	35026	34490	35404	89.1362	90.0287	88.9577	89.8562	89.4095	89.2018	3.456	3.019		3.114	3.147		0.283	0.0221		-0.1308	0.2459		0.356	0.114		0.296	0.288		1	4
564	561	Adaptor/scaffold	BAIAP2L1	IRTKS	brain-specific angiogenesis inhibitor 1-associated protein 2-like protein 1	Q9UHR4	http://www.phosphosite.org/proteinAction.do?id=7791&showAllSites=true	57	EIEYVETVTSR	2	663.333		23172	23758	24013	23308		23967	23203	23796	24043	23308	24175	61.3678	62.8242	61.7993	62.7192	62.3275	61.976		3.202	3.091	3.059	3.062			2.3994	1.2913	1.6383	0.6154			0.282	0.216	0.271	0.198			1
565	562	Adaptor/scaffold	BAIAP2L1	IRTKS	brain-specific angiogenesis inhibitor 1-associated protein 2-like protein 1	Q9UHR4	http://www.phosphosite.org/proteinAction.do?id=7791&showAllSites=true	57	IGEIATGSPVSTELGHVLIEISSTHK	4	669.612	48881			48801	48723		48936	47708	48742	48865	48723	49729	126.978	127.752	126.357	127.283	127.002	126.59	2.781			3.174	3.584		0.4385			0.5948	0.2352		0.176			0.07	0.181		2
566	563	Adaptor/scaffold	BAIAP2L1	IRTKS	brain-specific angiogenesis inhibitor 1-associated protein 2-like protein 1	Q9UHR4	http://www.phosphosite.org/proteinAction.do?id=7791&showAllSites=true	57	LRPTVTNDR	2	536.299						7047	7013	6435	7189	9010	6394	7047	20.8735	22.1933	21.6045	27.478	21.553	22.122						1.922						-1.3152						0.045
567	564	Adaptor/scaffold	BAIAP2L1	IRTKS	brain-specific angiogenesis inhibitor 1-associated protein 2-like protein 1	Q9UHR4	http://www.phosphosite.org/proteinAction.do?id=7791&showAllSites=true	57	LTESTYR	2	435.222				8804			8761	6561	8762	8804	8069	8830	25.1435	22.5438	25.8113	26.8665	25.8967	26.574				1.589						-0.5649						0.102
568	565	Adaptor/scaffold	BAIAP2L1	IRTKS	brain-specific angiogenesis inhibitor 1-associated protein 2-like protein 1	Q9UHR4	http://www.phosphosite.org/proteinAction.do?id=7791&showAllSites=true	57	NVM#EQFNPGLR	2	660.822	22013	21268	21821	22104	21378	22172	22056	23119	21821	16496	15760	22243	56.7288	62.617	57.0325	44.9688	44.561	57.4193	2.902	2.792	2.953	2.669	2.774	2.703	0.2724	0.8448	1.8663	2.042	1.5884	1.2136	0.344	0.286	0.377	0.287	0.319	0.235	1	1
569	566	Adaptor/scaffold	BAIAP2L1	IRTKS	brain-specific angiogenesis inhibitor 1-associated protein 2-like protein 1	Q9UHR4	http://www.phosphosite.org/proteinAction.do?id=7791&showAllSites=true	57	TLLSFAQGDVITLLIPEEK	2	1044.09					58050	59081					58036	59081					153.864	153.989					2.582	1.94					-3.1322	-2.9362					0.079	0.133
570	567	Adaptor/scaffold	BAIAP2L1	IRTKS	brain-specific angiogenesis inhibitor 1-associated protein 2-like protein 1	Q9UHR4	http://www.phosphosite.org/proteinAction.do?id=7791&showAllSites=true	57	VNNSTGTSEDPSLQR	2	802.879	11458	10788	11321	11515	10796	11636	11487	10798	11321	11546	10790	11669	31.6427	33.4973	32.2998	33.5282	32.7225	33.1225	4.353	4.172	3.623	4.233	4.543	3.932	-0.0669	-0.1379	0.0334	-0.1211	-0.1305	0.2877	0.517	0.449	0.45	0.489	0.443	0.433	1	1
571	568	Adaptor/scaffold	BCAR1	P130Cas	breast cancer anti-estrogen resistance protein 1 isoform 1	P56945	http://www.phosphosite.org/proteinAction.do?id=1118&showAllSites=true	93	SAVGNAAHTSDR	2	593.284						3752	2639	3356	3917	3738	3164	3752	9.7522	13.5041	12.9454	13.6209	12.7578	13.1945						1.809						-0.4789						0.013
572	569	Adaptor/scaffold	BCAR1	P130Cas	breast cancer anti-estrogen resistance protein 1 isoform 1	P56945	http://www.phosphosite.org/proteinAction.do?id=1118&showAllSites=true	93	SQVTHYSNLLCDLLR	3	606.977	44056			44193		44730	44043	42878	43870	44140	43877	44730	112.944	113.779	112.7	113.929	113.498	112.845	3.418			3.254		3.317	-0.2924			-1.8065		-0.3303	0.078			0.086		0.063	5
573	570	Adaptor/scaffold	BIN1; BIN1; BIN1; BIN1	BIN1; BIN1 iso2; BIN1 iso7; BIN1 iso10	myc box-dependent-interacting protein 1 isoform 8	O00499; O00499-2; O00499-7; O00499-10	http://www.phosphosite.org/proteinAction.do?id=5745&showAllSites=true	65; 57; 48; 47	ADETKDEQFEQCVQNFNK	3	743.995	26588	26046	26419	26908	26108	26952	26592	25994	26441	26857	26087	26944	67.8022	69.648	68.1802	69.5102	69.0738	68.5658	4.146	3.822	4.245	2.775	4.025	2.819	-0.2481	0.5681	0.1049	0.4407	1.3556	0.1138	0.232	0.135	0.389	0.22	0.352	0.102	1	1
574	571	Adaptor/scaffold	BIN1; BIN1; BIN1; BIN1	BIN1; BIN1 iso2; BIN1 iso7; BIN1 iso10	myc box-dependent-interacting protein 1 isoform 8	O00499; O00499-2; O00499-7; O00499-10	http://www.phosphosite.org/proteinAction.do?id=5745&showAllSites=true	65; 57; 48; 47	ADETKDEQFEQCVQNFNK	3	743.995					26087		26592	25994	26441	26857	26087	26944	67.8022	69.648	68.1802	69.5102	69.0738	68.5658					3.578						1.3556						0.304
575	572	Adaptor/scaffold	BIN1; BIN1; BIN1; BIN1	BIN1; BIN1 iso2; BIN1 iso7; BIN1 iso10	myc box-dependent-interacting protein 1 isoform 8	O00499; O00499-2; O00499-7; O00499-10	http://www.phosphosite.org/proteinAction.do?id=5745&showAllSites=true	65; 57; 48; 47	LNECLQEVYEPDWPGRDEANK	3	854.724					32342		32892	31979	35533	32989	32342	33265	83.5433	84.6652	90.7892	84.7075	84.109	83.8595					2.812						-2.1274						0.072
576	573	Adaptor/scaffold	BIN1; BIN1; BIN1; BIN1	BIN1; BIN1 iso2; BIN1 iso7; BIN1 iso10	myc box-dependent-interacting protein 1 isoform 8	O00499; O00499-2; O00499-7; O00499-10	http://www.phosphosite.org/proteinAction.do?id=5745&showAllSites=true	65; 57; 48; 47	LNQNLNDVLVGLEK	2	784.936		39003		40140	39649		40074	39014	39880	40171	39649	40594	102.136	103.095	102.072	103.267	102.581	102.145		3.906		3.544	4.012			0.2068		0.1972	0.5134			0.383		0.364	0.406			1
577	574	Adaptor/scaffold	BIN1; BIN1; BIN1; BIN1	BIN1; BIN1 iso2; BIN1 iso7; BIN1 iso10	myc box-dependent-interacting protein 1 isoform 8	O00499; O00499-2; O00499-7; O00499-10	http://www.phosphosite.org/proteinAction.do?id=5745&showAllSites=true	65; 57; 48; 47	LVDQALLTMDTYLGQFPDIK	3	761.064			55895	55871	55986		51498	50312	55878	55863	55986	56974	134.513	135.444	147.387	147.964	147.737	147.744			2.928	2.334	2.973				-0.0633	-0.062	-0.6656				0.012	0.073	0.019
578	575	Adaptor/scaffold	BIN1; BIN1; BIN1; BIN1	BIN1; BIN1 iso2; BIN1 iso7; BIN1 iso10	myc box-dependent-interacting protein 1 isoform 8	O00499; O00499-2; O00499-7; O00499-10	http://www.phosphosite.org/proteinAction.do?id=5745&showAllSites=true	65; 57; 48; 47	VGFYVNTFQSIAGLEENFHK	3	767.383			48488	48646	48545	49494	48642	45293	48553	48676	48545	49561	126.111	120.689	125.812	126.731	126.228	126.109			2.338	2.646	2.538	3.307			-2.5206	-1.5711	-0.6594	-0.3447			0.047	0.157	0.293	0.335
579	576	Adaptor/scaffold	BIN1; BIN1; BIN1; BIN1	BIN1; BIN1 iso2; BIN1 iso7; BIN1 iso10	myc box-dependent-interacting protein 1 isoform 8	O00499; O00499-2; O00499-7; O00499-10	http://www.phosphosite.org/proteinAction.do?id=5745&showAllSites=true	65; 57; 48; 47	VQAQHDYTATDTDELQLK	3	692.668	21922	21195	21729	22039	21299		21825	21187	16721	16912	21299	21937	56.1725	57.98	44.9198	45.9112	57.2498	56.6807	2.768	3.466	3.623	3.73	3.225		-1.2698	-0.9124	-0.7616	-0.8744	-1.2747		0.072	0.221	0.252	0.247	0.149		1	1
580	577	Adaptor/scaffold	CAB39	CAB39	calcium-binding protein 39	Q9Y376	http://www.phosphosite.org/proteinAction.do?id=7666&showAllSites=true	40	DVAQIFNNILR	2	651.862	49758	48319	49584	49606	49611	50592	49692	48380	49582	49684	49611	50632	129.185	129.719	128.781	129.649	129.344	129.146	3.529	3.758	3.937	3.645	3.844	3.991	0.2954	0.6094	0.7614	0.6976	0.6516	0.6715	0.351	0.356	0.33	0.357	0.339	0.34	1	1
581	578	Adaptor/scaffold	CAB39	CAB39	calcium-binding protein 39	Q9Y376	http://www.phosphosite.org/proteinAction.do?id=7666&showAllSites=true	40	FFSEYEK	2	475.219						19541	19326	18772	19219	19532	18805	19541	50.188	52.2573	50.8452	52.0312	51.6827	51.307						1.553						-0.2814						0.119
582	579	Adaptor/scaffold	CAB39	CAB39	calcium-binding protein 39	Q9Y376	http://www.phosphosite.org/proteinAction.do?id=7666&showAllSites=true	40	FQNDRTEDEQFNDEK	3	638.942			12850		12324		13011	12453	12850	13134	12340	13270	35.2392	37.36	35.8458	37.1995	36.5988	36.797			2.329		3.564				0.3955		0.1364				0.039		0.204
583	580	Adaptor/scaffold	CAB39	CAB39	calcium-binding protein 39	Q9Y376	http://www.phosphosite.org/proteinAction.do?id=7666&showAllSites=true	40	LLHSENYVTK	3	401.884	12641		12394				12654	11887	12394	12596	11819	12751	34.4033	36.0288	34.9333	35.9483	35.2865	35.6015	2.075		2.333				-0.6571		-0.5083				0.042		0.153				1
584	581	Adaptor/scaffold	CAB39	CAB39	calcium-binding protein 39	Q9Y376	http://www.phosphosite.org/proteinAction.do?id=7666&showAllSites=true	40	TQPILDILLK	2	577.363	46418		46289	46306	46215	47212	46437	45083	46264	46303	46215	47188	119.7	120.079	119.302	119.936	119.523	119.518	2.337		1.991	1.771	1.774	1.81	-0.0909		0.4048	0.2974	0.2081	0.3728	0.088		0.062	0.091	0.075	0.083	1
585	582	Adaptor/scaffold	CACYBP	CacyBP	calcyclin-binding protein isoform 2	Q9HB71	http://www.phosphosite.org/proteinAction.do?id=9293&showAllSites=true	26	AELLDNEKPAAVVAPITTGYTVK	3	800.772	34306	32996	33984	34025	33526	34527	34306	33008	33937	34018	33503	34441	87.0287	87.281	86.7278	87.3007	86.9677	86.7127	3.677	3.988	2.85	3.75	3.339	3.14	-0.2567	-0.2496	-0.3408	0.6141	-0.3417	-0.6016	0.092	0.277	0.105	0.255	0.177	0.047	3	1
586	583	Adaptor/scaffold	CACYBP	CacyBP	calcyclin-binding protein isoform 2	Q9HB71	http://www.phosphosite.org/proteinAction.do?id=9293&showAllSites=true	26	EKPSYDTETDPSEGLM#NVLK	3	757.023	29592	28921	29574	29681	29206	29939	29742	28913	29444	29776	29009	29939	75.6032	76.9362	75.5528	76.7058	76.0385	76.1735	3.279	3.334	2.988	3.135	3.255	3.638	0.6061	0.9754	-0.103	1.1812	0.372	0.1275	0.238	0.25	0.253	0.191	0.163	0.287	1	1
587	584	Adaptor/scaffold	CACYBP	CacyBP	calcyclin-binding protein isoform 2	Q9HB71	http://www.phosphosite.org/proteinAction.do?id=9293&showAllSites=true	26	EKPSYDTETDPSEGLM#NVLK	3	757.023	29819	28714	29372	29891	28992		29742	28913	29444	29776	29009	29939	75.6032	76.9362	75.5528	76.7058	76.0385	76.1735	2.369	3.078	2.425	2.581	3.253		0.517	1.2579	0.7577	0.4139	3.0317		0.046	0.141	0.049	0.149	0.19		254	1
588	585	Adaptor/scaffold	CACYBP	CacyBP	calcyclin-binding protein isoform 2	Q9HB71	http://www.phosphosite.org/proteinAction.do?id=9293&showAllSites=true	26	EKPSYDTETDPSEGLM#NVLKK	3	799.721	26276					26541	26276	25448	26126		25670	26547	66.9638	68.319	67.4223		67.9685	67.6092	2.251					2.258	-0.4617					0.6162	0.046					0.015	224
589	586	Adaptor/scaffold	CACYBP	CacyBP	calcyclin-binding protein isoform 2	Q9HB71	http://www.phosphosite.org/proteinAction.do?id=9293&showAllSites=true	26	ELLDNEKPAAVVAPITTGYTVK	3	777.093	33954		33660	33828	33288	34142	33963	32756	33685	33829	33288	34168	86.243	86.6573	86.118	86.8362	86.3142	86.0467	3.444		2.791	2.896	3.257	2.677	-0.119		0.3687	0.0445	-0.4217	0.3961	0.196		0.075	0.106	0.214	0.11	1
590	587	Adaptor/scaffold	CACYBP	CacyBP	calcyclin-binding protein isoform 2	Q9HB71	http://www.phosphosite.org/proteinAction.do?id=9293&showAllSites=true	26	ELLDNEKPAAVVAPITTGYTVK	3	777.093	33936						33963	32756	33685	33829	33288	34168	86.243	86.6573	86.118	86.8362	86.3142	86.0467	2.92						-0.119						0.042						3
591	588	Adaptor/scaffold	CACYBP	CacyBP	calcyclin-binding protein isoform 2	Q9HB71	http://www.phosphosite.org/proteinAction.do?id=9293&showAllSites=true	26	ISNYGWDQSDK	2	656.794		18756	19122	19539	18852	19570	19326	18772	19156	19574	18805	19570	50.188	52.2573	50.6932	52.1282	51.6827	51.2103		2.916	3.329	3.214	2.818	2.997		-1.0332	-1.0111	-0.8275	-1.146	-1.133		0.252	0.337	0.345	0.254	0.247		1
592	589	Adaptor/scaffold	CACYBP	CacyBP	calcyclin-binding protein isoform 2	Q9HB71	http://www.phosphosite.org/proteinAction.do?id=9293&showAllSites=true	26	ISNYGWDQSDKFVK	2	843.91	26233	25566	26080	26363															3.533	3.757	3.404	2.966			-0.2822	-0.0925	0.4991	-0.5768			0.297	0.379	0.326	0.307			1	1
593	590	Adaptor/scaffold	CACYBP	CacyBP	calcyclin-binding protein isoform 2	Q9HB71	http://www.phosphosite.org/proteinAction.do?id=9293&showAllSites=true	26	ISNYGWDQSDKFVK	3	562.942			26047				26235	25553	26047	26374	25712	26526	66.9092	68.5685	67.3723	68.3378	68.0677	67.5578			2.379						0.0492						0.084
594	591	Adaptor/scaffold	CACYBP	CacyBP	calcyclin-binding protein isoform 2	Q9HB71	http://www.phosphosite.org/proteinAction.do?id=9293&showAllSites=true	26	IYEDGDDDM#K	2	608.737					6765																		2.042						0.3141						0.054
595	592	Adaptor/scaffold	CACYBP	CacyBP	calcyclin-binding protein isoform 2	Q9HB71	http://www.phosphosite.org/proteinAction.do?id=9293&showAllSites=true	26	IYEDGDDDM#KR	2	686.788	6106				5551	6366	6106		8287		5536	6234	18.6062		24.5853		19.2677	19.8232	2.183				2.437	1.985	0.2922				0.3148	0.3556	0.12				0.169	0.117	3
596	593	Adaptor/scaffold	CACYBP	CacyBP	calcyclin-binding protein isoform 2	Q9HB71	http://www.phosphosite.org/proteinAction.do?id=9293&showAllSites=true	26	IYEDGDDDM#KR	2	686.788						6252	6106		8287		5536	6234	18.6062		24.5853		19.2677	19.8232						1.964						0.3556						0.14
597	594	Adaptor/scaffold	CACYBP	CacyBP	calcyclin-binding protein isoform 2	Q9HB71	http://www.phosphosite.org/proteinAction.do?id=9293&showAllSites=true	26	IYEDGDDDMKR	2	678.79	10122	9475		10124	9407	10230	10130	9458	9999	10151	9415	10230	28.4342	30.269	29.0798	30.2433	29.3478	29.815	2.983	3.056		2.516	2.657	2.712	-1.0624	-0.1248		-0.1226	-1.6418	-0.4336	0.409	0.325		0.355	0.31	0.287	1	1
598	595	Adaptor/scaffold	CACYBP	CacyBP	calcyclin-binding protein isoform 2	Q9HB71	http://www.phosphosite.org/proteinAction.do?id=9293&showAllSites=true	26	IYITLTGVHQVPTENVQVHFTER	3	894.473				36614	36019	36978	35643		36352	36622	36019	36961	90.5525		92.8945	93.9843	93.325	92.9928				4.636	5.678	5.087				-0.7325	0.2797	-2.6147				0.407	0.496	0.387
599	596	Adaptor/scaffold	CACYBP	CacyBP	calcyclin-binding protein isoform 2	Q9HB71	http://www.phosphosite.org/proteinAction.do?id=9293&showAllSites=true	26	IYITLTGVHQVPTENVQVHFTER	4	671.107						36925	36609	34436	36352	36622	36044	36925	93.0348	90.9548	92.8945	93.9843	93.325	92.9928						2.445						0.1454						0.037
600	597	Adaptor/scaffold	CACYBP	CacyBP	calcyclin-binding protein isoform 2	Q9HB71	http://www.phosphosite.org/proteinAction.do?id=9293&showAllSites=true	26	KAELLDNEKPAAVVAPITTGYTVK	3	843.471	30557	29454	30295	30437	29875	30814	30624	29501	30346	30490	29875	30871	77.8035	78.3955	77.7617	78.4495	78.2622	78.021	4.846	4.92	5.046	4.842	4.506	4.874	-0.21	0.1336	-0.4149	0.2863	0.0328	0.1336	0.457	0.31	0.473	0.394	0.445	0.427	1	1
601	598	Adaptor/scaffold	CACYBP	CacyBP	calcyclin-binding protein isoform 2	Q9HB71	http://www.phosphosite.org/proteinAction.do?id=9293&showAllSites=true	26	KAELLDNEKPAAVVAPITTGYTVK	4	632.855	30583																		2.511						0.2076						0.064						6
602	599	Adaptor/scaffold	CACYBP	CacyBP	calcyclin-binding protein isoform 2	Q9HB71	http://www.phosphosite.org/proteinAction.do?id=9293&showAllSites=true	26	KIYEDGDDDM#KR	3	500.893			5588		4777	5496	5330	5014	5588	5498	4852	5573	16.7202	18.25	17.232	18.3367	17.425	17.978			2.638		2.587	3.19			-0.8775		-0.1245	-0.0479			0.252		0.279	0.387
603	600	Adaptor/scaffold	CACYBP	CacyBP	calcyclin-binding protein isoform 2	Q9HB71	http://www.phosphosite.org/proteinAction.do?id=9293&showAllSites=true	26	KIYEDGDDDMKR	3	495.561	8984		8979		8328	9080	8984	10882	11420	11609	8316	11753	25.7308	33.6878	32.593	33.6717	26.5525	33.3153	2.893		2.566		2.132	2.288	-2.984		-2.3866		-3.6939	-3.7801	0.155		0.267		0.132	0.157	7
604	601	Adaptor/scaffold	CACYBP	CacyBP	calcyclin-binding protein isoform 2	Q9HB71	http://www.phosphosite.org/proteinAction.do?id=9293&showAllSites=true	26	SFDLLVK	2	411.242	30672	29798	30465	30745	30105	31003	30750	29837	30535	30784	30105	31081	78.1185	79.2503	78.2443	79.1903	78.8717	78.5295	2.55	2.838	2.471	2.66	2.792	2.552	0.1979	0.1249	0.086	0.1164	0.148	0.1042	0.224	0.206	0.218	0.189	0.233	0.227	1	2
605	602	Adaptor/scaffold	CACYBP	CacyBP	calcyclin-binding protein isoform 2	Q9HB71	http://www.phosphosite.org/proteinAction.do?id=9293&showAllSites=true	26	SKIETEIK	2	474.274				8363	7759		8573	7762	8554	8361	7759	8480	24.7062	25.801	25.276	25.88	25.1997	25.7765				2.489	2.464					-0.4973	-0.4013					0.042	0.003
606	603	Adaptor/scaffold	CACYBP	CacyBP	calcyclin-binding protein isoform 2	Q9HB71	http://www.phosphosite.org/proteinAction.do?id=9293&showAllSites=true	26	SKIETEIK	3	316.518		7745			7784	8447	8594	7762	8554	7761	7817	8447	24.7532	25.801	25.276	24.3383	25.2532	25.7765		2.717			2.601	2.625		-0.6345			-0.7252	-0.8635		0.062			0.032	0.045		3
607	604	Adaptor/scaffold	CACYBP	CacyBP	calcyclin-binding protein isoform 2	Q9HB71	http://www.phosphosite.org/proteinAction.do?id=9293&showAllSites=true	26	SYSM#IVNNLLKPISVEGSSK	3	728.052	42955	41748	42779	42945	42639	43536	42846	41786	42820	42943	42434	43429	109.673	110.714	109.89	110.69	110.265	109.494	3.68	3.505	4.027	3.753	3.535	3.302	0.5548	0.4068	0.7638	0.4494	0.3834	0.6089	0.463	0.478	0.423	0.302	0.418	0.446	1	1
608	605	Adaptor/scaffold	CACYBP	CacyBP	calcyclin-binding protein isoform 2	Q9HB71	http://www.phosphosite.org/proteinAction.do?id=9293&showAllSites=true	26	SYSM#IVNNLLKPISVEGSSK	3	728.052	42771	41563	42577	42758	42434	43337	42846	41786	42820	42943	42434	43429	109.673	110.714	109.89	110.69	110.265	109.494	2.755	2.908	3.05	3.216	2.938	3.074	0.6075	0.3816	0.6231	0.405	0.3532	0.5942	0.236	0.336	0.374	0.225	0.336	0.355	2	3
609	606	Adaptor/scaffold	CACYBP	CacyBP	calcyclin-binding protein isoform 2	Q9HB71	http://www.phosphosite.org/proteinAction.do?id=9293&showAllSites=true	26	TDTVLILCR	2	545.8	27981	27129	27789	27953	27314	28228	28041	27107	27848	28033	27371	28228	71.3927	72.3958	71.6575	72.3902	72.0965	71.8287	2.805	3.598	2.911	2.769	2.594	3.212	0.5225	0.8076	0.4583	0.7847	0.451	0.3547	0.095	0.283	0.122	0.213	0.133	0.289	1	1
610	607	Adaptor/scaffold	CACYBP	CacyBP	calcyclin-binding protein isoform 2	Q9HB71	http://www.phosphosite.org/proteinAction.do?id=9293&showAllSites=true	26	VRDALTAEK	2	501.783	7037																		2.445						0.0456						0.064						5
611	608	Adaptor/scaffold	CACYBP	CacyBP	calcyclin-binding protein isoform 2	Q9HB71	http://www.phosphosite.org/proteinAction.do?id=9293&showAllSites=true	26	WDYLTQVEK	2	591.295	29534	28809	29340	29735	29031	29927	29553	28850	29340	29755	29051	29947	75.1348	76.7772	75.3985	76.654	76.1405	75.8152	3.102	2.909	2.864	3.234	3.017	3.003	0.1797	0.2229	-0.136	-0.0742	0.1247	0.0993	0.284	0.253	0.249	0.23	0.297	0.218	1	1
612	609	Adaptor/scaffold	CACYBP	CacyBP	calcyclin-binding protein isoform 2	Q9HB71	http://www.phosphosite.org/proteinAction.do?id=9293&showAllSites=true	26	WDYLTQVEKECK	3	533.589	28512	27785	28323			28874	28512	27779	28331	28663	27980	28855	72.6472	74.0775	72.8225	73.9293	73.5622	73.1812	2.086	2.235	2.073			2.015	0.7838	0.1107	0.1132			0.0751	0.118	0.032	0.111			0.041	1	41
613	610	Adaptor/scaffold	CASKIN1; MACF1; MACF1; PKN1; PTPN11; RFC5; SHP-2 iso2; SMG1	CASKIN1; ACF7; ACF7 iso2; PKN1; SHP-2; RFC5; SHP-2 iso2; SMG1	caskin-1	Q8WXD9; Q9UPN3; Q9UPN3-2; Q16512; Q06124; P40937; Q06124-2; Q96Q15	http://www.phosphosite.org/proteinAction.do?id=7163&showAllSites=true	150; 838; 620; 104; 68; 38; 68; 411	IDIIR	2	315.203	20411		20200	20362	19639	20545	19242	18394	19051	19217	18469	20545	49.9862	51.3558	50.4442	51.2983	50.8783	53.584	1.827		1.834	1.938	1.875	1.933	-0.1432		0.0665	-0.2783	-0.2004	0.1571	0.014		0.021	0.049	0.009	0.048	8
614	611	Adaptor/scaffold	CASKIN1; MACF1; MACF1; PKN1; PTPN11; RFC5; SHP-2 iso2; SMG1	CASKIN1; ACF7; ACF7 iso2; PKN1; SHP-2; RFC5; SHP-2 iso2; SMG1	caskin-1	Q8WXD9; Q9UPN3; Q9UPN3-2; Q16512; Q06124; P40937; Q06124-2; Q96Q15	http://www.phosphosite.org/proteinAction.do?id=7163&showAllSites=true	150; 838; 620; 104; 68; 38; 68; 411	IDIIR	2	315.203			18813				19242	18394	19051	19217	18469	20545	49.9862	51.3558	50.4442	51.2983	50.8783	53.584			1.731						-0.2306						0.088
615	612	Adaptor/scaffold	CAV1	caveolin-1	caveolin-1 isoform beta	Q03135	http://www.phosphosite.org/proteinAction.do?id=935&showAllSites=true	20	HLNDDVVK	2	470.248					7229		7827	7236	8011	7866	7229	7818	22.9013	24.3925	23.8512	24.5957	23.637	24.1688					2.488						-0.6826						0.11
616	613	Adaptor/scaffold	CD2AP	CD2AP	CD2-associated protein	Q9Y5K6	http://www.phosphosite.org/proteinAction.do?id=3236&showAllSites=true	71	AKVETDDVK	2	502.767			4198																		2.447						-1.8859						0.226
617	614	Adaptor/scaffold	CD2AP	CD2AP	CD2-associated protein	Q9Y5K6	http://www.phosphosite.org/proteinAction.do?id=3236&showAllSites=true	71	AKVETDDVKK	2	566.814	2799	2378	3003	2687	2326	2738													2.7	2.568	3.063	3.132	2.988	2.894	-1.7062	-0.2891	-0.7411	0.1577	-0.7729	-0.4604	0.296	0.12	0.351	0.286	0.306	0.3	1	13
618	615	Adaptor/scaffold	CD2AP	CD2AP	CD2-associated protein	Q9Y5K6	http://www.phosphosite.org/proteinAction.do?id=3236&showAllSites=true	71	AKVETDDVKK	3	378.212	2775	2358	2986	2660	2308	2696													2.516	2.244	2.751	2.686	2.761	2.402	-0.5257	-0.1355	-0.1346	-0.5019	0.0641	-0.3871	0.245	0.126	0.206	0.263	0.316	0.251	62	184
619	616	Adaptor/scaffold	CD2AP	CD2AP	CD2-associated protein	Q9Y5K6	http://www.phosphosite.org/proteinAction.do?id=3236&showAllSites=true	71	ANTTAFLTPLEIK	2	709.898		38433		39547	39101															3.588		3.371	2.971			0.3408		0.1921	0.4572			0.29		0.252	0.199			1
620	617	Adaptor/scaffold	CD2AP	CD2AP	CD2-associated protein	Q9Y5K6	http://www.phosphosite.org/proteinAction.do?id=3236&showAllSites=true	71	AQIIELLCIVEALK	2	806.971			60234	60039	60292	61277	56950	55437	60235	56860	60292	61268	151.029	151.005	160.544	150.954	160.6	160.58			4.203	3.558	4.066	4.322			-0.3338	1.3774	0.7394	0.4232			0.383	0.287	0.404	0.328
621	618	Adaptor/scaffold	CD2AP	CD2AP	CD2-associated protein	Q9Y5K6	http://www.phosphosite.org/proteinAction.do?id=3236&showAllSites=true	71	DTCYSPKPSVYLSTPSSASK	3	725.681	23389		23198	23418	22673	23556	23442	22573	23229	23476	22730	23556	60.0718	61.297	60.4262	61.3667	60.9182	60.64	3.349		2.989	2.824	3.1	3.623	-0.1063		-0.6529	-0.6621	-0.2847	-0.2281	0.217		0.115	0.073	0.114	0.261	50
622	619	Adaptor/scaffold	CD2AP	CD2AP	CD2-associated protein	Q9Y5K6	http://www.phosphosite.org/proteinAction.do?id=3236&showAllSites=true	71	EGVFPDNFAVQINELDKDFPKPK	4	662.591					47553		47718	46469	47587	47584	47553	48553	123.41	124.108	123.043	123.57	122.999	123.285					2.387						0.3145						0.116
623	620	Adaptor/scaffold	CD2AP	CD2AP	CD2-associated protein	Q9Y5K6	http://www.phosphosite.org/proteinAction.do?id=3236&showAllSites=true	71	ETDVVNFDDIASSENLLHLTANRPK	3	933.47		41692		42878			42951	41702	42820	42878	42596	43576	109.959	110.482	109.89	110.577	110.158	109.869		3.084		2.926				1.8026		-0.5069				0.154		0.14				1
624	621	Adaptor/scaffold	CD2AP	CD2AP	CD2-associated protein	Q9Y5K6	http://www.phosphosite.org/proteinAction.do?id=3236&showAllSites=true	71	ETDVVNFDDIASSENLLHLTANRPK	4	700.354	42911		42758				42951	41702	42758	42880	42617	43513	109.959	110.482	109.781	110.52	110.213	109.711	2.598		2.415				-0.8132		-0.4794				0.182		0.042				19
625	622	Adaptor/scaffold	CD2AP	CD2AP	CD2-associated protein	Q9Y5K6	http://www.phosphosite.org/proteinAction.do?id=3236&showAllSites=true	71	FETEPVSK	2	468.737						11011	10717	10158	14626	14923	14229	11011	29.8272	31.9962	40.04	41.3385	41.0262	31.726						1.78						-0.5648						0.003
626	623	Adaptor/scaffold	CD2AP	CD2AP	CD2-associated protein	Q9Y5K6	http://www.phosphosite.org/proteinAction.do?id=3236&showAllSites=true	71	FNGGHSPTHSPEK	2	697.826	3847						3847		4166	4070		4021	12.8943		13.5943	14.4523		13.9224	2.381						-0.6244						0.229						1
627	624	Adaptor/scaffold	CD2AP	CD2AP	CD2-associated protein	Q9Y5K6	http://www.phosphosite.org/proteinAction.do?id=3236&showAllSites=true	71	GIGFGDIFK	2	477.258	40364	39333	40185	40471	40000	40928													2.299	2.059	1.941	2.112	2.243	2.223	0.2945	-0.2917	-0.1218	0.0586	-0.0526	0.0638	0.22	0.187	0.217	0.228	0.114	0.214	1	2
628	625	Adaptor/scaffold	CD2AP	CD2AP	CD2-associated protein	Q9Y5K6	http://www.phosphosite.org/proteinAction.do?id=3236&showAllSites=true	71	HGNVASLVQR	2	540.799	12957		12660	12869	12054	13028	12957	12117	12674	12840	12109	13039	35.191	36.5715	35.5115	36.5162	36.0082	36.2698	2.728		2.776	2.558	2.442	2.336	0.2298		0.2908	-2.9694	-0.9353	-3.1554	0.314		0.274	0.118	0.316	0.166	1
629	626	Adaptor/scaffold	CD2AP	CD2AP	CD2-associated protein	Q9Y5K6	http://www.phosphosite.org/proteinAction.do?id=3236&showAllSites=true	71	INGEVSSISSK	2	560.796	12399	11594	12166	12342		12504	12444	11638	12216	12387	11630	12504	33.8952	35.448	34.43	35.4687	34.8168	35.1253	2.486	2.295	2.371	2.263		2.487	-1.691	-2.7342	-2.5299	-3.4062		-3.1706	0.221	0.032	0.112	0.163		0.23	65	150
630	627	Adaptor/scaffold	CD2AP	CD2AP	CD2-associated protein	Q9Y5K6	http://www.phosphosite.org/proteinAction.do?id=3236&showAllSites=true	71	ISTYGLPAGGIQPHPQTK	3	622.335	24075	23148		23969	23383	24197	24093	23224	23901	24022	23383	24196	61.6713	62.8755	62.0582	62.6693	62.4277	62.0255	1.994	2.673		2.074	2.145	1.925	0.6191	0.1644		0.4995	0.5322	0.3623	0.139	0.326		0.292	0.176	0.191	19	1
631	628	Adaptor/scaffold	CD2AP	CD2AP	CD2-associated protein	Q9Y5K6	http://www.phosphosite.org/proteinAction.do?id=3236&showAllSites=true	71	KPEKPLILQSLGPK	3	516.655						23935	23946	22951	23628	23791	23192	23935	61.315	62.212	61.383	62.1138	62.0298	61.372						2.088						-0.4731						0.116
632	629	Adaptor/scaffold	CD2AP	CD2AP	CD2-associated protein	Q9Y5K6	http://www.phosphosite.org/proteinAction.do?id=3236&showAllSites=true	71	LGLFPSNFVK	2	561.321	40104	38955	39946	40090	39653	40617	40200	39014	39946	40171	39719	40678	102.482	103.095	102.342	103.267	102.68	102.364	2.424	2.751	2.657	2.584	2.41	2.797	0.1263	0.1058	0.1861	0.0069	0.1772	0.0238	0.019	0.032	0.064	0.058	0.041	0.041	23	9
633	630	Adaptor/scaffold	CD2AP	CD2AP	CD2-associated protein	Q9Y5K6	http://www.phosphosite.org/proteinAction.do?id=3236&showAllSites=true	71	LKLDSEQLPLRPK	3	512.975		22436	23143	23325	22660	23472	23484	22510	23229	23371	22688	23472	60.1735	61.1482	60.4262	61.12	60.815	60.64		2.164	1.762	2.608	2.397	2.222		0.0821	0.0059	-0.0038	0.1139	-0.1196		0.054	0.169	0.195	0.098	0.046		6
634	631	Adaptor/scaffold	CD2AP	CD2AP	CD2-associated protein	Q9Y5K6	http://www.phosphosite.org/proteinAction.do?id=3236&showAllSites=true	71	LKLDSEQLPLRPK	4	384.983	23416		23246	23365	22698	23542	23505	22510	23229	23371	22751	23542	60.2282	61.1482	60.4262	61.12	60.968	60.536	3.006		2.73	3.312	2.389	3.31	0.0899		0.1478	0.1888	-0.104	-0.1723	0.076		0.032	0.177	0.034	0.145	36
635	632	Adaptor/scaffold	CD2AP	CD2AP	CD2-associated protein	Q9Y5K6	http://www.phosphosite.org/proteinAction.do?id=3236&showAllSites=true	71	RPEKPVPPPPPIAK	3	508.308				12509		12660	12759	11803	12506	12575	11861	12660	34.6502	35.835	35.1262	35.9005	35.3897	35.4545				1.74		2.2				3.2924		2.0468				0.03		0.099
636	633	Adaptor/scaffold	CD2AP	CD2AP	CD2-associated protein	Q9Y5K6	http://www.phosphosite.org/proteinAction.do?id=3236&showAllSites=true	71	SNLEM#EIEK	2	554.763					17205		18381	17659	18274	18505	17205	18579	47.9413	49.6083	48.5933	49.6137	47.8872	48.9305					2.128						-3.2525						0.134
637	634	Adaptor/scaffold	CD2AP	CD2AP	CD2-associated protein	Q9Y5K6	http://www.phosphosite.org/proteinAction.do?id=3236&showAllSites=true	71	SVDFDSLTVR	2	569.791	29895	29046	29724	30015	29335	30250	29952	29102	29724	30049	29408	30283	76.1162	77.3928	76.2773	77.368	76.9953	76.614	2.55	2.217	2.834	2.624	2.267	2.234	0.4591	-0.341	0.4732	0.2554	0.1991	0.2097	0.275	0.185	0.229	0.216	0.175	0.159	1	2
638	635	Adaptor/scaffold	CD2AP	CD2AP	CD2-associated protein	Q9Y5K6	http://www.phosphosite.org/proteinAction.do?id=3236&showAllSites=true	71	TLFAYEGTNEDELTFK	2	939.444	39107	38123	38906	39225	38684	39614	39003	38132	38914	39226	38684	39691	99.3115	100.718	99.5142	100.757	100.085	99.8518	4.735	4.7	5.013	4.457	4.591	5.144	-0.7531	-0.1151	-1.1599	0.0856	0.2283	0.2097	0.499	0.469	0.479	0.465	0.491	0.535	1	1
639	636	Adaptor/scaffold	CD2AP	CD2AP	CD2-associated protein	Q9Y5K6	http://www.phosphosite.org/proteinAction.do?id=3236&showAllSites=true	71	VLFEYIPQNEDELELK	2	990.004	43368	42150	43187	43389	43078	44006	43455	42227	43240	43426	43078	44059	111.337	111.953	111.008	111.987	111.578	111.148	3.493	4.08	3.957	3.769	4.073	3.513	0.3049	0.3498	0.319	0.4226	0.3802	0.4135	0.233	0.344	0.29	0.302	0.333	0.303	1	1
640	637	Adaptor/scaffold	CD2AP	CD2AP	CD2-associated protein	Q9Y5K6	http://www.phosphosite.org/proteinAction.do?id=3236&showAllSites=true	71	VLFEYIPQNEDELELK	3	660.338		42191	43227				43413	42206	43227	43426	43142	44059	111.221	111.893	111.008	111.987	111.578	111.148		3.954	2.753					0.274	-0.2631					0.251	0.082					1
641	638	Adaptor/scaffold	CD2BP2	CD2BP2	CD2 antigen cytoplasmic tail-binding protein 2	O95400	http://www.phosphosite.org/proteinAction.do?id=14937&showAllSites=true	38	DSWLDNIDWVK	2	695.836	47943						47943	46805	47923	48067	47951	48910	124.199	125.094	123.998	124.96	124.51	124.274	3.441						0.0382						0.117						1
642	639	Adaptor/scaffold	CD2BP2	CD2BP2	CD2 antigen cytoplasmic tail-binding protein 2	O95400	http://www.phosphosite.org/proteinAction.do?id=14937&showAllSites=true	38	LVDPVAGSGGPGSR	2	634.833	17414		17283				17478	17408	17938	17408	17503	18243	45.7872	49.0075	47.8023	47.2817	48.6203	48.1538	2.706		2.736				-0.3998		0.4909				0.296		0.327				1
643	640	Adaptor/scaffold	CGN	CGN	cingulin	Q9P2M7	http://www.phosphosite.org/proteinAction.do?id=7138&showAllSites=true	136	EGSSESETSVR	2	584.26	5059		5400		4609	5310	5067	4765	5406	5306	4616	5310	16.0385	17.5455	16.7693	17.8065	16.778	17.1902	2.272		2.268		2.298	2.052	-0.6546		0.4838		-1.3372	0.3561	0.113		0.219		0.156	0.18	1
644	641	Adaptor/scaffold	CGN	CGN	cingulin	Q9P2M7	http://www.phosphosite.org/proteinAction.do?id=7138&showAllSites=true	136	ELEEQNLQLQK	2	686.359			20222																		2.615						4.4074						0.048
645	642	Adaptor/scaffold	CGN	CGN	cingulin	Q9P2M7	http://www.phosphosite.org/proteinAction.do?id=7138&showAllSites=true	136	ELLEEVLEGK	2	579.816	39351						39351	38426	39208	39562	39005	39964	100.303	101.502	100.293	101.629	100.836	100.535	1.817						0.8958						0.005						10
646	643	Adaptor/scaffold	CGN	CGN	cingulin	Q9P2M7	http://www.phosphosite.org/proteinAction.do?id=7138&showAllSites=true	136	LASSEGFQKPSASLSQLESQNQLLQER	3	992.507	35660	34618		35668		35969	35118	33974	34756	35068	34448	35969	89.1887	89.7577	88.7965	89.9637	89.306	89.4058	4.302	4.382		3.671		2.771	1.0177	-0.2641		-0.9568		2.4349	0.366	0.358		0.312		0.135	1	1
647	644	Adaptor/scaffold	CGN	CGN	cingulin	Q9P2M7	http://www.phosphosite.org/proteinAction.do?id=7138&showAllSites=true	136	LGQEQQTLNR	2	593.812		9449			9444	10264														2.416			2.32	2.388		0.8003			-0.077	1.2191		0.206			0.226	0.263		1
648	645	Adaptor/scaffold	CGN	CGN	cingulin	Q9P2M7	http://www.phosphosite.org/proteinAction.do?id=7138&showAllSites=true	136	VASPGSTIDTAPLSSVDSLINKFDSQLGGQAR	3	1077.89			55107		55160		55135	53822	55107	55165	55217	56134	145.364	145.954	145.211	145.88	145.502	145.254			2.098		2.731				-0.8052		-0.0378				0.078		0.177
649	646	Adaptor/scaffold	CGN	CGN	cingulin	Q9P2M7	http://www.phosphosite.org/proteinAction.do?id=7138&showAllSites=true	136	VASPGSTIDTAPLSSVDSLINKFDSQLGGQAR	3	1077.89					55140		55135	53822	55107	55165	55217	56134	145.364	145.954	145.211	145.88	145.502	145.254					2.117						-0.0378						0.051
650	647	Adaptor/scaffold	CLINT1	ENTH	clathrin interactor 1 isoform 1	Q14677	http://www.phosphosite.org/proteinAction.do?id=10598&showAllSites=true	68	ATNVVM#NYSEIESK	2	800.88	21855	21396	21668	22193	21445	22241	22056	21439	21843	22193	21470	22285	56.7288	58.5918	57.0842	57.862	57.9463	57.519	4.45	4.706	3.985	4.126	4.178	4.223	-0.8339	-0.6047	0.0732	-1.7129	-0.5784	-0.1492	0.469	0.457	0.436	0.399	0.378	0.49	1	1
651	648	Adaptor/scaffold	CLINT1	ENTH	clathrin interactor 1 isoform 1	Q14677	http://www.phosphosite.org/proteinAction.do?id=10598&showAllSites=true	68	ATNVVM#NYSEIESK	2	800.88		21247				22013	22056	21439	21843	22193	21470	22285	56.7288	58.5918	57.0842	57.862	57.9463	57.519		4.069				3.705		-0.4322				0.0507		0.462				0.386		1
652	649	Adaptor/scaffold	CLINT1	ENTH	clathrin interactor 1 isoform 1	Q14677	http://www.phosphosite.org/proteinAction.do?id=10598&showAllSites=true	68	ATNVVM#NYSEIESK	2	800.88		21458					22056	21439	21843	22193	21470	22285	56.7288	58.5918	57.0842	57.862	57.9463	57.519		3.229						-0.058						0.371						1
653	650	Adaptor/scaffold	CLINT1; CLINT1	ENTH; ENTH iso2	clathrin interactor 1 isoform 1	Q14677; Q14677-2	http://www.phosphosite.org/proteinAction.do?id=10598&showAllSites=true	68; 68	DKYVGVSSDSVGGFR	3	524.927		21533		22392			22266	21523	22074	22392	21659	22432	57.2353	58.7858	57.6417	58.8112	58.3868	57.8683		2.928		2.735				0.3562		0.5526				0.119		0.26				8
654	651	Adaptor/scaffold	CLINT1; CLINT1	ENTH; ENTH iso2	clathrin interactor 1 isoform 1	Q14677; Q14677-2	http://www.phosphosite.org/proteinAction.do?id=10598&showAllSites=true	68; 68	HIHITQATETTTTR	2	805.418				10001		10107	4464	9355	4768	10001	9436	10130	14.4878	29.9973	15.1264	29.905	29.398	29.5755				3.609		3.582				-0.4846		-0.8418				0.378		0.429
655	652	Adaptor/scaffold	CLINT1; CLINT1	ENTH; ENTH iso2	clathrin interactor 1 isoform 1	Q14677; Q14677-2	http://www.phosphosite.org/proteinAction.do?id=10598&showAllSites=true	68; 68	HIHITQATETTTTR	3	537.281	10196	9337	9980	9967	9419	10092	10214	9355	15440	9967	9436	10130	28.6255	29.9973	41.9348	29.905	29.398	29.5755	3.593	3.955	3.408	3.788	4.053	4.035	-0.3082	-0.8039	-1.1642	-0.4163	-0.7436	-0.7082	0.325	0.406	0.431	0.414	0.478	0.365	1	1
656	653	Adaptor/scaffold	CLINT1; CLINT1	ENTH; ENTH iso2	clathrin interactor 1 isoform 1	Q14677; Q14677-2	http://www.phosphosite.org/proteinAction.do?id=10598&showAllSites=true	68; 68	IGSTIDDTISK	2	575.303			17489	17660		17767	17604	11317	17813	12043	16936	17767	46.0895	34.693	47.4952	34.6697	47.2995	47.0535			2.218	2.221		3.01			-0.9287	-2.4727		-1.1088			0.215	0.229		0.292
657	654	Adaptor/scaffold	CLINT1; CLINT1	ENTH; ENTH iso2	clathrin interactor 1 isoform 1	Q14677; Q14677-2	http://www.phosphosite.org/proteinAction.do?id=10598&showAllSites=true	68; 68	QDAFANFANFSK	2	680.32	35837	34944	35603	35996	35397		35853	35024	35603	36034	35393	36331	91.0783	92.4942	91.047	92.463	91.6915	91.405	3.623	3.575	3.724	3.276	3.892		0.5839	0.2059	0.6655	0.1794	-0.181		0.487	0.415	0.426	0.417	0.402		1	1
658	655	Adaptor/scaffold	CLINT1; CLINT1	ENTH; ENTH iso2	clathrin interactor 1 isoform 1	Q14677; Q14677-2	http://www.phosphosite.org/proteinAction.do?id=10598&showAllSites=true	68; 68	SKWDEEWDKNK	3	488.897				16735			16491	16088	16322	16735	15970	16780	43.457	45.9218	44.011	45.5873	45.0392	44.8142				1.4						0.7352						0.049
659	656	Adaptor/scaffold	CLINT1; CLINT1	ENTH; ENTH iso2	clathrin interactor 1 isoform 1	Q14677; Q14677-2	http://www.phosphosite.org/proteinAction.do?id=10598&showAllSites=true	68; 68	SLENYHFVDEHGKDQGINIR	4	593.541		23361					24114	23361	23943	24190	23444	24280	61.7238	63.2262	62.1557	63.0762	62.6288	62.2225		4.171						0.2042						0.211						1
660	657	Adaptor/scaffold	CLINT1; CLINT1	ENTH; ENTH iso2	clathrin interactor 1 isoform 1	Q14677; Q14677-2	http://www.phosphosite.org/proteinAction.do?id=10598&showAllSites=true	68; 68	SLLLLAYLIR	2	587.881	56620	55240	56657	56649	56720	57716	56691	55264	56685	56658	56720	57772	150.18	150.45	149.795	150.341	149.956	150.12	2.522	2.557	3.003	3.423	3.754	3.489	0.333	0.007	-0.0398	-0.3599	0.2053	0.6905	0.203	0.081	0.282	0.357	0.329	0.317	1	1
661	658	Adaptor/scaffold	CLINT1	ENTH iso2	clathrin interactor 1 isoform 1	Q14677-2	http://www.phosphosite.org/proteinAction.do?id=21336008&showAllSites=true	68	SQPLQNVSTVLQKPNPLYNQNTDM#VQK	3	1034.2	33925	32815	33590	33837	33287	34161	33879	32798	33601	33850	33287	34126	86.0257	86.7597	85.9178	86.8912	86.3142	85.9442	3.629	3.11	2.732	3.136	2.97	4.191	0.0083	-0.1765	0.5566	0.0883	0.4295	0.4289	0.335	0.146	0.281	0.18	0.157	0.411	1	1
662	659	Adaptor/scaffold	CLINT1	ENTH iso2	clathrin interactor 1 isoform 1	Q14677-2	http://www.phosphosite.org/proteinAction.do?id=21336008&showAllSites=true	68	SQPLQNVSTVLQKPNPLYNQNTDM#VQK	3	1034.2	33856						33879	32798	33601	33850	33287	34126	86.0257	86.7597	85.9178	86.8912	86.3142	85.9442	3.122						0.0083						0.326						1
663	660	Adaptor/scaffold	CLINT1; CLINT1	ENTH; ENTH iso2	clathrin interactor 1 isoform 1	Q14677; Q14677-2	http://www.phosphosite.org/proteinAction.do?id=10598&showAllSites=true	68; 68	YVGVSSDSVGGFR	2	665.325		23699	24289	24520	23858	24666	25101	23728	24279	24526	23858	24679	64.148	64.0952	62.9535	63.876	63.6817	63.161		2.811	3.103	2.735	2.485	2.563		0.8628	1.1486	1.4938	1.4148	1.1245		0.333	0.297	0.288	0.225	0.259		1
664	661	Adaptor/scaffold	COPS5	COPS5	COP9 signalosome complex subunit 5	Q92905	http://www.phosphosite.org/proteinAction.do?id=14554&showAllSites=true	38	GYKPPDEGPSEYQTIPLNK	3	711.688			24506	24756	24064	24926	24765	23915	24531	24757	24095	24926	63.3137	64.5592	63.5583	64.4313	64.1805	63.7242			2.645	2.636	2.798	2.713			-0.3395	-0.0033	-0.0666	-0.2588			0.085	0.171	0.19	0.278
665	662	Adaptor/scaffold	COPS5	COPS5	COP9 signalosome complex subunit 5	Q92905	http://www.phosphosite.org/proteinAction.do?id=14554&showAllSites=true	38	GYKPPDEGPSEYQTIPLNK	3	711.688						24904	24765	23915	24531	24757	24095	24926	63.3137	64.5592	63.5583	64.4313	64.1805	63.7242						2.556						0.8794						0.175
666	663	Adaptor/scaffold	COPS5	COPS5	COP9 signalosome complex subunit 5	Q92905	http://www.phosphosite.org/proteinAction.do?id=14554&showAllSites=true	38	LEQSEAQLGR	2	565.794	11701	10936	11468	11682	10974	11801													3.068	3.311	2.933	3.007	2.87	3.153	-0.4062	0.0263	-0.4788	0.3403	0.2766	0.0688	0.263	0.266	0.273	0.248	0.281	0.307	1	1
667	664	Adaptor/scaffold	COPS5	COPS5	COP9 signalosome complex subunit 5	Q92905	http://www.phosphosite.org/proteinAction.do?id=14554&showAllSites=true	38	QQQEILAAKPWTK	3	514.288					22097																		2.187						-3.0091						0.066
668	665	Adaptor/scaffold	COPS5	COPS5	COP9 signalosome complex subunit 5	Q92905	http://www.phosphosite.org/proteinAction.do?id=14554&showAllSites=true	38	VNAQAAAYEYMAAYIENAK	3	697.667		47401		48682			47529	47401	47629	48676	47594	48490	122.859	126.95	123.157	126.731	123.51	123.109		4.466		4.167				0.8272		-0.861				0.396		0.347				1
669	666	Adaptor/scaffold	COPZ1	COPZ1	coatomer subunit zeta-1	P61923	http://www.phosphosite.org/proteinAction.do?id=22770&showAllSites=true	20	AILILDNDGDR	2	607.822				28204			28146	27233	27953	28204	27476	28351	71.6627	72.7173	71.9047	72.5957	72.3402	71.9748				2.778						-1.9118						0.055
670	667	Adaptor/scaffold	COPZ1	COPZ1	coatomer subunit zeta-1	P61923	http://www.phosphosite.org/proteinAction.do?id=22770&showAllSites=true	20	GEDVPLTEQTVSQVLQSAK	2	1015.03	42458	41311	42294	42551	42145	43048	42531	41324	42316	42523	42145	43093	108.812	109.426	108.554	109.554	109.009	108.623	5.835	5.255	5.337	4.895	5.398	5.177	0.0928	-1.6543	-0.852	-0.0718	-0.3182	0.146	0.559	0.556	0.582	0.553	0.572	0.564	1	1
671	668	Adaptor/scaffold	COPZ1	COPZ1	coatomer subunit zeta-1	P61923	http://www.phosphosite.org/proteinAction.do?id=22770&showAllSites=true	20	GEDVPLTEQTVSQVLQSAK	2	1015.03					42256		42531	41324	42316	42523	42145	43093	108.812	109.426	108.554	109.554	109.009	108.623					4.157						-0.5415						0.521
672	669	Adaptor/scaffold	COPZ1	COPZ1	coatomer subunit zeta-1	P61923	http://www.phosphosite.org/proteinAction.do?id=22770&showAllSites=true	20	GEDVPLTEQTVSQVLQSAK	3	677.02	42451	41287	42300	42486	42159	43042	42510	41303	42316	42502	42159	43093	108.754	109.368	108.554	109.502	109.009	108.623	3.012	3.356	3.802	3.7	3.551	2.484	1.4269	0.0538	0.9084	0.042	0.1613	0.7625	0.316	0.343	0.343	0.412	0.44	0.236	5	1
673	670	Adaptor/scaffold	COPZ1	COPZ1	coatomer subunit zeta-1	P61923	http://www.phosphosite.org/proteinAction.do?id=22770&showAllSites=true	20	TDSEIALLEGLTVVYK	2	875.977					51242			49829	51136	51112	51242	52081		134.016	133.316	133.836	133.613	133.316					3.959						-3.5115						0.364
674	671	Adaptor/scaffold	COPZ1	COPZ1	coatomer subunit zeta-1	P61923	http://www.phosphosite.org/proteinAction.do?id=22770&showAllSites=true	20	TDSEIALLEGLTVVYK	3	584.321			51111		51158		51183	45986	51094	51133	51158	52144	133.585	122.699	133.193	133.898	133.613	133.494			2.359		2.973				0.3269		-0.845				0.025		0.225
675	672	Adaptor/scaffold	COPZ1	COPZ1	coatomer subunit zeta-1	P61923	http://www.phosphosite.org/proteinAction.do?id=22770&showAllSites=true	20	VALRGEDVPLTEQTVSQVLQSAK	3	823.45	41551	40388	41374	41525	41156	42030	41586	40388	41434	41599	41252	42106	106.215	107.102	106.192	107.067	106.646	106.031	4.63	4.134	4.844	3.912	3.39	3.979	1.1581	0.1692	0.9575	0.0537	0.4649	0.3579	0.371	0.419	0.312	0.446	0.283	0.342	1	1
676	673	Adaptor/scaffold	COPZ1	COPZ1	coatomer subunit zeta-1	P61923	http://www.phosphosite.org/proteinAction.do?id=22770&showAllSites=true	20	YYDDTYPSVK	2	625.782	18953		18785	19097	18370	19130	18969	18373	18785	19133	18427	19209	49.3328	51.3073	49.8295	51.1023	50.7832	50.3797	3.256		2.904	2.749	3.011	3.056	-0.9696		-0.9848	-0.908	-1.0887	-1.0359	0.422		0.45	0.437	0.364	0.381	1
677	674	Adaptor/scaffold	CRK; CRK	Crk; Crk iso2	adapter molecule crk isoform b	P46108; P46108-2	http://www.phosphosite.org/proteinAction.do?id=1083&showAllSites=true	34; 23	ALFDFNGNDEEDLPFK	2	935.928	46085	44836	45973	46103	45957	46919	46122	44894	46012	46156	45977	46919	118.796	119.534	118.591	119.523	119.123	118.773	4.773	4.927	4.906	4.588	4.925	4.708	0.2008	-0.1371	0.0527	-0.3028	0.3045	-0.1226	0.516	0.439	0.468	0.453	0.533	0.498	1	1
678	675	Adaptor/scaffold	CRK; CRK	Crk; Crk iso2	adapter molecule crk isoform b	P46108; P46108-2	http://www.phosphosite.org/proteinAction.do?id=1083&showAllSites=true	34; 23	DKPEEQWWNAEDSEGKR	3	701.984					21510	22221	21972	21481	21801	22216	21510	22243	56.5335	58.6885	56.9825	58.3585	58.0468	57.4193					2.121	1.974					-0.8599	0.064					0.023	0.048
679	676	Adaptor/scaffold	CRK; CRK	Crk; Crk iso2	adapter molecule crk isoform b	P46108; P46108-2	http://www.phosphosite.org/proteinAction.do?id=1083&showAllSites=true	34; 23	DSSTSPGDYVLSVSENSR	2	950.432	31713	30948	31520	31929	31254	32208	31779	30992	31520	32023	31340	36499	80.722	82.1728	80.9825	82.2927	81.7142	91.8242	4.184	3.972	4.139	3.698	4.267	3.605	-1.1909	-2.2642	-0.3551	-1.3299	-0.9125	-0.5909	0.368	0.462	0.44	0.409	0.423	0.426	1	1
680	677	Adaptor/scaffold	CRK	Crk	adapter molecule crk isoform b	P46108	http://www.phosphosite.org/proteinAction.do?id=1083&showAllSites=true	34	GHFPFTHVR	3	366.526			15900		15360		11920	15479	15902	11774	15360	16171	32.6705	44.5057	43.0315	34.0472	43.5472	43.4372			1.719		1.695				-0.8962		-0.602				0.078		0.102
681	678	Adaptor/scaffold	CRK; CRK	Crk; Crk iso2	adapter molecule crk isoform b	P46108; P46108-2	http://www.phosphosite.org/proteinAction.do?id=1083&showAllSites=true	34; 23	IGDQEFDSLPALLEFYK	2	992.999	54746	53440	54697	54747	54823	55789	54838	53473	54790	54829	54966	55903	144.459	144.89	144.143	144.877	144.445	144.568	3.28	4.503	3.68	5.307	5.216	4.012	2.2061	2.193	2.3748	1.8635	1.934	1.8	0.485	0.456	0.41	0.559	0.451	0.468	1	1
682	679	Adaptor/scaffold	CRK; CRK	Crk; Crk iso2	adapter molecule crk isoform b	P46108; P46108-2	http://www.phosphosite.org/proteinAction.do?id=1083&showAllSites=true	34; 23	IGDQEFDSLPALLEFYK	3	662.335	54774		54731	54739	54831		54821	53588	54811	54829	54831	55882	144.407	145.238	144.206	144.877	144.445	144.505	3.054		2.465	3.101	3.028		0.3244		0.5758	0.2242	0.5915		0.145		0.067	0.236	0.217		1
683	680	Adaptor/scaffold	CRK; CRK	Crk; Crk iso2	adapter molecule crk isoform b	P46108; P46108-2	http://www.phosphosite.org/proteinAction.do?id=1083&showAllSites=true	34; 23	IGDQEFDSLPALLEFYK	3	662.335				54918			54821	53588	54811	54829	54831	55882	144.407	145.238	144.206	144.877	144.445	144.505				2.677						0.3325						0.057
684	681	Adaptor/scaffold	CRK	Crk	adapter molecule crk isoform b	P46108	http://www.phosphosite.org/proteinAction.do?id=1083&showAllSites=true	34	LLDQQNPDEDFS	2	710.815	27004			27190			27004	26309	26882	27193	32243	27385	68.8288	70.4337	69.2807	70.3268	83.9047	69.6465	1.876			2.35			0.485			0.1021			0.125			0.008			7
685	682	Adaptor/scaffold	CRK; CRK	Crk; Crk iso2	adapter molecule crk isoform b	P46108; P46108-2	http://www.phosphosite.org/proteinAction.do?id=1083&showAllSites=true	34; 23	QEAVALLQGQR	2	606.838	22338	21553	22148	22393	21668	22519	22371	21586	22179	22426	21722	22519	57.481	58.9293	57.8883	58.8618	58.5362	58.1623	2.898	2.698	3.06	2.543	2.71	3.243	-0.1558	-0.8056	-0.7644	-0.5566	-1.1305	-0.9788	0.206	0.102	0.169	0.242	0.249	0.152	2	1
686	683	Adaptor/scaffold	CRK; CRK	Crk; Crk iso2	adapter molecule crk isoform b	P46108; P46108-2	http://www.phosphosite.org/proteinAction.do?id=1083&showAllSites=true	34; 23	QEEAEYVR	2	512.241			9968																		2.091						1.5934						0.087
687	684	Adaptor/scaffold	CRK; CRK	Crk; Crk iso2	adapter molecule crk isoform b	P46108; P46108-2	http://www.phosphosite.org/proteinAction.do?id=1083&showAllSites=true	34; 23	SSWYWGR	2	471.217	28665		28518				28671	28094	28518	28999	28295	29149	72.949	74.8542	73.2758	74.7645	74.3167	73.8673	2.239		1.997				0.6722		0.6616				0.06		0.01				1
688	685	Adaptor/scaffold	CRK	Crk	adapter molecule crk isoform b	P46108	http://www.phosphosite.org/proteinAction.do?id=1083&showAllSites=true	34	TALALEVGELVK	2	621.869	40301		40060		39813	40737													3.339		3.349		3.226	3.671	0.9729		0.7927		0.1811	0.7686	0.278		0.285		0.309	0.353	1
689	686	Adaptor/scaffold	CRK; CRK	Crk; Crk iso2	adapter molecule crk isoform b	P46108; P46108-2	http://www.phosphosite.org/proteinAction.do?id=1083&showAllSites=true	34; 23	VSHYIINSSGPRPPVPPSPAQPPPGVSPSR	4	769.41	25767						25767		25518		24788	25834	65.7888		65.9408		65.8343	65.918	3.139						1.2166						0.106						81
690	687	Adaptor/scaffold	CRKL	CrkL	crk-like protein	P46109	http://www.phosphosite.org/proteinAction.do?id=1084&showAllSites=true	34	DSSTCPGDYVLSVSENSR	2	986.931		30403		31412	30703	31621	31212	30467	30976	31393	30710	31621	79.292	80.8355	79.3403	80.7138	80.1568	79.8085		3.987		4.286	4.293	4.437		3.3411		4.07	3.8212	3.735		0.434		0.47	0.439	0.429		1
691	688	Adaptor/scaffold	CRKL	CrkL	crk-like protein	P46109	http://www.phosphosite.org/proteinAction.do?id=1084&showAllSites=true	34	IGDQEFDHLPALLEFYK	3	679.011	49128	47815	48953	49059	49003	49963	49125	47708	48889	49075	48831	49918	127.531	127.752	126.781	127.897	127.415	127.126	3.739	3.098	4.242	3.74	4.33	3.447	0.2165	1.3865	-0.1019	0.2632	0.1325	0.0745	0.126	0.113	0.306	0.24	0.298	0.193	1	1
692	689	Adaptor/scaffold	CRKL	CrkL	crk-like protein	P46109	http://www.phosphosite.org/proteinAction.do?id=1084&showAllSites=true	34	IGDQEFDHLPALLEFYK	3	679.011	48951		48771	48879	48831	49785	49125	47708	48889	49075	48831	49918	127.531	127.752	126.781	127.897	127.415	127.126	3.159		2.773	2.569	2.9	2.915	0.3276		-0.0007	0.1418	0.2583	0.1084	0.238		0.111	0.152	0.099	0.148	1
693	690	Adaptor/scaffold	CRKL	CrkL	crk-like protein	P46109	http://www.phosphosite.org/proteinAction.do?id=1084&showAllSites=true	34	IGDQEFDHLPALLEFYK	3	679.011					48804		49125	47708	48889	49075	48831	49918	127.531	127.752	126.781	127.897	127.415	127.126					2.706						0.3261						0.06
694	691	Adaptor/scaffold	CRKL	CrkL	crk-like protein	P46109	http://www.phosphosite.org/proteinAction.do?id=1084&showAllSites=true	34	IHYLDTTTLIEPAPR	3	580.649	30696		30456	30663		30986	30687	29711	30472	30658	30017	30986	77.9593	78.9318	78.0788	78.8695	78.4673	78.2775	3.414		3.001	2.715		2.759	0.5181		0.0894	-0.386		-2.1763	0.021		0.037	0.035		0.041	45
695	692	Adaptor/scaffold	CRKL	CrkL	crk-like protein	P46109	http://www.phosphosite.org/proteinAction.do?id=1084&showAllSites=true	34	TALALEVGDIVK	2	614.861				37594	37087	38042																3.127	3.19	3.147				1.8077	1.0842	1.3642				0.137	0.056	0.047
696	693	Adaptor/scaffold	CRKL	CrkL	crk-like protein	P46109	http://www.phosphosite.org/proteinAction.do?id=1084&showAllSites=true	34	VSHYIINSLPNR	3	471.593			22017			22378	22245	21439	21990	21023	21575	22378	57.1813	58.5918	57.431	55.5487	58.196	57.7173			2.841			2.685			-0.4381			-0.1147			0.111			0.06
697	694	Adaptor/scaffold	CRKL	CrkL	crk-like protein	P46109	http://www.phosphosite.org/proteinAction.do?id=1084&showAllSites=true	34	YPSPPM#GSVSAPNLPTAEDNLEYVR	3	907.434	36543	35459		36578			36504	35444	36331	36496	35834	36876	92.7593	93.6	92.8427	93.6548	92.8038	92.8407	2.952	2.96		3.085			0.2045	-3.1036		-4.5068			0.126	0.127		0.124			1	3
698	695	Adaptor/scaffold	CSDE1; CSDE1; CSDE1	CSDE1; CSDE1 iso2; CSDE1 iso3	cold shock domain-containing protein E1 isoform 1	O75534; O75534-2; Q68DF1	http://www.phosphosite.org/proteinAction.do?id=14170&showAllSites=true	89; 86; 91	ATNIEVLSNTFQFTNEAR	2	1028.01	41659	40563	41492	41680	41308	42208	41649	40547	41497	41704	41336	42208	106.385	107.269	106.365	107.346	106.866	106.359	4.76	4.877	4.768	5.621	5.412	5.432	-0.479	-0.3092	0.6154	0.2008	0.1969	0.8037	0.53	0.506	0.576	0.55	0.541	0.578	1	1
699	696	Adaptor/scaffold	CSDE1; CSDE1; CSDE1	CSDE1; CSDE1 iso2; CSDE1 iso3	cold shock domain-containing protein E1 isoform 1	O75534; O75534-2; Q68DF1	http://www.phosphosite.org/proteinAction.do?id=14170&showAllSites=true	89; 86; 91	ATNIEVLSNTFQFTNEAR	3	685.676	41661		41554	41739	41325	42227	41649	40547	41497	41389	41325	42253	106.385	107.269	106.365	106.509	106.866	106.414	3.137		3.248	3.52	3.451	3.124	0.4519		0.9122	-0.2172	0.05	0.3278	0.268		0.191	0.238	0.267	0.26	1
700	697	Adaptor/scaffold	CSDE1; CSDE1; CSDE1	CSDE1; CSDE1 iso2; CSDE1 iso3	cold shock domain-containing protein E1 isoform 1	O75534; O75534-2; Q68DF1	http://www.phosphosite.org/proteinAction.do?id=14170&showAllSites=true	89; 86; 91	CSACNVWR	2	526.724	15534	14918	15348	15686	14866	15807	15546	14933	15348	15699	14857	15814	41.2285	43.2225	41.743	43.1315	42.4732	42.6178	2.225	2.142	2.067	2.12	1.985	1.829	-0.3906	-0.1075	-0.7925	-0.3155	0.0199	-0.1179	0.301	0.242	0.198	0.219	0.159	0.125	1	1
701	698	Adaptor/scaffold	CSDE1; CSDE1; CSDE1	CSDE1; CSDE1 iso2; CSDE1 iso3	cold shock domain-containing protein E1 isoform 1	O75534; O75534-2; Q68DF1	http://www.phosphosite.org/proteinAction.do?id=14170&showAllSites=true	89; 86; 91	DGFGFIK	2	392.205	30938	30119	30762	31098	30426	31339	30981	30152	30766	31120	30426	31417	78.7093	80.0528	78.8235	80.0423	79.593	79.3612	1.929	2.175	1.935	2.205	1.933	2.254	-0.3465	-0.4537	-0.1959	-0.0235	-0.7933	-0.6682	0.08	0.058	0.072	0.072	0.071	0.076	5	3
702	699	Adaptor/scaffold	CSDE1; CSDE1; CSDE1	CSDE1; CSDE1 iso2; CSDE1 iso3	cold shock domain-containing protein E1 isoform 1	O75534; O75534-2; Q68DF1	http://www.phosphosite.org/proteinAction.do?id=14170&showAllSites=true	89; 86; 91	DNSM#GFGAER	2	550.227					9849	10721	10612	9893	10398	10603	9833	10721	29.5743	31.3783	30.1292	31.2835	30.4013	30.92					2.023	2.351					2.0942	2.3534					0.334	0.217
703	700	Adaptor/scaffold	CSDE1; CSDE1; CSDE1	CSDE1; CSDE1 iso2; CSDE1 iso3	cold shock domain-containing protein E1 isoform 1	O75534; O75534-2; Q68DF1	http://www.phosphosite.org/proteinAction.do?id=14170&showAllSites=true	89; 86; 91	DQFGFINYEVGDSK	2	809.873		37395	38106	38466	37903	38822	38289	39182	38095	38449	39845	38822	97.4287	103.546	97.3872	98.7265	103.004	97.7307		2.84	3.303	3.186	3.297	3.089		-1.2722	-1.0659	-1.7294	-1.9011	-0.8583		0.266	0.358	0.365	0.368	0.357		1
704	701	Adaptor/scaffold	CSDE1; CSDE1; CSDE1	CSDE1; CSDE1 iso2; CSDE1 iso3	cold shock domain-containing protein E1 isoform 1	O75534; O75534-2; Q68DF1	http://www.phosphosite.org/proteinAction.do?id=14170&showAllSites=true	89; 86; 91	EAEDGIIAYDDCGVK	2	827.867	25601	24838		25740			25605	24818	25392	25740	24977	25876	65.3628	66.7615	65.6345	66.7647	66.2877	66.018	3.684	3.966		3.691			-0.2786	0.1202		0.6871			0.368	0.386		0.395			1	1
705	702	Adaptor/scaffold	CSDE1; CSDE1; CSDE1	CSDE1; CSDE1 iso2; CSDE1 iso3	cold shock domain-containing protein E1 isoform 1	O75534; O75534-2; Q68DF1	http://www.phosphosite.org/proteinAction.do?id=14170&showAllSites=true	89; 86; 91	EAFGFIER	2	484.745	29584		29388																1.925		1.743				0.1996		0.2017				0.063		0.042				34
706	703	Adaptor/scaffold	CSDE1; CSDE1; CSDE1	CSDE1; CSDE1 iso2; CSDE1 iso3	cold shock domain-containing protein E1 isoform 1	O75534; O75534-2; Q68DF1	http://www.phosphosite.org/proteinAction.do?id=14170&showAllSites=true	89; 86; 91	GTVSFHSHSDHR	2	683.816	4048		4325		3596		4036	3723	4325	4206	3577	4130	13.3878	14.5461	13.9562	14.802	13.9092	14.2294	2.436		2.946		1.645		0.6827		0.7163		1.6442		0.327		0.318		0.025		1
707	704	Adaptor/scaffold	CSDE1; CSDE1; CSDE1	CSDE1; CSDE1 iso2; CSDE1 iso3	cold shock domain-containing protein E1 isoform 1	O75534; O75534-2; Q68DF1	http://www.phosphosite.org/proteinAction.do?id=14170&showAllSites=true	89; 86; 91	GTVSFHSHSDHR	3	456.213	4022		4299		3543	4095	4036	3723	4334	4193	3577	4095	13.3878	14.5461	14.0102	14.7647	13.9092	14.2294	2.199		1.936		1.927	2.007	0.1346		0.0139		0.1375	0.1185	0.285		0.059		0.056	0.094	1
708	705	Adaptor/scaffold	CSDE1; CSDE1; CSDE1	CSDE1; CSDE1 iso2; CSDE1 iso3	cold shock domain-containing protein E1 isoform 1	O75534; O75534-2; Q68DF1	http://www.phosphosite.org/proteinAction.do?id=14170&showAllSites=true	89; 86; 91	IKQEILPEER	2	627.856	16004		15814			16149	18087	15227	15814	18064	15256	16129	47.2452	43.9223	42.8347	48.592	43.404	43.3415	3.074		2.614			2.266	0.2058		0.0544			-0.0166	0.175		0.141			0.01	1
709	706	Adaptor/scaffold	CSDE1; CSDE1; CSDE1	CSDE1; CSDE1 iso2; CSDE1 iso3	cold shock domain-containing protein E1 isoform 1	O75534; O75534-2; Q68DF1	http://www.phosphosite.org/proteinAction.do?id=14170&showAllSites=true	89; 86; 91	LFFHCSQYNGNLQDLK	3	661.984	31412	30626	31176	31571	30926	31810	34509	33533	34252	34522	33902	31810	87.6187	88.6232	87.533	88.558	87.9492	80.3763	4.071	4.059	3.291	3.784	3.766	3.748	-0.0301	0.2578	-0.1606	-0.0784	0.0239	-0.3985	0.257	0.323	0.33	0.382	0.298	0.2	1	1
710	707	Adaptor/scaffold	CSDE1; CSDE1; CSDE1	CSDE1; CSDE1 iso2; CSDE1 iso3	cold shock domain-containing protein E1 isoform 1	O75534; O75534-2; Q68DF1	http://www.phosphosite.org/proteinAction.do?id=14170&showAllSites=true	89; 86; 91	LLGYVATLK	2	489.305		28287	29012	29213			29238	28325	29045	29213	28610	29485	74.3445	75.4375	74.5848	75.325	75.0747	74.6832		1.973	1.772	1.997				1.0306	1.5676	1.5839				0.097	0.001	0.084				3
711	708	Adaptor/scaffold	CSDE1; CSDE1; CSDE1	CSDE1; CSDE1 iso2; CSDE1 iso3	cold shock domain-containing protein E1 isoform 1	O75534; O75534-2; Q68DF1	http://www.phosphosite.org/proteinAction.do?id=14170&showAllSites=true	89; 86; 91	NITLDDASAPR	2	586.799	19149	18424	18996	19227	18526	19361	19200	18457	19051	19238	18553	19361	49.8915	51.5067	50.4442	51.345	51.0793	50.7758	2.603	2.556	2.615	2.694	2.823	2.65	-0.15	0.012	-0.3172	0.1263	-0.1918	-0.1193	0.279	0.234	0.326	0.269	0.367	0.353	6	1
712	709	Adaptor/scaffold	CSDE1; CSDE1; CSDE1	CSDE1; CSDE1 iso2; CSDE1 iso3	cold shock domain-containing protein E1 isoform 1	O75534; O75534-2; Q68DF1	http://www.phosphosite.org/proteinAction.do?id=14170&showAllSites=true	89; 86; 91	NQNDPLPGR	2	505.754	11156	10347	10878	11068	10305	11173	11172	10341	10895	11082	10378	11173	30.9067	32.4285	31.3958	32.4332	31.7757	32.0687	2.324	2.563	2.221	2.384	2.131	1.99	-0.861	-1.0124	-0.2692	-1.0084	-0.8333	-1.238	0.191	0.258	0.29	0.246	0.197	0.143	1	2
713	710	Adaptor/scaffold	CSDE1; CSDE1; CSDE1	CSDE1; CSDE1 iso2; CSDE1 iso3	cold shock domain-containing protein E1 isoform 1	O75534; O75534-2; Q68DF1	http://www.phosphosite.org/proteinAction.do?id=14170&showAllSites=true	89; 86; 91	QRPGQQVATCVR	3	467.246		8340					8980	8340	5838	8906	8316	8998	25.6815	27.3008	17.956	27.2343	26.5525	26.9773		2.168						0.604						0.125						1
714	711	Adaptor/scaffold	CSDE1; CSDE1; CSDE1	CSDE1; CSDE1 iso2; CSDE1 iso3	cold shock domain-containing protein E1 isoform 1	O75534; O75534-2; Q68DF1	http://www.phosphosite.org/proteinAction.do?id=14170&showAllSites=true	89; 86; 91	THSVNGITEEADPTIYSGK	3	673.66	22165	21406		22222	21474		22140	21418	21927	22216	21474	22327	56.9305	58.54	57.28	58.3585	58.0468	57.6182	3.088	4.015		4.164	3.155		-0.3841	-0.074		0.2162	0.5882		0.302	0.305		0.388	0.152		2	1
715	712	Adaptor/scaffold	CTNND1; CTNND1; CTNND1; CTNND1	CTNND1; CTNND1 iso3; CTNND1 iso4; CTNND1 iso22	catenin delta-1 isoform 1ABC	O60716; O60716-3; O60716-4; O60716-22	http://www.phosphosite.org/proteinAction.do?id=3241&showAllSites=true	108; 105; 106; 93	AAALVLQTIWGYK	2	717.411	46461	45190	46328	46473	46293	47254	46521	45230	46369	46534	46293	47293	119.947	120.505	119.603	120.59	119.979	119.81	3.924	3.827	3.647	3.862	4.115	3.787	0.3267	0.1509	0.644	0.2604	0.3679	0.1914	0.351	0.339	0.299	0.377	0.382	0.365	1	1
716	713	Adaptor/scaffold	CTNND1; CTNND1; CTNND1; CTNND1	CTNND1; CTNND1 iso3; CTNND1 iso4; CTNND1 iso22	catenin delta-1 isoform 1ABC	O60716; O60716-3; O60716-4; O60716-22	http://www.phosphosite.org/proteinAction.do?id=3241&showAllSites=true	108; 105; 106; 93	AAALVLQTIWGYK	3	478.61		45287					46521	45287	46369	46513	46355	47293	119.947	120.627	119.603	120.529	120.145	119.81		2.302						-0.6651						0.017						391
717	714	Adaptor/scaffold	CTNND1; CTNND1; CTNND1; CTNND1	CTNND1; CTNND1 iso3; CTNND1 iso4; CTNND1 iso22	catenin delta-1 isoform 1ABC	O60716; O60716-3; O60716-4; O60716-22	http://www.phosphosite.org/proteinAction.do?id=3241&showAllSites=true	108; 105; 106; 93	ALSAIADLLTNEHER	3	551.625	38269	37168	38054	38282			38289	37229	38053	38282	37808	38704	97.4287	98.3208	97.2792	98.4668	97.7885	97.3523	2.236	2.152	2.231	2.178			0.3679	0.3401	0.3353	0.2318			0.167	0.164	0.126	0.191			2	4
718	715	Adaptor/scaffold	CTNND1; CTNND1; CTNND1; CTNND1	CTNND1; CTNND1 iso3; CTNND1 iso4; CTNND1 iso22	catenin delta-1 isoform 1ABC	O60716; O60716-3; O60716-4; O60716-22	http://www.phosphosite.org/proteinAction.do?id=3241&showAllSites=true	108; 105; 106; 93	ALVLQTIWGYK	2	646.374				44359			44274	43088	44164	44359	44045	44962	113.592	114.376	113.513	114.513	113.947	113.53				3.076						0.528						0.245
719	716	Adaptor/scaffold	CTNND1; CTNND1; CTNND1; CTNND1	CTNND1; CTNND1 iso3; CTNND1 iso4; CTNND1 iso22	catenin delta-1 isoform 1ABC	O60716; O60716-3; O60716-4; O60716-22	http://www.phosphosite.org/proteinAction.do?id=3241&showAllSites=true	108; 105; 106; 93	DM#DLTEVITGTLWNLSSHDSIK	3	831.072					57607		57411		57620	57521	57607	58758	152.542		152.603	152.958	152.556	153.061					2.991						-0.1815						0.17
720	717	Adaptor/scaffold	CTNND1; CTNND1; CTNND1; CTNND1	CTNND1; CTNND1 iso3; CTNND1 iso4; CTNND1 iso22	catenin delta-1 isoform 1ABC	O60716; O60716-3; O60716-4; O60716-22	http://www.phosphosite.org/proteinAction.do?id=3241&showAllSites=true	108; 105; 106; 93	ELPEVIAM#LGFR	2	695.874		46390	47634	47652	47535	48584	47697	46343	47587	47668	47510	48584	123.352	123.738	123.043	123.808	123.273	123.285		3.099	2.887	3.19	3.318	3.284		-0.2759	-0.4341	-0.2737	-0.2011	-0.2299		0.445	0.419	0.427	0.441	0.378		1
721	718	Adaptor/scaffold	CTNND1; CTNND1; CTNND1; CTNND1	CTNND1; CTNND1 iso3; CTNND1 iso4; CTNND1 iso22	catenin delta-1 isoform 1ABC	O60716; O60716-3; O60716-4; O60716-22	http://www.phosphosite.org/proteinAction.do?id=3241&showAllSites=true	108; 105; 106; 93	FHPEPYGLEDDQR	2	801.863	20689		20432		20064	20736	20628	19927	20416	20771	20064	20804	53.3265	55.0035	53.6885	54.9553	54.689	54.0688	2.704		2.992		2.844	2.828	-0.1614		-0.0778		-0.9538	0.4164	0.092		0.279		0.263	0.177	1
722	719	Adaptor/scaffold	CTNND1; CTNND1; CTNND1; CTNND1	CTNND1; CTNND1 iso3; CTNND1 iso4; CTNND1 iso22	catenin delta-1 isoform 1ABC	O60716; O60716-3; O60716-4; O60716-22	http://www.phosphosite.org/proteinAction.do?id=3241&showAllSites=true	108; 105; 106; 93	FHPEPYGLEDDQR	2	801.863						20803	20628	19927	20416	20771	20064	20804	53.3265	55.0035	53.6885	54.9553	54.689	54.0688						2.368						0.4164						0.201
723	720	Adaptor/scaffold	CTNND1; CTNND1; CTNND1; CTNND1	CTNND1; CTNND1 iso3; CTNND1 iso4; CTNND1 iso22	catenin delta-1 isoform 1ABC	O60716; O60716-3; O60716-4; O60716-22	http://www.phosphosite.org/proteinAction.do?id=3241&showAllSites=true	108; 105; 106; 93	FHPEPYGLEDDQR	3	534.911			20446	20754	20008	20747	20649	19927	20479	20750	20044	20747	53.3722	55.0035	53.8432	54.9078	54.5933	53.9725			2.407	2.178	2.2	2.811			0.0713	-0.0472	-0.1595	-0.0884			0.111	0.013	0.064	0.028
724	721	Adaptor/scaffold	CTNND1; CTNND1; CTNND1; CTNND1	CTNND1; CTNND1 iso3; CTNND1 iso4; CTNND1 iso22	catenin delta-1 isoform 1ABC	O60716; O60716-3; O60716-4; O60716-22	http://www.phosphosite.org/proteinAction.do?id=3241&showAllSites=true	108; 105; 106; 93	GKKPIEDPANDTVDFPKR	4	507.519	16667	15990		16712	15984		16680	15983	16553	16664	15984	16759	43.8958	45.6817	44.5498	45.3535	45.0392	44.7638	2.28	3.223		2.281	2.193		-0.0509	-0.1491		-0.3518	-0.0598		0.024	0.001		0.133	0.117		1	1
725	722	Adaptor/scaffold	CTNND1; CTNND1; CTNND1; CTNND1	CTNND1; CTNND1 iso3; CTNND1 iso4; CTNND1 iso22	catenin delta-1 isoform 1ABC	O60716; O60716-3; O60716-4; O60716-22	http://www.phosphosite.org/proteinAction.do?id=3241&showAllSites=true	108; 105; 106; 93	GYELLFQPEVVR	2	725.39		39856	40806	40996	40567	41503	41040	39917	40806	41053	40643	41560	104.727	105.535	104.676	105.608	105.046	104.612		2.768	3.242	2.808	2.353	2.737		0.5955	0.6072	0.2423	0.3403	0.8555		0.335	0.375	0.346	0.319	0.406		1
726	723	Adaptor/scaffold	CTNND1; CTNND1; CTNND1; CTNND1	CTNND1; CTNND1 iso3; CTNND1 iso4; CTNND1 iso22	catenin delta-1 isoform 1ABC	O60716; O60716-3; O60716-4; O60716-22	http://www.phosphosite.org/proteinAction.do?id=3241&showAllSites=true	108; 105; 106; 93	HAIPNLVK	2	446.274		13817	14440	14572	13758	14734	14755	13849	14458	14629	13851	14734	39.3612	40.6758	39.6508	40.673	40.1395	40.2227		2.49	2.316	2.61	2.197	2.423		-0.332	-0.4688	-0.4318	-0.756	-0.5877		0.103	0.044	0.11	0.128	0.048		2
727	724	Adaptor/scaffold	CTNND1; CTNND1; CTNND1; CTNND1	CTNND1; CTNND1 iso3; CTNND1 iso4; CTNND1 iso22	catenin delta-1 isoform 1ABC	O60716; O60716-3; O60716-4; O60716-22	http://www.phosphosite.org/proteinAction.do?id=3241&showAllSites=true	108; 105; 106; 93	HIEWESVLTNTAGCLR	3	629.312	40076	39071	39913	40198	39695	40599	40116	39119	39913	40234	39761	40657	102.248	103.375	102.29	103.43	102.789	102.311	3.526	4.239	3.602	3.962	3.812	3.977	0.6864	0.2288	0.592	0.7134	0.1259	0.5761	0.364	0.357	0.332	0.295	0.401	0.397	1	1
728	725	Adaptor/scaffold	CTNND1; CTNND1; CTNND1; CTNND1	CTNND1; CTNND1 iso3; CTNND1 iso4; CTNND1 iso22	catenin delta-1 isoform 1ABC	O60716; O60716-3; O60716-4; O60716-22	http://www.phosphosite.org/proteinAction.do?id=3241&showAllSites=true	108; 105; 106; 93	HYEDGYPGGSDNYGSLSR	2	987.417					18780		19263	18688	19156	19469	18780	19482	50.0335	52.0622	50.6932	51.8827	51.5842	51.0128					4.331						2.4667						0.453
729	726	Adaptor/scaffold	CTNND1; CTNND1; CTNND1; CTNND1	CTNND1; CTNND1 iso3; CTNND1 iso4; CTNND1 iso22	catenin delta-1 isoform 1ABC	O60716; O60716-3; O60716-4; O60716-22	http://www.phosphosite.org/proteinAction.do?id=3241&showAllSites=true	108; 105; 106; 93	HYEDGYPGGSDNYGSLSR	3	658.614	19248	18690		19472	18765		19305	18709	19135	19469	18765	19482	50.137	52.1093	50.6413	51.8827	51.6352	51.0128	3.839	2.536		2.94	2.468		3.0802	2.8223		2.6541	2.4393		0.429	0.139		0.365	0.054		1	1
730	727	Adaptor/scaffold	CTNND1; CTNND1; CTNND1; CTNND1	CTNND1; CTNND1 iso3; CTNND1 iso4; CTNND1 iso22	catenin delta-1 isoform 1ABC	O60716; O60716-3; O60716-4; O60716-22	http://www.phosphosite.org/proteinAction.do?id=3241&showAllSites=true	108; 105; 106; 93	IYISLLK	2	425.276			33075				33375	32336	33075	33346	32789	33685	84.7598	85.5788	84.8122	85.6053	85.2438	84.872			1.844						0.0529						0.003
731	728	Adaptor/scaffold	CTNND1; CTNND1; CTNND1; CTNND1	CTNND1; CTNND1 iso3; CTNND1 iso4; CTNND1 iso22	catenin delta-1 isoform 1ABC	O60716; O60716-3; O60716-4; O60716-22	http://www.phosphosite.org/proteinAction.do?id=3241&showAllSites=true	108; 105; 106; 93	M#EIVDHALHALTDEVIIPHSGWER	4	696.85					42666	43602	40851	39833	42925	43006	42666	43576	104.217	105.311	110.169	110.853	110.265	109.869					3.852	3.591					0.659	-0.2281					0.372	0.193
732	729	Adaptor/scaffold	CTNND1; CTNND1; CTNND1; CTNND1	CTNND1; CTNND1 iso3; CTNND1 iso4; CTNND1 iso22	catenin delta-1 isoform 1ABC	O60716; O60716-3; O60716-4; O60716-22	http://www.phosphosite.org/proteinAction.do?id=3241&showAllSites=true	108; 105; 106; 93	MEIVDHALHALTDEVIIPHSGWER	4	692.851					46689	47683	42909	43277	44563	44728	46689	47671	109.844	114.907	114.586	115.531	121.003	120.844					3.57	2.463					1.2316	0.3607					0.172	0.077
733	730	Adaptor/scaffold	CTNND1; CTNND1; CTNND1; CTNND1	CTNND1; CTNND1 iso3; CTNND1 iso4; CTNND1 iso22	catenin delta-1 isoform 1ABC	O60716; O60716-3; O60716-4; O60716-22	http://www.phosphosite.org/proteinAction.do?id=3241&showAllSites=true	108; 105; 106; 93	NGNGGPGPYVGQAGTATLPR	3	628.65	23651					23808	23694	22804	23355	23644	22961	23808	60.7062	61.8563	60.726	61.7612	61.4668	60.9728	2.46					2.781	-0.0167					0.3257	0.195					0.221	1
734	731	Adaptor/scaffold	CTNND1; CTNND1; CTNND1; CTNND1	CTNND1; CTNND1 iso3; CTNND1 iso4; CTNND1 iso22	catenin delta-1 isoform 1ABC	O60716; O60716-3; O60716-4; O60716-22	http://www.phosphosite.org/proteinAction.do?id=3241&showAllSites=true	108; 105; 106; 93	NLSYQVHR	2	508.767		10718	11241	11494	10694	11610	16113	10735	16196	11490	10686	11610	42.5725	33.3523	43.7135	33.393	32.476	32.9748		1.897	1.714	1.996	1.709	1.905		0.4301	0.5619	-0.9393	0.5107	0.4222		0.144	0.113	0.024	0.075	0.025		1
735	732	Adaptor/scaffold	CTNND1; CTNND1; CTNND1; CTNND1	CTNND1; CTNND1 iso3; CTNND1 iso4; CTNND1 iso22	catenin delta-1 isoform 1ABC	O60716; O60716-3; O60716-4; O60716-22	http://www.phosphosite.org/proteinAction.do?id=3241&showAllSites=true	108; 105; 106; 93	PVLVGLLDHPK	2	594.361		40640		41799			41922	40673	41707	41799	41525	42421	107.138	107.623	106.925	107.629	107.361	106.85		1.883		2.028				-0.321		-0.012				0.174		0.054				1
736	733	Adaptor/scaffold	CTNND1; CTNND1; CTNND1; CTNND1	CTNND1; CTNND1 iso3; CTNND1 iso4; CTNND1 iso22	catenin delta-1 isoform 1ABC	O60716; O60716-3; O60716-4; O60716-22	http://www.phosphosite.org/proteinAction.do?id=3241&showAllSites=true	108; 105; 106; 93	QDVYGPQPQVR	2	643.828	15533	14838	15383	15605	14843	15720	15588	14891	15419	15636	14843	15793	41.327	43.1277	41.8857	42.9868	42.5187	42.5722	2.974	2.942	2.856	3.384	3.136	3.39	-1.282	-0.4605	-2.196	-1.3823	-1.5712	-1.5144	0.24	0.177	0.09	0.305	0.277	0.308	1	1
737	734	Adaptor/scaffold	CTNND1; CTNND1; CTNND1; CTNND1	CTNND1; CTNND1 iso3; CTNND1 iso4; CTNND1 iso22	catenin delta-1 isoform 1ABC	O60716; O60716-3; O60716-4; O60716-22	http://www.phosphosite.org/proteinAction.do?id=3241&showAllSites=true	108; 105; 106; 93	SDFQVNLNNASR	2	682.831	22916	22285	22732	23060	22337	23114	22980	22258	22788	23098	22373	23114	58.958	60.5497	59.3508	60.4583	60.0802	59.59	3.354	3.628	3.06	3.523	3.741	3.882	-1.4198	-0.5932	-0.61	-1.833	-0.1191	-1.4469	0.283	0.227	0.181	0.388	0.349	0.349	1	1
738	735	Adaptor/scaffold	CTNND1; CTNND1	CTNND1; CTNND1 iso3	catenin delta-1 isoform 1ABC	O60716; O60716-3	http://www.phosphosite.org/proteinAction.do?id=3241&showAllSites=true	108; 105	SLDNNYSTPNER	2	705.318	13398	12744	13229	13439	12651	13615	13472	12829	13229	13544	12734	13690	36.3177	38.2298	36.8662	38.1478	37.5398	37.7573	2.755	2.516	2.884	2.328	2.566	2.502	-0.5472	-1.2005	-0.9409	-0.5926	-0.7983	-0.4592	0.327	0.186	0.311	0.215	0.188	0.226	1	1
739	736	Adaptor/scaffold	CTNND1; CTNND1; CTNND1; CTNND1	CTNND1; CTNND1 iso3; CTNND1 iso4; CTNND1 iso22	catenin delta-1 isoform 1ABC	O60716; O60716-3; O60716-4; O60716-22	http://www.phosphosite.org/proteinAction.do?id=3241&showAllSites=true	108; 105; 106; 93	SNAAAYLQHLCYR	2	783.878	28490	27706	28267	28575	27894	28788	23673	22909	23481	23749	27894	28771	60.6548	62.1115	61.0192	62.0122	73.4085	72.9818	3.799	3.84	3.913	4.273	3.701	4.033	-1.0014	-0.9312	-2.8747	-2.262	-2.5014	-3.1524	0.522	0.479	0.566	0.509	0.389	0.531	1	1
740	737	Adaptor/scaffold	CTNND1; CTNND1; CTNND1; CTNND1	CTNND1; CTNND1 iso3; CTNND1 iso4; CTNND1 iso22	catenin delta-1 isoform 1ABC	O60716; O60716-3; O60716-4; O60716-22	http://www.phosphosite.org/proteinAction.do?id=3241&showAllSites=true	108; 105; 106; 93	SNAAAYLQHLCYR	3	522.921	28467	27680	28274	28544	27879	28754	29175	28430	29024	28544	28673	29548	74.1818	75.7117	74.5328	73.7228	75.23	74.8358	1.76	2.062	1.954	2.075	2.224	2.226	-0.3951	-0.4864	-0.464	-0.0664	-0.1711	-0.4455	0.006	0.157	0.017	0.199	0.178	0.216	1	1
741	738	Adaptor/scaffold	CTNND1; CTNND1; CTNND1; CTNND1	CTNND1; CTNND1 iso3; CTNND1 iso4; CTNND1 iso22	catenin delta-1 isoform 1ABC	O60716; O60716-3; O60716-4; O60716-22	http://www.phosphosite.org/proteinAction.do?id=3241&showAllSites=true	108; 105; 106; 93	SQSSHSYDDSTLPLIDR	3	640.969	26033	25218	25879	26061	25359	26236	26130	25196	25896	26038	25376	26236	66.6605	67.7077	66.8585	67.526	67.2525	67.0107	3.405	2.842	4.386	2.901	3.301	3.084	0.2611	-0.019	0.0247	0.1804	0.3272	0.5157	0.074	0.265	0.449	0.187	0.285	0.178	1	1
742	739	Adaptor/scaffold	CTNND1; CTNND1; CTNND1; CTNND1	CTNND1; CTNND1 iso3; CTNND1 iso4; CTNND1 iso22	catenin delta-1 isoform 1ABC	O60716; O60716-3; O60716-4; O60716-22	http://www.phosphosite.org/proteinAction.do?id=3241&showAllSites=true	108; 105; 106; 93	TPAILEASAGAIQNLCAGR	2	956.999		42007					41208	42007	43051	43279	42995	43807	105.183	111.476	110.506	111.594	111.193	110.485		5.75						1.1885						0.61						1
743	740	Adaptor/scaffold	CTNND1; CTNND1; CTNND1; CTNND1	CTNND1; CTNND1 iso3; CTNND1 iso4; CTNND1 iso22	catenin delta-1 isoform 1ABC	O60716; O60716-3; O60716-4; O60716-22	http://www.phosphosite.org/proteinAction.do?id=3241&showAllSites=true	108; 105; 106; 93	TPAILEASAGAIQNLCAGR	3	638.335	43147	41979	42935	43260			43245	42038	42935	43279	42890	43828	110.765	111.416	110.396	111.594	110.916	110.541	4.216	4.714	3.874	3.78			0.6464	0.3327	0.9135	0.3505			0.28	0.335	0.356	0.241			1	1
744	741	Adaptor/scaffold	CTNND1; CTNND1; CTNND1; CTNND1	CTNND1; CTNND1 iso3; CTNND1 iso4; CTNND1 iso22	catenin delta-1 isoform 1ABC	O60716; O60716-3; O60716-4; O60716-22	http://www.phosphosite.org/proteinAction.do?id=3241&showAllSites=true	108; 105; 106; 93	TPAILEASAGAIQNLCAGR	3	638.335	42971	42176		43083			43245	42038	42935	43279	42890	43828	110.765	111.416	110.396	111.594	110.916	110.541	3.413	2.626		3.433			1.4645	0.3861		0.5063			0.148	0.114		0.267			2	8
745	742	Adaptor/scaffold	CTNND1; CTNND1; CTNND1; CTNND1	CTNND1; CTNND1 iso3; CTNND1 iso4; CTNND1 iso22	catenin delta-1 isoform 1ABC	O60716; O60716-3; O60716-4; O60716-22	http://www.phosphosite.org/proteinAction.do?id=3241&showAllSites=true	108; 105; 106; 93	TVQPVAM#GPDGLPVDASSVSNNYIQTLGR	3	1001.5	41180	40006	41009	41134	40753	41674	41271	40022	41098	41221	40895	41674	105.354	105.819	105.298	106.057	105.719	105.21	5.084	6.184	5.427	5.4	5.713	5.474	0.6108	0.6145	0.4583	0.2874	0.1865	0.427	0.451	0.541	0.506	0.515	0.501	0.49	1	1
746	743	Adaptor/scaffold	CTNND1; CTNND1; CTNND1; CTNND1	CTNND1; CTNND1 iso3; CTNND1 iso4; CTNND1 iso22	catenin delta-1 isoform 1ABC	O60716; O60716-3; O60716-4; O60716-22	http://www.phosphosite.org/proteinAction.do?id=3241&showAllSites=true	108; 105; 106; 93	TVQPVAM#GPDGLPVDASSVSNNYIQTLGR	3	1001.5	41388			41343	40742		41271	40022	41098	41221	40895	41674	105.354	105.819	105.298	106.057	105.719	105.21	4.917			4.392	4.995		0.6331			0.441	0.1898		0.355			0.285	0.467		1
747	744	Adaptor/scaffold	CTNND1; CTNND1; CTNND1; CTNND1	CTNND1; CTNND1 iso3; CTNND1 iso4; CTNND1 iso22	catenin delta-1 isoform 1ABC	O60716; O60716-3; O60716-4; O60716-22	http://www.phosphosite.org/proteinAction.do?id=3241&showAllSites=true	108; 105; 106; 93	TVQPVAM#GPDGLPVDASSVSNNYIQTLGR	3	1001.5	41410						41271	40022	41098	41221	40895	41674	105.354	105.819	105.298	106.057	105.719	105.21	3.822						0.6361						0.403						1
748	745	Adaptor/scaffold	CTNND1; CTNND1; CTNND1; CTNND1	CTNND1; CTNND1 iso3; CTNND1 iso4; CTNND1 iso22	catenin delta-1 isoform 1ABC	O60716; O60716-3; O60716-4; O60716-22	http://www.phosphosite.org/proteinAction.do?id=3241&showAllSites=true	108; 105; 106; 93	VGGSSVDLHR	3	342.849		8600	9269	9247	8612	9353	9379	8634	9286	9279	8650	9353	26.6227	28.1107	27.1922	28.0933	27.4065	27.8807		1.824	2.01	2.367	1.899	1.921		-0.1609	-0.5028	-0.2008	-0.3245	-0.2252		0.18	0.095	0.088	0.135	0.186		80
749	746	Adaptor/scaffold	CTNND1; CTNND1; CTNND1; CTNND1	CTNND1; CTNND1 iso3; CTNND1 iso4; CTNND1 iso22	catenin delta-1 isoform 1ABC	O60716; O60716-3; O60716-4; O60716-22	http://www.phosphosite.org/proteinAction.do?id=3241&showAllSites=true	108; 105; 106; 93	YQEAAPNVANNTGPHAASCFGAK	3	792.366	19346	18656	19216	19421	18755	19495	19346	18751	19261	19448	18847	19566	50.3312	52.209	50.9422	51.8352	51.781	51.2103	2.686	2.032	2.572	3.502	2.612	2.474	-0.0965	-0.3749	-0.731	-0.2367	-0.4578	-0.5058	0.275	0.025	0.072	0.376	0.326	0.178	1	1
750	747	Adaptor/scaffold	DIAPH1; DIAPH1	diaphanous 1; diaphanous 1 iso2	protein diaphanous homolog 1 isoform 2	O60610; O60610-2	http://www.phosphosite.org/proteinAction.do?id=6994&showAllSites=true	141; 139	AEPHFLSILQHLLLVR	3	629.372						57006		55483			56015	57006		151.158			147.86	147.806						2.095						1.6854						0.143
751	748	Adaptor/scaffold	DIAPH1; DIAPH1	diaphanous 1; diaphanous 1 iso2	protein diaphanous homolog 1 isoform 2	O60610; O60610-2	http://www.phosphosite.org/proteinAction.do?id=6994&showAllSites=true	141; 139	DVQNFPAATDEKDKFVEK	4	521.01		20841		21667	20957	21718	21594	20872	21424	21737	20968	21718	55.6155	57.23	56.0785	57.2273	56.765	56.2535		3.028		2.803	2.329	2.536		0.9606		-0.1932	0.087	-0.3296		0.071		0.039	0.044	0.213		5
752	749	Adaptor/scaffold	DIAPH1; DIAPH1	diaphanous 1; diaphanous 1 iso2	protein diaphanous homolog 1 isoform 2	O60610; O60610-2	http://www.phosphosite.org/proteinAction.do?id=6994&showAllSites=true	141; 139	EM#VSQYLYTSK	2	682.824		22383					23064	22383	22935	23245	22457	23251	59.167	60.7948	59.712	60.8128	60.275	59.7912		2.373						2.61						0.272						12
753	750	Adaptor/scaffold	DIAPH1; DIAPH1	diaphanous 1; diaphanous 1 iso2	protein diaphanous homolog 1 isoform 2	O60610; O60610-2	http://www.phosphosite.org/proteinAction.do?id=6994&showAllSites=true	141; 139	KLSVEEFFM#DLHNFR	3	643.317					46832	47892																	3.558	3.163					2.1048	1.4793					0.22	0.198
754	751	Adaptor/scaffold	DIAPH1; DIAPH1	diaphanous 1; diaphanous 1 iso2	protein diaphanous homolog 1 isoform 2	O60610; O60610-2	http://www.phosphosite.org/proteinAction.do?id=6994&showAllSites=true	141; 139	LGLHQVLQDLR	3	431.254	34458	33542	34197	34517	33877	34791	34488	33575	34231	34564	33923	34791	87.5647	88.7278	87.4805	88.6633	88.006	87.631	3.334	3.355	3.479	3.44	3.08	3.086	-0.2428	-0.0036	-0.0268	-0.0996	-0.0671	0.248	0.27	0.259	0.208	0.243	0.225	0.206	3	2
755	752	Adaptor/scaffold	DIAPH1; DIAPH1	diaphanous 1; diaphanous 1 iso2	protein diaphanous homolog 1 isoform 2	O60610; O60610-2	http://www.phosphosite.org/proteinAction.do?id=6994&showAllSites=true	141; 139	LHDEKEETAGSYDSR	2	868.89	7368						7368	10840	11357	11567	10865	11648	21.7162	33.5965	32.4492	33.5743	32.9058	33.075	5.31						0.4176						0.509						1
756	753	Adaptor/scaffold	DIAPH1; DIAPH1	diaphanous 1; diaphanous 1 iso2	protein diaphanous homolog 1 isoform 2	O60610; O60610-2	http://www.phosphosite.org/proteinAction.do?id=6994&showAllSites=true	141; 139	LHDEKEETAGSYDSR	3	579.596	7345	6986	7547				7345	6954	7543	7495	6832	7479	21.7162	23.631	22.5872	23.6905	22.7142	23.2585	3.272	2.653	3.844				-0.1386	0.3577	0.0704				0.318	0.151	0.37				1	1
757	754	Adaptor/scaffold	DIAPH1; DIAPH1	diaphanous 1; diaphanous 1 iso2	protein diaphanous homolog 1 isoform 2	O60610; O60610-2	http://www.phosphosite.org/proteinAction.do?id=6994&showAllSites=true	141; 139	LIEECISQIVLHK	3	527.961			36713				37029	35927	36713	37000	36443	37423	94.1472	94.8722	93.8605	94.9663	94.3093	94.1668			2.79						0.1308						0.14
758	755	Adaptor/scaffold	DIAPH1; DIAPH1	diaphanous 1; diaphanous 1 iso2	protein diaphanous homolog 1 isoform 2	O60610; O60610-2	http://www.phosphosite.org/proteinAction.do?id=6994&showAllSites=true	141; 139	LLSALCILPQPEDM#NER	2	1008				41489		42018	41649	40295	41350	41489	41021	42064	106.385	106.582	105.969	106.843	106.046	105.922				2.671		2.683				-1.1561		-0.0737				0.068		0.221
759	756	Adaptor/scaffold	DIAPH1; DIAPH1	diaphanous 1; diaphanous 1 iso2	protein diaphanous homolog 1 isoform 2	O60610; O60610-2	http://www.phosphosite.org/proteinAction.do?id=6994&showAllSites=true	141; 139	LLSALCILPQPEDM#NER	3	672.336	41559	40312		41385			37092	40400	36835	41385	36548	37486	94.3043	106.872	94.134	107.012	94.5742	94.3183	1.93	2.623		2.587			-0.8062	-0.2479		0.0245			0.056	0		0.242			333	10
760	757	Adaptor/scaffold	DIAPH1; DIAPH1	diaphanous 1; diaphanous 1 iso2	protein diaphanous homolog 1 isoform 2	O60610; O60610-2	http://www.phosphosite.org/proteinAction.do?id=6994&showAllSites=true	141; 139	LNAILFK	2	409.76	28765	27826	28565	28715	28097	28985	28734	27842	28565	28726	28148	28981	73.1072	74.2338	73.3725	74.0823	73.9622	73.4678	1.986	1.747	1.86	1.793	1.804	1.836	0.0816	0.5434	-0.0785	0.1487	0.5189	0.3748	1	1	0.123	0.122	0.133	0.009	9	44
761	758	Adaptor/scaffold	DIAPH1; DIAPH1	diaphanous 1; diaphanous 1 iso2	protein diaphanous homolog 1 isoform 2	O60610; O60610-2	http://www.phosphosite.org/proteinAction.do?id=6994&showAllSites=true	141; 139	LQFSEQVENIKPEIVSVTAACEELR	3	963.827			44157		43971	44951	39990	38825	39796	44350	43971	45004	101.908	102.575	101.846	114.513	113.836	113.646			3.556		4.481	5.083			-0.0715		-2.5595	-2.2473			0.238		0.442	0.416
762	759	Adaptor/scaffold	DIAPH1; DIAPH1	diaphanous 1; diaphanous 1 iso2	protein diaphanous homolog 1 isoform 2	O60610; O60610-2	http://www.phosphosite.org/proteinAction.do?id=6994&showAllSites=true	141; 139	LVAEDLSQDCFWTK	2	856.403	37417	36469	37185	37582		37933	37470	36494	37255	37609	36968	37933	95.2875	96.3727	95.2138	96.5527	95.639	95.5168	4.274	4.114	4.1	4.6		4.365	-0.2047	-0.0522	0.1201	-0.696		0.5343	0.46	0.461	0.495	0.478		0.445	1	1
763	760	Adaptor/scaffold	DIAPH1; DIAPH1	diaphanous 1; diaphanous 1 iso2	protein diaphanous homolog 1 isoform 2	O60610; O60610-2	http://www.phosphosite.org/proteinAction.do?id=6994&showAllSites=true	141; 139	NDYEARPQYYK	2	723.836			13281				13493	12892	13281	13544	12713	13746	36.3615	38.3727	36.8662	38.1478	37.4903	37.8903			2.529						-0.5029						0.197
764	761	Adaptor/scaffold	DIAPH1; DIAPH1	diaphanous 1; diaphanous 1 iso2	protein diaphanous homolog 1 isoform 2	O60610; O60610-2	http://www.phosphosite.org/proteinAction.do?id=6994&showAllSites=true	141; 139	NKHEIIR	3	303.847	3002		3212		2511	2934	2765	2287	3205	2878	2530	2934	10.0804	10.4351	11.0892	11.3962	11.0049	11.1217	1.984		2.042		2.198	2.234	0.3776		0.1478		-0.0138	-0.0655	0.064		0.063		0.002	0.088	1
765	762	Adaptor/scaffold	DIAPH1; DIAPH1	diaphanous 1; diaphanous 1 iso2	protein diaphanous homolog 1 isoform 2	O60610; O60610-2	http://www.phosphosite.org/proteinAction.do?id=6994&showAllSites=true	141; 139	NSETFPTILEEAK	2	739.872	34975	33999	34698	35076	34373		35013	33999	34735	35068	34448	35386	88.9245	89.7577	88.7462	89.9637	89.306	89.0472	2.846	2.671	2.706	2.985	2.522		0.763	0.4641	1.2763	0.1996	1.1829		0.17	0.002	0.136	0.195	0.018		1	2
766	763	Adaptor/scaffold	DIAPH1; DIAPH1	diaphanous 1; diaphanous 1 iso2	protein diaphanous homolog 1 isoform 2	O60610; O60610-2	http://www.phosphosite.org/proteinAction.do?id=6994&showAllSites=true	141; 139	QDLEAEVSQLTGEVAK	2	858.936	43032	41988					43032	41975	42904	48067	42806	43723	110.196	111.239	110.116	124.96	110.692	110.264	4.327	4.713					-0.9701	0.09					0.473	0.503					1	1
767	764	Adaptor/scaffold	DIAPH1; DIAPH1	diaphanous 1; diaphanous 1 iso2	protein diaphanous homolog 1 isoform 2	O60610; O60610-2	http://www.phosphosite.org/proteinAction.do?id=6994&showAllSites=true	141; 139	QDLEAEVSQLTGEVAK	3	572.96	43030	41970		43168	42842	43714	43035	41996	42925	43153	42842	43765	110.196	111.299	110.169	111.253	110.64	110.376	2.62	3.54		3.269	3.522	3.325	-0.1436	0.3609		0.2117	-0.7173	1.3009	0.104	0.199		0.234	0.305	0.235	1	2
768	765	Adaptor/scaffold	DIAPH1; DIAPH1	diaphanous 1; diaphanous 1 iso2	protein diaphanous homolog 1 isoform 2	O60610; O60610-2	http://www.phosphosite.org/proteinAction.do?id=6994&showAllSites=true	141; 139	QQIATEKQDLEAEVSQLTGEVAK	3	839.101	42472	41472	42361	42631	42359	43102	42510	41471	42361	42649	42281	43114	108.754	109.835	108.613	109.888	109.344	108.677	3.218	4.617	4.131	3.795	2.844	4.713	-0.0707	0.5483	0.4207	0.018	0.0307	-0.182	0.118	0.318	0.298	0.28	0.068	0.268	4	1
769	766	Adaptor/scaffold	DIAPH1; DIAPH1	diaphanous 1; diaphanous 1 iso2	protein diaphanous homolog 1 isoform 2	O60610; O60610-2	http://www.phosphosite.org/proteinAction.do?id=6994&showAllSites=true	141; 139	SPDELPSAGGDGGK	2	643.797		12089					12843	12089	12674	12861	12046	12998	34.8517	36.67	35.5115	36.567	35.8518	36.1743		2.191						-1.6046						0.088						47
770	767	Adaptor/scaffold	DIAPH1; DIAPH1	diaphanous 1; diaphanous 1 iso2	protein diaphanous homolog 1 isoform 2	O60610; O60610-2	http://www.phosphosite.org/proteinAction.do?id=6994&showAllSites=true	141; 139	TAQNLSIFLGSFR	2	727.394	45795	44612	45669	45848	45606	46570	45828	44663	45669	45925	45662	46621	117.952	118.862	117.769	118.864	118.252	117.969	3.328	2.691	3.017	2.948	3.002	3.095	0.6028	0.5023	0.6317	0.2389	0.2623	0.307	0.451	0.249	0.361	0.383	0.378	0.219	1	1
771	768	Adaptor/scaffold	DIAPH1; DIAPH1	diaphanous 1; diaphanous 1 iso2	protein diaphanous homolog 1 isoform 2	O60610; O60610-2	http://www.phosphosite.org/proteinAction.do?id=6994&showAllSites=true	141; 139	TAQNLSIFLGSFR	3	485.265	45845		45736	45918	45680		45828	44663	45718	45918	45662	46579	117.952	118.862	117.769	118.864	118.252	117.853	2.523		2.233	2.65	2.719		-0.1917		0.3029	0.0848	-0.6601		0.053		0.037	0.097	0.114		12
772	769	Adaptor/scaffold	DIAPH1; DIAPH1	diaphanous 1; diaphanous 1 iso2	protein diaphanous homolog 1 isoform 2	O60610; O60610-2	http://www.phosphosite.org/proteinAction.do?id=6994&showAllSites=true	141; 139	VGCLQLINALITPAEELDFR	2	1136.6			58495		58514	59501															3.381		4.33	3.312			0.7033		1.316	0.7821			0.459		0.347	0.357
773	770	Adaptor/scaffold	DIAPH1; DIAPH1	diaphanous 1; diaphanous 1 iso2	protein diaphanous homolog 1 isoform 2	O60610; O60610-2	http://www.phosphosite.org/proteinAction.do?id=6994&showAllSites=true	141; 139	VGCLQLINALITPAEELDFR	3	758.072			58445		58452	59465															3.153		4.314	3.665			0.7341		0.8974	0.4639			0.164		0.405	0.278
774	771	Adaptor/scaffold	DIAPH1; DIAPH1	diaphanous 1; diaphanous 1 iso2	protein diaphanous homolog 1 isoform 2	O60610; O60610-2	http://www.phosphosite.org/proteinAction.do?id=6994&showAllSites=true	141; 139	VGCLQLINALITPAEELDFR	3	758.072					58619	59476																	4.094	3.615					0.8952	0.4908					0.317	0.312
775	772	Adaptor/scaffold	DIAPH1; DIAPH1	diaphanous 1; diaphanous 1 iso2	protein diaphanous homolog 1 isoform 2	O60610; O60610-2	http://www.phosphosite.org/proteinAction.do?id=6994&showAllSites=true	141; 139	VGCLQLINALITPAEELDFR	3	758.072					58676	59654																	2.577	2.916					0.7834	0.5484					0.033	0.135
776	773	Adaptor/scaffold	DIAPH1; DIAPH1	diaphanous 1; diaphanous 1 iso2	protein diaphanous homolog 1 isoform 2	O60610; O60610-2	http://www.phosphosite.org/proteinAction.do?id=6994&showAllSites=true	141; 139	VQLNVFDEQGEEDSYDLK	2	1064.49	36817	35796	36573	36913	36293	37285	36840	35822	36562	36916	36296	37285	93.6407	94.5962	93.4293	94.7557	93.9393	93.8533	5.649	6.198	6.159	5.828	5.887	5.926	-0.2817	0.1554	-1.0688	-1.0462	0.8715	1.7776	0.508	0.511	0.583	0.542	0.515	0.553	1	1
777	774	Adaptor/scaffold	DLG1; DLG1; DLG1	DLG1; DLG1 iso2; DLG1 iso9	disks large homolog 1 isoform 1	Q12959; Q12959-2; Q12959-9	http://www.phosphosite.org/proteinAction.do?id=5240&showAllSites=true	100; 103; 88	FGDILHVINASDDEWWQAR	3	758.031	48296		48169	48282	48153	49128	48285	47036	48175	48277	48153	49162	125.064	125.768	124.715	125.567	125.159	124.978	2.989		2.977	3.076	2.459	2.878	0.3166		0.2317	0.4091	-0.7665	-1.064	0.157		0.196	0.181	0.139	0.118	30
778	775	Adaptor/scaffold	DLG1; DLG1; DLG1	DLG1; DLG1 iso2; DLG1 iso9	disks large homolog 1 isoform 1	Q12959; Q12959-2; Q12959-9	http://www.phosphosite.org/proteinAction.do?id=5240&showAllSites=true	100; 103; 88	NAGQAVTIVAQYRPEEYSR	3	718.031	28601					28833	28601	27737	28289	28705	28022	28834	72.7983	73.9743	72.72	74.032	73.662	73.1325	2.275					2.503	0.4858					-0.3409	0.016					0.134	6
779	776	Adaptor/scaffold	DLG1; DLG1; DLG1	DLG1; DLG1 iso2; DLG1 iso9	disks large homolog 1 isoform 1	Q12959; Q12959-2; Q12959-9	http://www.phosphosite.org/proteinAction.do?id=5240&showAllSites=true	100; 103; 88	QVTPDGESDEVGVIPSKR	3	638.325	19051						19051	22048	22620	22888	22163	22978	48.536	60.0465	58.9503	59.9532	59.5843	59.1517	1.853						-2.8626						0.033						24
780	777	Adaptor/scaffold	DLG3; DLG3	DLG3; DLG3 iso2	disks large homolog 3 isoform c	Q92796; Q92796-2	http://www.phosphosite.org/proteinAction.do?id=5249&showAllSites=true	90; 58	FIEAGQFNDNLYGTSIQSVR	3	753.706	37944	36912	37732	38062	37507	38400	36630	35591	37738	33199	37472	38400	93.087	93.9863	96.4492	85.2287	96.933	96.6147	3.384	4.174	4.332	4.119	4.029	3.821	0.7552	-0.1824	1.4258	0.436	2.0964	0.637	0.312	0.364	0.375	0.297	0.211	0.248	1	1
781	778	Adaptor/scaffold	DLG3; DLG3	DLG3; DLG3 iso2	disks large homolog 3 isoform c	Q92796; Q92796-2	http://www.phosphosite.org/proteinAction.do?id=5249&showAllSites=true	90; 58	GQEDAILSYEPVTR	2	789.394	30235		30045			30571	34341	33512	34063	34501	33839	30571	87.1872	88.5725	87.0393	88.5063	87.7912	77.3573	3.355		3.455			3.587	3.8595		3.4038			2.5349	0.283		0.356			0.38	1
782	779	Adaptor/scaffold	DLG3; DLG3	DLG3; DLG3 iso2	disks large homolog 3 isoform c	Q92796; Q92796-2	http://www.phosphosite.org/proteinAction.do?id=5249&showAllSites=true	90; 58	LQQAQLYPIAIFIKPK	3	624.377	44158	42726	43962	43966	43758	44775	44211	42752	43996	44035	43814	44775	113.414	113.418	113.045	113.635	113.333	113.077	3.499	3.288	3.484	2.95	3.237	3.435	0.5001	1.547	0.4755	1.035	0.918	1.0489	0.326	0.283	0.149	0.347	0.352	0.369	1	1
783	780	Adaptor/scaffold	DLG3; DLG3	DLG3; DLG3 iso2	disks large homolog 3 isoform c	Q92796; Q92796-2	http://www.phosphosite.org/proteinAction.do?id=5249&showAllSites=true	90; 58	QIIEDQSGHYIWVPSPEKL	3	747.051	38195	36967					38195	36998	37927	38155	37619	38515	97.153	97.7077	96.9512	97.9717	97.3137	96.8775	2.417	2.847					1.0728	1.3256					0.059	0.026					2	1
784	781	Adaptor/scaffold	DLG5; EEF1E1; GLRX; HSPG2; PRPF8; RALGAPA2	DLG5; eEF1E1; GLRX1; HSPG2; PRPF8; RalGAPA2	disks large homolog 5	Q8TDM6; O43324; P35754; P98160; Q6P2Q9; Q2PPJ7	http://www.phosphosite.org/proteinAction.do?id=11755&showAllSites=true	214; 20; 12; 469; 274; 211	VVFIK	2	303.205		18111	18793	18933	18187		19074	18111	18862	19028	18259	19209	49.58	50.9015	49.9772	50.848	50.3843	50.3797		1.538	1.349	1.83	1.58			-0.2178	-0.0675	0.0002	-0.2641			0.173	0.071	0.153	0.117			1
785	782	Adaptor/scaffold	ECSIT; ECSIT	ECSIT; ECSIT iso3	evolutionarily conserved signaling intermediate in Toll pathway, mitochondrial isoform 2	Q9BQ95; E9PAN9	http://www.phosphosite.org/proteinAction.do?id=1290676&showAllSites=true	49; 24	ADLLPPEER	2	520.275						8785	8761	8093	8783	8669	8442	8785	25.1435	26.656	25.8667	26.6608	26.8747	26.4377						1.497						3.6412						0.08
786	783	Adaptor/scaffold	ECSIT; ECSIT	ECSIT; ECSIT iso2	evolutionarily conserved signaling intermediate in Toll pathway, mitochondrial isoform 2	Q9BQ95; Q9BQ95-2	http://www.phosphosite.org/proteinAction.do?id=1290676&showAllSites=true	49; 33	ALVPFEDLFGQAPGGER	2	901.957	48736	47422					48736	42416	48595	44245	43247	49603	126.422	112.477	125.934	114.217	111.847	126.231	3.576	2.907					-0.1592	-0.1304					0.355	0.296					1	1
787	784	Adaptor/scaffold	ECSIT; ECSIT	ECSIT; ECSIT iso2	evolutionarily conserved signaling intermediate in Toll pathway, mitochondrial isoform 2	Q9BQ95; Q9BQ95-2	http://www.phosphosite.org/proteinAction.do?id=1290676&showAllSites=true	49; 33	ALVPFEDLFGQAPGGER	3	601.641	48781						48781	47414	48595	48697	43940	49582	126.546	126.888	125.934	126.793	113.667	126.169	2.686						0.467						0.213						2
788	785	Adaptor/scaffold	ECSIT; ECSIT	ECSIT; ECSIT iso2	evolutionarily conserved signaling intermediate in Toll pathway, mitochondrial isoform 2	Q9BQ95; Q9BQ95-2	http://www.phosphosite.org/proteinAction.do?id=1290676&showAllSites=true	49; 33	DLAVYNQLLNIFPK	2	824.459	54857	53389	54785	54796		55874	54947	53389	54916	54934	54986	55945	144.798	145.418	144.522	145.191	144.82	144.693	3.08	1.945	3.085	3.703		3.582	-2.3342	-0.1617	-0.3329	-2.3075		0.7795	0.327	0.182	0.276	0.227		0.187	1	1
789	786	Adaptor/scaffold	ECSIT; ECSIT	ECSIT; ECSIT iso2	evolutionarily conserved signaling intermediate in Toll pathway, mitochondrial isoform 2	Q9BQ95; Q9BQ95-2	http://www.phosphosite.org/proteinAction.do?id=1290676&showAllSites=true	49; 33	DLAVYNQLLNIFPK	2	824.459	54876			54732			54947	53389	54916	54934	54986	55945	144.798	145.418	144.522	145.191	144.82	144.693	2.689			3.513			-3.3755			0.3001			0.116			0.333			2
790	787	Adaptor/scaffold	ECSIT; ECSIT	ECSIT; ECSIT iso2	evolutionarily conserved signaling intermediate in Toll pathway, mitochondrial isoform 2	Q9BQ95; Q9BQ95-2	http://www.phosphosite.org/proteinAction.do?id=1290676&showAllSites=true	49; 33	DLPQDPVELAM#FGLR	2	858.935		45047					43035	45047	42904	48067	42806	43723	110.196	119.715	110.116	124.96	110.692	110.264		1.979						1.8336						0.173						2
791	788	Adaptor/scaffold	ECSIT; ECSIT	ECSIT; ECSIT iso3	evolutionarily conserved signaling intermediate in Toll pathway, mitochondrial isoform 2	Q9BQ95; E9PAN9	http://www.phosphosite.org/proteinAction.do?id=1290676&showAllSites=true	49; 24	WIQGLQETNPTLAQIPVVFR	3	770.758	49602		49487	49443			49629	48149	49453	49453	49484	50485	129.002	129.04	128.54	128.978	128.821	128.724	3.417		4.079	3.664			0.825		-0.061	-0.8371			0.205		0.272	0.23			2
792	789	Adaptor/scaffold	ECSIT; ECSIT	ECSIT; ECSIT iso3	evolutionarily conserved signaling intermediate in Toll pathway, mitochondrial isoform 2	Q9BQ95; E9PAN9	http://www.phosphosite.org/proteinAction.do?id=1290676&showAllSites=true	49; 24	WIQGLQETNPTLAQIPVVFR	3	770.758			49453				49629	48149	49453	49453	49484	50485	129.002	129.04	128.54	128.978	128.821	128.724			3.021						-0.061						0.225
793	790	Adaptor/scaffold	EPB41L1; EPB41L1	EPB41L1; EPB41L1 iso2	band 4.1-like protein 1 isoform a	Q9H4G0; Q9H4G0-2	http://www.phosphosite.org/proteinAction.do?id=6918&showAllSites=true	99; 88	DYSEADGLSER	2	621.268						16818	14503	13912	14311	14650	13851	16818	38.7657	40.8232	39.3072	40.7235	40.1395	44.862						2.675						-0.9144						0.382
794	791	Adaptor/scaffold	EPB41L1; EPB41L1	EPB41L1; EPB41L1 iso2	band 4.1-like protein 1 isoform a	Q9H4G0; Q9H4G0-2	http://www.phosphosite.org/proteinAction.do?id=6918&showAllSites=true	99; 88	ETDPSPEER	2	530.233	5640	5312		5796			5640	5299	5977	5821	5136	5850	17.5378	19.0362	18.3302	19.2253	18.1873	18.7477	2.046	1.983		1.908			-2.6845	-4.7799		-4.5278			0.233	0.189		0.2			9	24
795	792	Adaptor/scaffold	EPB41L1; EPB41L1	EPB41L1; EPB41L1 iso2	band 4.1-like protein 1 isoform a	Q9H4G0; Q9H4G0-2	http://www.phosphosite.org/proteinAction.do?id=6918&showAllSites=true	99; 88	FLDKPEDVLLK	3	439.587			29535	29740	29101	30019	30120	29186	29927	30133	29513	30019	76.5272	77.6037	76.7393	77.5725	77.2497	76.8597			2.283	2.849	2.814	3.117			0.0152	0.1618	0.0965	0.0836			0.019	0.147	0.103	0.188
796	793	Adaptor/scaffold	EPB41L1; EPB41L1	EPB41L1; EPB41L1 iso2	band 4.1-like protein 1 isoform a	Q9H4G0; Q9H4G0-2	http://www.phosphosite.org/proteinAction.do?id=6918&showAllSites=true	99; 88	GQVLFDLVCEHLNLLEK	3	676.359					51541		51561	50228	50653	51532	51541	52501	134.7	135.197	131.899	135.074	134.762	134.532					2.088						-1.0004						0.07
797	794	Adaptor/scaffold	EPB41L1; EPB41L1	EPB41L1; EPB41L1 iso2	band 4.1-like protein 1 isoform a	Q9H4G0; Q9H4G0-2	http://www.phosphosite.org/proteinAction.do?id=6918&showAllSites=true	99; 88	VTLLDASEYECEVEK	2	892.917	34579	33626		34684			34593	33659	34357	34711	34030	33097	87.8418	88.9437	87.7955	89.0482	88.2625	83.4525	3.299	3.551		4.835			4.8056	4.4465		4.0308			0.237	0.326		0.54			1	2
798	795	Adaptor/scaffold	EPS15	EPS15	epidermal growth factor receptor substrate 15 isoform B	P42566	http://www.phosphosite.org/proteinAction.do?id=4549&showAllSites=true	99	LQQETAELEESVESGK	2	888.928	25856																		3.089						-0.0846						0.216						1
799	796	Adaptor/scaffold	EPS15	EPS15	epidermal growth factor receptor substrate 15 isoform B	P42566	http://www.phosphosite.org/proteinAction.do?id=4549&showAllSites=true	99	QSTDPFATSSTDPFSAANNSSITSVETLK	3	1001.81		41091	42139			42923	42300	41072	42139	42292		42862	108.171	108.723	108.045	108.924		108.007		4.798	4.628			3.313		0.5152	-0.1607			-0.1697		0.385	0.439			0.179		1
800	797	Adaptor/scaffold	EPS15	EPS15	epidermal growth factor receptor substrate 15 isoform B	P42566	http://www.phosphosite.org/proteinAction.do?id=4549&showAllSites=true	99	TSEVQDLQDEVQR	2	773.871			24130				24240	18541	24130	19343	18637	24511	62.0357	51.7133	62.493	51.5898	51.2862	62.7665			2.312						0.4722						0.025
801	798	Adaptor/scaffold	EPS15	EPS15	epidermal growth factor receptor substrate 15 isoform B	P42566	http://www.phosphosite.org/proteinAction.do?id=4549&showAllSites=true	99	VCSELDNNR	2	553.748						8374	8281	3744	8370		7653	8374	23.9982	14.6057	24.8042		24.8205	25.4945						1.645						-4.8177						0.082
802	799	Adaptor/scaffold	EPS15L1; EPS15L1	EPS15R; EPS15R iso2	epidermal growth factor receptor substrate 15-like 1	Q9UBC2; Q9UBC2-2	http://www.phosphosite.org/proteinAction.do?id=27565801&showAllSites=true	94; 100	ELDDISQEIAQLQR	2	829.423					40702	41601	40977	40001	42757	41137	40706	41601	104.556	105.762	109.725	105.831	105.212	104.612					3.854	3.846					-0.5453	0.6369					0.336	0.332
803	800	Adaptor/scaffold	EPS15L1; EPS15L1	EPS15R; EPS15R iso2	epidermal growth factor receptor substrate 15-like 1	Q9UBC2; Q9UBC2-2	http://www.phosphosite.org/proteinAction.do?id=27565801&showAllSites=true	94; 100	IWDLADPEGK	2	572.288		30671		31638			31464	30635	31207	31638	30941	31837	79.925	81.2673	79.9235	81.2815	80.72	80.3763		2.712		2.539				-0.0705		1.3269				0.157		0.13				3
804	801	Adaptor/scaffold	EPS15L1; EPS15L1	EPS15R; EPS15R iso2	epidermal growth factor receptor substrate 15-like 1	Q9UBC2; Q9UBC2-2	http://www.phosphosite.org/proteinAction.do?id=27565801&showAllSites=true	94; 100	STQDEINQAR	2	581.278	9117	8585		9193	8474	9237	9085	8571	9097	9178	8462	9237	25.932	27.9455	26.6943	27.8607	26.9283	27.5433	2.66	2.933		2.637	2.469	2.703	3.5449	2.4266		1.811	2.0788	1.7335	0.167	0.223		0.212	0.157	0.253	1	1
805	802	Adaptor/scaffold	EPS8	EPS8	epidermal growth factor receptor kinase substrate 8	Q12929	http://www.phosphosite.org/proteinAction.do?id=4547&showAllSites=true	92	ANLISEDIESAISDSK	2	846.42	43783		43693				43833	37901	43693	41179	43709	44563	112.367	100.099	112.251	105.945	113.045	112.456	3.552		3.882				-1.5332		-0.5195				0.374		0.385				1
806	803	Adaptor/scaffold	EPS8	EPS8	epidermal growth factor receptor kinase substrate 8	Q12929	http://www.phosphosite.org/proteinAction.do?id=4547&showAllSites=true	92	DSVSSVSDISQYR	2	721.841					23926		24807	24146	24636	24967	23926	25120	63.4195	65.1232	63.8067	64.9367	64.6808	64.2293					2.22						-1.3829						0.058
807	804	Adaptor/scaffold	EPS8	EPS8	epidermal growth factor receptor kinase substrate 8	Q12929	http://www.phosphosite.org/proteinAction.do?id=4547&showAllSites=true	92	DTIDFLNYTVNGDER	2	886.41	40889																		2.615						4.7628						0.104						20
808	805	Adaptor/scaffold	EPS8	EPS8	epidermal growth factor receptor kinase substrate 8	Q12929	http://www.phosphosite.org/proteinAction.do?id=4547&showAllSites=true	92	GFNPVTVNSLGVLNGAQLFSLNKDELR	3	968.186						51354	50448	45209	46390	50356	50408	51354	131.406	120.444	119.661	131.613	131.424	131.189						3.079						-0.0752						0.131
809	806	Adaptor/scaffold	EPS8	EPS8	epidermal growth factor receptor kinase substrate 8	Q12929	http://www.phosphosite.org/proteinAction.do?id=4547&showAllSites=true	92	NASGDSGFVPNNILDIVRPPESGLGR	3	894.46	46287	44942	46234	46234	46091	47073	45093	44915	46264	46234	46166	47104	115.877	119.593	119.302	119.877	119.629	119.291	2.413	2.777	2.642	2.586	3.057	2.493	0.7795	-0.2964	0.1052	-0.3975	-1.1844	-2.0228	0.021	0.211	0.112	0.049	0.122	0.071	4	1
810	807	Adaptor/scaffold	EVPL	envoplakin	envoplakin	Q92817	http://www.phosphosite.org/proteinAction.do?id=5939&showAllSites=true	232	DPLSGLLLLPAALEGYR	2	899.509			60207	59995	60249	61232	59791		60193	59981	60249	61226	160.471		160.421	160.511	160.48	160.457			3.092	2.681	4.264	4.118			3.1497	2.9089	2.7848	0.6925			0.22	0.105	0.435	0.447
811	808	Adaptor/scaffold	EVPL	envoplakin	envoplakin	Q92817	http://www.phosphosite.org/proteinAction.do?id=5939&showAllSites=true	232	DPLSGLLLLPAALEGYR	2	899.509						61263	59791		60193	59981	60249	61226	160.471		160.421	160.511	160.48	160.457						2.308						0.6925						0.122
812	809	Adaptor/scaffold	EVPL	envoplakin	envoplakin	Q92817	http://www.phosphosite.org/proteinAction.do?id=5939&showAllSites=true	232	ECEAFLSTRPVGPAALQLPVALNSVK	3	923.165	45155						45155	43655	44941	45001	44759	45823	115.991	115.981	115.612	116.285	115.82	115.813	3.607						0.3672						0.152						10
813	810	Adaptor/scaffold	EVPL	envoplakin	envoplakin	Q92817	http://www.phosphosite.org/proteinAction.do?id=5939&showAllSites=true	232	KDPLSGLLLLPAALEGYR	3	642.707			54222		54248		54300	52867	54244	54199	54248	55273	142.838	143.06	142.505	142.988	142.82	142.685			2.457		2.51				0.0489		0.5717				0.071		0.083
814	811	Adaptor/scaffold	EVPL	envoplakin	envoplakin	Q92817	http://www.phosphosite.org/proteinAction.do?id=5939&showAllSites=true	232	LNSEQSQALQHQQETGR	3	651.984					10181		13472	12829	13262	13489	10181	13648	36.3177	38.2298	36.8662	38.014	31.2472	37.6555					2.061						0.1018						0.078
815	812	Adaptor/scaffold	EVPL	envoplakin	envoplakin	Q92817	http://www.phosphosite.org/proteinAction.do?id=5939&showAllSites=true	232	QHELLSQEQSVNQLEDDGER	3	785.367		23760					24408	23760	24258	24526	23843	29506	62.436	64.2012	62.9012	63.876	63.5893	74.7337		3.688						0.0674						0.228						1
816	813	Adaptor/scaffold	EVPL; EVPLL	envoplakin; EVPLL	envoplakin	Q92817; A8MZ36	http://www.phosphosite.org/proteinAction.do?id=5939&showAllSites=true	232; 34	QLSALAEQQR	2	572.309	15045																		1.866						1.8916						0.126						1
817	814	Adaptor/scaffold	FLOT1	FLOT1	flotillin-1	O75955	http://www.phosphosite.org/proteinAction.do?id=8372&showAllSites=true	47	VTGEVLDILTR	2	608.351	37895				37442														3.136				3.3		0.5176				-0.4292		0.254				0.347		1
818	815	Adaptor/scaffold	G3BP1	G3BP-1	ras GTPase-activating protein-binding protein 1	Q13283	http://www.phosphosite.org/proteinAction.do?id=2711&showAllSites=true	52	ASQPRPESKPESQIPPQRPQR	4	604.073				9497		9634	9526	8978	9495	9485	8860	9634	26.9767	29.0215	27.749	28.5973	27.9248	28.349				2.809		3.226				0.1203		0.3321				0.129		0.121
819	816	Adaptor/scaffold	G3BP1	G3BP-1	ras GTPase-activating protein-binding protein 1	Q13283	http://www.phosphosite.org/proteinAction.do?id=2711&showAllSites=true	52	DFFQSYGNVVELR	2	787.386	42953	41913	42821	43112			42951	41891	42821	43069	42743	43660	109.959	111.007	109.947	111.026	110.53	110.094	4.346	4.368	4.288	4.168			0.9058	1.104	1.4166	1.0589			0.508	0.462	0.501	0.386			1	1
820	817	Adaptor/scaffold	G3BP1	G3BP-1	ras GTPase-activating protein-binding protein 1	Q13283	http://www.phosphosite.org/proteinAction.do?id=2711&showAllSites=true	52	EAGEQGDIEPR	2	600.778	9902	9252	9790	9902	9207	10006	9942	9229	9810	9900	9227	10006	27.9793	29.6638	28.5735	29.6635	28.86	29.285	2.432	2.91	3.005	2.849	3.343	2.857	0.3498	-1.5419	0.3939	1.8266	0.523	0.8537	0.272	0.279	0.282	0.355	0.284	0.214	1	1
821	818	Adaptor/scaffold	G3BP1	G3BP-1	ras GTPase-activating protein-binding protein 1	Q13283	http://www.phosphosite.org/proteinAction.do?id=2711&showAllSites=true	52	FM#QTFVLAPEGSVANK	2	877.943	31803	30732	31610	31736	31104	32037	31800	30782	31610	31813	31172	32110	80.774	81.6383	80.9347	81.753	81.2897	81.048	4.92	5.072	4.954	4.802	4.564	5.059	-2.1637	-1.6469	-2.0845	-2.0127	-1.3039	-1.1939	0.491	0.495	0.52	0.483	0.458	0.465	1	1
822	819	Adaptor/scaffold	G3BP1	G3BP-1	ras GTPase-activating protein-binding protein 1	Q13283	http://www.phosphosite.org/proteinAction.do?id=2711&showAllSites=true	52	FM#QTFVLAPEGSVANK	2	877.943	31705		31511		31306		31800	30782	31610	31813	31172	32110	80.774	81.6383	80.9347	81.753	81.2897	81.048	3.113		3.448		3.823		-4.9058		-2.5774		-1.4372		0.278		0.383		0.439		6
823	820	Adaptor/scaffold	G3BP1	G3BP-1	ras GTPase-activating protein-binding protein 1	Q13283	http://www.phosphosite.org/proteinAction.do?id=2711&showAllSites=true	52	FYVHNDIFR	3	404.205		26466	27079	27347	26682	27527	27306	26540	27113	27347	26741	27574	69.5563	70.9965	69.8362	70.8387	70.5687	70.0957		2.003	2.076	2.284	2.058	2.174		0.2174	-0.0196	-0.0849	0.0192	0.1183		0.197	0.257	0.252	0.209	0.236		13
824	821	Adaptor/scaffold	G3BP1	G3BP-1	ras GTPase-activating protein-binding protein 1	Q13283	http://www.phosphosite.org/proteinAction.do?id=2711&showAllSites=true	52	HPDSHQLFIGNLPHEVDKSELK	4	635.828	26743	25755	26445	26603			26743	25826	26504	26752	26069	26839	68.2175	69.2343	68.3377	69.2577	68.9165	68.3198	3.47	3.487	2.684	3.292			-1.3809	0.1327	-0.0649	0.2346			0.198	0.148	0.132	0.164			1	1
825	822	Adaptor/scaffold	G3BP1	G3BP-1	ras GTPase-activating protein-binding protein 1	Q13283	http://www.phosphosite.org/proteinAction.do?id=2711&showAllSites=true	52	HPDSHQLFIGNLPHEVDKSELK	5	508.864	26785	25811	26508	26693	26036	26885	26760	25847	26525	26710	26069	26885	68.2175	69.2857	68.3915	69.1575	68.9165	68.3692	3.224	3.13	2.658	4.454	3.165	3.821	-0.309	-0.0842	-0.0543	-0.1815	-0.3653	-0.348	0.268	0.258	0.076	0.279	0.117	0.248	9	1
826	823	Adaptor/scaffold	G3BP1	G3BP-1	ras GTPase-activating protein-binding protein 1	Q13283	http://www.phosphosite.org/proteinAction.do?id=2711&showAllSites=true	52	LPNFGFVVFDDSEPVQK	2	969.486	48182	46933	48072	48194	48079	49058	48243	46910	48133	48214	48079	49057	124.94	125.399	124.599	125.385	125.159	124.679	5.473	5.509	5.229	5.418	5.049	5.356	0.0095	-2.8832	-0.2356	-0.1618	-0.4343	0.1184	0.571	0.511	0.557	0.499	0.523	0.495	1	1
827	824	Adaptor/scaffold	G3BP1	G3BP-1	ras GTPase-activating protein-binding protein 1	Q13283	http://www.phosphosite.org/proteinAction.do?id=2711&showAllSites=true	52	LPNFGFVVFDDSEPVQK	2	969.486	48386						48243	46910	48133	48214	48079	49057	124.94	125.399	124.599	125.385	125.159	124.679	3.567						0.1401						0.343						1
828	825	Adaptor/scaffold	G3BP1	G3BP-1	ras GTPase-activating protein-binding protein 1	Q13283	http://www.phosphosite.org/proteinAction.do?id=2711&showAllSites=true	52	LPNFGFVVFDDSEPVQK	3	646.66	48119	46769	48156	48079	48184	49142	48243	46868	47981	48193	48077	49078	124.94	125.277	124.599	125.324	124.859	124.738	4.714	4.132	4.852	3.884	3.724	4.363	0.251	0.6096	0.5957	0.7469	0.6571	0.7722	0.427	0.352	0.399	0.312	0.281	0.386	1	1
829	826	Adaptor/scaffold	G3BP1	G3BP-1	ras GTPase-activating protein-binding protein 1	Q13283	http://www.phosphosite.org/proteinAction.do?id=2711&showAllSites=true	52	LPNFGFVVFDDSEPVQK	3	646.66		46755	47981		47965	48964	48243	46868	47981	48193	48077	49078	124.94	125.277	124.599	125.324	124.859	124.738		3.612	3.892		3.63	3.755		0.54	0.5885		0.7603	0.8088		0.23	0.359		0.403	0.336		1
830	827	Adaptor/scaffold	G3BP1	G3BP-1	ras GTPase-activating protein-binding protein 1	Q13283	http://www.phosphosite.org/proteinAction.do?id=2711&showAllSites=true	52	NFGFVVFDDSEPVQK	2	864.417	41936	40891	41774	42002	41616	42551	41964	40883	41812	42019	41616	42547	107.253	108.205	107.203	108.197	107.803	107.186	5.002	5.006	4.193	4.7	4.174	4.925	-0.4455	-0.302	0.3318	0.1292	0.2073	1.3203	0.543	0.556	0.466	0.441	0.514	0.564	1	1
831	828	Adaptor/scaffold	G3BP1	G3BP-1	ras GTPase-activating protein-binding protein 1	Q13283	http://www.phosphosite.org/proteinAction.do?id=2711&showAllSites=true	52	NSSYVHGGLDSNGKPADAVYGQK	3	788.712	17027	16362	16878	17111	16399	17164	17037	16358	16910	17141	16453	17164	44.741	46.5543	45.368	46.4522	46.1633	45.7625	4.055	4.198	4.876	4.281	3.761	4.018	-0.6975	-0.1958	-0.1353	-0.0816	0.0398	-0.3202	0.331	0.498	0.519	0.432	0.407	0.371	1	1
832	829	Adaptor/scaffold	G3BP1	G3BP-1	ras GTPase-activating protein-binding protein 1	Q13283	http://www.phosphosite.org/proteinAction.do?id=2711&showAllSites=true	52	NSSYVHGGLDSNGKPADAVYGQK	4	591.786				17085			12675	11929	12425	17085	11861	12793	34.4487	36.1292	34.9333	46.5037	35.3897	35.696				2.649						0.2276						0.153
833	830	Adaptor/scaffold	G3BP1	G3BP-1	ras GTPase-activating protein-binding protein 1	Q13283	http://www.phosphosite.org/proteinAction.do?id=2711&showAllSites=true	52	QYYTLLNQAPDM#LHR	3	626.977	29661	28830	29447	29757	29074	29991	29721	28850	29507	29797	29114	29991	75.5532	76.7772	75.7115	76.7593	76.2932	75.9752	2.757	3.264	3.433	2.942	2.364	2.953	0.0559	-0.1133	-0.0159	0.0751	0.1661	0.1911	0.223	0.299	0.291	0.138	0.092	0.222	1	1
834	831	Adaptor/scaffold	G3BP1	G3BP-1	ras GTPase-activating protein-binding protein 1	Q13283	http://www.phosphosite.org/proteinAction.do?id=2711&showAllSites=true	52	RFM#QTFVLAPEGSVANK	3	637.665		26628		27517	26876		30246	26624	30346	27517	29597	30577	76.8405	71.2078	77.7617	71.1415	77.447	77.3078		2.857		2.252	2.418			0.5169		0.4897	0.5761			0.127		0.002	0.034			5
835	832	Adaptor/scaffold	G3BP1	G3BP-1	ras GTPase-activating protein-binding protein 1	Q13283	http://www.phosphosite.org/proteinAction.do?id=2711&showAllSites=true	52	SSSPAPADIAQTVQEDLR	2	942.968	39683	38671	39533	39843	39369	40329	39683	38741	39565	39877	39362	40384	101.082	102.348	101.227	102.478	101.762	101.624	3.211	3.588	3.85	3.138	3.337	3.755	-0.617	-0.973	-1.416	-1.0112	-1.3067	-0.5528	0.323	0.401	0.35	0.299	0.393	0.418	1	1
836	833	Adaptor/scaffold	G3BP1	G3BP-1	ras GTPase-activating protein-binding protein 1	Q13283	http://www.phosphosite.org/proteinAction.do?id=2711&showAllSites=true	52	SSSPAPADIAQTVQEDLR	3	628.981	39730	38669		39846	39378	40357	39717	38741	39586	39856	39404	40357	101.182	102.348	101.282	102.422	101.873	101.521	2.851	2.799		2.826	2.5	2.594	0.0483	-0.2308		-0.0408	-0.9847	-0.643	0.211	0.129		0.082	0.106	0.134	2	2
837	834	Adaptor/scaffold	G3BP1	G3BP-1	ras GTPase-activating protein-binding protein 1	Q13283	http://www.phosphosite.org/proteinAction.do?id=2711&showAllSites=true	52	TFSWASVTSK	2	557.282	29862	29173		30094	29454		29862	29249	29738	30154	29492	30346	76.0677	77.7613	76.2773	77.625	77.2008	76.7637	2.339	2.064		2.408	2.242		0.8586	-0.0502		0.0719	0.2704		0.305	0.332		0.284	0.279		1	1
838	835	Adaptor/scaffold	G3BP1	G3BP-1	ras GTPase-activating protein-binding protein 1	Q13283	http://www.phosphosite.org/proteinAction.do?id=2711&showAllSites=true	52	VM#SQNFTNCHTK	2	741.827				7941			7987		7950	7941	7308	7860	23.2942		23.679	24.7873	23.9673	24.278				1.718						-1.6983						0.13
839	836	Adaptor/scaffold	G3BP1	G3BP-1	ras GTPase-activating protein-binding protein 1	Q13283	http://www.phosphosite.org/proteinAction.do?id=2711&showAllSites=true	52	VM#SQNFTNCHTK	3	494.887	7839			7935	7221	7850	7966	7459	8053	7908	7329	7850	23.2467	24.985	23.9638	24.691	24.0163	24.646	2.839			2.373	2.379	2.345	0.2374			-0.6077	-0.3494	-0.058	0.188			0.23	0.048	0.222	1
840	837	Adaptor/scaffold	G3BP1	G3BP-1	ras GTPase-activating protein-binding protein 1	Q13283	http://www.phosphosite.org/proteinAction.do?id=2711&showAllSites=true	52	VMSQNFTNCHTK	2	733.829	11106	10339	10851	11081		11183													3.253	3.572	3.7	3.525		3.525	-0.1796	0.1013	-0.2362	-0.7857		-0.2505	0.332	0.402	0.443	0.446		0.41	1	2
841	838	Adaptor/scaffold	G3BP1	G3BP-1	ras GTPase-activating protein-binding protein 1	Q13283	http://www.phosphosite.org/proteinAction.do?id=2711&showAllSites=true	52	VMSQNFTNCHTK	2	733.829				11059																		3.332						-0.7857						0.345
842	839	Adaptor/scaffold	G3BP1	G3BP-1	ras GTPase-activating protein-binding protein 1	Q13283	http://www.phosphosite.org/proteinAction.do?id=2711&showAllSites=true	52	YQDEVFGGFVTEPQEESEEEVEEPEER	3	1072.79	39170	38273	38997		38794		40242	38273	38998	39373	38837	39775	102.593	101.049	99.7302	101.138	100.409	100.07	2.696	3.951	3.295		2.917		3.3319	1.1742	0.2141		1.9695		0.223	0.42	0.241		0.201		1	1
843	840	Adaptor/scaffold	G3BP1	G3BP-1	ras GTPase-activating protein-binding protein 1	Q13283	http://www.phosphosite.org/proteinAction.do?id=2711&showAllSites=true	52	YQDEVFGGFVTEPQEESEEEVEEPEER	3	1072.79	39190						40242	38273	38998	39373	38837	39775	102.593	101.049	99.7302	101.138	100.409	100.07	2.509						3.3319						0.104						1
844	841	Adaptor/scaffold	G3BP2; G3BP2	G3BP-2; G3BP-2 iso2	ras GTPase-activating protein-binding protein 2 isoform a	Q9UN86; Q9UN86-2	http://www.phosphosite.org/proteinAction.do?id=4544&showAllSites=true	54; 51	FM#QTFVLAPEGSVPNK	2	890.951			31937	32081	31499	32525	32136	31118	31900	32081	31529	32488	81.6187	82.4793	81.6532	82.4988	82.1638	81.9692			4.766	3.051	4.159	4.152			0.9309	0.6889	0.4733	0.1375			0.487	0.404	0.446	0.456
845	842	Adaptor/scaffold	G3BP2; G3BP2	G3BP-2; G3BP-2 iso2	ras GTPase-activating protein-binding protein 2 isoform a	Q9UN86; Q9UN86-2	http://www.phosphosite.org/proteinAction.do?id=4544&showAllSites=true	54; 51	LPNFGFVVFDDSEPVQR	2	983.489	48669	47279		48588	48570	49546	47172	47246	48553	48592	48570	49519	121.826	126.388	125.812	126.483	126.346	125.988	4.538	3.53		4.186	4.001	4.441	0.9356	2.1635		1.1187	1.0516	2.0445	0.473	0.39		0.488	0.481	0.56	1	2
846	843	Adaptor/scaffold	G3BP2; G3BP2	G3BP-2; G3BP-2 iso2	ras GTPase-activating protein-binding protein 2 isoform a	Q9UN86; Q9UN86-2	http://www.phosphosite.org/proteinAction.do?id=4544&showAllSites=true	54; 51	LPNFGFVVFDDSEPVQR	3	655.995		47357																		3.237						0.4712						0.221						1
847	844	Adaptor/scaffold	G3BP2; G3BP2	G3BP-2; G3BP-2 iso2	ras GTPase-activating protein-binding protein 2 isoform a	Q9UN86; Q9UN86-2	http://www.phosphosite.org/proteinAction.do?id=4544&showAllSites=true	54; 51	NFGFVVFDDSEPVQR	2	878.42						43185	46962	46259	38431	47437	41651	43185	121.213	123.496	98.2555	123.155	107.693	108.899						4.86						3.6389						0.433
848	845	Adaptor/scaffold	G3BP2; G3BP2	G3BP-2; G3BP-2 iso2	ras GTPase-activating protein-binding protein 2 isoform a	Q9UN86; Q9UN86-2	http://www.phosphosite.org/proteinAction.do?id=4544&showAllSites=true	54; 51	NSSYVHGGVDASGKPQEAVYGQNDIHHK	4	749.358			14678			15029	14839	13723	14248	14440	13704	15029	39.5563	40.3692	39.1595	40.2348	39.7942	39.8442			4.057			3.477			-1.1061			-3.7477			0.307			0.198
849	846	Adaptor/scaffold	G3BP2; G3BP2	G3BP-2; G3BP-2 iso2	ras GTPase-activating protein-binding protein 2 isoform a	Q9UN86; Q9UN86-2	http://www.phosphosite.org/proteinAction.do?id=4544&showAllSites=true	54; 51	TEELKPQVEEK	2	665.348			10436	10515	9887	10686	10696	9793	10440	10519	9875	10686	29.7827	31.1457	30.237	31.0937	30.5042	30.8247			2.571	3.091	2.988	2.965			1.8536	-1.0019	0.2246	-0.6019			0.202	0.09	0.116	0.152
850	847	Adaptor/scaffold	G3BP2; G3BP2	G3BP-2; G3BP-2 iso2	ras GTPase-activating protein-binding protein 2 isoform a	Q9UN86; Q9UN86-2	http://www.phosphosite.org/proteinAction.do?id=4544&showAllSites=true	54; 51	VEAKPEVQSQPPR	3	488.932	9157	8440	9104	9023		9145	9169	13433	9139	9052	8504	9145	26.1312	39.6653	26.807	27.572	27.0342	27.3498	3.271	2.655	2.95	2.528		3.191	-0.256	0.0423	0.1413	-0.1461		-0.0723	0.233	0.206	0.364	0.255		0.346	3	2
851	848	Adaptor/scaffold	G3BP2; G3BP2	G3BP-2; G3BP-2 iso2	ras GTPase-activating protein-binding protein 2 isoform a	Q9UN86; Q9UN86-2	http://www.phosphosite.org/proteinAction.do?id=4544&showAllSites=true	54; 51	YPDSHQLFVGNLPHDIDENELK	4	645.815					35111	36020	35685	34625	35428	35698	35057	36020	90.6595	91.4552	90.5283	91.5962	90.8552	90.6858					2.741	2.708					1.7868	1.0345					0.114	0.065
852	849	Adaptor/scaffold	GABARAPL2	GABARAPL2	gamma-aminobutyric acid receptor-associated protein-like 2	P60520	http://www.phosphosite.org/proteinAction.do?id=15499&showAllSites=true	14	AIFLFVDK	2	476.779		37685			38304	39203														1.811			2.317	2.503		-0.0469			0.0339	-0.5214		0.171			0.198	0.21		1
853	850	Adaptor/scaffold	GGA1; GGA1; GGA1	GGA1; GGA1 iso2; GGA1 iso6	ADP-ribosylation factor-binding protein GGA1 isoform 2	Q9UJY5; Q9UJY5-2; NP_001166158	http://www.phosphosite.org/proteinAction.do?id=7422&showAllSites=true	70; 67; 70	LASDTEDNDEALAEILQANDNLTQVINLYK	3	1111.88			59761	59648	59827	60904			59775	59645	59806	60869			159.179	159.509	159.245	159.4			5.052	5.899	6.475	1.99			0.5198	1.6153	0.779	1.0096			0.547	0.4	0.578	0.012
854	851	Adaptor/scaffold	GGA1; GGA1; GGA1	GGA1; GGA1 iso2; GGA1 iso6	ADP-ribosylation factor-binding protein GGA1 isoform 2	Q9UJY5; Q9UJY5-2; NP_001166158	http://www.phosphosite.org/proteinAction.do?id=7422&showAllSites=true	70; 67; 70	LASDTEDNDEALAEILQANDNLTQVINLYK	3	1111.88			59820		59806				59775	59645	59806	60869			159.179	159.509	159.245	159.4			2.435		6.022				0.5198		0.779				0.198		0.461
855	852	Adaptor/scaffold	GGA1; GGA1; GGA1	GGA1; GGA1 iso2; GGA1 iso6	ADP-ribosylation factor-binding protein GGA1 isoform 2	Q9UJY5; Q9UJY5-2; NP_001166158	http://www.phosphosite.org/proteinAction.do?id=7422&showAllSites=true	70; 67; 70	NIVFQSAVPK	2	551.816					24735		25437	24587	25224	25387	24735	25582	64.9643	66.2075	65.2285	65.9432	65.6907	65.332					1.698						-1.6151						0.062
856	853	Adaptor/scaffold	GGA2	GGA2	ADP-ribosylation factor-binding protein GGA2	Q9UJY4	http://www.phosphosite.org/proteinAction.do?id=13838&showAllSites=true	67	LASDTTDDDDALAEILQANDLLTQGVLLYK	3	1078.88			60433		60457																4.476		5.37				2.7744		1.0762				0.413		0.472
857	854	Adaptor/scaffold	GGA2	GGA2	ADP-ribosylation factor-binding protein GGA2	Q9UJY4	http://www.phosphosite.org/proteinAction.do?id=13838&showAllSites=true	67	VTSSLGDIPVSR	2	615.838	23289	22381					23274	22381	23040	23245	22499	23419	59.6722	60.7948	59.9582	60.8128	60.3675	60.1862	2.775	2.278					-0.5901	-0.1026					0.272	0.114					1	60
858	855	Adaptor/scaffold	GNB2L1	RACK1	guanine nucleotide-binding protein subunit beta-2-like 1	P63244	http://www.phosphosite.org/proteinAction.do?id=4139&showAllSites=true	35	AEPPQCTSLAWSADGQTLFAGYTDNLVR	3	1023.49	49408	48105	49264	49364	49328	50300	49419	48149	49351	49453	49519	50359	128.392	129.04	128.117	128.978	128.531	128.374	4.711	4.516	4.751	5.022	5.046	5.052	0.6137	1.4275	0.0092	-0.4099	0.3631	-0.1515	0.416	0.468	0.43	0.443	0.411	0.513	1	1
859	856	Adaptor/scaffold	GNB2L1	RACK1	guanine nucleotide-binding protein subunit beta-2-like 1	P63244	http://www.phosphosite.org/proteinAction.do?id=4139&showAllSites=true	35	AEPPQCTSLAWSADGQTLFAGYTDNLVR	3	1023.49		48140	49465	49373	49519	50502	49419	48149	49351	49453	49519	50359	128.392	129.04	128.117	128.978	128.531	128.374		4.416	4.749	4.782	4.134	4.451		1.0609	0.0317	-0.3966	0.3269	-0.1006		0.351	0.388	0.47	0.252	0.37		1
860	857	Adaptor/scaffold	GNB2L1	RACK1	guanine nucleotide-binding protein subunit beta-2-like 1	P63244	http://www.phosphosite.org/proteinAction.do?id=4139&showAllSites=true	35	AEPPQCTSLAWSADGQTLFAGYTDNLVR	3	1023.49			49442	49594			49419	48149	49351	49453	49519	50359	128.392	129.04	128.117	128.978	128.531	128.374			3.202	4.22					0.0112	-0.6622					0.183	0.405
861	858	Adaptor/scaffold	GNB2L1	RACK1	guanine nucleotide-binding protein subunit beta-2-like 1	P63244	http://www.phosphosite.org/proteinAction.do?id=4139&showAllSites=true	35	AWSADGQTLFAGYTDNLVR	2	1043.01					44435																		3.438						3.0045						0.246
862	859	Adaptor/scaffold	GNB2L1	RACK1	guanine nucleotide-binding protein subunit beta-2-like 1	P63244	http://www.phosphosite.org/proteinAction.do?id=4139&showAllSites=true	35	DETNYGIPQR	2	596.783	17521	16948	17375	17709	16938	17783	17583	16988	17435	17709	17020	17824	46.0353	48.0215	46.6093	47.9078	47.4867	47.192	2.912	2.987	2.733	3.049	2.601	2.782	0.1511	0.115	0.3289	-0.0703	0.0454	-0.1432	0.338	0.254	0.288	0.314	0.315	0.26	1	1
863	860	Adaptor/scaffold	GNB2L1	RACK1	guanine nucleotide-binding protein subunit beta-2-like 1	P63244	http://www.phosphosite.org/proteinAction.do?id=4139&showAllSites=true	35	DGQAM#LWDLNEGK	2	746.841	30458	29881	30474	30812	30186	31062	30687	29921	30325	30679	30017	30855	77.9593	79.4653	77.7108	78.9227	78.4673	78.1758	4.094	4.168	4.083	3.306	4.08	3.998	0.2427	0.029	0.224	0.0505	0.0739	0.1188	0.368	0.349	0.365	0.376	0.336	0.275	1	1
864	861	Adaptor/scaffold	GNB2L1	RACK1	guanine nucleotide-binding protein subunit beta-2-like 1	P63244	http://www.phosphosite.org/proteinAction.do?id=4139&showAllSites=true	35	DGQAM#LWDLNEGK	2	746.841	30668	29676	30267	30603	29960	30855	30687	29921	30325	30679	30017	30855	77.9593	79.4653	77.7108	78.9227	78.4673	78.1758	4.024	3.736	3.971	3.058	3.642	3.202	0.084	0.0914	0.4377	0.577	0.8665	0.8531	0.385	0.397	0.383	0.336	0.385	0.274	1	1
865	862	Adaptor/scaffold	GNB2L1	RACK1	guanine nucleotide-binding protein subunit beta-2-like 1	P63244	http://www.phosphosite.org/proteinAction.do?id=4139&showAllSites=true	35	DKTIIM#WK	2	525.786	21198		21013				21195	20452	21013	21254	20548	21371	54.674	56.2447	55.145	56.077	55.7703	55.385	2.14		1.692				-1.0041		-0.6442				0.113		0.003				13
866	863	Adaptor/scaffold	GNB2L1	RACK1	guanine nucleotide-binding protein subunit beta-2-like 1	P63244	http://www.phosphosite.org/proteinAction.do?id=4139&showAllSites=true	35	DVLSVAFSSDNR	2	655.323	32704	31834	32449	32844	32162	33120	32745	31853	32551	32884	32162	33202	83.1797	84.3448	83.3007	84.453	83.9047	83.7058	4.13	3.687	3.623	4.071	3.557	3.586	0.3059	0.5265	0.4311	0.3448	0.664	0.6518	0.507	0.451	0.468	0.491	0.415	0.445	1	1
867	864	Adaptor/scaffold	GNB2L1	RACK1	guanine nucleotide-binding protein subunit beta-2-like 1	P63244	http://www.phosphosite.org/proteinAction.do?id=4139&showAllSites=true	35	DVLSVAFSSDNR	2	655.323		32054	32662			33336	32745	31853	32551	32884	32162	33202	83.1797	84.3448	83.3007	84.453	83.9047	83.7058		1.719	2.611			2.538		0.4288	0.3837			0.6182		0.088	0.287			0.334		4
868	865	Adaptor/scaffold	GNB2L1	RACK1	guanine nucleotide-binding protein subunit beta-2-like 1	P63244	http://www.phosphosite.org/proteinAction.do?id=4139&showAllSites=true	35	DVLSVAFSSDNR	3	437.218	32738	31849	32502	32875	32215	33156	32766	31853	32551	32875	32201	33181	83.2297	84.3448	83.3007	84.453	83.8035	83.6552	2.76	2.651	2.338	2.618	2.431	2.53	-0.922	-0.2958	-0.8181	0.0753	-0.586	-0.6837	0.086	0.292	0.339	0.31	0.213	0.342	2	1
869	866	Adaptor/scaffold	GNB2L1	RACK1	guanine nucleotide-binding protein subunit beta-2-like 1	P63244	http://www.phosphosite.org/proteinAction.do?id=4139&showAllSites=true	35	FSPNSSNPIIVSCGWDK	2	954.452	34244	33433	33961	34257	33661	34601	34244	33344	34063	34333	33755	34651	87.1872	88.123	87.0393	88.0708	87.5852	87.2165	4.85	4.377	4.711	4.57	4.821	4.646	0.1944	0.2301	0.6205	0.3663	-0.108	0.3553	0.113	0.327	0.121	0.452	0.374	0.189	1	1
870	867	Adaptor/scaffold	GNB2L1	RACK1	guanine nucleotide-binding protein subunit beta-2-like 1	P63244	http://www.phosphosite.org/proteinAction.do?id=4139&showAllSites=true	35	FSPNSSNPIIVSCGWDK	2	954.452		33237	34174	34472			34244	33344	34063	34333	33755	34651	87.1872	88.123	87.0393	88.0708	87.5852	87.2165		4.293	4.598	4.03				0.109	0.5943	0.435				0.529	0.567	0.472				1
871	868	Adaptor/scaffold	GNB2L1	RACK1	guanine nucleotide-binding protein subunit beta-2-like 1	P63244	http://www.phosphosite.org/proteinAction.do?id=4139&showAllSites=true	35	GHNGWVTQIATTPQFPDM#ILSASR	3	881.771	42574	41283	42233	42314	42199	42969	42573	41303	42510	42460	42029	43114	108.924	109.368	108.664	109.383	108.678	108.677	5.214	4.58	4.603	4.829	5.147	4.304	0.203	-0.0641	0.0725	-0.0361	0.2015	0.2249	0.254	0.168	0.133	0.318	0.303	0.112	1	1
872	869	Adaptor/scaffold	GNB2L1	RACK1	guanine nucleotide-binding protein subunit beta-2-like 1	P63244	http://www.phosphosite.org/proteinAction.do?id=4139&showAllSites=true	35	GHNGWVTQIATTPQFPDM#ILSASR	3	881.771	42385	41096	42510	42505	41988		42573	41303	42510	42460	42029	43114	108.924	109.368	108.664	109.383	108.678	108.677	3.784	4.494	3.315	4.671	4.37		0.332	-0.2033	0.0819	-0.0917	0.2586		0.159	0.288	0.028	0.26	0.227		3	3
873	870	Adaptor/scaffold	GNB2L1	RACK1	guanine nucleotide-binding protein subunit beta-2-like 1	P63244	http://www.phosphosite.org/proteinAction.do?id=4139&showAllSites=true	35	GHNGWVTQIATTPQFPDM#ILSASR	3	881.771		41480		42244	42419		42573	41303	42510	42460	42029	43114	108.924	109.368	108.664	109.383	108.678	108.677		4.056		3.357	2.979			-0.0876		-0.0335	-0.3493			0.237		0.162	0.092			9
874	871	Adaptor/scaffold	GNB2L1	RACK1	guanine nucleotide-binding protein subunit beta-2-like 1	P63244	http://www.phosphosite.org/proteinAction.do?id=4139&showAllSites=true	35	GHNGWVTQIATTPQFPDMILSASR	3	876.439	46249	44854		46115			46248	44854	46096	46156	45977	46978	119.155	119.534	118.827	119.523	119.123	118.946	2.885	4.267		4.772			0.8378	0.187		1.3471			0.147	0.313		0.291			1	1
875	872	Adaptor/scaffold	GNB2L1	RACK1	guanine nucleotide-binding protein subunit beta-2-like 1	P63244	http://www.phosphosite.org/proteinAction.do?id=4139&showAllSites=true	35	HLYTLDGGDIINALCFSPNR	2	1138.56	45801	44467	45647	45748	45507	46534	45828	44474	45655	45757	45507	46537	117.952	118.317	117.594	118.393	117.851	117.743	5.707	6.138	6.496	6.702	6.441	6.691	-1.7299	-0.9268	-0.878	-0.5446	0.5252	-0.0661	0.533	0.542	0.582	0.592	0.554	0.583	1	1
876	873	Adaptor/scaffold	GNB2L1	RACK1	guanine nucleotide-binding protein subunit beta-2-like 1	P63244	http://www.phosphosite.org/proteinAction.do?id=4139&showAllSites=true	35	HLYTLDGGDIINALCFSPNR	3	759.376	45746	44414	45575	45662	45454	46456	45828	44495	45655	45757	45557	46456	117.952	118.377	117.594	118.393	117.965	117.798	4.453	4.162	4.03	3.703	4.059	3.61	-0.0204	0.0723	0.2559	0.2072	0.1377	0.1184	0.223	0.285	0.083	0.267	0.196	0.189	1	1
877	874	Adaptor/scaffold	GNB2L1	RACK1	guanine nucleotide-binding protein subunit beta-2-like 1	P63244	http://www.phosphosite.org/proteinAction.do?id=4139&showAllSites=true	35	HLYTLDGGDIINALCFSPNRY	3	813.73					47691	48712	47886	46595	47797	47815	47720	48712	123.898	124.479	123.637	124.232	123.861	123.745					2.68	2.665					0.9704	1.6497					0.217	0.256
878	875	Adaptor/scaffold	GNB2L1	RACK1	guanine nucleotide-binding protein subunit beta-2-like 1	P63244	http://www.phosphosite.org/proteinAction.do?id=4139&showAllSites=true	35	IIVDELKQEVISTSSK	2	895.001		31779	32474	32772			32598	31685	32474	32632	32033	32929	82.8065	83.9265	82.8253	83.8113	83.4078	83.0362		4.438	4.727	4.489				-1.0281	-0.9566	-1.0578				0.482	0.537	0.454				1
879	876	Adaptor/scaffold	GNB2L1	RACK1	guanine nucleotide-binding protein subunit beta-2-like 1	P63244	http://www.phosphosite.org/proteinAction.do?id=4139&showAllSites=true	35	IIVDELKQEVISTSSK	3	597.003			32490				32598	31643	32490	32632	32033	32929	82.8065	83.8162	82.8253	83.8113	83.4078	83.0362			3.619						-1.6469						0.315
880	877	Adaptor/scaffold	GNB2L1	RACK1	guanine nucleotide-binding protein subunit beta-2-like 1	P63244	http://www.phosphosite.org/proteinAction.do?id=4139&showAllSites=true	35	IWDLEGK	2	430.729		24633		25493	24733	25594	25374	24671	25224	25493	24830	25666	64.8125	66.4037	65.2285	66.3562	65.9323	65.5272		2.224		2.064	2.114	2.174		0.0489		0.0884	0.0373	0.0582		0.086		0.082	0.001	0.067		51
881	878	Adaptor/scaffold	GNB2L1	RACK1	guanine nucleotide-binding protein subunit beta-2-like 1	P63244	http://www.phosphosite.org/proteinAction.do?id=4139&showAllSites=true	35	LKTNHIGHTGYLNTVTVSPDGSLCASGGK	4	746.878	23628	22780	23396	23600		23731	23628	26897	27533	27781	27098	27994	61.4733	71.8837	70.871	71.7537	71.422	71.1013	3.668	2.604	4.191	3.171		2.683	0.1576	1.6128	1.0026	0.2444		-1.5315	0.1	0.017	0.312	0.048		0.034	1	1
882	879	Adaptor/scaffold	GNB2L1	RACK1	guanine nucleotide-binding protein subunit beta-2-like 1	P63244	http://www.phosphosite.org/proteinAction.do?id=4139&showAllSites=true	35	LTRDETNYGIPQR	3	521.602	16289	15724	16161	16441	15748	16545	16302	15724	16175	16475	15718	16549	43.0047	45.1468	43.6672	44.922	44.4643	44.2907	3.093	3.072	3.092	3.193	2.599	2.764	1.8619	1.0505	2.0999	0.6979	1.9598	2.814	0.119	0.13	0.153	0.134	0.057	0.009	1	1
883	880	Adaptor/scaffold	GNB2L1	RACK1	guanine nucleotide-binding protein subunit beta-2-like 1	P63244	http://www.phosphosite.org/proteinAction.do?id=4139&showAllSites=true	35	LWDLTTGTTTR	2	632.83		28663	29279	29589	28927	29823	29553	28745	29318	29671	28927	29905	75.1348	76.5087	75.2502	76.4408	75.987	75.7137		2.78	2.805	2.609	2.841	2.865		0.2458	0.1437	0.2948	0.3193	0.2671		0.186	0.28	0.175	0.216	0.243		1
884	881	Adaptor/scaffold	GNB2L1	RACK1	guanine nucleotide-binding protein subunit beta-2-like 1	P63244	http://www.phosphosite.org/proteinAction.do?id=4139&showAllSites=true	35	LWNTLGVCK	2	545.789	27286	26480		27344		27555	27348	26540	27155	27344	26762	27616	69.6593	70.9965	69.9332	70.8902	70.6172	70.199	2.615	2.58		2.39		2.398	0.7016	0.2716		0.1872		0.4467	0.159	0.169		0.043		0.12	5	7
885	882	Adaptor/scaffold	GNB2L1	RACK1	guanine nucleotide-binding protein subunit beta-2-like 1	P63244	http://www.phosphosite.org/proteinAction.do?id=4139&showAllSites=true	35	SSNPIIVSCGWDK	2	731.853		28166					29007	28166	28793	29041	28337	29233	73.7748	74.904	73.9482	74.8673	74.4155	74.067		2.151						-0.1145						0.181						1
886	883	Adaptor/scaffold	GNB2L1	RACK1	guanine nucleotide-binding protein subunit beta-2-like 1	P63244	http://www.phosphosite.org/proteinAction.do?id=4139&showAllSites=true	35	TIIM#WK	2	404.225	24034		23883	24131		24242	24072	23350	23901	23959	23465	24242	61.6238	63.1775	62.0582	62.5208	62.6785	62.2225	1.712		1.694	1.347		2.017	-0.0641		-0.1533	-0.0146		-0.1409	0		0	0		0	19
887	884	Adaptor/scaffold	GNB2L1	RACK1	guanine nucleotide-binding protein subunit beta-2-like 1	P63244	http://www.phosphosite.org/proteinAction.do?id=4139&showAllSites=true	35	TLDGGDIINALCFSPNR	2	931.957	44767	43496					44767	43529	44668	44791	44612	45529	115.051	115.623	114.869	115.704	115.442	115.033	4.224	3.877					-1.1429	-0.1123					0.311	0.383					1	1
888	885	Adaptor/scaffold	GNB2L1	RACK1	guanine nucleotide-binding protein subunit beta-2-like 1	P63244	http://www.phosphosite.org/proteinAction.do?id=4139&showAllSites=true	35	TNHIGHTGYLNTVTVSPDGSLCASGGK	3	915.108	24953	24114	24757	24942	24251	25116	25017	24188	24825	25009	24251	25162	63.947	65.2293	64.2718	65.0377	64.729	64.3265	4.384	4.915	4.455	4.664	4.271	5.203	0.0471	0.4018	0.1255	0.1926	0.0114	-0.1337	0.271	0.266	0.318	0.27	0.312	0.35	1	1
889	886	Adaptor/scaffold	GNB2L1	RACK1	guanine nucleotide-binding protein subunit beta-2-like 1	P63244	http://www.phosphosite.org/proteinAction.do?id=4139&showAllSites=true	35	TNHIGHTGYLNTVTVSPDGSLCASGGK	3	915.108	24971						25017	24188	24825	25009	24251	25162	63.947	65.2293	64.2718	65.0377	64.729	64.3265	4.364						0.0471						0.31						1
890	887	Adaptor/scaffold	GNB2L1	RACK1	guanine nucleotide-binding protein subunit beta-2-like 1	P63244	http://www.phosphosite.org/proteinAction.do?id=4139&showAllSites=true	35	TNHIGHTGYLNTVTVSPDGSLCASGGKDGQAM#LWDLNEGK	5	844.199			34076				34362		34076	34354	30710		87.2368		87.0393	88.1255	80.1568				3.243						-0.3192						0.092
891	888	Adaptor/scaffold	GNB2L1	RACK1	guanine nucleotide-binding protein subunit beta-2-like 1	P63244	http://www.phosphosite.org/proteinAction.do?id=4139&showAllSites=true	35	TVTVSPDGSLCASGGK	2	768.372					18048		13283	12537	14017	13321	18048	18831	35.8795	37.5555	38.621	37.6297	49.6945	49.518					2.507						1.8563						0.235
892	889	Adaptor/scaffold	GNB2L1	RACK1	guanine nucleotide-binding protein subunit beta-2-like 1	P63244	http://www.phosphosite.org/proteinAction.do?id=4139&showAllSites=true	35	VWNLANCK	2	502.753	21184	20537	20994	21319	20596	21354	21237	20620	21088	21401	20674	21354	54.7703	56.6438	55.2963	56.4278	56.0648	55.479	2.763	3.042	2.471	2.413	2.379	2.707	0.1445	0.4162	0.1992	0.3217	0.3645	0.1923	0.294	0.315	0.297	0.178	0.226	0.268	2	1
893	890	Adaptor/scaffold	GNB2L1	RACK1	guanine nucleotide-binding protein subunit beta-2-like 1	P63244	http://www.phosphosite.org/proteinAction.do?id=4139&showAllSites=true	35	VWQVTIGTR	2	530.301	27266	26440	27093	27324	26742	27554	27348	26540	27155	27424	26741	27554	69.6593	70.9965	69.9332	70.8902	70.5687	70.199	3.244	2.834	3.184	3.167	3.418	3.25	0.5142	0.4699	0.3274	0.2792	-0.019	-0.0369	0.187	0.123	0.173	0.148	0.229	0.216	1	3
894	891	Adaptor/scaffold	GNB2L1	RACK1	guanine nucleotide-binding protein subunit beta-2-like 1	P63244	http://www.phosphosite.org/proteinAction.do?id=4139&showAllSites=true	35	YTVQDESHSEWVSCVR	2	991.439	24066	23470	23920		23519	24289	24072	23470	23943	24253	23528	24280	61.6238	63.3257	62.1557	63.2282	62.8263	62.2225	5.005	3.892	5.513		5.213	5.333	-0.227	0.3558	-0.7775		0.4309	1.0662	0.517	0.398	0.486		0.46	0.498	1	1
895	892	Adaptor/scaffold	GNB2L1	RACK1	guanine nucleotide-binding protein subunit beta-2-like 1	P63244	http://www.phosphosite.org/proteinAction.do?id=4139&showAllSites=true	35	YTVQDESHSEWVSCVR	3	661.295	24016	23336	23861	24172	23425	24222	24016	23413	23922	24253	23507	24280	61.6238	63.3257	62.107	63.2282	62.776	62.2225	3.257	3.814	3.959	3.658	3.684	3.195	0.0984	-0.1912	0.3109	-0.1412	-0.1175	0.054	0.321	0.345	0.435	0.414	0.376	0.237	1	1
896	893	Adaptor/scaffold	GNB2L1	RACK1	guanine nucleotide-binding protein subunit beta-2-like 1	P63244	http://www.phosphosite.org/proteinAction.do?id=4139&showAllSites=true	35	YWLCAATGPSIK	2	683.845	31993	31120	31755	32104	31469	32384	32052	31202	31837	32104	31529	32446	81.4147	82.6903	81.4933	82.651	82.1638	81.8653	3.617	4.012	3.765	3.726	3.409	4.079	0.2782	0.6652	0.4911	1.1028	0.8445	1.4328	0.468	0.492	0.433	0.458	0.413	0.44	1	1
897	894	Adaptor/scaffold	GPHN; GPHN	gephyrin; gephyrin iso2	gephyrin isoform 2	Q9NQX3; Q9NQX3-2	http://www.phosphosite.org/proteinAction.do?id=20674&showAllSites=true	80; 83	DTASLSTTPSESPR	2	724.847	14003	13260	13865		13308	14168	14032	13286	13870	14021	13308	14180	37.6298	39.314	38.2793	39.2488	38.8808	38.8888	2.412	2.743	3.06		2.969	2.643	0.0236	2.0116	0.4102		-1.1112	-0.1607	0.22	0.212	0.344		0.214	0.178	1	1
898	895	Adaptor/scaffold	GPHN; GPHN	gephyrin; gephyrin iso2	gephyrin isoform 2	Q9NQX3; Q9NQX3-2	http://www.phosphosite.org/proteinAction.do?id=20674&showAllSites=true	80; 83	VFM#KPGLPTTFATLDIDGVR	3	732.057						41953	41586	40295	41371	41452	41084	41953	106.215	106.582	106.024	106.674	106.213	105.75						2.989						0.2017						0.099
899	896	Adaptor/scaffold	GPHN; GPHN	gephyrin; gephyrin iso2	gephyrin isoform 2	Q9NQX3; Q9NQX3-2	http://www.phosphosite.org/proteinAction.do?id=20674&showAllSites=true	80; 83	VGVLTVSDSCFR	2	670.337	29900	29012	29731	29954	29337	30238	29931	24062	29738	24925	29345	30238	76.0677	64.9213	76.2773	64.8387	76.8452	77.2045	2.588	2.201	2.845	2.895	2.758	2.442	-1.9028	-1.8289	-0.1956	-0.9122	0.7725	-0.7905	0.225	0.101	0.341	0.356	0.257	0.183	1	1
900	897	Adaptor/scaffold	GRB2	Grb2	growth factor receptor-bound protein 2 isoform 1	P62993	http://www.phosphosite.org/proteinAction.do?id=1123&showAllSites=true	25	ATADDELSFK	2	548.761	20801	20043	20591	20861	20140	20976	25416	24776	25266	25639	21304	20976	64.9125	66.6545	65.3302	66.5603	57.5495	54.4678	2.17	2.335	1.991	1.972	1.996	2.218	-0.4183	-0.3992	-0.0608	-0.1784	0.2456	-0.0517	0.202	0.272	0.136	0.094	0.114	0.271	12	10
901	898	Adaptor/scaffold	GRB2	Grb2	growth factor receptor-bound protein 2 isoform 1	P62993	http://www.phosphosite.org/proteinAction.do?id=1123&showAllSites=true	25	DGFIPK	2	338.687	18016		17848				18003	11174	17848	18001	17230	18139	47.0345	34.3627	47.5427	48.4425	47.9837	47.908	2.158		1.845				-0.1518		0.0626				0		0				1
902	899	Adaptor/scaffold	GRB2	Grb2	growth factor receptor-bound protein 2 isoform 1	P62993	http://www.phosphosite.org/proteinAction.do?id=1123&showAllSites=true	25	DIEQVPQQPTYVQALFDFDPQEDGELGFR	3	1127.87			57131			58217			57116		57263	58217			151.09		151.568	151.413			2.543			2.479			0.8634			4.9951			0.007			0.081
903	900	Adaptor/scaffold	GRB2	Grb2	growth factor receptor-bound protein 2 isoform 1	P62993	http://www.phosphosite.org/proteinAction.do?id=1123&showAllSites=true	25	ESESAPGDFSLSVK	2	726.846						27313	26970	26162	26861	27088	26405	27313	68.727	70.0712	69.232	70.0773	69.7607	69.5005						2.505						0.7612						0.028
904	901	Adaptor/scaffold	GRB2	Grb2	growth factor receptor-bound protein 2 isoform 1	P62993	http://www.phosphosite.org/proteinAction.do?id=1123&showAllSites=true	25	FGNDVQHFK	3	364.514		12775		13515		13699	13556	12787	13283	13544	12676	13699	36.5123	38.1278	36.9163	38.1478	37.4027	37.7573		2.219		2.428		2.154		-0.552		1.5222		0.7023		0.179		0.239		0.128		158
905	902	Adaptor/scaffold	GRB2	Grb2	growth factor receptor-bound protein 2 isoform 1	P62993	http://www.phosphosite.org/proteinAction.do?id=1123&showAllSites=true	25	FNSLNELVDYHR	3	502.916			30540																		2.27						-0.2448						0.004
906	903	Adaptor/scaffold	GRB2	Grb2	growth factor receptor-bound protein 2 isoform 1	P62993	http://www.phosphosite.org/proteinAction.do?id=1123&showAllSites=true	25	HDGAFLIR	2	464.754			18049				18276	17429	18049	18232	17503	18348	47.6908	49.0545	48.0962	48.9852	48.6203	48.3927			1.631						0.244						0.029
907	904	Adaptor/scaffold	GRB2	Grb2	growth factor receptor-bound protein 2 isoform 1	P62993	http://www.phosphosite.org/proteinAction.do?id=1123&showAllSites=true	25	NQQIFLR	2	459.761			19939		19503		20166	19402	19939	20225	19456	20300	52.2147	53.7532	52.572	53.6648	53.1975	52.919			2.121		2.149				-0.153		-0.2433				0		0.007
908	905	Adaptor/scaffold	GRB2	Grb2	growth factor receptor-bound protein 2 isoform 1	P62993	http://www.phosphosite.org/proteinAction.do?id=1123&showAllSites=true	25	PHPWFFGK	3	339.176	29000	28299	28807	29158	28500	29355	29007	28304	28835	29158	28484	29338	73.7748	75.3848	74.0565	75.2288	74.7617	74.329	2.061	2.601	2.195	2.598	2.824	1.963	-0.5349	-0.2129	-0.1391	-0.2169	0.2745	-0.273	0.021	0.084	0.072	0.224	0.272	0.069	4	10
909	906	Adaptor/scaffold	GRB2	Grb2	growth factor receptor-bound protein 2 isoform 1	P62993	http://www.phosphosite.org/proteinAction.do?id=1123&showAllSites=true	25	VLNEECDQNWYK	2	799.351	23958	23370	23829	24201	23443	24227	23967	23413	23859	24232	23443	24217	61.3678	63.3257	61.9558	63.1765	62.6785	62.0745	3.891	3.575	3.788	3.526	3.776	4.174	-0.3144	-0.4546	-0.1536	0.1481	-0.5811	-1.0079	0.489	0.437	0.493	0.455	0.464	0.471	1	1
910	907	Adaptor/scaffold	GRB2	Grb2	growth factor receptor-bound protein 2 isoform 1	P62993	http://www.phosphosite.org/proteinAction.do?id=1123&showAllSites=true	25	YFLWVVK	2	477.776	41345	40323	41196	41472	41055	41930	41418	40358	41245	41472	41084	41938	105.753	106.757	105.686	106.786	106.213	105.587	2.423	2.24	2.361	2.334	2.245	2.273	0.0447	0.3422	-0.3136	-0.0266	-0.1146	-0.1911	0.07	0.061	0.09	0.04	0.082	0.068	1	1
911	908	Adaptor/scaffold	GRB7; GRB7	GRB7; GRB7 iso3	growth factor receptor-bound protein 7 isoform a	Q14451; Q14451-3	http://www.phosphosite.org/proteinAction.do?id=5561&showAllSites=true	60; 62	FTDLLQLVEFHQLNR	3	625.004	48167		48107				49965	48653	48107	49936	49925	50905	129.986	130.529	124.356	130.388	130.061	129.926	3.365		2.644				-0.2754		1.1416				0.351		0.206				1
912	909	Adaptor/scaffold	HGS	Hrs	hepatocyte growth factor-regulated tyrosine kinase substrate	O14964	http://www.phosphosite.org/proteinAction.do?id=3904&showAllSites=true	86	ACGQIFCGK	2	520.736	14876						14876	14101	14584	10004	14040	10130	39.5563	41.2532	39.9347	29.905	40.5877	29.5755	2.279						-0.4558						0.014						13
913	910	Adaptor/scaffold	HGS	Hrs	hepatocyte growth factor-regulated tyrosine kinase substrate	O14964	http://www.phosphosite.org/proteinAction.do?id=3904&showAllSites=true	86	ALQNAVTTFVNR	2	667.365	29897	29087	29715	30013	29352	30236	29931	29060	29715	32758	32159	33076	76.0677	77.2877	76.2773	84.1385	83.7063	83.4022	3.23	2.871	3.199	2.897	2.949	3.105	-0.3845	0.9494	0.591	0.33	0.1493	0.2686	0.343	0.235	0.267	0.314	0.235	0.265	1	1
914	911	Adaptor/scaffold	HGS	Hrs	hepatocyte growth factor-regulated tyrosine kinase substrate	O14964	http://www.phosphosite.org/proteinAction.do?id=3904&showAllSites=true	86	NCGQTVHDEVANK	2	736.333				7924	7175	7800	7720	7297	12216	7924	7162	7780	22.6293	24.5605	34.43	24.691	23.5828	24.0668				3.018	2.992	2.824				0.0084	-1.9574	-0.423				0.312	0.351	0.323
915	912	Adaptor/scaffold	HGS	Hrs	hepatocyte growth factor-regulated tyrosine kinase substrate	O14964	http://www.phosphosite.org/proteinAction.do?id=3904&showAllSites=true	86	NCGQTVHDEVANK	3	491.225				7881			6110	7297	6407	7881	7162	7818	18.6575	24.5605	19.5012	24.691	23.5828	24.1688				1.656						-2.3256						0.028
916	913	Adaptor/scaffold	HGS	Hrs	hepatocyte growth factor-regulated tyrosine kinase substrate	O14964	http://www.phosphosite.org/proteinAction.do?id=3904&showAllSites=true	86	VEGHVFPEFK	3	396.873	23860	22991		23803	23142	23998	23778	23056	23607	23791	23192	23998	60.9118	62.4645	61.3317	62.1138	62.0298	61.5227	2.278	3.003		2.933	2.743	2.736	-0.6734	-0.66		-0.6356	-0.7231	-0.7744	0.096	0.175		0.168	0.16	0.107	6	1
917	914	Adaptor/scaffold	HGS	Hrs	hepatocyte growth factor-regulated tyrosine kinase substrate	O14964	http://www.phosphosite.org/proteinAction.do?id=3904&showAllSites=true	86	VNDKNPHVALYALEVMESVVK	4	589.565					49661	50620	49797	48527	49666	49768	49723	50611	129.495	130.154	129.025	129.896	129.287	129.085					3.168	2.948					0.3861	0.5725					0.022	0.103
918	915	Adaptor/scaffold	HGS	Hrs	hepatocyte growth factor-regulated tyrosine kinase substrate	O14964	http://www.phosphosite.org/proteinAction.do?id=3904&showAllSites=true	86	VNDKNPHVALYALEVMESVVK	4	589.565					49723		49797	48527	49666	49768	49723	50611	129.495	130.154	129.025	129.896	129.287	129.085					2.379						0.3946						0.001
919	916	Adaptor/scaffold	INADL	INADL	inaD-like protein	Q8NI35	http://www.phosphosite.org/proteinAction.do?id=16023&showAllSites=true	196	GLGFSILDYQDPLDPTR	2	953.981	49705	48358					49705	48359	49225	49285	49295	50170	129.185	129.656	127.757	128.5	128.304	127.841	3.092	4.115					-2.0798	2.5962					0.327	0.41					1	1
920	917	Adaptor/scaffold	INADL	INADL	inaD-like protein	Q8NI35	http://www.phosphosite.org/proteinAction.do?id=16023&showAllSites=true	196	NAGNPVVFIVQSLSSTPR	2	943.51	54706	53258																	2.682	2.586					0.8536	-1.6183					0.208	0.323					1	25
921	918	Adaptor/scaffold	INADL	INADL	inaD-like protein	Q8NI35	http://www.phosphosite.org/proteinAction.do?id=16023&showAllSites=true	196	NAGNPVVFIVQSLSSTPR	2	943.51	54624	53386																	2.39	2.322					-0.6156	0.0349					0.242	0.23					6	3
922	919	Adaptor/scaffold	INADL	INADL	inaD-like protein	Q8NI35	http://www.phosphosite.org/proteinAction.do?id=16023&showAllSites=true	196	NAGNPVVFIVQSLSSTPR	2	943.51		53214																		1.644						-1.6183						0.096						192
923	920	Adaptor/scaffold	INADL	INADL	inaD-like protein	Q8NI35	http://www.phosphosite.org/proteinAction.do?id=16023&showAllSites=true	196	NAGNPVVFIVQSLSSTPR	3	629.342	54704		54598	54651			53030	48884	54598	50230	50240	54034	139.055	131.212	143.516	131.246	130.943	139.027	2.479		2.881	3.458			0.6166		0.5996	0.6951			0.157		0.283	0.338			2
924	921	Adaptor/scaffold	INADL	INADL	inaD-like protein	Q8NI35	http://www.phosphosite.org/proteinAction.do?id=16023&showAllSites=true	196	NAGNPVVFIVQSLSSTPR	3	629.342	54529			54484			53030	48884	54598	50230	50240	54034	139.055	131.212	143.516	131.246	130.943	139.027	2.288			2.369			0.3674			0.8737			0.144			0.187			9
925	922	Adaptor/scaffold	ITSN2	ITSN2	intersectin-2 isoform 1	Q9NZM3	http://www.phosphosite.org/proteinAction.do?id=2656&showAllSites=true	193	AGQPLPLTLPPELVPPSFR	2	1015.08	52058	50533					52058	50585	51955	51784	52025	52942	136.005	136.252	135.713	135.817	136.094	135.817	2.944	2.665					0.311	-0.5259					0.4	0.305					1	1
926	923	Adaptor/scaffold	ITSN2	ITSN2	intersectin-2 isoform 1	Q9NZM3	http://www.phosphosite.org/proteinAction.do?id=2656&showAllSites=true	193	AGQPLPLTLPPELVPPSFR	2	1015.08	52011	50583					52058	50585	51955	51784	52025	52942	136.005	136.252	135.713	135.817	136.094	135.817	2.611	1.857					0.311	-0.5259					0.197	0.102					25	9
927	924	Adaptor/scaffold	ITSN2	ITSN2	intersectin-2 isoform 1	Q9NZM3	http://www.phosphosite.org/proteinAction.do?id=2656&showAllSites=true	193	AGQPLPLTLPPELVPPSFR	3	677.054	52133	50551					52133	50648	52018	51910	51983	52921	136.255	136.439	135.9	136.186	135.971	135.757	2.915	3.22					-0.1533	0.5416					0.176	0.293					34	20
928	925	Adaptor/scaffold	ITSN2	ITSN2	intersectin-2 isoform 1	Q9NZM3	http://www.phosphosite.org/proteinAction.do?id=2656&showAllSites=true	193	AGQPLPLTLPPELVPPSFR	3	677.054	52165						52133	50648	52018	51910	51983	52921	136.255	136.439	135.9	136.186	135.971	135.757	2.439						-0.2548						0.098						276
929	926	Adaptor/scaffold	ITSN2	ITSN2	intersectin-2 isoform 1	Q9NZM3	http://www.phosphosite.org/proteinAction.do?id=2656&showAllSites=true	193	KLLHSGK	2	391.748	935																		1.537						-0.0027						0.039						4
930	927	Adaptor/scaffold	KIFAP3	KIFAP3	kinesin-associated protein 3 isoform 2	Q92845	http://www.phosphosite.org/proteinAction.do?id=7024&showAllSites=true	91	LNEVEQLLYYLQNR	3	598.984					55882	56866			55714	55842	55910	56866			146.897	147.901	147.55	147.431					3.626	3.507					0.986	0.4623					0.314	0.332
931	928	Adaptor/scaffold	KIFAP3	KIFAP3	kinesin-associated protein 3 isoform 2	Q92845	http://www.phosphosite.org/proteinAction.do?id=7024&showAllSites=true	91	NPDNLEELLLNETALGALAR	2	1083.57				56610	56716	57724			60634	60398	56716	57730			161.716	161.739	149.895	149.994				2.831	3.568	4.608				1.7353	-1.2341	0.3826				0.209	0.443	0.422
932	929	Adaptor/scaffold	KIFAP3	KIFAP3	kinesin-associated protein 3 isoform 2	Q92845	http://www.phosphosite.org/proteinAction.do?id=7024&showAllSites=true	91	NPDNLEELLLNETALGALAR	2	1083.57						57746			60634	60398	56716	57730			161.716	161.739	149.895	149.994						3.292						0.3826						0.262
933	930	Adaptor/scaffold	KPNA1	KPNA1	importin subunit alpha-1	P52294	http://www.phosphosite.org/proteinAction.do?id=5732&showAllSites=true	60	DYVLDCNILPPLLQLFSK	2	1074.57					60806	61848					60806	61835					162.174	162.24					2.967	3.396					2.4944	2.5228					0.382	0.412
934	931	Adaptor/scaffold	KPNA1; KPNA6	KPNA1; KPNA6	importin subunit alpha-1	P52294; O60684	http://www.phosphosite.org/proteinAction.do?id=5732&showAllSites=true	60; 60	EACWTISNITAGNR	2	796.878	32067						32067	31265	31900	32233	31550	32488	81.5167	82.8488	81.6532	82.805	82.2142	81.9692	3.519						0.486						0.283						1
935	932	Adaptor/scaffold	KPNA1	KPNA1	importin subunit alpha-1	P52294	http://www.phosphosite.org/proteinAction.do?id=5732&showAllSites=true	60	EQQLSATQK	2	516.77						5557																		2.059						0.0761						0.033
936	933	Adaptor/scaffold	KPNA1; KPNA5; KPNA6	KPNA1; KPNA5; KPNA6	importin subunit alpha-1	P52294; O15131; O60684	http://www.phosphosite.org/proteinAction.do?id=5732&showAllSites=true	60; 60; 60	IVQVALNGLENILR	2	776.465		46830		48085	48057	49038	48243	46847	48133	48151	48077	49038	124.94	125.215	124.599	125.201	124.859	124.679		5.081		4.688	5.238	4.921		0.2198		0.0568	0.4124	0.1444		0.502		0.481	0.488	0.5		1
937	934	Adaptor/scaffold	KPNA1; KPNA5; KPNA6	KPNA1; KPNA5; KPNA6	importin subunit alpha-1	P52294; O15131; O60684	http://www.phosphosite.org/proteinAction.do?id=5732&showAllSites=true	60; 60; 60	IVQVALNGLENILR	3	517.979					48054	49040	48264	46868	48133	48130	48119	49040	125.003	125.277	124.599	125.139	124.979	124.738					4.05	2.947					-0.4323	0.3867					0.34	0.278
938	935	Adaptor/scaffold	KPNA1; KPNA5; KPNA6	KPNA1; KPNA5; KPNA6	importin subunit alpha-1	P52294; O15131; O60684	http://www.phosphosite.org/proteinAction.do?id=5732&showAllSites=true	60; 60; 60	NAVWALSNLCR	2	652.332		35341	35968	36442			35979	35024	35722	36442	35477	36436	91.412	92.4942	91.2585	92.5132	91.9045	91.6597		3.026	2.789	1.99				-1.9162	0.0038	-1.2189				0.379	0.332	0.133				1
939	936	Adaptor/scaffold	KPNA3	KPNA3	importin subunit alpha-3	O00505	http://www.phosphosite.org/proteinAction.do?id=16536&showAllSites=true	58	AQNVTLEAILQNATSDNPVVQLSAVQAAR	3	1007.87			56155	56076	56211	57215	56200	54744	56149	56113	56211	57247	148.629	148.805	148.194	148.709	148.544	148.554			6.88	4.976	6.322	6.475			0.0101	-0.0773	-0.2911	1.5013			0.461	0.359	0.395	0.46
940	937	Adaptor/scaffold	KPNA3	KPNA3	importin subunit alpha-3	O00505	http://www.phosphosite.org/proteinAction.do?id=16536&showAllSites=true	58	AQNVTLEAILQNATSDNPVVQLSAVQAAR	3	1007.87			56113	56183		57320	56200	54744	56149	56113	56211	57247	148.629	148.805	148.194	148.709	148.544	148.554			6.377	3.154		4.714			0.0101	-0.0773		1.5013			0.51	0.097		0.318
941	938	Adaptor/scaffold	KPNA3	KPNA3	importin subunit alpha-3	O00505	http://www.phosphosite.org/proteinAction.do?id=16536&showAllSites=true	58	AQNVTLEAILQNATSDNPVVQLSAVQAAR	3	1007.87			56268			57369	56200	54744	56149	56113	56211	57247	148.629	148.805	148.194	148.709	148.544	148.554			4.531			2.789			-0.4692			1.6119			0.343			0.059
942	939	Adaptor/scaffold	KPNA3	KPNA3	importin subunit alpha-3	O00505	http://www.phosphosite.org/proteinAction.do?id=16536&showAllSites=true	58	AQNVTLEAILQNATSDNPVVQLSAVQAAR	3	1007.87			56060				56200	54744	56149	56113	56211	57247	148.629	148.805	148.194	148.709	148.544	148.554			3.727						-0.539						0.225
943	940	Adaptor/scaffold	KPNA3	KPNA3	importin subunit alpha-3	O00505	http://www.phosphosite.org/proteinAction.do?id=16536&showAllSites=true	58	DQVEYLVQQNVIPPFCNLLSVK	3	868.456	54694		54608		54679	55657	54716	56542	54685	56365	54734	55657	144.094	154.75	143.828	149.461	144.069	143.249	2.544		2.322		3.834	2.905	1.2695		0.0829		2.0942	0.0637	0.032		0.004		0.276	0.003	22
944	941	Adaptor/scaffold	KPNA3	KPNA3	importin subunit alpha-3	O00505	http://www.phosphosite.org/proteinAction.do?id=16536&showAllSites=true	58	DSQVVQVVLDGLK	2	700.393	44615	43310	44467	44612	44387	45326	44631	43361	44521	44665	44402	45326	114.579	115.146	114.476	115.358	114.871	114.582	4.298	4.046	4.359	4.18	4.489	4.377	0	0.1265	-0.4344	0.1279	-0.2858	0.4729	0.322	0.338	0.354	0.298	0.319	0.335	1	1
945	942	Adaptor/scaffold	KPNA3; KPNA4	KPNA3; KPNA4	importin subunit alpha-3	O00505; O00629	http://www.phosphosite.org/proteinAction.do?id=16536&showAllSites=true	58; 58	EAAWAISNLTISGR	2	744.894	38102						38102	37082	37885	38197	37640	38578	96.9292	97.9345	96.8378	98.0832	97.367	97.0412	3.924						-0.4829						0.425						1
946	943	Adaptor/scaffold	KPNA3	KPNA3	importin subunit alpha-3	O00505	http://www.phosphosite.org/proteinAction.do?id=16536&showAllSites=true	58	HRNEVTVELR	3	418.23			11032	11172	10475		16743	16004	11021	11182	10475	11314	44.0468	45.729	31.6808	32.6668	32.0622	32.3105			2.853	2.671	2.4				0.9396	0.7744	-0.0407				0.213	0.147	0.131
947	944	Adaptor/scaffold	KPNA3	KPNA3	importin subunit alpha-3	O00505	http://www.phosphosite.org/proteinAction.do?id=16536&showAllSites=true	58	IEVLQQHENEDIYK	2	879.439			21779																		2.693						1.3623						0.261
948	945	Adaptor/scaffold	KPNA3	KPNA3	importin subunit alpha-3	O00505	http://www.phosphosite.org/proteinAction.do?id=16536&showAllSites=true	58	KDQVEYLVQQNVIPPFCNLLSVK	3	911.154			49945				50091	45104	49945	46366	50072	50968	130.359	120.138	130.001	120.113	130.471	130.11			2.698						-3.0215						0.145
949	946	Adaptor/scaffold	KPNA3; KPNA4	KPNA3; KPNA4	importin subunit alpha-3	O00505; O00629	http://www.phosphosite.org/proteinAction.do?id=16536&showAllSites=true	58; 58	LLSSDRNPPIDDLIK	3	565.981	31264				30578	31494	29448	28430	29213	29398	28736	31494	74.8738	75.7117	74.9895	75.7475	75.3863	79.8085	2.626				2.174	2.853	-0.2236				-0.0213	0.1503	0.209				0.12	0.104	4
950	947	Adaptor/scaffold	KPNA3	KPNA3	importin subunit alpha-3	O00505	http://www.phosphosite.org/proteinAction.do?id=16536&showAllSites=true	58	NVPQEESLEDSDVDADFK	2	1018.95	29216						29216	28472	29024	29314		29569	74.1318	75.8133	74.5328	75.5328		74.8885	3.469						0.6772						0.444						1
951	948	Adaptor/scaffold	KPNA3; KPNA4	KPNA3; KPNA4	importin subunit alpha-3	O00505; O00629	http://www.phosphosite.org/proteinAction.do?id=16536&showAllSites=true	58; 58	RDEHLLK	2	455.759					4246	4900																	1.936	1.998					0.1009	0.2689					0.104	0.08
952	949	Adaptor/scaffold	KPNA3; KPNA4	KPNA3; KPNA4	importin subunit alpha-3	O00505; O00629	http://www.phosphosite.org/proteinAction.do?id=16536&showAllSites=true	58; 58	RDEHLLK	3	304.175				4868	4240																	2.429	2.37					0.0691	-0.3922					0.019	0.026
953	950	Adaptor/scaffold	KPNA3	KPNA3	importin subunit alpha-3	O00505	http://www.phosphosite.org/proteinAction.do?id=16536&showAllSites=true	58	SGILPILVK	2	470.315	36887		36660	36751	36323	37237	36945		36667	36832	36317	37237	93.9167		93.695	94.5348	93.992	93.6927	2.23		2.066	2.059	2.312	2.384	0.43		0.6343	0.2746	0.2427	0.5768	0.126		0.083	0.008	0.175	0.119	16
954	951	Adaptor/scaffold	KPNA4	KPNA4	importin subunit alpha-4	O00629	http://www.phosphosite.org/proteinAction.do?id=16706&showAllSites=true	58	AVGNIVTGTDEQTQVVLNCDALSHFPALLTHPK	4	887.207	46485	45119	46307	46373	46188	47151	46458	45125	46306	46366	46208	47151	119.762	120.197	119.422	120.113	119.745	119.518	3.618	3.731	4.222	4.631	4.789	4.175	-1.0154	1.135	-0.2283	-0.3199	-0.1225	0.0693	0.193	0.209	0.205	0.41	0.283	0.292	1	38
955	952	Adaptor/scaffold	KPNA4	KPNA4	importin subunit alpha-4	O00629	http://www.phosphosite.org/proteinAction.do?id=16706&showAllSites=true	58	DAQVVQVVLDGLSNILK	2	906.017			61008		61009	62027			61008	60750	61008	62024			162.803	162.79	162.716	162.79			3.291		5.833	5.991			1.1026		0.7972	0.6625			0.287		0.5	0.511
956	953	Adaptor/scaffold	KPNA4	KPNA4	importin subunit alpha-4	O00629	http://www.phosphosite.org/proteinAction.do?id=16706&showAllSites=true	58	DAQVVQVVLDGLSNILK	3	604.347	60550	58958	60989	60751	60998	62025													4.663	2.454	5.596	5.539	6.24	6.134	-0.3237	1.7845	0.2197	0.0109	0.5675	0.6664	0.398	0.006	0.499	0.413	0.482	0.508	1	9
957	954	Adaptor/scaffold	KPNA4	KPNA4	importin subunit alpha-4	O00629	http://www.phosphosite.org/proteinAction.do?id=16706&showAllSites=true	58	IEQLQNHENEDIYK	2	886.926					16683		17247	16610	17078	17372	16683	17404	45.2398	47.1485	45.776	46.9917	46.662	46.2353					3.834						0.4988						0.394
958	955	Adaptor/scaffold	KPNA4	KPNA4	importin subunit alpha-4	O00629	http://www.phosphosite.org/proteinAction.do?id=16706&showAllSites=true	58	LLHSPHQNVCEQAVWALGNIIGDGPQCR	3	1057.19					44526		47361	45902		44833	44526	45508	122.377	122.455		115.815	115.157	114.978					3.331						-0.7759						0.219
959	956	Adaptor/scaffold	KPNA4	KPNA4	importin subunit alpha-4	O00629	http://www.phosphosite.org/proteinAction.do?id=16706&showAllSites=true	58	LLHSPHQNVCEQAVWALGNIIGDGPQCR	4	793.141	44746	43605	44572	44837	44456	45448	44778	43634	44584	44854	44570	45448	114.993	115.923	114.642	115.875	115.325	114.978	3.524	2.9	3.45	3.568	3.522	3.403	-1.2252	0.2532	0.5981	0.2289	0.5309	0.6176	0.216	0.107	0.044	0.22	0.111	0.062	1	1
960	957	Adaptor/scaffold	KPNA4	KPNA4	importin subunit alpha-4	O00629	http://www.phosphosite.org/proteinAction.do?id=16706&showAllSites=true	58	LLHSPHQNVCEQAVWALGNIIGDGPQCR	4	793.141	44702						44778	43634	44584	44854	44570	45448	114.993	115.923	114.642	115.875	115.325	114.978	3.301						-1.2252						0.156						1
961	958	Adaptor/scaffold	KPNA4	KPNA4	importin subunit alpha-4	O00629	http://www.phosphosite.org/proteinAction.do?id=16706&showAllSites=true	58	M#AEDEAETIGNLIEECGGLEK	2	1162.52	45297	44282	45141	45499	45195	46113	45303	44243	45130	45526	45179	46113	116.468	117.651	116.13	117.743	116.948	116.66	5.405	5.376	5.785	4.353	5.38	5.461	0.5642	1.3658	0.5444	2.0995	1.1068	1.2974	0.506	0.481	0.545	0.451	0.538	0.51	1	1
962	959	Adaptor/scaffold	KPNA4	KPNA4	importin subunit alpha-4	O00629	http://www.phosphosite.org/proteinAction.do?id=16706&showAllSites=true	58	M#AEDEAETIGNLIEECGGLEK	2	1162.52						46144	45303	44243	45130	45526	45179	46113	116.468	117.651	116.13	117.743	116.948	116.66						5.08						1.2974						0.54
963	960	Adaptor/scaffold	KPNA4	KPNA4	importin subunit alpha-4	O00629	http://www.phosphosite.org/proteinAction.do?id=16706&showAllSites=true	58	M#AEDEAETIGNLIEECGGLEK	3	775.347	45228	44233	45087	45451	45160	46120	45303	44264	45087	45547	45221	46138	116.468	117.711	116.191	117.802	117.062	116.66	4.138	4.946	2.975	3.94	3.312	4.469	0.4106	-0.1419	0.1924	0.1219	0.8288	0.612	0.297	0.327	0.21	0.335	0.07	0.327	1	1
964	961	Adaptor/scaffold	KPNA4	KPNA4	importin subunit alpha-4	O00629	http://www.phosphosite.org/proteinAction.do?id=16706&showAllSites=true	58	NVPHEDICEDSDIDGDYR	3	716.964	21669		21473	21790	21088	21801	21615	20956	21403	21779	21088	21790	55.6635	57.4318	56.0283	57.3225	57.0518	56.3495	4.053		3.873	4.331	3.85	4.169	0.1245		-0.2524	0.4051	0.1627	-0.3008	0.414		0.515	0.45	0.303	0.445	1
965	962	Adaptor/scaffold	KPNA4	KPNA4	importin subunit alpha-4	O00629	http://www.phosphosite.org/proteinAction.do?id=16706&showAllSites=true	58	SGILPILVHCLER	3	502.954			44085			44906	44253	43088	44122	44329	44003	44906	113.532	114.376	113.396	114.454	113.836	113.53			1.806			2.129			-0.5509			-0.7221			0.035			0.185
966	963	Adaptor/scaffold	KPNA4	KPNA4	importin subunit alpha-4	O00629	http://www.phosphosite.org/proteinAction.do?id=16706&showAllSites=true	58	VQNTSLEAIVQNASSDNQGIQLSAVQAAR	3	1004.85					43038		43350	42185	43177	43405	43038	44017	111.048	111.835	110.844	111.93	111.413	111.035					4.231						0.4665						0.395
967	964	Adaptor/scaffold	LAMTOR2	LAMTOR2	ragulator complex protein LAMTOR2 isoform 2	Q9Y2Q5	http://www.phosphosite.org/proteinAction.do?id=14112302&showAllSites=true	14	AQALVQYLEEPLTQVAAS	2	966.01	51800	50383	51738	51737	51805	52786	51855	48464	49666	49726	49673	52786	135.572	129.967	129.025	129.772	129.344	135.451	2.764	3.073	2.63	4.319	3.751	3.861	0.9813	-0.014	0.6281	-0.1067	-0.2626	0.5608	0.297	0.254	0.308	0.467	0.44	0.433	2	1
968	965	Adaptor/scaffold	LAMTOR2	LAMTOR2	ragulator complex protein LAMTOR2 isoform 2	Q9Y2Q5	http://www.phosphosite.org/proteinAction.do?id=14112302&showAllSites=true	14	AQALVQYLEEPLTQVAAS	3	644.342	51819	50423				52771	49776	48464	49687	51763	49673	52771	129.434	129.967	129.086	135.755	129.344	135.451	2.976	2.663				2.651	-0.9374	-0.0456				-0.0016	0.064	0.092				0.031	8	8
969	966	Adaptor/scaffold	LAMTOR2	LAMTOR2	ragulator complex protein LAMTOR2 isoform 2	Q9Y2Q5	http://www.phosphosite.org/proteinAction.do?id=14112302&showAllSites=true	14	NGNQAFNEDNLK	2	682.316	16335	15743	16169	16470	15713	16602	16365	18793	16196	19532	18910	16602	43.1598	52.3073	43.7135	52.0312	51.9318	44.382	3.292	3.308	3.543	3.348	3.177	3.253	-1.3251	-0.3689	-0.0462	-0.6739	0.0953	-0.4803	0.228	0.269	0.249	0.205	0.209	0.25	1	1
970	967	Adaptor/scaffold	LAMTOR2	LAMTOR2	ragulator complex protein LAMTOR2 isoform 2	Q9Y2Q5	http://www.phosphosite.org/proteinAction.do?id=14112302&showAllSites=true	14	VTAAIASNIWAAYDR	2	811.42				40060			35853	34793	35617	40060	35288	36247	91.0783	91.8822	90.9978	102.986	91.4293	91.2047				4.123						2.033						0.458
971	968	Adaptor/scaffold	LAMTOR3	LAMTOR3	ragulator complex protein LAMTOR3	Q9UHA4	http://www.phosphosite.org/proteinAction.do?id=14080603&showAllSites=true	14	ELAPLFEELR	2	608.832		41249		42444			42405	41303	42274	42444	42113	43030	108.46	109.368	108.442	109.383	108.899	108.457		2.45		2.119				0.6601		0.9863				0.258		0.178				1
972	969	Adaptor/scaffold	LAMTOR3	LAMTOR3	ragulator complex protein LAMTOR3	Q9UHA4	http://www.phosphosite.org/proteinAction.do?id=14080603&showAllSites=true	14	VANDNAPEHALRPGFLSTFALATDQGSK	4	732.622						39070	38688	37586	38389	38617	38165	39070	98.4793	99.2598	98.1463	99.1682	98.6955	98.1465						2.935						1.2409						0.218
973	970	Adaptor/scaffold	LCP2	SLP76	lymphocyte cytosolic protein 2	Q13094	http://www.phosphosite.org/proteinAction.do?id=1188&showAllSites=true	60	YNIQIR	2	403.73	14966			14924	14084		14966	14185	14773	14986	14145	15185	39.9913	41.442	40.3865	41.4818	40.8335	41.1905	1.828			1.68	1.725		-0.2785			-0.193	-0.2475		0.014			0.037	0.034		1
974	971	Adaptor/scaffold	LIMS1; LIMS1; LIMS1	LIMS1; LIMS1 iso4; LIMS1 iso5	LIM and senescent cell antigen-like-containing domain protein 1 isoform c	P48059; P48059-4; P48059-5	http://www.phosphosite.org/proteinAction.do?id=12869&showAllSites=true	37; 38; 42	CDLCQEVLADIGFVK	3	589.62	53279		53244	53398	53399	54361	53282	52086	53278	53401	53399	54349	139.805	140.721	139.628	140.607	140.092	139.946	2.664		3.797	3.54	4.224	3.889	0.4316		0.122	0.0535	0.4192	0.7525	0.078		0.223	0.272	0.258	0.229	3
975	972	Adaptor/scaffold	LIMS1; LIMS1; LIMS1	LIMS1; LIMS1 iso4; LIMS1 iso5	LIM and senescent cell antigen-like-containing domain protein 1 isoform c	P48059; P48059-4; P48059-5	http://www.phosphosite.org/proteinAction.do?id=12869&showAllSites=true	37; 38; 42	NDPYHPDHFNCANCGK	3	649.262	12400						12400	11764	12174	12450	11672	12583	33.7497	35.7435	34.3298	35.6148	34.9238	35.2165	2.857						0.9922						0.234						2
976	973	Adaptor/scaffold	LIN7A; LIN7C	LIN7A; LIN7C	protein lin-7 homolog A	O14910; Q9NUP9	http://www.phosphosite.org/proteinAction.do?id=2821241&showAllSites=true	26; 22	ATVAAFAASEGHSHPR	3	536.934						14313	14137	13454	13891	14189	13416	14313	37.8752	39.7145	38.327	39.6438	39.1225	39.2318						2.515						1.7805						0.26
977	974	Adaptor/scaffold	LIN7A; LIN7B; LIN7C	LIN7A; LIN7B; LIN7C	protein lin-7 homolog A	O14910; Q9HAP6; Q9NUP9	http://www.phosphosite.org/proteinAction.do?id=2821241&showAllSites=true	26; 23; 22	EQNSPIYISR	2	603.809	18705	17982		18788		18863	18255	17471	18568	18253	17566	18863	47.6427	49.154	49.2768	49.033	48.7648	49.757	2.057	2.072		2.249		1.864	3.0703	0.6784		1.8495		2.0534	0.098	0.084		0.09		0.018	1	1
978	975	Adaptor/scaffold	LMO7; LMO7	LMO7; LMO7 iso3	LIM domain only protein 7 isoform 1	Q8WWI1; Q8WWI1-3	http://www.phosphosite.org/proteinAction.do?id=3190&showAllSites=true	193; 154	CVACECDLGGSSSGAEVR	2	957.393	17410	16766	17299		16847	17607	17415	16757	17288	17540	16847	17635	45.6375	47.4837	46.2747	47.3768	47.0003	46.7625	5.952	6.335	5.985		6.203	6.224	-0.802	-0.5574	0.5441		-0.3233	-0.1822	0.606	0.588	0.646		0.611	0.615	1	1
979	976	Adaptor/scaffold	LMO7; LMO7; LMO7	LMO7; LMO7 iso2; LMO7 iso3	LIM domain only protein 7 isoform 1	Q8WWI1; Q8WWI1-2; Q8WWI1-3	http://www.phosphosite.org/proteinAction.do?id=3190&showAllSites=true	193; 191; 154	EINGIHDESNAFESK	3	563.929				18636			18486	17848	18358	18636	17923	18642	48.1903	50.0495	48.7922	49.9078	49.5972	49.0682				2.05						-0.3524						0.02
980	977	Adaptor/scaffold	LMO7; LMO7; LMO7	LMO7; LMO7 iso2; LMO7 iso3	LIM domain only protein 7 isoform 1	Q8WWI1; Q8WWI1-2; Q8WWI1-3	http://www.phosphosite.org/proteinAction.do?id=3190&showAllSites=true	193; 191; 154	EPSLATWEATWSEGSK	2	889.915		40588				42007	41418	40588	41245	41683	41210	42106	105.753	107.102	105.686	107.294	106.542	106.031		2.339				3.22		1.4753				2.4889		0.319				0.433		1
981	978	Adaptor/scaffold	LMO7; LMO7; LMO7	LMO7; LMO7 iso2; LMO7 iso3	LIM domain only protein 7 isoform 1	Q8WWI1; Q8WWI1-2; Q8WWI1-3	http://www.phosphosite.org/proteinAction.do?id=3190&showAllSites=true	193; 191; 154	EQVPSGAELER	2	607.804	16627	15949					16617	15949	14080	14336	15949	14474	43.7485	45.6358	38.7715	39.9857	44.9912	39.5627	2.244	1.676					1.2122	0.2407					0.186	0.006					11	28
982	979	Adaptor/scaffold	LMO7; LMO7; LMO7	LMO7; LMO7 iso2; LMO7 iso3	LIM domain only protein 7 isoform 1	Q8WWI1; Q8WWI1-2; Q8WWI1-3	http://www.phosphosite.org/proteinAction.do?id=3190&showAllSites=true	193; 191; 154	EVAATEEDVTR	2	610.294				11704																		2.85						1.6048						0.294
983	980	Adaptor/scaffold	LMO7; LMO7; LMO7	LMO7; LMO7 iso2; LMO7 iso3	LIM domain only protein 7 isoform 1	Q8WWI1; Q8WWI1-2; Q8WWI1-3	http://www.phosphosite.org/proteinAction.do?id=3190&showAllSites=true	193; 191; 154	EVAATEEDVTRLPSPTSPFSSLSQDQAATSK	3	1083.86			35778				36084	34919	35778	36055			91.6878	92.2207	91.2067	92.5132					4.451						1.1274						0.403
984	981	Adaptor/scaffold	LMO7; LMO7; LMO7	LMO7; LMO7 iso2; LMO7 iso3	LIM domain only protein 7 isoform 1	Q8WWI1; Q8WWI1-2; Q8WWI1-3	http://www.phosphosite.org/proteinAction.do?id=3190&showAllSites=true	193; 191; 154	EVAATEEDVTRLPSPTSPFSSLSQDQAATSK	3	1083.86			35758				36084	34919	35778	36055			91.6878	92.2207	91.2067	92.5132					4.279						1.1274						0.323
985	982	Adaptor/scaffold	LMO7; LMO7	LMO7; LMO7 iso3	LIM domain only protein 7 isoform 1	Q8WWI1; Q8WWI1-3	http://www.phosphosite.org/proteinAction.do?id=3190&showAllSites=true	193; 154	ICSYCNNILGK	2	671.318	22843	22118	22672	22959	22263	23033	22843	21502	21969	22363	21575	22348	58.5472	58.739	57.3807	58.7148	58.196	57.6665	2.77	2.484	2.34	2.992	2.076	2.368	0.0544	-0.0641	1.1858	-0.7543	0.3942	-0.4025	0.247	0.193	0.223	0.327	0.156	0.181	1	1
986	983	Adaptor/scaffold	LMO7; LMO7; LMO7	LMO7; LMO7 iso2; LMO7 iso3	LIM domain only protein 7 isoform 1	Q8WWI1; Q8WWI1-2; Q8WWI1-3	http://www.phosphosite.org/proteinAction.do?id=3190&showAllSites=true	193; 191; 154	ISINQTPGK	2	479.272	12538		12307	12520	11741														1.893		2.12	1.875	2.2		-0.4434		-0.0611	1.3655	1.0448		0.085		0.1	0.066	0.084		6
987	984	Adaptor/scaffold	LMO7; LMO7; LMO7	LMO7; LMO7 iso2; LMO7 iso3	LIM domain only protein 7 isoform 1	Q8WWI1; Q8WWI1-2; Q8WWI1-3	http://www.phosphosite.org/proteinAction.do?id=3190&showAllSites=true	193; 191; 154	KWEQQLQEEQEQKR	3	629.65		13823		14435	13681		14242	13823	14101	14482	13662	14558	38.1303	40.6218	38.8233	40.3348	39.6967	39.7513		2.986		2.282	3.31			0.336		-0.4044	0.3105			0.197		0.029	0.338			1
988	985	Adaptor/scaffold	LMO7; LMO7	LMO7; LMO7 iso3	LIM domain only protein 7 isoform 1	Q8WWI1; Q8WWI1-3	http://www.phosphosite.org/proteinAction.do?id=3190&showAllSites=true	193; 154	NHQLYCNDCYLR	3	552.573	18995		18824			19157	19011	18373	18841	19175	18490	19157	49.4338	51.3073	49.9262	51.1995	50.9307	50.283	2.546		2.637			2.795	0.1076		0.1643			0.0822	0.223		0.157			0.266	1
989	986	Adaptor/scaffold	LMO7; LMO7; LMO7	LMO7; LMO7 iso2; LMO7 iso3	LIM domain only protein 7 isoform 1	Q8WWI1; Q8WWI1-2; Q8WWI1-3	http://www.phosphosite.org/proteinAction.do?id=3190&showAllSites=true	193; 191; 154	NPSSSVPPPSAGSVK	2	705.865		11573					12381	11573	12216	12303	11588	12541	33.7497	35.3058	34.43	35.276	34.7118	35.1253		2.391						-0.0499						0.151						24
990	987	Adaptor/scaffold	LMO7; LMO7; LMO7	LMO7; LMO7 iso2; LMO7 iso3	LIM domain only protein 7 isoform 1	Q8WWI1; Q8WWI1-2; Q8WWI1-3	http://www.phosphosite.org/proteinAction.do?id=3190&showAllSites=true	193; 191; 154	RPVDSYDIPKTEEASSGFLPGDR	3	846.082				28238			28188	27317	27932	28238	27518	28393	71.7605	72.9295	71.8545	72.9142	72.4465	72.0717				2.561						-3.4482						0.061
991	988	Adaptor/scaffold	LMO7; LMO7; LMO7	LMO7; LMO7 iso2; LMO7 iso3	LIM domain only protein 7 isoform 1	Q8WWI1; Q8WWI1-2; Q8WWI1-3	http://www.phosphosite.org/proteinAction.do?id=3190&showAllSites=true	193; 191; 154	SM#SDVSAEDVQNLR	2	783.857					19547		20334	19654	20206	20456	19547	20489	52.6128	54.351	53.1822	54.2082	52.5168	53.3458					3.394						-3.1361						0.077
992	989	Adaptor/scaffold	LMO7; LMO7; LMO7	LMO7; LMO7 iso2; LMO7 iso3	LIM domain only protein 7 isoform 1	Q8WWI1; Q8WWI1-2; Q8WWI1-3	http://www.phosphosite.org/proteinAction.do?id=3190&showAllSites=true	193; 191; 154	SQFFEQGSSDSVVPDLPVPTISAPSR	3	916.456	45918	44379		45760			45954	44432	45718	45760	45578	46621	118.315	118.194	117.769	118.393	118.021	117.969	3.876	2.845		2.953			-0.1033	-2.7316		-3.3519			0.302	0.129		0.192			1	1
993	990	Adaptor/scaffold	LMO7; LMO7; LMO7	LMO7; LMO7 iso2; LMO7 iso3	LIM domain only protein 7 isoform 1	Q8WWI1; Q8WWI1-2; Q8WWI1-3	http://www.phosphosite.org/proteinAction.do?id=3190&showAllSites=true	193; 191; 154	STTELDDYSTNK	2	687.307	14647	14056	14456	14774	13930	14849	11172	10507	10937	11266	13930	14852	30.9067	32.817	31.492	32.8687	40.3823	40.4175	2.972	2.373	2.45	2.696	3.052	3.039	2.7282	2.1625	2.8148	1.0363	0.3913	0.6992	0.346	0.267	0.245	0.325	0.289	0.393	1	1
994	991	Adaptor/scaffold	LMO7	LMO7 iso3	LIM domain only protein 7 isoform 1	Q8WWI1-3	http://www.phosphosite.org/proteinAction.do?id=23589&showAllSites=true	154	SWASPVYTEADGTFSR	2	887.408	33477	32586			32935	33826	33459	32588	33181	33535	32957	33826	84.9712	86.2245	84.8622	86.0775	85.6573	85.2847	3.82	4.074			3.748	3.626	-0.0304	0.8739			-0.1161	0.2656	0.407	0.439			0.401	0.396	1	1
995	992	Adaptor/scaffold	LMO7; LMO7; LMO7	LMO7; LMO7 iso2; LMO7 iso3	LIM domain only protein 7 isoform 1	Q8WWI1; Q8WWI1-2; Q8WWI1-3	http://www.phosphosite.org/proteinAction.do?id=3190&showAllSites=true	193; 191; 154	TPNNVVSTPAPSPDASQLASSLSSQK	3	861.768	31542	30546	31311	31573	30918	31892	31569	30551	31354	31582	31066	31921	80.1923	81.0527	80.2938	81.179	80.825	80.5897	4.78	4.685	4.204	4.524	5.012	4.404	-0.0242	-0.6126	-0.2173	0.3912	0.2325	-0.1713	0.533	0.52	0.47	0.524	0.52	0.443	1	1
996	993	Adaptor/scaffold	LMO7; LMO7; LMO7	LMO7; LMO7 iso2; LMO7 iso3	LIM domain only protein 7 isoform 1	Q8WWI1; Q8WWI1-2; Q8WWI1-3	http://www.phosphosite.org/proteinAction.do?id=3190&showAllSites=true	193; 191; 154	TPNNVVSTPAPSPDASQLASSLSSQK	3	861.768					31066		31569	30551	31354	31582	31066	31921	80.1923	81.0527	80.2938	81.179	80.825	80.5897					3.675						0.2325						0.346
997	994	Adaptor/scaffold	LMO7; LMO7; LMO7	LMO7; LMO7 iso2; LMO7 iso3	LIM domain only protein 7 isoform 1	Q8WWI1; Q8WWI1-2; Q8WWI1-3	http://www.phosphosite.org/proteinAction.do?id=3190&showAllSites=true	193; 191; 154	TSTTGVATTQSPTPR	2	752.884	10563	9765	10363	10429	9845	10564	10570	9793	11880	10429	9854	10609	29.4703	31.1457	33.6607	30.9998	30.4525	30.679	3.652	3.898	4.58	3.437	4.464	4.185	0.1153	-0.2396	0.1127	0.221	-0.3572	-0.201	0.363	0.431	0.525	0.321	0.485	0.49	1	1
998	995	Adaptor/scaffold	LMO7; LMO7; LMO7	LMO7; LMO7 iso2; LMO7 iso3	LIM domain only protein 7 isoform 1	Q8WWI1; Q8WWI1-2; Q8WWI1-3	http://www.phosphosite.org/proteinAction.do?id=3190&showAllSites=true	193; 191; 154	VDSYDIPK	2	468.737					16252																		1.65						-0.5082						0.109
999	996	Adaptor/scaffold	LMO7; LMO7; LMO7	LMO7; LMO7 iso2; LMO7 iso3	LIM domain only protein 7 isoform 1	Q8WWI1; Q8WWI1-2; Q8WWI1-3	http://www.phosphosite.org/proteinAction.do?id=3190&showAllSites=true	193; 191; 154	WIDATSGIYNSEK	2	742.357	27499	26696				27841	27495	26729	27281	27592	26909	27841	70.0335	71.4758	70.2427	71.2912	70.9757	70.6023	3.687	3.421				3.036	-0.027	-0.6517				0.3262	0.402	0.385				0.311	1	1
1000	997	Adaptor/scaffold	LMO7; LMO7; LMO7	LMO7; LMO7 iso2; LMO7 iso3	LIM domain only protein 7 isoform 1	Q8WWI1; Q8WWI1-2; Q8WWI1-3	http://www.phosphosite.org/proteinAction.do?id=3190&showAllSites=true	193; 191; 154	WQDDLAK	2	438.216	16086			16192			16092	15416	15902	16192	15382	16318	42.5205	44.3562	43.0315	44.2832	43.6908	43.7687	1.987			2.174			-0.2461			-0.189			0.042			0.001			12
1001	998	Adaptor/scaffold	LMO7; LMO7; LMO7	LMO7; LMO7 iso2; LMO7 iso3	LIM domain only protein 7 isoform 1	Q8WWI1; Q8WWI1-2; Q8WWI1-3	http://www.phosphosite.org/proteinAction.do?id=3190&showAllSites=true	193; 191; 154	WVWDQEEER	2	638.783	29538		29431		29143		29553	28955	29431	29881	29114	30052	75.1348	77.0368	75.5017	76.968	76.2932	76.073	2.376		2.348		1.899		0.2085		0.1662		0.29		0.34		0.109		0.078		1
1002	999	Adaptor/scaffold	LPP	LPP	lipoma-preferred partner isoform a	Q93052	http://www.phosphosite.org/proteinAction.do?id=2632&showAllSites=true	66	CEDCGGLLSEGDNQGCYPLDGHILCK	3	989.751	35615	34597	35322	35632		35970	35559	34541	35322	35614	34994	35953	90.3338	91.2318	90.2688	91.3685	90.695	90.472	4.449	5.002	5.407	5.333		5.323	-0.1053	-0.0476	-0.1922	0.8731		0.4272	0.487	0.498	0.547	0.502		0.562	1	1
1003	1000	Adaptor/scaffold	LPP	LPP	lipoma-preferred partner isoform a	Q93052	http://www.phosphosite.org/proteinAction.do?id=2632&showAllSites=true	66	CEDCGGLLSEGDNQGCYPLDGHILCK	3	989.751		34557					35559	34541	35322	35614	34994	35953	90.3338	91.2318	90.2688	91.3685	90.695	90.472		4.915						-0.0476						0.526						1
1004	1001	Adaptor/scaffold	LPP	LPP	lipoma-preferred partner isoform a	Q93052	http://www.phosphosite.org/proteinAction.do?id=2632&showAllSites=true	66	CSVCKEPIM#PAPGQEETVR	3	735.343		15856		16620		16692	14074	13370	13891	14042	13374	16692	37.726	39.515	38.327	39.3028	39.0233	44.5723		3.275		2.431		2.726		0.7938		0.189		0.6441		0.298		0.172		0.145		1
1005	1002	Adaptor/scaffold	LPP	LPP	lipoma-preferred partner isoform a	Q93052	http://www.phosphosite.org/proteinAction.do?id=2632&showAllSites=true	66	M#ETTHSFGNPSISVSTQQPPK	3	763.699	21019	20241		21037	20334	21178	21006	20221	20857	21044	20334	21098	54.2257	55.696	54.7557	55.5963	55.4275	54.7652	3.511	3.003		3.159	3.159	3.26	-0.3132	0.1433		-0.173	-0.1996	-0.083	0.267	0.17		0.304	0.219	0.252	1	7
1006	1003	Adaptor/scaffold	LPP	LPP	lipoma-preferred partner isoform a	Q93052	http://www.phosphosite.org/proteinAction.do?id=2632&showAllSites=true	66	M#ETTHSFGNPSISVSTQQPPK	3	763.699				21084			21006	20221	20857	21044	20334	21098	54.2257	55.696	54.7557	55.5963	55.4275	54.7652				2.27						-0.173						0.015
1007	1004	Adaptor/scaffold	LPP	LPP	lipoma-preferred partner isoform a	Q93052	http://www.phosphosite.org/proteinAction.do?id=2632&showAllSites=true	66	YYEGYYAAGPGYGGR	2	822.36	23915	23325	23744	24165			23915	23308	23775	24127	23381	24175	61.2142	63.0768	61.7455	62.9302	62.4772	61.976	4.426	4.187	4.362	4.316			1.0148	0.7769	0.8025	1.7874			0.643	0.502	0.549	0.573			1	1
1008	1005	Adaptor/scaffold	MAVS	MAVS	mitochondrial antiviral-signaling protein isoform 2	Q7Z434	http://www.phosphosite.org/proteinAction.do?id=15129&showAllSites=true	57	GCELVDLADEVASVYQSYQPR	3	800.378			58485	58595	58662	59710			58559	58668	58658	59710			155.423	156.455	155.719	155.89			2.998	2.553	3.608	4.166			1.0431	0.8339	1.0719	1.2194			0.114	0.242	0.14	0.405
1009	1006	Adaptor/scaffold	MAVS	MAVS	mitochondrial antiviral-signaling protein isoform 2	Q7Z434	http://www.phosphosite.org/proteinAction.do?id=15129&showAllSites=true	57	GCELVDLADEVASVYQSYQPR	3	800.378					58555				58559	58668	58658	59710			155.423	156.455	155.719	155.89					3.137						0.6867						0.314
1010	1007	Adaptor/scaffold	MDN1	midasin	midasin	Q9NU22	http://www.phosphosite.org/proteinAction.do?id=5983&showAllSites=true	633	FLNGLEILLAK	2	615.876	49824		49703		49728	50686	49818	48464	49708	49789	49715	50686	129.556	129.967	129.146	129.958	129.46	129.385	2.806		3.409		2.971	3.267	0.611		-0.143		0.0252	0.5647	0.198		0.274		0.233	0.154	1
1011	1008	Adaptor/scaffold	MDN1	midasin	midasin	Q9NU22	http://www.phosphosite.org/proteinAction.do?id=5983&showAllSites=true	633	GAVSNVFK	2	411.229						1246																		1.935						2.7704						0.168
1012	1009	Adaptor/scaffold	MDN1	midasin	midasin	Q9NU22	http://www.phosphosite.org/proteinAction.do?id=5983&showAllSites=true	633	LVEGLDQFTGEVISSVSELQSLK	3	826.771						61049					56666	61049					149.788	159.9						3.849						-3.5624						0.196
1013	1010	Adaptor/scaffold	MDN1	midasin	midasin	Q9NU22	http://www.phosphosite.org/proteinAction.do?id=5983&showAllSites=true	633	NLM#DFDPQTDQPDQLFALLESAANK	3	946.448					56581					56428	56581	57562				149.648	149.478	149.494					2.526						1.1804						0.02
1014	1011	Adaptor/scaffold	MDN1	midasin	midasin	Q9NU22	http://www.phosphosite.org/proteinAction.do?id=5983&showAllSites=true	633	QCVLSTLAQLLLDKDCTVLVGR	3	834.785						57588			59653		56519	57569			158.813		149.353	149.556						3.428						0.3848						0.265
1015	1012	Adaptor/scaffold	MDN1	midasin	midasin	Q9NU22	http://www.phosphosite.org/proteinAction.do?id=5983&showAllSites=true	633	QCVLSTLAQLLLDKDCTVLVGR	3	834.785						57569			59653		56519	57569			158.813		149.353	149.556						2.634						0.3848						0.062
1016	1013	Adaptor/scaffold	MDN1	midasin	midasin	Q9NU22	http://www.phosphosite.org/proteinAction.do?id=5983&showAllSites=true	633	QLRPLLLDLLER	3	493.64	48326	46983			48177	49181	48285	47015	48175	48256	48177	49162	125.064	125.708	124.715	125.507	125.215	124.978	3.465	3.651			4.156	3.628	0.1673	0.2721			0.2052	0.1653	0.274	0.197			0.311	0.179	2	2
1017	1014	Adaptor/scaffold	MDN1	midasin	midasin	Q9NU22	http://www.phosphosite.org/proteinAction.do?id=5983&showAllSites=true	633	SLLQAWGLILR	2	635.388	53961						53961		53887	53947	54020	54979	141.781		141.439	142.235	141.947	141.811	1.704						3.1845						0.061						1
1018	1015	Adaptor/scaffold	MDN1	midasin	midasin	Q9NU22	http://www.phosphosite.org/proteinAction.do?id=5983&showAllSites=true	633	TSLVEYLAAVTGR	2	690.38	50084	48783					50084	48842	49981	50104	53201	54139	130.299	131.087	129.941	130.878	139.542	139.334	3.592	2.66					0.3774	1.1558					0.274	0.135					1	6
1019	1016	Adaptor/scaffold	MPP5	MPP5	MAGUK p55 subfamily member 5	Q8N3R9	http://www.phosphosite.org/proteinAction.do?id=6636&showAllSites=true	77	ILEIEDLFSSLK	2	703.893	53928	52579	53869	53888	53960	54917	53946	52599	53869	53905	53957	54979	141.781	142.253	141.439	142.11	141.76	141.811	3.679	3.794	4.068	3.809	3.803	4.057	-0.0675	0.1443	0.2111	0.489	0.6987	0.258	0.322	0.349	0.326	0.338	0.385	0.327	1	1
1020	1017	Adaptor/scaffold	MPZL1	PZR	myelin protein zero-like protein 1 isoform c	O95297	http://www.phosphosite.org/proteinAction.do?id=3267&showAllSites=true	29	DYTGCSTSESLSPVK	2	815.867	20536	19799	20352	20620	19912	20677	21342	20515	21130	20624	19912	21413	55.0168	56.3957	55.3963	54.6105	54.3032	55.479	4.149	4.029	3.796	4.084	4.007	4.154	-0.2778	-0.6789	-0.3827	-0.211	-0.8212	-0.6997	0.518	0.479	0.452	0.499	0.506	0.472	1	1
1021	1018	Adaptor/scaffold	NBEAL2	NBEAL2	neurobeachin-like protein 2	Q6ZNJ1	http://www.phosphosite.org/proteinAction.do?id=15665&showAllSites=true	303	CQEQLLALLQALGR	2	806.946	53456	52123					53456	52128	53404	53380	53453	54454	140.3	140.845	140.003	140.544	140.277	140.252	3.816	2.727					1.034	1.6776					0.272	0.017					1	1
1022	1019	Adaptor/scaffold	NBEAL2	NBEAL2	neurobeachin-like protein 2	Q6ZNJ1	http://www.phosphosite.org/proteinAction.do?id=15665&showAllSites=true	303	TVQTSLLGLAR	2	579.846			32270		31937		32136	31580	31984	28663	31937	32887	81.6187	83.659	81.8702	73.9293	83.8035	82.939			2.417		1.901				2.5206		2.9711				0.161		0.133
1023	1020	Adaptor/scaffold	NBEAL2	NBEAL2	neurobeachin-like protein 2	Q6ZNJ1	http://www.phosphosite.org/proteinAction.do?id=15665&showAllSites=true	303	YGVQFILDALR	2	647.861			51092				51162	49892	51092	51175	51164	52081	133.523	134.203	133.316	134.021	133.613	133.316			3.261						1.488						0.437
1024	1021	Adaptor/scaffold	NMD3	NMD3	60S ribosomal export protein NMD3	Q96D46	http://www.phosphosite.org/proteinAction.do?id=15604&showAllSites=true	58	DSAIPVESDTDDEGAPR	2	887.392	19274	18515	19090	19279	18561	19459	19263	18499	19114	19364	18595	19459	50.0335	51.6073	50.5935	51.6368	51.1832	50.9178	3.961	3.827	4.124	3.864	3.589	3.9	-1.2102	-2.8688	-0.0393	-4.9119	-3.4602	-1.9989	0.53	0.417	0.547	0.24	0.137	0.483	1	1
1025	1022	Adaptor/scaffold	NMD3	NMD3	60S ribosomal export protein NMD3	Q96D46	http://www.phosphosite.org/proteinAction.do?id=15604&showAllSites=true	58	ELLALCLK	2	480.283					33963	34898	38079	36935	37801	38050	37535	34898	96.8725	97.5342	96.6127	97.6932	97.1005	87.7877					2.068	1.937					-0.9652	-0.1565					0.089	0.103
1026	1023	Adaptor/scaffold	NMD3	NMD3	60S ribosomal export protein NMD3	Q96D46	http://www.phosphosite.org/proteinAction.do?id=15604&showAllSites=true	58	ERENMDTDDER	2	705.284				5156	4429	5116	4860	4660	5219	5138	4431	5116	15.5036	17.2565	16.2638	17.3318	16.2726	16.6733				2.556	1.901	2.478				0.7448	0.5639	0.6987				0.188	0.019	0.227
1027	1024	Adaptor/scaffold	NMD3	NMD3	60S ribosomal export protein NMD3	Q96D46	http://www.phosphosite.org/proteinAction.do?id=15604&showAllSites=true	58	LVDAGFVWTEPHSK	3	529.272	30656			30728			28818	28010	28604	30728	28190	29023	73.311	74.64	73.4747	78.9227	74.0687	73.5677	2.383			2.118			-0.5178			-0.1306			0.17			0.218			139
1028	1025	Adaptor/scaffold	NMD3	NMD3	60S ribosomal export protein NMD3	Q96D46	http://www.phosphosite.org/proteinAction.do?id=15604&showAllSites=true	58	QYQDFLEDLEEDEAIRK	3	714.339	42708	41757	42597	42914	42583	43456	42762	41786	42652	42943	42583	43429	109.443	110.714	109.444	110.69	110.213	109.494	3.159	3.138	2.908	2.674	2.949	3.196	-0.4053	0.7011	-0.3974	0.8473	0.0528	0.0804	0.197	0.219	0.27	0.143	0.24	0.191	1	1
1029	1026	Adaptor/scaffold	NMD3	NMD3	60S ribosomal export protein NMD3	Q96D46	http://www.phosphosite.org/proteinAction.do?id=15604&showAllSites=true	58	YFQPPGTWIQCALESR	2	976.97	48365	47109	48252	48391		49265	48348	47162	48252	48382	46901	49225	125.249	126.14	125.934	125.871	121.624	125.152	2.954	3.116	3.294	3.119		2.696	-0.3005	1.7195	-2.7707	0.0702		-1.2141	0.297	0.412	0.398	0.346		0.272	5	1
1030	1027	Adaptor/scaffold	NSF	NSF	vesicle-fusing ATPase	P46459	http://www.phosphosite.org/proteinAction.do?id=6114&showAllSites=true	83	AENSSLNLIGK	2	573.312	21689	20880	21495	21701			25017	24188	24804	25030	21016	24868	63.947	65.2293	64.2247	65.089	56.8597	63.6207	2.383	2.473	2.597	2.803			-1.5934	-0.3425	-1.7069	-0.6463			0.235	0.137	0.19	0.186			1	13
1031	1028	Adaptor/scaffold	NSF	NSF	vesicle-fusing ATPase	P46459	http://www.phosphosite.org/proteinAction.do?id=6114&showAllSites=true	83	CPTDELSLTNCAVVNEKDFQSGQHVIVR	4	804.891			34262	34602			36672	35801	36457	34602	36149	37171	93.1965	94.5432	93.1597	88.7147	93.5818	93.536			3.313	3.378					0.2434	-1.5378					0.116	0.17
1032	1029	Adaptor/scaffold	NSF	NSF	vesicle-fusing ATPase	P46459	http://www.phosphosite.org/proteinAction.do?id=6114&showAllSites=true	83	GSM#AGSTGVHDTVVNQLLSK	3	673.005	28486		28278		27868		28486	27653	28310	28537	27854	28771	72.6472	73.764	72.7728	73.6247	73.2588	72.9818	2.215		2.216		2.244		0.6271		-0.8226		-1.1562		0.068		0.04		0.135		5
1033	1030	Adaptor/scaffold	NSF	NSF	vesicle-fusing ATPase	P46459	http://www.phosphosite.org/proteinAction.do?id=6114&showAllSites=true	83	M#GIGGLDKEFSDIFR	3	567.615			43380			44213	41922	40883	41707	42040	41609	44213	107.138	108.205	106.925	108.251	107.585	111.635			2.301			2.68			-0.1481			-0.0664			0.297			0.118
1034	1031	Adaptor/scaffold	NSF	NSF	vesicle-fusing ATPase	P46459	http://www.phosphosite.org/proteinAction.do?id=6114&showAllSites=true	83	NFSGAELEGLVR	2	646.336		34712		35762	35196		35664	34712	35407	35782	35141	36079	90.6055	91.674	90.4742	91.8142	91.0675	90.7887		2.983		2.924	2.638			0.9939		0.3343	0.3327			0.284		0.246	0.286			1
1035	1032	Adaptor/scaffold	NSF	NSF	vesicle-fusing ATPase	P46459	http://www.phosphosite.org/proteinAction.do?id=6114&showAllSites=true	83	QSIINPDWNFEK	2	745.867				36143			37029	35066	35806	36143	35540	36415	94.1472	92.608	91.4845	92.7325	92.061	91.6113				2.332						-3.2848						0.166
1036	1033	Adaptor/scaffold	NSF	NSF	vesicle-fusing ATPase	P46459	http://www.phosphosite.org/proteinAction.do?id=6114&showAllSites=true	83	THPSVVPGSIAFSLPQR	3	598.328				33654		33988	36273	35129	36079	36244	33104	33988	92.1723	92.7667	92.1883	93.005	86.018	85.647				2.929		2.526				-3.7039		-4.2299				0.139		0.151
1037	1034	Adaptor/scaffold	NSF	NSF	vesicle-fusing ATPase	P46459	http://www.phosphosite.org/proteinAction.do?id=6114&showAllSites=true	83	VLDDGELLVQQTK	2	729.396	27639	26764	27423	27652	26992	27883	25017	24146	24804	24967	24305	27883	63.947	65.1232	64.2247	64.9367	64.6808	70.8977	4.041	4.094	3.638	3.835	4.298	4.21	-0.0297	0.6096	0.2186	0.5739	0.0821	-0.2671	0.206	0.196	0.233	0.282	0.242	0.212	1	1
1038	1035	Adaptor/scaffold	NSF	NSF	vesicle-fusing ATPase	P46459	http://www.phosphosite.org/proteinAction.do?id=6114&showAllSites=true	83	VVNGPEILNK	2	541.814		18683	19438		18761		19578	18683	19366	19595	18910	19734	50.7883	52.36	51.1785	52.18	51.9318	51.5977		1.921	1.982		1.499			0.0799	0.8392		-0.3228			0.187	0.047		0.004			1
1039	1036	Adaptor/scaffold	NSF	NSF	vesicle-fusing ATPase	P46459	http://www.phosphosite.org/proteinAction.do?id=6114&showAllSites=true	83	YVGESEANIR	2	569.28	14937		14714																2.072		2.12				-3.7406		-3.1692				0.16		0.07				2
1040	1037	Adaptor/scaffold	NUP62	NUP62	nuclear pore glycoprotein p62	P37198	http://www.phosphosite.org/proteinAction.do?id=13294&showAllSites=true	53	DIIEHLNTSGAPADTSDPLQQICK	3	875.094	35448	34319	35171	35476	34839	35777	35517	34415	35260	35467	37787	35777	90.2273	90.899	90.1028	90.9982	97.7348	90.0892	5.078	4.667	3.997	4.105	4.139	4.104	0.2056	-1.4248	-0.1054	-0.7325	-0.3829	0.1084	0.374	0.423	0.438	0.387	0.422	0.434	1	1
1041	1038	Adaptor/scaffold	NUP62	NUP62	nuclear pore glycoprotein p62	P37198	http://www.phosphosite.org/proteinAction.do?id=13294&showAllSites=true	53	DIIEHLNTSGAPADTSDPLQQICK	3	875.094		34344		35416		35925	35517	34415	35260	35467	37787	35777	90.2273	90.899	90.1028	90.9982	97.7348	90.0892		3.676		3.634		2.228		-1.1049		-0.7325		0.6006		0.378		0.357		0.052		1
1042	1039	Adaptor/scaffold	NUP62	NUP62	nuclear pore glycoprotein p62	P37198	http://www.phosphosite.org/proteinAction.do?id=13294&showAllSites=true	53	ELEDLLSPLEELVK	2	813.946	56835	55382	56888	56659	56788	57794	56781	55309	56824	56700	56788	57877	150.484	150.595	150.214	150.465	150.333	150.434	3.465	2.984	3.461	4.011	3.826	4.209	0.7329	0.479	0.4692	0.0869	0.5202	0.5288	0.175	0.169	0.192	0.228	0.212	0.224	2	2
1043	1040	Adaptor/scaffold	NUP62	NUP62	nuclear pore glycoprotein p62	P37198	http://www.phosphosite.org/proteinAction.do?id=13294&showAllSites=true	53	ELEDLLSPLEELVK	2	813.946	56682		56713			57984	56781	55309	56824	56700	56788	57877	150.484	150.595	150.214	150.465	150.333	150.434	3.305		3.172			2.975	0.6038		0.4557			0.519	0.227		0.133			0.054	3
1044	1041	Adaptor/scaffold	NUP62	NUP62	nuclear pore glycoprotein p62	P37198	http://www.phosphosite.org/proteinAction.do?id=13294&showAllSites=true	53	HFLQQATQVNAWDR	3	571.953		25817		26674	26044		26655	25826	26441	26674	26027	24469	67.9582	69.2343	68.1802	69.0042	68.819	62.6657		3.587		3.159	2.788			-0.0174		0.1798	-0.4469			0.348		0.202	0.039			1
1045	1042	Adaptor/scaffold	NUP62	NUP62	nuclear pore glycoprotein p62	P37198	http://www.phosphosite.org/proteinAction.do?id=13294&showAllSites=true	53	ILNAHM#DSLQWIDQNSALLQR	3	828.088		38339					39339	38339	39145	39415	38900	39817	100.196	101.049	100.125	101.247	100.567	100.174		3.925						0.3231						0.273						1
1046	1043	Adaptor/scaffold	NUP62	NUP62	nuclear pore glycoprotein p62	P37198	http://www.phosphosite.org/proteinAction.do?id=13294&showAllSites=true	53	RLDQELDFILSQQK	3	578.312	40878	39880	40752	41016		41419	40851	39644	40699	41011	40517	41419	104.217	104.798	104.226	105.499	104.731	104.297	3.863	3.584	3.656	3.755		3.878	-0.2165	-1.9655	-0.1438	-0.1397		-0.1028	0.082	0.213	0.15	0.256		0.208	8	3
1047	1044	Adaptor/scaffold	OSTF1	OSTF1	osteoclast-stimulating factor 1	Q92882	http://www.phosphosite.org/proteinAction.do?id=9147&showAllSites=true	24	ALYTFEPR	2	498.761				25486			25395	24083	25224	25486	24221	25645	64.8625	64.969	65.2285	66.1945	64.4855	65.4788				1.474						0.6394						0.191
1048	1045	Adaptor/scaffold	OSTF1	OSTF1	osteoclast-stimulating factor 1	Q92882	http://www.phosphosite.org/proteinAction.do?id=9147&showAllSites=true	24	GYADIVQLLLAK	2	652.385	53284	51963	53217	53265	53334	54274	53345	52044	53299	53317	53334	54328	139.993	140.595	139.691	140.358	140.092	139.886	4.329	4.379	4.115	4.174	4.07	3.959	0.2919	0.1163	0.2582	0.1439	0.4906	0.2014	0.418	0.371	0.367	0.406	0.349	0.358	1	1
1049	1046	Adaptor/scaffold	OSTF1	OSTF1	osteoclast-stimulating factor 1	Q92882	http://www.phosphosite.org/proteinAction.do?id=9147&showAllSites=true	24	M#SKPPPKPVKPGQVK	3	545.32						61873			60835			61873			162.31			162.301						2.507						2.6157						0.029
1050	1047	Adaptor/scaffold	PACSIN2	PACSIN2	protein kinase C and casein kinase substrate in neurons protein 2 isoform A	Q9UNF0	http://www.phosphosite.org/proteinAction.do?id=13780&showAllSites=true	56	AADAVEDLR	2	480.243		14811	15344	15582			14797	14807	15344	15594	14794	12604	39.457	42.9358	41.6537	42.8918	42.3307	35.263		2.994	2.825	2.899				1.7764	2.0338	2.3038				0.348	0.288	0.361				1
1051	1048	Adaptor/scaffold	PACSIN2	PACSIN2	protein kinase C and casein kinase substrate in neurons protein 2 isoform A	Q9UNF0	http://www.phosphosite.org/proteinAction.do?id=13780&showAllSites=true	56	ADPSLNPEQLK	2	606.317				21227	20516		21195	20452	21088	21227	20611	21413	54.674	56.2447	55.2963	56.1767	55.9213	55.479				2.146	2.268					2.9901	2.6055					0.064	0.138
1052	1049	Adaptor/scaffold	PACSIN2	PACSIN2	protein kinase C and casein kinase substrate in neurons protein 2 isoform A	Q9UNF0	http://www.phosphosite.org/proteinAction.do?id=13780&showAllSites=true	56	AGDELTKM#EDEDEQGWCK	3	719.63		19715					20145	19715	19933	20393	19729	20405	52.1672	54.3003	52.525	54.0642	53.8533	53.1612		3.696						-0.1925						0.317						1
1053	1050	Adaptor/scaffold	PACSIN2	PACSIN2	protein kinase C and casein kinase substrate in neurons protein 2 isoform A	Q9UNF0	http://www.phosphosite.org/proteinAction.do?id=13780&showAllSites=true	56	AIYHDLEQSIR	2	672.849	23224	22560		23387	22639		17205	22560	17057	22426	22625	23419	45.1442	61.1482	45.7275	58.8618	60.6615	60.1862	1.925	2.193		2.036	2.009		-0.2352	-0.5587		-0.4256	-0.6911		0.108	0.156		0.05	0.08		12	1
1054	1051	Adaptor/scaffold	PACSIN2	PACSIN2	protein kinase C and casein kinase substrate in neurons protein 2 isoform A	Q9UNF0	http://www.phosphosite.org/proteinAction.do?id=13780&showAllSites=true	56	AIYHDLEQSIR	3	448.902	23258		23065		22627	23423	23232	22510	23061	23371	22625	23423	59.5697	61.1482	60.0108	61.12	60.6615	60.2358	2.778		3.471		2.858	3.476	-0.0917		-0.3379		-0.6829	-0.7677	0.074		0.193		0.036	0.162	1
1055	1052	Adaptor/scaffold	PACSIN2	PACSIN2	protein kinase C and casein kinase substrate in neurons protein 2 isoform A	Q9UNF0	http://www.phosphosite.org/proteinAction.do?id=13780&showAllSites=true	56	EVLLEVQK	2	479.284					20246																		1.999						1.0551						0.095
1056	1053	Adaptor/scaffold	PACSIN2	PACSIN2	protein kinase C and casein kinase substrate in neurons protein 2 isoform A	Q9UNF0	http://www.phosphosite.org/proteinAction.do?id=13780&showAllSites=true	56	GRLDNGQVGLYPANYVEAIQ	2	1089.05	39881	38750	39689	39887	39460	40418	39927	38750	39712	39877	39446	40405	101.745	102.348	101.611	102.478	101.977	101.677	4.755	4.448	4.291	4.355	4.539	4.089	0.9638	0.8325	0.5959	0.3433	-2.5826	0.1536	0.425	0.507	0.385	0.417	0.412	0.383	1	1
1057	1054	Adaptor/scaffold	PACSIN2	PACSIN2	protein kinase C and casein kinase substrate in neurons protein 2 isoform A	Q9UNF0	http://www.phosphosite.org/proteinAction.do?id=13780&showAllSites=true	56	GRLDNGQVGLYPANYVEAIQ	3	726.371	39860	38752				40394	39906	38762	39670	39919	36674	40394	101.692	102.404	101.502	102.589	94.9017	101.677	2.371	2.093				2.015	0.1807	0.4517				3.5572	0.108	0.046				0.087	87	71
1058	1055	Adaptor/scaffold	PACSIN2	PACSIN2	protein kinase C and casein kinase substrate in neurons protein 2 isoform A	Q9UNF0	http://www.phosphosite.org/proteinAction.do?id=13780&showAllSites=true	56	HLDLSNVAGYK	2	608.82		22112				23022														2.393				2.256		4.557				3.4581		0.141				0.039		1
1059	1056	Adaptor/scaffold	PACSIN2	PACSIN2	protein kinase C and casein kinase substrate in neurons protein 2 isoform A	Q9UNF0	http://www.phosphosite.org/proteinAction.do?id=13780&showAllSites=true	56	LCSDLM#NCLHER	3	521.895	18890		18741				18927	18289	18741	19049	18343	19083	49.228	51.1057	49.7342	50.8965	50.5845	50.0913	1.748		1.619				-0.4787		0.0431				0.025		0.032				59
1060	1057	Adaptor/scaffold	PACSIN2	PACSIN2	protein kinase C and casein kinase substrate in neurons protein 2 isoform A	Q9UNF0	http://www.phosphosite.org/proteinAction.do?id=13780&showAllSites=true	56	LDNGQVGLYPANYVEAIQ	2	982.492	44035	42758	43896	44045	43761		45891	44663	41707	42019	43761	42379	118.135	118.862	106.925	108.197	113.221	106.749	4.087	3.298	3.571	3.637	3.361		1.4899	1.4069	2.0031	1.3499	1.7251		0.341	0.241	0.376	0.367	0.306		1	1
1061	1058	Adaptor/scaffold	PACSIN2	PACSIN2	protein kinase C and casein kinase substrate in neurons protein 2 isoform A	Q9UNF0	http://www.phosphosite.org/proteinAction.do?id=13780&showAllSites=true	56	VSELHLEVK	2	527.301	18541		18377			18620	18570	17722	18358	18505	17818	18620	48.3915	49.7512	48.7922	49.6137	49.348	48.9788	2.138		2.518			2.606	-1.2969		-0.6553			0.197	0.084		0.176			0.241	79
1062	1059	Adaptor/scaffold	PACSIN2	PACSIN2	protein kinase C and casein kinase substrate in neurons protein 2 isoform A	Q9UNF0	http://www.phosphosite.org/proteinAction.do?id=13780&showAllSites=true	56	VSELHLEVK	3	351.87		17710				18616	18549	17722	18358	18505	17797	18616	48.3387	49.7512	48.7922	49.6137	49.301	49.0232		2.419				2.341		-0.1333				-0.38		0.121				0.234		1
1063	1060	Adaptor/scaffold	PACSIN3	PACSIN3	protein kinase C and casein kinase substrate in neurons protein 3	Q9UKS6	http://www.phosphosite.org/proteinAction.do?id=16778&showAllSites=true	48	ALYDYAGQEADELSFR	2	924.426						38720	38226	37271	37969	38407	37787	38720	97.2605	98.4305	97.0633	98.6235	97.7348	97.3523						5.033						1.8901						0.589
1064	1061	Adaptor/scaffold	PACSIN3	PACSIN3	protein kinase C and casein kinase substrate in neurons protein 3	Q9UKS6	http://www.phosphosite.org/proteinAction.do?id=16778&showAllSites=true	48	DLHQGIEAASDEEDLR	3	599.947		23384			23476		24051	23392	23901	24253	23476	24280	61.5723	63.2762	62.0582	63.2282	62.6785	62.2225		2.69			2.627			-0.0148			0.1332			0.082			0.155			1
1065	1062	Adaptor/scaffold	PACSIN3	PACSIN3	protein kinase C and casein kinase substrate in neurons protein 3	Q9UKS6	http://www.phosphosite.org/proteinAction.do?id=16778&showAllSites=true	48	EKLQGQDSER	2	595.294						3294																		2.135						0.2761						0.026
1066	1063	Adaptor/scaffold	PACSIN3	PACSIN3	protein kinase C and casein kinase substrate in neurons protein 3	Q9UKS6	http://www.phosphosite.org/proteinAction.do?id=16778&showAllSites=true	48	LSALHLEVR	3	346.542			22408																		1.748						0.4962						0.11
1067	1064	Adaptor/scaffold	PACSIN3	PACSIN3	protein kinase C and casein kinase substrate in neurons protein 3	Q9UKS6	http://www.phosphosite.org/proteinAction.do?id=16778&showAllSites=true	48	M#SEEDEQGWCQGQLQSGR	3	714.293		19440					19956	19440	19828	20204	19435	20196	51.7155	53.8037	52.2798	53.609	53.1468	52.67		3.087						0.2102						0.302						2
1068	1065	Adaptor/scaffold	PDCD6IP	Alix	programmed cell death 6-interacting protein isoform 2	Q8WUM4	http://www.phosphosite.org/proteinAction.do?id=6818&showAllSites=true	96	AAVGRPLDKHEGALETLLR	3	682.72	26554		26345		25872	26692	25059	24314	26345	25135	24431	25267	64.0498	65.5353	67.9297	65.348	64.9888	64.5775	3.416		2.991		2.549	2.85	-0.9727		-0.9209		-0.3574	-0.3799	0.279		0.25		0.184	0.056	1
1069	1066	Adaptor/scaffold	PDCD6IP	Alix	programmed cell death 6-interacting protein isoform 2	Q8WUM4	http://www.phosphosite.org/proteinAction.do?id=6818&showAllSites=true	96	AAVGRPLDKHEGALETLLR	3	682.72	26653						25059	24314	26345	25135	24431	25267	64.0498	65.5353	67.9297	65.348	64.9888	64.5775	2.143						-0.9727						0.15						274
1070	1067	Adaptor/scaffold	PDCD6IP	Alix	programmed cell death 6-interacting protein isoform 2	Q8WUM4	http://www.phosphosite.org/proteinAction.do?id=6818&showAllSites=true	96	AVQADGQVK	2	458.248	4453		4773	4547	3994	4563													2.346		2.21	1.99	2.177	2.102	0.4977		-0.1467	0.5545	-0.883	0.5709	0.195		0.115	0.15	0.153	0.178	3
1071	1068	Adaptor/scaffold	PDCD6IP	Alix	programmed cell death 6-interacting protein isoform 2	Q8WUM4	http://www.phosphosite.org/proteinAction.do?id=6818&showAllSites=true	96	CSDIVFAR	2	484.237	20505	19745	20315	20565	19880	20665	20565	19801	20332	20603	19876	20665	53.1743	54.6987	53.4893	54.5595	54.203	53.776	2.313	2.379	2.426	2.439	2.62	2.705	-0.1431	-0.172	0.536	0.012	0.1329	-0.2785	0.203	0.262	0.236	0.157	0.25	0.251	1	1
1072	1069	Adaptor/scaffold	PDCD6IP	Alix	programmed cell death 6-interacting protein isoform 2	Q8WUM4	http://www.phosphosite.org/proteinAction.do?id=6818&showAllSites=true	96	DLQQSIAR	2	465.754	14724		14489																2.612		2.492				0.1683		0.1662				0.057		0.041				1
1073	1070	Adaptor/scaffold	PDCD6IP	Alix	programmed cell death 6-interacting protein isoform 2	Q8WUM4	http://www.phosphosite.org/proteinAction.do?id=6818&showAllSites=true	96	DNDFIYHDRVPDLK	3	582.953			26847				27012	26162	26847	27088	28337	27280	68.8288	70.0712	69.1253	70.0773	74.4155	69.401			2.181						0.1495						0.218
1074	1071	Adaptor/scaffold	PDCD6IP	Alix	programmed cell death 6-interacting protein isoform 2	Q8WUM4	http://www.phosphosite.org/proteinAction.do?id=6818&showAllSites=true	96	DTIVLLCKPEPELNAAIPSANPAK	3	854.46	37189	35930	36931	37070	36560	37542	37302	36011	37003	37105	36632	37542	94.8478	95.0982	94.5682	95.2358	94.7888	94.57	4.384	3.988	4.331	4	3.996	3.552	0.4104	1.3064	0.175	1.8792	0.5635	0.5361	0.226	0.343	0.352	0.318	0.232	0.273	1	1
1075	1072	Adaptor/scaffold	PDCD6IP	Alix	programmed cell death 6-interacting protein isoform 2	Q8WUM4	http://www.phosphosite.org/proteinAction.do?id=6818&showAllSites=true	96	DTIVLLCKPEPELNAAIPSANPAK	3	854.46			37095				37302	36011	37003	37105	36632	37542	94.8478	95.0982	94.5682	95.2358	94.7888	94.57			3.679						0.175						0.285
1076	1073	Adaptor/scaffold	PDCD6IP	Alix	programmed cell death 6-interacting protein isoform 2	Q8WUM4	http://www.phosphosite.org/proteinAction.do?id=6818&showAllSites=true	96	EATTLANGVLASLNLPAAIEDVSGDTVPQSILTK	3	1136.94			60094	59899	60160				60094	59897	60177	61142			160.236	160.262	160.295	160.21			3.697	4.372	5.018				-0.4326	0.214	0.1706				0.286	0.377	0.519
1077	1074	Adaptor/scaffold	PDCD6IP	Alix	programmed cell death 6-interacting protein isoform 2	Q8WUM4	http://www.phosphosite.org/proteinAction.do?id=6818&showAllSites=true	96	EATTLANGVLASLNLPAAIEDVSGDTVPQSILTK	3	1136.94					60211				60094	59897	60177	61142			160.236	160.262	160.295	160.21					2.785						0.1706						0.288
1078	1075	Adaptor/scaffold	PDCD6IP	Alix	programmed cell death 6-interacting protein isoform 2	Q8WUM4	http://www.phosphosite.org/proteinAction.do?id=6818&showAllSites=true	96	EILDESLR	2	487.761	22054																		2.644						0.6632						0.045						38
1079	1076	Adaptor/scaffold	PDCD6IP	Alix	programmed cell death 6-interacting protein isoform 2	Q8WUM4	http://www.phosphosite.org/proteinAction.do?id=6818&showAllSites=true	96	ETVLSALSR	2	488.277	27340	26546	27160	27415	26732	27610	29805	28913	29633	29860	29219	27610	75.7652	76.9362	76.0305	76.9172	76.5452	70.2482	2.161	2.104	2.219	2.085	2.224	2.106	-1.3584	-1.7551	-1.789	-2.3497	-2.4819	-0.2514	0.133	0.15	0.167	0.102	0.08	0.121	1	1
1080	1077	Adaptor/scaffold	PDCD6IP	Alix	programmed cell death 6-interacting protein isoform 2	Q8WUM4	http://www.phosphosite.org/proteinAction.do?id=6818&showAllSites=true	96	EVFPVLAAK	2	487.289		28246			28493	29435	29427	28262	29255	29188	28610	29435	74.8188	75.2757	75.0915	75.2288	75.0747	75.3622		2.161			1.721	2.295		0.2779			-0.1278	-0.2377		0.092			0.039	0.204		1
1081	1078	Adaptor/scaffold	PDCD6IP	Alix	programmed cell death 6-interacting protein isoform 2	Q8WUM4	http://www.phosphosite.org/proteinAction.do?id=6818&showAllSites=true	96	FIQQTYPSGGEEQAQYCR	2	1081.48	21068						21068	20473	20899	21212	20506	21245	54.478	56.2935	54.8522	55.9818	55.674	55.1005	3.878						0.9308						0.391						1
1082	1079	Adaptor/scaffold	PDCD6IP	Alix	programmed cell death 6-interacting protein isoform 2	Q8WUM4	http://www.phosphosite.org/proteinAction.do?id=6818&showAllSites=true	96	FIQQTYPSGGEEQAQYCR	3	721.325	21072	20401	20993	21184	20473	21235	21111	20452	20993	21212	20548	21245	54.478	56.2447	55.004	55.9818	55.7703	55.1005	3.647	3.518	3.203	3.297	2.65	2.138	-0.7251	-2.1599	-1.5354	-2.2621	-1.6562	-1.6589	0.253	0.318	0.298	0.32	0.177	0.127	2	1
1083	1080	Adaptor/scaffold	PDCD6IP	Alix	programmed cell death 6-interacting protein isoform 2	Q8WUM4	http://www.phosphosite.org/proteinAction.do?id=6818&showAllSites=true	96	FLTALAQDGVINEEALSVTELDR	2	1252.65			49114		49100	50078			49099	49138	49100	50065			127.392	128.077	127.708	127.539			5.828		6.382	6.229			0.1763		0.306	-0.0729			0.465		0.508	0.511
1084	1081	Adaptor/scaffold	PDCD6IP	Alix	programmed cell death 6-interacting protein isoform 2	Q8WUM4	http://www.phosphosite.org/proteinAction.do?id=6818&showAllSites=true	96	FLTALAQDGVINEEALSVTELDR	3	835.434		47838	49061	49103	49087	50027	49188	47855	49078	49138	49087	50044	127.714	128.186	127.331	128.077	127.708	127.482		4.668	5.384	5.481	5.154	5.686		0.8503	1.0372	0.1216	1.028	0.5329		0.463	0.491	0.444	0.41	0.495		1
1085	1082	Adaptor/scaffold	PDCD6IP	Alix	programmed cell death 6-interacting protein isoform 2	Q8WUM4	http://www.phosphosite.org/proteinAction.do?id=6818&showAllSites=true	96	FLTALAQDGVINEEALSVTELDR	3	835.434					49267		49188	47855	49078	49138	49087	50044	127.714	128.186	127.331	128.077	127.708	127.482					3.843						1.0991						0.296
1086	1083	Adaptor/scaffold	PDCD6IP	Alix	programmed cell death 6-interacting protein isoform 2	Q8WUM4	http://www.phosphosite.org/proteinAction.do?id=6818&showAllSites=true	96	FYNELTEILVR	2	698.877	44910	43684	44779	44952	44688	45662	44967	43718	44857	45022	44688	45739	115.518	116.16	115.388	116.345	115.768	115.596	3.809	3.563	3.811	3.637	3.695	3.809	0.1435	0.412	0.3354	0.4664	0.2394	0.3554	0.363	0.341	0.418	0.34	0.415	0.41	1	1
1087	1084	Adaptor/scaffold	PDCD6IP	Alix	programmed cell death 6-interacting protein isoform 2	Q8WUM4	http://www.phosphosite.org/proteinAction.do?id=6818&showAllSites=true	96	HCIM#QANAEYHQSILAK	3	677.324	15894	15191	15701	15943	15182		15441	14723	15251	15489	15182	15583	40.99	42.736	41.5108	42.6557	42.2352	42.0977	4.339	3.547	2.877	2.813	3.99		-2.5676	-0.8021	-2.3838	-2.2656	-1.2223		0.392	0.415	0.281	0.208	0.431		1	1
1088	1085	Adaptor/scaffold	PDCD6IP	Alix	programmed cell death 6-interacting protein isoform 2	Q8WUM4	http://www.phosphosite.org/proteinAction.do?id=6818&showAllSites=true	96	HCIMQANAEYHQSILAK	3	671.993						20130	20061	19297	19849	20078	19393	20130	51.9628	53.4972	52.3268	53.3178	53.0488	52.5678						4.185						-2.2744						0.287
1089	1086	Adaptor/scaffold	PDCD6IP	Alix	programmed cell death 6-interacting protein isoform 2	Q8WUM4	http://www.phosphosite.org/proteinAction.do?id=6818&showAllSites=true	96	HCIMQANAEYHQSILAK	3	671.993						20147	20061	19297	19849	20078	19393	20130	51.9628	53.4972	52.3268	53.3178	53.0488	52.5678						2.947						-2.2744						0.188
1090	1087	Adaptor/scaffold	PDCD6IP	Alix	programmed cell death 6-interacting protein isoform 2	Q8WUM4	http://www.phosphosite.org/proteinAction.do?id=6818&showAllSites=true	96	KADLVNR	2	408.24		3666	4402	4136	3626	4182														2.112	2.262	1.942	2.155	2.174		0.3295	0.0082	0.0891	-0.0311	0.2105		0.148	0.095	0.104	0.152	0.116		6
1091	1088	Adaptor/scaffold	PDCD6IP	Alix	programmed cell death 6-interacting protein isoform 2	Q8WUM4	http://www.phosphosite.org/proteinAction.do?id=6818&showAllSites=true	96	LANQAADYFGDAFK	2	765.865		35615	36249	36693			36483	35612	36289	36693	36023	36961	92.706	94.0405	92.733	94.0908	93.2722	92.9928		3.985	4.387	4.124				0.5452	-0.0349	0.2258				0.479	0.491	0.461				1
1092	1089	Adaptor/scaffold	PDCD6IP	Alix	programmed cell death 6-interacting protein isoform 2	Q8WUM4	http://www.phosphosite.org/proteinAction.do?id=6818&showAllSites=true	96	LLDEEEATDNDLR	2	766.857	22221	21532	22024	22376	21629	22461	22266	21544	22024	22405	21680	22495	57.2353	58.8323	57.6417	58.8112	58.435	58.0093	4.213	4.655	4.125	4.426	4.283	4.452	-0.0758	-0.1535	-0.1117	-0.1163	-0.3335	-0.203	0.384	0.49	0.396	0.485	0.485	0.486	1	1
1093	1090	Adaptor/scaffold	PDCD6IP	Alix	programmed cell death 6-interacting protein isoform 2	Q8WUM4	http://www.phosphosite.org/proteinAction.do?id=6818&showAllSites=true	96	LQHAAELIK	2	511.803		11956		12704	11952	12900	12885	11971	12590	12735	11966	12900	34.9503	36.2273	35.3193	36.2735	35.6483	35.9845		2.042		2.203	1.761	2.362		-0.2221		-0.0627	0.3284	-0.1762		0.241		0.17	0.096	0.181		1
1094	1091	Adaptor/scaffold	PDCD6IP	Alix	programmed cell death 6-interacting protein isoform 2	Q8WUM4	http://www.phosphosite.org/proteinAction.do?id=6818&showAllSites=true	96	LQHAAELIK	3	341.538	12916	11952	12595	12703	11950	12880													2.464	3.553	3.05	3.258	3.167	3.501	-0.3072	-0.0207	-0.2397	-0.1967	-0.2221	-0.2691	0.08	0.252	0.125	0.259	0.112	0.224	4	3
1095	1092	Adaptor/scaffold	PDCD6IP	Alix	programmed cell death 6-interacting protein isoform 2	Q8WUM4	http://www.phosphosite.org/proteinAction.do?id=6818&showAllSites=true	96	M#VPVSVQQSLAAYNQR	2	903.962	29561	28795	29396	29706	29048	30001	29637	28787	29396	29755	29009	29926	75.3435	76.6083	75.2502	76.654	76.0385	75.7675	4.46	5.233	4.925	4.792	4.215	4.118	0.7239	-0.2589	0.7461	-0.2163	0.2347	0.481	0.52	0.55	0.502	0.509	0.48	0.48	1	1
1096	1093	Adaptor/scaffold	PDCD6IP	Alix	programmed cell death 6-interacting protein isoform 2	Q8WUM4	http://www.phosphosite.org/proteinAction.do?id=6818&showAllSites=true	96	NLATAYDNFVELVANLK	2	947.999			60324	60150	60370		59904		60324	60148	60366	61373	160.813		160.791	161.003	160.844	160.887			4.103	1.745	5.29				-1.2684	-2.2115	-0.5729				0.443	0.043	0.544
1097	1094	Adaptor/scaffold	PDCD6IP	Alix	programmed cell death 6-interacting protein isoform 2	Q8WUM4	http://www.phosphosite.org/proteinAction.do?id=6818&showAllSites=true	96	NLATAYDNFVELVANLK	3	632.335			60326	60145	60368	61375	59904	57457	60319	60148	60368	61373	160.813	158.031	160.791	161.003	160.844	160.887			5.294	3.798	5.623	5.373			-0.3339	1.0783	0.6693	0.4213			0.442	0.296	0.441	0.449
1098	1095	Adaptor/scaffold	PDCD6IP	Alix	programmed cell death 6-interacting protein isoform 2	Q8WUM4	http://www.phosphosite.org/proteinAction.do?id=6818&showAllSites=true	96	NQAADYFGDAFK	2	673.804	32875						32875	32210	32656	33094	32432	33370	83.49	85.2612	83.57	84.9675	84.3755	84.1132	3.251						0.6382						0.365						1
1099	1096	Adaptor/scaffold	PDCD6IP	Alix	programmed cell death 6-interacting protein isoform 2	Q8WUM4	http://www.phosphosite.org/proteinAction.do?id=6818&showAllSites=true	96	SCVLFNCAALASQIAAEQNLDNDEGLK	3	984.467	47367	46034	47218	47380	47198	48201	47403	46070	47272	47353	47198	48196	122.5	122.945	122.153	122.921	122.494	122.302	6.791	7.21	6.393	6.922	6.003	6.192	0.359	1.0394	2.926	2.5702	1.1617	1.7245	0.517	0.49	0.538	0.512	0.49	0.433	1	1
1100	1097	Adaptor/scaffold	PDCD6IP	Alix	programmed cell death 6-interacting protein isoform 2	Q8WUM4	http://www.phosphosite.org/proteinAction.do?id=6818&showAllSites=true	96	SNELYKPLR	2	560.312		14218			14237															2.494			2.544			-0.8972			-1.9958			0.111			0.183			4
1101	1098	Adaptor/scaffold	PDCD6IP	Alix	programmed cell death 6-interacting protein isoform 2	Q8WUM4	http://www.phosphosite.org/proteinAction.do?id=6818&showAllSites=true	96	SNELYKPLR	3	373.877		14255		15018			15028	14269	14836	15018	14292	15185	39.9913	41.6395	40.5277	41.5777	41.1763	41.1905		2.231		2.174				0.1121		-0.0772				0.192		0.145				523
1102	1099	Adaptor/scaffold	PDCD6IP	Alix	programmed cell death 6-interacting protein isoform 2	Q8WUM4	http://www.phosphosite.org/proteinAction.do?id=6818&showAllSites=true	96	STPVNVPISQK	2	585.33	17248	16380	17104	17164	16435	17323	17268	16358	17141	17162	16453	17323	45.2925	46.5543	45.9268	46.5037	46.1633	46.0927	2.053	2.095	2.011	2.048	1.617	1.929	-0.2427	0.3993	-0.4736	-0.2171	-0.2958	-0.5103	0.207	0.196	0.213	0.006	0.038	0.192	15	25
1103	1100	Adaptor/scaffold	PDCD6IP	Alix	programmed cell death 6-interacting protein isoform 2	Q8WUM4	http://www.phosphosite.org/proteinAction.do?id=6818&showAllSites=true	96	SVIEQGGIQTVDQLIK	2	864.481	39613	38513	39441	39626	39154	40094	39633	38531	39441	39646	39173	40090	100.969	101.782	100.847	101.856	101.259	100.851	5.904	5.1	5.435	5.387	5.756	5.222	-0.0555	0.0932	0.0527	0.0122	0.1679	0.0047	0.39	0.392	0.437	0.453	0.43	0.406	1	1
1104	1101	Adaptor/scaffold	PDCD6IP	Alix	programmed cell death 6-interacting protein isoform 2	Q8WUM4	http://www.phosphosite.org/proteinAction.do?id=6818&showAllSites=true	96	SVIEQGGIQTVDQLIK	3	576.656	39599	38493	39446	39628		40075	39633	38489	39446	39646	39194	40111	100.969	101.671	100.847	101.856	101.315	100.904	3.234	3.06	3.413	3.588		2.256	-0.3726	-0.1753	0.2593	-0.3211		-0.4126	0.164	0.134	0.187	0.313		0.043	1	1
1105	1102	Adaptor/scaffold	PDCD6IP	Alix	programmed cell death 6-interacting protein isoform 2	Q8WUM4	http://www.phosphosite.org/proteinAction.do?id=6818&showAllSites=true	96	TM#QGSEVVNVLK	2	660.845	22466	21640	22249	22477	21756	22598	19305	18541	19135	19301	18637	22598	50.137	51.7133	50.6413	51.4912	51.2862	58.4577	2.99	2.886	2.932	2.892	2.879	2.864	0.9928	0.5143	0.724	0.6249	-0.2701	0.7059	0.317	0.349	0.294	0.279	0.347	0.343	1	1
1106	1103	Adaptor/scaffold	PDCD6IP	Alix	programmed cell death 6-interacting protein isoform 2	Q8WUM4	http://www.phosphosite.org/proteinAction.do?id=6818&showAllSites=true	96	YDEYVNVK	2	515.248	16662	16028	16494			16907	16680	16046	16553	16790	16012	16907	43.8958	45.827	44.5498	45.6353	45.1288	45.0998	1.979	1.883	1.998			2.089	0.0713	0.4812	0.3355			0.3908	0.006	0.013	0.135			0.099	4	3
1107	1104	Adaptor/scaffold	PDLIM5; PDLIM5; PDLIM5	LIM; LIM iso2; LIM iso10	PDZ and LIM domain protein 5 isoform b	Q96HC4; Q96HC4-2; Q96HC4_VAR_046663	http://www.phosphosite.org/proteinAction.do?id=3269&showAllSites=true	64; 26; 64	ASAAPKPEPVPVQK	2	709.904				10695		10852																2.579		2.645				0.1341		0.3279				0.24		0.226
1108	1105	Adaptor/scaffold	PDLIM5; PDLIM5; PDLIM5	LIM; LIM iso2; LIM iso10	PDZ and LIM domain protein 5 isoform b	Q96HC4; Q96HC4-2; Q96HC4_VAR_046663	http://www.phosphosite.org/proteinAction.do?id=3269&showAllSites=true	64; 26; 64	IGDVVLSIDGINAQGM#THLEAQNK	3	847.099			34898			35489	35160	37460	38326	35131	34511	35489	89.296	98.9255	97.9878	90.1253	89.4633	89.2018			2.703			2.655			1.6171			0.4306			0.091			0.06
1109	1106	Adaptor/scaffold	PDLIM5; PDLIM5	LIM; LIM iso10	PDZ and LIM domain protein 5 isoform b	Q96HC4; Q96HC4_VAR_046663	http://www.phosphosite.org/proteinAction.do?id=3269&showAllSites=true	64; 64	ISNSATYSGSVAPANSALGQTQPSDQDTLVQR	3	1088.53	28014						28037	27065	27806	27991	27329	28288	71.339	72.2913	71.5517	72.2815	71.9948	71.8287	5.626						-2.4454						0.467						1
1110	1107	Adaptor/scaffold	PDLIM5; PDLIM5	LIM; LIM iso10	PDZ and LIM domain protein 5 isoform b	Q96HC4; Q96HC4_VAR_046663	http://www.phosphosite.org/proteinAction.do?id=3269&showAllSites=true	64; 64	ISNSATYSGSVAPANSALGQTQPSDQDTLVQR	3	1088.53	28037						28037	27065	27806	27991	27329	28288	71.339	72.2913	71.5517	72.2815	71.9948	71.8287	3.925						-2.4454						0.251						1
1111	1108	Adaptor/scaffold	PDLIM5; PDLIM5	LIM; LIM iso10	PDZ and LIM domain protein 5 isoform b	Q96HC4; Q96HC4_VAR_046663	http://www.phosphosite.org/proteinAction.do?id=3269&showAllSites=true	64; 64	VTSTNNMAYNK	2	621.793	9222						9222	8592	9160	9199	8504	9285	26.2288	28.0018	26.864	27.9068	27.0342	27.637	2.75						0.3061						0.257						3
1112	1109	Adaptor/scaffold	PDZD11	HSPC227	PDZ domain-containing protein 11	Q5EBL8	http://www.phosphosite.org/proteinAction.do?id=5215&showAllSites=true	16	AGLQEGDQVLAVNDVDFQDIEHSK	3	876.424	38011	36940	37747		37525	38447	36042	35003	35722	36055	37525	36394	91.578	92.4372	91.2585	92.5132	97.1005	91.5602	4.395	3.465	4.079		3.614	4.136	0.3771	-1.1363	-0.2784		-0.9361	0.1822	0.338	0.344	0.441		0.323	0.431	1	1
1113	1110	Adaptor/scaffold	PDZD11	HSPC227	PDZ domain-containing protein 11	Q5EBL8	http://www.phosphosite.org/proteinAction.do?id=5215&showAllSites=true	16	AGLQEGDQVLAVNDVDFQDIEHSK	3	876.424			37769				36042	35003	35722	36055	37525	36394	91.578	92.4372	91.2585	92.5132	97.1005	91.5602			3.726						-0.5204						0.374
1114	1111	Adaptor/scaffold	PDZK1; PDZK1P1	PDZK1; PDZK1P1	Na(+)/H(+) exchange regulatory cofactor NHE-RF3 isoform 1	Q5T2W1; A8MUH7	http://www.phosphosite.org/proteinAction.do?id=8489&showAllSites=true	57; 44	AYDYFQAK	2	503.238	21123						21123	18226	20941	19007	18280	19062	54.478	50.9515	54.9572	50.7997	50.4353	50.0433	1.821						-1.1042						0.122						2
1115	1112	Adaptor/scaffold	PDZK1; PDZK1P1	PDZK1; PDZK1P1	Na(+)/H(+) exchange regulatory cofactor NHE-RF3 isoform 1	Q5T2W1; A8MUH7	http://www.phosphosite.org/proteinAction.do?id=8489&showAllSites=true	57; 44	KIPIVSSLADPLDTPPDSK	3	665.033		36270		37365			37554	36326	37402	37365	36968	37906	95.5045	95.9397	95.5953	96.2252	95.639	95.3618		3.131		3.179				1.5333		0.7616				0.227		0.283				10
1116	1113	Adaptor/scaffold	PDZK1; PDZK1P1	PDZK1; PDZK1P1	Na(+)/H(+) exchange regulatory cofactor NHE-RF3 isoform 1	Q5T2W1; A8MUH7	http://www.phosphosite.org/proteinAction.do?id=8489&showAllSites=true	57; 44	LAHFSPFLYYQSQELPNGSVK	3	809.078	39057	38036	38839	39129	38613	39517	39087	38090	38893	39129	38627	39565	99.5272	100.599	99.4603	100.651	99.8703	99.522	5.286	4.712	4.763	3.324	4.021	4.219	0.8742	-0.3723	1.6098	0.9377	2.1867	1.3769	0.425	0.323	0.369	0.112	0.226	0.346	1	1
1117	1114	Adaptor/scaffold	PDZK1	PDZK1	Na(+)/H(+) exchange regulatory cofactor NHE-RF3 isoform 1	Q5T2W1	http://www.phosphosite.org/proteinAction.do?id=8489&showAllSites=true	57	QEGQNYGFFLR	2	679.828	34355	33524	34109				34355	31790	34147	35341	34700	34819	87.2368	84.1862	87.2617	90.6722	89.942	87.631	2.059	2.341	2.203				0.1623	-0.4471	0.4699				0.175	0.104	0.091				1	1
1118	1115	Adaptor/scaffold	PEX14	PEX14	peroxisomal membrane protein PEX14	O75381	http://www.phosphosite.org/proteinAction.do?id=6952&showAllSites=true	41	GGDGQINEQVEK	2	637.305	10062	9333	9930	10002	9325	10106													3.303	2.302	3.174	2.678	2.811	2.882	-0.3022	-4.4212	-1.2813	-4.5767	0.9603	0.004	0.292	0.068	0.318	0.119	0.235	0.198	1	55
1119	1116	Adaptor/scaffold	PHIP	WDR11	PH-interacting protein	Q8WWQ0	http://www.phosphosite.org/proteinAction.do?id=7167&showAllSites=true	207	EQELMKIVGIK	2	644.371				60580			60398	58778	60835	60580	60822	61856	162.309	162.25	162.31	162.309	162.174	162.301				2.319						1.1663						0.007
1120	1117	Adaptor/scaffold	PHIP	WDR11	PH-interacting protein	Q8WWQ0	http://www.phosphosite.org/proteinAction.do?id=7167&showAllSites=true	207	LGPLLEQEIPQSVPGVQTLLGAGR	3	824.799	51127	49628	51047	50941	51113	52030	51162	49703	51052	50923	51113	52039	133.523	133.646	133.07	133.281	133.613	133.195	2.899	2.665	2.693	2.844	2.494	2.328	0.4661	0.388	-0.2066	0.0143	0.5381	0.0446	0.227	0.071	0.219	0.177	0.112	0.196	1	5
1121	1118	Adaptor/scaffold	PHIP	WDR11	PH-interacting protein	Q8WWQ0	http://www.phosphosite.org/proteinAction.do?id=7167&showAllSites=true	207	LGPLLEQEIPQSVPGVQTLLGAGR	3	824.799	51119						51162	49703	51052	50923	51113	52039	133.523	133.646	133.07	133.281	133.613	133.195	2.895						0.4661						0.221						7
1122	1119	Adaptor/scaffold	PPFIBP1; PPFIBP1	liprin beta 1; liprin beta 1 iso2	liprin-beta-1 isoform 3	Q86W92; Q86W92-2	http://www.phosphosite.org/proteinAction.do?id=6843&showAllSites=true	114; 113	DGEYEELLNSSSISSLLDAQGFSDLEK	3	982.796					56721				59440		56721	60623			158.143		150.082	158.666					4.043						0.9769						0.362
1123	1120	Adaptor/scaffold	PPFIBP1; PPFIBP1	liprin beta 1; liprin beta 1 iso2	liprin-beta-1 isoform 3	Q86W92; Q86W92-2	http://www.phosphosite.org/proteinAction.do?id=6843&showAllSites=true	114; 113	DLGQSNSDLDM#PFAK	2	827.375				26560	25858	26756	26466	29207	26294	30175	25859	26756	67.484	77.655	67.8293	77.673	68.4098	68.12				3.765	3.679	3.563				2.0242	0.9714	0.4949				0.457	0.459	0.46
1124	1121	Adaptor/scaffold	PPFIBP1; PPFIBP1	liprin beta 1; liprin beta 1 iso2	liprin-beta-1 isoform 3	Q86W92; Q86W92-2	http://www.phosphosite.org/proteinAction.do?id=6843&showAllSites=true	114; 113	EQVCNWLM#EQGLGSYLNSGK	3	777.024					43535		43770	42647	43597	43867	43535	44416	112.19	113.123	111.964	113.178	112.552	112.07					2.918						-0.2804						0.316
1125	1122	Adaptor/scaffold	PPFIBP1; PPFIBP1	liprin beta 1; liprin beta 1 iso2	liprin-beta-1 isoform 3	Q86W92; Q86W92-2	http://www.phosphosite.org/proteinAction.do?id=6843&showAllSites=true	114; 113	ETSDGEKETIQK	2	682.831	4607		4950	4833		4783	4609	4326	4930	4823	4165	4783	14.856	16.2801	15.5273	16.4422	15.5349	15.8874	2.407		2.872	2.738		2.862	-0.2301		0.4111	0.6536		0.6477	0.043		0.108	0.174		0.242	3
1126	1123	Adaptor/scaffold	PPFIBP1; PPFIBP1	liprin beta 1; liprin beta 1 iso2	liprin-beta-1 isoform 3	Q86W92; Q86W92-2	http://www.phosphosite.org/proteinAction.do?id=6843&showAllSites=true	114; 113	HLATHFNLLIGAEAQHQK	4	507.775				25218			25311	24461	25140	25218	24620	25393	64.6592	65.898	65.0307	65.5977	65.4528	64.875				2.228						1.148						0.113
1127	1124	Adaptor/scaffold	PPFIBP1; PPFIBP1	liprin beta 1; liprin beta 1 iso2	liprin-beta-1 isoform 3	Q86W92; Q86W92-2	http://www.phosphosite.org/proteinAction.do?id=6843&showAllSites=true	114; 113	LDFNWVTR	2	525.772	36831		36623				36819	35864	36623	36937	36317	39397	93.5848	94.7037	93.4833	94.8087	93.992	99.0995	2.019		1.793				0.2705		0.2333				0.138		0.004				1
1128	1125	Adaptor/scaffold	PPFIBP1; PPFIBP1	liprin beta 1; liprin beta 1 iso2	liprin-beta-1 isoform 3	Q86W92; Q86W92-2	http://www.phosphosite.org/proteinAction.do?id=6843&showAllSites=true	114; 113	LYEEDDLDRLEQM#EDSEGTVR	3	853.378	30830	29915	30660	30921	30154	31098	26025	29900	30661	26143	30154	31123	66.4015	79.4135	78.5577	67.7785	78.8717	78.6422	3.446	4.601	4.155	4.104	4.499	4.304	-0.4603	1.1608	-1.3598	-0.5166	-0.2082	-0.524	0.322	0.389	0.388	0.244	0.366	0.471	1	1
[truncated: 42,409 more rows]
[truncated: 11 more columns]

## Sheet: Summary-Peptide
CELL SIGNALING TECHNOLOGY PTMSCAN® RESULTS
[truncated: 27,913 more rows]

## Sheet: Summary-Protein
CELL SIGNALING TECHNOLOGY PTMSCAN® RESULTS
[truncated: 4,846 more rows]
